# Supplementary material for: A systems genomics approach to uncover patient-specific pathogenic pathways and proteins in ulcerative colitis
Source: Nat Commun. 2022 Apr 28;13:2299. doi: 10.1038/s41467-022-29998-8 (PMC9051123; doi:10.1038/s41467-022-29998-8)
Supplement: Supplementary file 5 — Supplementary Data 1 [file 41467_2022_29998_MOESM5_ESM.xlsx]

## Sheet: Supplementary_table_1A
SNP_ID	SNP type	Name of affected genes	Allele difference ?	In promoter?	In enhacner?	In miRNA-TS	Is in the giant componenet of the network?	Source of SNP	Known eQTL
rs11041476	intronic	LSP1, TNNI2	TRUE	TRUE	TRUE	TRUE	TRUE	BIFM
rs11168249	intronic	HDAC7, RAPGEF3	TRUE	TRUE	TRUE	TRUE	TRUE	IBDS ICUC
rs11676348	intergenic	IL8RBARPC2, CXCR1, CXCR2, SLC11A1, CTDSP1	TRUE	FALSE	TRUE	FALSE	TRUE	BIFM BII
rs12254167	intronic	CCNY	TRUE	FALSE	TRUE	FALSE	TRUE	BIFM
rs1598859	intronic	NFKB1, CISD2	TRUE	TRUE	TRUE	FALSE	TRUE	BIFM
rs17085007	intergenic	RPL21, GTF3A	TRUE	FALSE	TRUE	FALSE	TRUE	IBDS ICUC BIFM BII
rs1801274	missense	FCGR2A	TRUE	FALSE	FALSE	TRUE	TRUE	BIFM UCS ICUC	HSPA6
rs3774937	intronic	NFKB1	TRUE	FALSE	TRUE	FALSE	TRUE	ICUC	MANBA
rs477515	intergenic	HLA-DQA2, HLA-DQB1, HLA-DQB2, C4A, HSPA1B, HLA-DPA1, AGER, NOTCH4	TRUE	FALSE	TRUE	FALSE	TRUE	UCS ICUC	HLA-DRB1, HLA-DQA1, HLA-DQB1
rs543104	intronic	CCDC82	TRUE	FALSE	TRUE	FALSE	TRUE	BIFM
rs559928	intergenic	RPS6KA4	TRUE	FALSE	TRUE	FALSE	TRUE	IBDS ICIBD	TRPT1, CCDC88B, FLRT1
rs6087990	UGV	DNMT3B	TRUE	TRUE	FALSE	FALSE	TRUE	ICIBD	DNMT3B
rs7404095	intronic	PRKCB	TRUE	FALSE	FALSE	TRUE	TRUE	IBDS ICIBD	PRKCB
rs907611	UGV	LSP1	TRUE	TRUE	FALSE	FALSE	TRUE	IBDS ICIBD BII BIFM	LSP1, TNNI2
rs913678	RRV	SNAI1, CEBPB, PTPN1	TRUE	FALSE	TRUE	FALSE	TRUE	IBDS ICIBD
rs943072	intronic within ncRNA gene	VEGFA, XPO5, POLH	TRUE	FALSE	TRUE	FALSE	TRUE	BII BIFM
rs11229555	intronic	GLYAT	TRUE	TRUE	FALSE	FALSE	FALSE	ICIBD
rs12103	synonymous	PUSL1, ACAP3, ATAD3C, ANKRD65, MRPL20, B3GALT6, INTS11, MIR6727	TRUE	TRUE	TRUE	FALSE	FALSE	IBDS ICIBD
rs17780256	3'UTR	SLC39A11, LOC105371887	TRUE	TRUE	FALSE	FALSE	FALSE	ICUC BIFM
rs3742130	synonymous	GPR18	TRUE	TRUE	FALSE	FALSE	TRUE	ICIBD
rs941823	intronic	MRPS31, LINC00598	TRUE	FALSE	TRUE	FALSE	FALSE	IBDS ICUC BII BIFM
rs2425019	intronic	MMP24	TRUE	TRUE	FALSE	FALSE	FALSE	BIFM

## Sheet: Supplementary_table_1B
Regulator ID	Regulator gene name	Target ID	Target gene name	SNP	Gain/Loss of regulation
A0A0B4J2D5	GATD3B	O15144	ARPC2	RS11676348	Loss
A0A0B4J2D5	GATD3B	P25024	CXCR1	RS11676348	Loss
A0A0B4J2D5	GATD3B	P25025	CXCR2	RS11676348	Loss
A0A0B4J2D5	GATD3B	P49279	SLC11A1	RS11676348	Loss
A0A0B4J2D5	GATD3B	Q9GZU7	CTDSP1	RS11676348	Loss
A0A0S2Z570	RXRB	P15692	VEGFA	RS943072	Loss
A0A0S2Z570	RXRB	Q5T3U5	ABCC10	RS943072	Loss
A0A0S2Z570	RXRB	Q8IW70	TMEM151B	RS943072	Loss
A0A0S2Z570	RXRB	Q8TB61	SLC35B2	RS943072	Loss
A0A0S2Z570	RXRB	Q9HAV4	XPO5	RS943072	Loss
A0A0S2Z570	RXRB	Q9NVS2	MRPS18A	RS943072	Loss
A0A0S2Z570	RXRB	Q9Y253	POLH	RS943072	Loss
A1YPR0	ZBTB7C	O15144	ARPC2	RS11676348	Loss
A1YPR0	ZBTB7C	P25024	CXCR1	RS11676348	Loss
A1YPR0	ZBTB7C	P25025	CXCR2	RS11676348	Loss
A1YPR0	ZBTB7C	P49279	SLC11A1	RS11676348	Loss
A1YPR0	ZBTB7C	Q9GZU7	CTDSP1	RS11676348	Loss
A6NHT5	HMX3	Q6IB77	GLYAT	RS11229555	Gain
A6NJT0	UNCX	Q6IB77	GLYAT	RS11229555	Gain
A6NJT0	UNCX	Q92665	MRPS31	RS941823	Gain
A8MYZ6	FOXO6	P15692	VEGFA	RS943072	Loss
A8MYZ6	FOXO6	P33241	LSP1	RS11041476	Gain
A8MYZ6	FOXO6	P48788	TNNI2	RS11041476	Gain
A8MYZ6	FOXO6	Q5T3U5	ABCC10	RS943072	Loss
A8MYZ6	FOXO6	Q8IW70	TMEM151B	RS943072	Loss
A8MYZ6	FOXO6	Q8TB61	SLC35B2	RS943072	Loss
A8MYZ6	FOXO6	Q96QS1	TSPAN32	RS11041476	Gain
A8MYZ6	FOXO6	Q9HAV4	XPO5	RS943072	Loss
A8MYZ6	FOXO6	Q9NVS2	MRPS18A	RS943072	Loss
A8MYZ6	FOXO6	Q9Y253	POLH	RS943072	Loss
B7ZLG1	FOXP3	P19838	NFKB1	RS1598859	Loss
B7ZLG1	FOXP3	Q8N5K1	CISD2	RS1598859	Loss
HSA-LET-7G-3P		Q8WUI4	HDAC7	RS11168249	Gain
HSA-MIR-100-5P		P19838	NFKB1	RS3774937	Gain
HSA-MIR-10392-3P		P33241	LSP1	RS11041476	Loss
HSA-MIR-10396A-3P		P19838	NFKB1	RS3774937	Gain
HSA-MIR-10396B-3P		P19838	NFKB1	RS3774937	Gain
HSA-MIR-10396B-5P		P12318	FCGR2A	RS1801274	Gain
HSA-MIR-10396B-5P		Q8WUI4	HDAC7	RS11168249	Loss
HSA-MIR-10397-3P		Q8WUI4	HDAC7	RS11168249	Gain
HSA-MIR-10397-5P		Q5TA45	INTS11	RS12103	Gain
HSA-MIR-10399-3P		Q5TA45	INTS11	RS12103	Loss
HSA-MIR-103A-3P		P19838	NFKB1	RS3774937	Loss
HSA-MIR-103A-3P		Q5TA45	INTS11	RS12103	Loss
HSA-MIR-10400-3P		P12318	FCGR2A	RS1801274	Gain
HSA-MIR-10400-3P		P19838	NFKB1	RS3774937	Gain
HSA-MIR-10400-3P		Q5TA45	INTS11	RS12103	Loss
HSA-MIR-10400-5P		Q9BV94	EDEM2	RS2425019	Gain
HSA-MIR-10400-5P		Q9Y5R2	MMP24	RS2425019	Gain
HSA-MIR-10401-5P		P12318	FCGR2A	RS1801274	Gain
HSA-MIR-107		Q5TA45	INTS11	RS12103	Loss
HSA-MIR-10A-5P		P19838	NFKB1	RS3774937	Gain
HSA-MIR-10B-3P		Q14330	GPR18	RS3742130	Loss
HSA-MIR-10B-3P		Q8NBM4	UBAC2	RS3742130	Loss
HSA-MIR-1183		Q14330	GPR18	RS3742130	Gain
HSA-MIR-1183		Q8NBM4	UBAC2	RS3742130	Gain
HSA-MIR-1199-3P		P33241	LSP1	RS11041476	Gain
HSA-MIR-1208		Q5TA45	INTS11	RS12103	Loss
HSA-MIR-12119		P19838	NFKB1	RS3774937	Loss
HSA-MIR-12119		Q14330	GPR18	RS3742130	Gain
HSA-MIR-12119		Q5TA45	INTS11	RS12103	Gain
HSA-MIR-12119		Q8NBM4	UBAC2	RS3742130	Gain
HSA-MIR-1225-3P		P19838	NFKB1	RS3774937	Gain
HSA-MIR-1225-5P		Q5TA45	INTS11	RS12103	Loss
HSA-MIR-1226-3P		P33241	LSP1	RS11041476	Loss
HSA-MIR-1226-5P		Q14330	GPR18	RS3742130	Loss
HSA-MIR-1226-5P		Q5TA45	INTS11	RS12103	Loss
HSA-MIR-1226-5P		Q8NBM4	UBAC2	RS3742130	Loss
HSA-MIR-1233-5P		P12318	FCGR2A	RS1801274	Gain
HSA-MIR-1233-5P		Q8WUI4	HDAC7	RS11168249	Loss
HSA-MIR-1236-5P		Q8ND76	CCNY	RS12254167	Loss
HSA-MIR-1237-5P		P12318	FCGR2A	RS1801274	Gain
HSA-MIR-1237-5P		Q8WUI4	HDAC7	RS11168249	Loss
HSA-MIR-1247-3P		P19838	NFKB1	RS3774937	Gain
HSA-MIR-1247-3P		Q5TA45	INTS11	RS12103	Loss
HSA-MIR-1248		P19838	NFKB1	RS3774937	Loss
HSA-MIR-1248		Q5TA45	INTS11	RS12103	Gain
HSA-MIR-1250-5P		P33241	LSP1	RS11041476	Loss
HSA-MIR-125A-3P		Q14330	GPR18	RS3742130	Loss
HSA-MIR-125A-3P		Q8NBM4	UBAC2	RS3742130	Loss
HSA-MIR-125A-5P		P19838	NFKB1	RS3774937	Gain
HSA-MIR-125A-5P		Q5TA45	INTS11	RS12103	Gain
HSA-MIR-125B-1-3P		P12318	FCGR2A	RS1801274	Gain
HSA-MIR-1273H-3P		P33241	LSP1	RS11041476	Loss
HSA-MIR-1276		P19838	NFKB1	RS3774937	Gain
HSA-MIR-128-1-5P		Q8WUI4	HDAC7	RS11168249	Gain
HSA-MIR-128-2-5P		Q9BV94	EDEM2	RS2425019	Gain
HSA-MIR-128-2-5P		Q9Y5R2	MMP24	RS2425019	Gain
HSA-MIR-1286		Q5TA45	INTS11	RS12103	Loss
HSA-MIR-1286		Q8ND76	CCNY	RS12254167	Loss
HSA-MIR-1295A		P19838	NFKB1	RS3774937	Gain
HSA-MIR-1295B-3P		Q8WUI4	HDAC7	RS11168249	Loss
HSA-MIR-1304-5P		Q5TA45	INTS11	RS12103	Gain
HSA-MIR-1343-3P		Q5TA45	INTS11	RS12103	Loss
HSA-MIR-135A-3P		Q9BV94	EDEM2	RS2425019	Loss
HSA-MIR-135A-3P		Q9Y5R2	MMP24	RS2425019	Loss
HSA-MIR-139-3P		P12318	FCGR2A	RS1801274	Loss
HSA-MIR-141-5P		Q5TA45	INTS11	RS12103	Loss
HSA-MIR-143-5P		P33241	LSP1	RS11041476	Gain
HSA-MIR-143-5P		Q5TA45	INTS11	RS12103	Gain
HSA-MIR-146A-5P		P19838	NFKB1	RS3774937	Gain
HSA-MIR-146A-5P		Q14330	GPR18	RS3742130	Loss
HSA-MIR-146A-5P		Q8NBM4	UBAC2	RS3742130	Loss
HSA-MIR-1471		P19838	NFKB1	RS3774937	Gain
HSA-MIR-149-5P		P33241	LSP1	RS11041476	Loss
HSA-MIR-150-3P		Q8WUI4	HDAC7	RS11168249	Gain
HSA-MIR-1538		Q5TA45	INTS11	RS12103	Loss
HSA-MIR-1539		P33241	LSP1	RS11041476	Loss
HSA-MIR-1539		Q5TA45	INTS11	RS12103	Loss
HSA-MIR-155-5P		Q8WUI4	HDAC7	RS11168249	Gain
HSA-MIR-15A-5P		Q5TA45	INTS11	RS12103	Loss
HSA-MIR-16-5P		Q5TA45	INTS11	RS12103	Gain
HSA-MIR-181D-3P		Q8WUI4	HDAC7	RS11168249	Gain
HSA-MIR-186-5P		Q8WUI4	HDAC7	RS11168249	Loss
HSA-MIR-187-5P		Q9BV94	EDEM2	RS2425019	Gain
HSA-MIR-187-5P		Q9Y5R2	MMP24	RS2425019	Gain
HSA-MIR-1909-5P		Q5TA45	INTS11	RS12103	Loss
HSA-MIR-1910-5P		P33241	LSP1	RS11041476	Gain
HSA-MIR-193A-5P		P12318	FCGR2A	RS1801274	Gain
HSA-MIR-194-3P		Q5TA45	INTS11	RS12103	Loss
HSA-MIR-194-5P		Q5TA45	INTS11	RS12103	Gain
HSA-MIR-199A-5P		Q5TA45	INTS11	RS12103	Gain
HSA-MIR-19B-1-5P		P33241	LSP1	RS11041476	Loss
HSA-MIR-200A-5P		Q5TA45	INTS11	RS12103	Loss
HSA-MIR-202-5P		P33241	LSP1	RS11041476	Gain
HSA-MIR-210-3P		Q5TA45	INTS11	RS12103	Loss
HSA-MIR-2114-3P		P19838	NFKB1	RS3774937	Gain
HSA-MIR-2114-5P		Q5TA45	INTS11	RS12103	Gain
HSA-MIR-214-3P		Q5TA45	INTS11	RS12103	Loss
HSA-MIR-216A-3P		P12318	FCGR2A	RS1801274	Loss
HSA-MIR-216A-3P		P19838	NFKB1	RS3774937	Loss
HSA-MIR-216A-3P		Q14330	GPR18	RS3742130	Loss
HSA-MIR-216A-3P		Q5TA45	INTS11	RS12103	Loss
HSA-MIR-216A-3P		Q8NBM4	UBAC2	RS3742130	Loss
HSA-MIR-216A-5P		Q5TA45	INTS11	RS12103	Loss
HSA-MIR-2277-3P		Q8WUI4	HDAC7	RS11168249	Gain
HSA-MIR-2277-5P		Q14330	GPR18	RS3742130	Loss
HSA-MIR-2277-5P		Q8NBM4	UBAC2	RS3742130	Loss
HSA-MIR-2278		Q14330	GPR18	RS3742130	Loss
HSA-MIR-2278		Q8NBM4	UBAC2	RS3742130	Loss
HSA-MIR-2467-5P		Q5TA45	INTS11	RS12103	Gain
HSA-MIR-2682-3P		Q5TA45	INTS11	RS12103	Loss
HSA-MIR-2682-5P		Q5TA45	INTS11	RS12103	Loss
HSA-MIR-28-3P		P19838	NFKB1	RS3774937	Gain
HSA-MIR-296-3P		P05771	PRKCB	RS7404095	Gain
HSA-MIR-296-3P		Q8WUI4	HDAC7	RS11168249	Loss
HSA-MIR-29C-3P		Q5TA45	INTS11	RS12103	Gain
HSA-MIR-3059-5P		P19838	NFKB1	RS3774937	Gain
HSA-MIR-3120-3P		Q5TA45	INTS11	RS12103	Loss
HSA-MIR-3122		Q14330	GPR18	RS3742130	Loss
HSA-MIR-3122		Q8NBM4	UBAC2	RS3742130	Loss
HSA-MIR-3124-5P		Q8WUI4	HDAC7	RS11168249	Loss
HSA-MIR-3127-3P		P19838	NFKB1	RS3774937	Gain
HSA-MIR-3127-3P		P33241	LSP1	RS11041476	Loss
HSA-MIR-3127-3P		Q5TA45	INTS11	RS12103	Gain
HSA-MIR-3127-5P		Q5TA45	INTS11	RS12103	Loss
HSA-MIR-3130-3P		Q5TA45	INTS11	RS12103	Loss
HSA-MIR-31-3P		P33241	LSP1	RS11041476	Gain
HSA-MIR-3143		Q5TA45	INTS11	RS12103	Gain
HSA-MIR-3147		P12318	FCGR2A	RS1801274	Loss
HSA-MIR-3154		Q14330	GPR18	RS3742130	Loss
HSA-MIR-3154		Q8NBM4	UBAC2	RS3742130	Loss
HSA-MIR-3166		Q8WUI4	HDAC7	RS11168249	Gain
HSA-MIR-3170		P33241	LSP1	RS11041476	Loss
HSA-MIR-3170		Q14330	GPR18	RS3742130	Loss
HSA-MIR-3170		Q5TA45	INTS11	RS12103	Gain
HSA-MIR-3170		Q8NBM4	UBAC2	RS3742130	Loss
HSA-MIR-3174		P05771	PRKCB	RS7404095	Gain
HSA-MIR-3174		Q8ND76	CCNY	RS12254167	Loss
HSA-MIR-3175		Q14330	GPR18	RS3742130	Loss
HSA-MIR-3175		Q8NBM4	UBAC2	RS3742130	Loss
HSA-MIR-3177-3P		Q9BV94	EDEM2	RS2425019	Gain
HSA-MIR-3177-3P		Q9Y5R2	MMP24	RS2425019	Gain
HSA-MIR-3179		P12318	FCGR2A	RS1801274	Gain
HSA-MIR-3180		Q5TA45	INTS11	RS12103	Loss
HSA-MIR-3180-5P		Q5TA45	INTS11	RS12103	Loss
HSA-MIR-3181		Q8WUI4	HDAC7	RS11168249	Gain
HSA-MIR-3187-5P		Q5TA45	INTS11	RS12103	Loss
HSA-MIR-3188		Q5TA45	INTS11	RS12103	Loss
HSA-MIR-3189-3P		P19838	NFKB1	RS3774937	Gain
HSA-MIR-3189-5P		P19838	NFKB1	RS3774937	Gain
HSA-MIR-3191-3P		Q14330	GPR18	RS3742130	Loss
HSA-MIR-3191-3P		Q8NBM4	UBAC2	RS3742130	Loss
HSA-MIR-320A-5P		Q5TA45	INTS11	RS12103	Gain
HSA-MIR-323B-3P		P33241	LSP1	RS11041476	Loss
HSA-MIR-324-3P		Q5TA45	INTS11	RS12103	Loss
HSA-MIR-331-3P		P19838	NFKB1	RS3774937	Gain
HSA-MIR-339-5P		P19838	NFKB1	RS3774937	Gain
HSA-MIR-345-3P		P12318	FCGR2A	RS1801274	Gain
HSA-MIR-345-3P		Q5TA45	INTS11	RS12103	Gain
HSA-MIR-361-3P		Q5TA45	INTS11	RS12103	Loss
HSA-MIR-3619-3P		Q5TA45	INTS11	RS12103	Gain
HSA-MIR-3622A-3P		Q5TA45	INTS11	RS12103	Loss
HSA-MIR-3622B-3P		P33241	LSP1	RS11041476	Loss
HSA-MIR-3622B-3P		Q5TA45	INTS11	RS12103	Gain
HSA-MIR-3658		P19838	NFKB1	RS3774937	Loss
HSA-MIR-3663-3P		P19838	NFKB1	RS3774937	Loss
HSA-MIR-3663-3P		Q5TA45	INTS11	RS12103	Loss
HSA-MIR-3667-3P		Q5TA45	INTS11	RS12103	Gain
HSA-MIR-3674		Q5TA45	INTS11	RS12103	Loss
HSA-MIR-3677-3P		P19838	NFKB1	RS3774937	Gain
HSA-MIR-3691-3P		Q8WUI4	HDAC7	RS11168249	Gain
HSA-MIR-3714		Q8WUI4	HDAC7	RS11168249	Gain
HSA-MIR-378A-5P		Q5TA45	INTS11	RS12103	Gain
HSA-MIR-381-3P		Q8WUI4	HDAC7	RS11168249	Gain
HSA-MIR-383-5P		Q5TA45	INTS11	RS12103	Loss
HSA-MIR-3907		Q5TA45	INTS11	RS12103	Loss
HSA-MIR-3911		Q5TA45	INTS11	RS12103	Loss
HSA-MIR-3918		Q5TA45	INTS11	RS12103	Loss
HSA-MIR-3936		Q8ND76	CCNY	RS12254167	Gain
HSA-MIR-3937		P12318	FCGR2A	RS1801274	Gain
HSA-MIR-3937		Q5TA45	INTS11	RS12103	Loss
HSA-MIR-3940-5P		P12318	FCGR2A	RS1801274	Gain
HSA-MIR-3941		P33241	LSP1	RS11041476	Loss
HSA-MIR-3943		P19838	NFKB1	RS3774937	Gain
HSA-MIR-3943		Q5TA45	INTS11	RS12103	Loss
HSA-MIR-3972		Q5TA45	INTS11	RS12103	Loss
HSA-MIR-4254		P33241	LSP1	RS11041476	Loss
HSA-MIR-425-5P		Q8WUI4	HDAC7	RS11168249	Gain
HSA-MIR-4257		Q5TA45	INTS11	RS12103	Loss
HSA-MIR-4258		Q8WUI4	HDAC7	RS11168249	Gain
HSA-MIR-4269		P33241	LSP1	RS11041476	Loss
HSA-MIR-4269		Q14330	GPR18	RS3742130	Loss
HSA-MIR-4269		Q8NBM4	UBAC2	RS3742130	Loss
HSA-MIR-4287		Q5TA45	INTS11	RS12103	Gain
HSA-MIR-4292		P19838	NFKB1	RS3774937	Gain
HSA-MIR-4292		Q5TA45	INTS11	RS12103	Gain
HSA-MIR-4313		P19838	NFKB1	RS3774937	Gain
HSA-MIR-4322		P12318	FCGR2A	RS1801274	Gain
HSA-MIR-4322		Q5TA45	INTS11	RS12103	Gain
HSA-MIR-432-3P		Q5TA45	INTS11	RS12103	Loss
HSA-MIR-4330		Q8WUI4	HDAC7	RS11168249	Loss
HSA-MIR-4420		Q5TA45	INTS11	RS12103	Gain
HSA-MIR-4424		Q8ND76	CCNY	RS12254167	Gain
HSA-MIR-4450		Q14330	GPR18	RS3742130	Gain
HSA-MIR-4450		Q8NBM4	UBAC2	RS3742130	Gain
HSA-MIR-4457		Q8WUI4	HDAC7	RS11168249	Gain
HSA-MIR-4462		P12318	FCGR2A	RS1801274	Gain
HSA-MIR-4467		Q5TA45	INTS11	RS12103	Gain
HSA-MIR-4479		Q5TA45	INTS11	RS12103	Loss
HSA-MIR-4480		Q8WUI4	HDAC7	RS11168249	Loss
HSA-MIR-4494		Q5TA45	INTS11	RS12103	Loss
HSA-MIR-4511		Q14330	GPR18	RS3742130	Loss
HSA-MIR-4511		Q8NBM4	UBAC2	RS3742130	Loss
HSA-MIR-4512		Q5TA45	INTS11	RS12103	Gain
HSA-MIR-4512		Q8WUI4	HDAC7	RS11168249	Gain
HSA-MIR-4513		Q5TA45	INTS11	RS12103	Gain
HSA-MIR-4520-5P		P33241	LSP1	RS11041476	Loss
HSA-MIR-4523		Q5TA45	INTS11	RS12103	Loss
HSA-MIR-4533		P12318	FCGR2A	RS1801274	Gain
HSA-MIR-4536-5P		P33241	LSP1	RS11041476	Gain
HSA-MIR-4540		Q5TA45	INTS11	RS12103	Gain
HSA-MIR-455-3P		P33241	LSP1	RS11041476	Loss
HSA-MIR-4632-3P		Q5TA45	INTS11	RS12103	Gain
HSA-MIR-4632-3P		Q8WUI4	HDAC7	RS11168249	Gain
HSA-MIR-4632-5P		Q5TA45	INTS11	RS12103	Gain
HSA-MIR-4638-3P		Q5TA45	INTS11	RS12103	Loss
HSA-MIR-4640-3P		Q5TA45	INTS11	RS12103	Gain
HSA-MIR-4640-5P		Q8WUI4	HDAC7	RS11168249	Gain
HSA-MIR-4641		P33241	LSP1	RS11041476	Loss
HSA-MIR-4646-5P		Q14330	GPR18	RS3742130	Gain
HSA-MIR-4646-5P		Q8NBM4	UBAC2	RS3742130	Gain
HSA-MIR-4655-3P		P19838	NFKB1	RS3774937	Gain
HSA-MIR-4658		P19838	NFKB1	RS3774937	Loss
HSA-MIR-4658		Q5TA45	INTS11	RS12103	Loss
HSA-MIR-4660		Q5TA45	INTS11	RS12103	Gain
HSA-MIR-4661-3P		Q8WUI4	HDAC7	RS11168249	Loss
HSA-MIR-4661-5P		P19838	NFKB1	RS3774937	Gain
HSA-MIR-4665-3P		P33241	LSP1	RS11041476	Loss
HSA-MIR-4673		P12318	FCGR2A	RS1801274	Gain
HSA-MIR-4673		Q5TA45	INTS11	RS12103	Loss
HSA-MIR-4674		Q14330	GPR18	RS3742130	Loss
HSA-MIR-4674		Q8NBM4	UBAC2	RS3742130	Loss
HSA-MIR-4682		P19838	NFKB1	RS3774937	Gain
HSA-MIR-4685-3P		Q5TA45	INTS11	RS12103	Gain
HSA-MIR-4685-5P		Q5TA45	INTS11	RS12103	Loss
HSA-MIR-4685-5P		Q8WUI4	HDAC7	RS11168249	Loss
HSA-MIR-4686		Q5TA45	INTS11	RS12103	Loss
HSA-MIR-4687-5P		Q5TA45	INTS11	RS12103	Loss
HSA-MIR-4690-5P		Q5TA45	INTS11	RS12103	Loss
HSA-MIR-4690-5P		Q8ND76	CCNY	RS12254167	Loss
HSA-MIR-4695-5P		P12318	FCGR2A	RS1801274	Gain
HSA-MIR-4700-3P		P33241	LSP1	RS11041476	Loss
HSA-MIR-4700-3P		Q8WUI4	HDAC7	RS11168249	Gain
HSA-MIR-4706		P12318	FCGR2A	RS1801274	Gain
HSA-MIR-4706		Q14330	GPR18	RS3742130	Gain
HSA-MIR-4706		Q8NBM4	UBAC2	RS3742130	Gain
HSA-MIR-4707-5P		Q5TA45	INTS11	RS12103	Loss
HSA-MIR-4710		Q14330	GPR18	RS3742130	Loss
HSA-MIR-4710		Q8NBM4	UBAC2	RS3742130	Loss
HSA-MIR-4711-5P		P19838	NFKB1	RS3774937	Loss
HSA-MIR-4713-5P		Q5TA45	INTS11	RS12103	Loss
HSA-MIR-4716-3P		P12318	FCGR2A	RS1801274	Gain
HSA-MIR-4717-3P		Q5TA45	INTS11	RS12103	Loss
HSA-MIR-4717-5P		Q9BV94	EDEM2	RS2425019	Gain
HSA-MIR-4717-5P		Q9Y5R2	MMP24	RS2425019	Gain
HSA-MIR-4722-3P		Q5TA45	INTS11	RS12103	Gain
HSA-MIR-4722-5P		P12318	FCGR2A	RS1801274	Loss
HSA-MIR-4723-3P		Q5TA45	INTS11	RS12103	Gain
HSA-MIR-4723-5P		Q14330	GPR18	RS3742130	Loss
HSA-MIR-4723-5P		Q8NBM4	UBAC2	RS3742130	Loss
HSA-MIR-4726-5P		Q5TA45	INTS11	RS12103	Loss
HSA-MIR-4728-3P		P33241	LSP1	RS11041476	Gain
HSA-MIR-4731-3P		P33241	LSP1	RS11041476	Loss
HSA-MIR-4734		Q8WUI4	HDAC7	RS11168249	Loss
HSA-MIR-4745-3P		Q8WUI4	HDAC7	RS11168249	Gain
HSA-MIR-4745-5P		P12318	FCGR2A	RS1801274	Gain
HSA-MIR-4745-5P		Q14330	GPR18	RS3742130	Loss
HSA-MIR-4745-5P		Q5TA45	INTS11	RS12103	Loss
HSA-MIR-4745-5P		Q8NBM4	UBAC2	RS3742130	Loss
HSA-MIR-4745-5P		Q9BV94	EDEM2	RS2425019	Gain
HSA-MIR-4745-5P		Q9Y5R2	MMP24	RS2425019	Gain
HSA-MIR-4747-3P		Q8WUI4	HDAC7	RS11168249	Gain
HSA-MIR-4753-5P		Q8WUI4	HDAC7	RS11168249	Loss
HSA-MIR-4756-5P		Q14330	GPR18	RS3742130	Loss
HSA-MIR-4756-5P		Q8NBM4	UBAC2	RS3742130	Loss
HSA-MIR-4763-5P		P33241	LSP1	RS11041476	Loss
HSA-MIR-4763-5P		Q5TA45	INTS11	RS12103	Loss
HSA-MIR-4768-5P		P19838	NFKB1	RS3774937	Gain
HSA-MIR-4778-3P		P19838	NFKB1	RS3774937	Gain
HSA-MIR-4783-3P		P19838	NFKB1	RS3774937	Gain
HSA-MIR-4783-3P		P33241	LSP1	RS11041476	Loss
HSA-MIR-4783-5P		Q8WUI4	HDAC7	RS11168249	Gain
HSA-MIR-4786-3P		Q8WUI4	HDAC7	RS11168249	Loss
HSA-MIR-4787-3P		P33241	LSP1	RS11041476	Gain
HSA-MIR-4787-3P		Q8WUI4	HDAC7	RS11168249	Gain
HSA-MIR-4787-5P		Q14330	GPR18	RS3742130	Loss
HSA-MIR-4787-5P		Q8NBM4	UBAC2	RS3742130	Loss
HSA-MIR-4794		P33241	LSP1	RS11041476	Loss
HSA-MIR-483-5P		P12318	FCGR2A	RS1801274	Gain
HSA-MIR-486-3P		Q14330	GPR18	RS3742130	Loss
HSA-MIR-486-3P		Q8NBM4	UBAC2	RS3742130	Loss
HSA-MIR-497-5P		Q5TA45	INTS11	RS12103	Gain
HSA-MIR-498-3P		P19838	NFKB1	RS3774937	Loss
HSA-MIR-5000-3P		Q8WUI4	HDAC7	RS11168249	Loss
HSA-MIR-5001-5P		Q8WUI4	HDAC7	RS11168249	Gain
HSA-MIR-5001-5P		Q9BV94	EDEM2	RS2425019	Gain
HSA-MIR-5001-5P		Q9Y5R2	MMP24	RS2425019	Gain
HSA-MIR-5002-5P		Q8N1S5	SLC39A11	RS17780256	Gain
HSA-MIR-5008-5P		P19838	NFKB1	RS3774937	Gain
HSA-MIR-500A-3P		P19838	NFKB1	RS3774937	Loss
HSA-MIR-500B-3P		Q5TA45	INTS11	RS12103	Loss
HSA-MIR-5010-5P		Q8ND76	CCNY	RS12254167	Loss
HSA-MIR-502-3P		P19838	NFKB1	RS3774937	Loss
HSA-MIR-503-5P		P33241	LSP1	RS11041476	Loss
HSA-MIR-504-3P		Q14330	GPR18	RS3742130	Gain
HSA-MIR-504-3P		Q8NBM4	UBAC2	RS3742130	Gain
HSA-MIR-5088-5P		P19838	NFKB1	RS3774937	Loss
HSA-MIR-512-5P		Q5TA45	INTS11	RS12103	Gain
HSA-MIR-514B-3P		Q5TA45	INTS11	RS12103	Gain
HSA-MIR-518B		Q8WUI4	HDAC7	RS11168249	Loss
HSA-MIR-518D-3P		Q8WUI4	HDAC7	RS11168249	Loss
HSA-MIR-519B-3P		Q5TA45	INTS11	RS12103	Loss
HSA-MIR-520D-3P		Q5TA45	INTS11	RS12103	Gain
HSA-MIR-520E-3P		Q8N1S5	SLC39A11	RS17780256	Gain
HSA-MIR-520E-3P		Q8WUI4	HDAC7	RS11168249	Loss
HSA-MIR-520E-5P		Q8WUI4	HDAC7	RS11168249	Loss
HSA-MIR-523-3P		Q5TA45	INTS11	RS12103	Gain
HSA-MIR-523-3P		Q8WUI4	HDAC7	RS11168249	Gain
HSA-MIR-524-3P		Q5TA45	INTS11	RS12103	Gain
HSA-MIR-524-3P		Q8WUI4	HDAC7	RS11168249	Loss
HSA-MIR-525-3P		Q5TA45	INTS11	RS12103	Gain
HSA-MIR-526A-3P		Q5TA45	INTS11	RS12103	Loss
HSA-MIR-532-3P		Q5TA45	INTS11	RS12103	Loss
HSA-MIR-548AU-3P		P33241	LSP1	RS11041476	Loss
HSA-MIR-5587-3P		P19838	NFKB1	RS3774937	Gain
HSA-MIR-5589-3P		P33241	LSP1	RS11041476	Loss
HSA-MIR-5705		Q5TA45	INTS11	RS12103	Loss
HSA-MIR-5739		P12318	FCGR2A	RS1801274	Gain
HSA-MIR-578		Q5TA45	INTS11	RS12103	Gain
HSA-MIR-584-3P		P19838	NFKB1	RS3774937	Gain
HSA-MIR-593-5P		P33241	LSP1	RS11041476	Loss
HSA-MIR-600		P33241	LSP1	RS11041476	Loss
HSA-MIR-605-3P		P19838	NFKB1	RS3774937	Loss
HSA-MIR-605-5P		P19838	NFKB1	RS3774937	Gain
HSA-MIR-6069		Q8WUI4	HDAC7	RS11168249	Loss
HSA-MIR-6075		Q5TA45	INTS11	RS12103	Loss
HSA-MIR-6075		Q9BV94	EDEM2	RS2425019	Gain
HSA-MIR-6075		Q9Y5R2	MMP24	RS2425019	Gain
HSA-MIR-6077		Q14330	GPR18	RS3742130	Loss
HSA-MIR-6077		Q8NBM4	UBAC2	RS3742130	Loss
HSA-MIR-608		Q14330	GPR18	RS3742130	Loss
HSA-MIR-608		Q8NBM4	UBAC2	RS3742130	Loss
HSA-MIR-6081		Q8WUI4	HDAC7	RS11168249	Gain
HSA-MIR-6086		Q8ND76	CCNY	RS12254167	Loss
HSA-MIR-6090		P12318	FCGR2A	RS1801274	Gain
HSA-MIR-612		Q14330	GPR18	RS3742130	Loss
HSA-MIR-612		Q5TA45	INTS11	RS12103	Gain
HSA-MIR-612		Q8NBM4	UBAC2	RS3742130	Loss
HSA-MIR-6125		Q14330	GPR18	RS3742130	Loss
HSA-MIR-6125		Q8NBM4	UBAC2	RS3742130	Loss
HSA-MIR-6125		Q8WUI4	HDAC7	RS11168249	Gain
HSA-MIR-614		Q5TA45	INTS11	RS12103	Loss
HSA-MIR-614		Q8WUI4	HDAC7	RS11168249	Gain
HSA-MIR-619-5P		P12318	FCGR2A	RS1801274	Gain
HSA-MIR-623		P19838	NFKB1	RS3774937	Gain
HSA-MIR-637		Q14330	GPR18	RS3742130	Loss
HSA-MIR-637		Q5TA45	INTS11	RS12103	Gain
HSA-MIR-637		Q8NBM4	UBAC2	RS3742130	Loss
HSA-MIR-642B-3P		P19838	NFKB1	RS3774937	Gain
HSA-MIR-646		Q5TA45	INTS11	RS12103	Loss
HSA-MIR-647		Q5TA45	INTS11	RS12103	Gain
HSA-MIR-6510-3P		P33241	LSP1	RS11041476	Loss
HSA-MIR-6511A-3P		P33241	LSP1	RS11041476	Loss
HSA-MIR-6511B-5P		Q8ND76	CCNY	RS12254167	Loss
HSA-MIR-6512-3P		Q5TA45	INTS11	RS12103	Loss
HSA-MIR-6513-5P		Q8WUI4	HDAC7	RS11168249	Gain
HSA-MIR-652-5P		P19838	NFKB1	RS3774937	Gain
HSA-MIR-658		Q8WUI4	HDAC7	RS11168249	Loss
HSA-MIR-659-5P		Q5TA45	INTS11	RS12103	Gain
HSA-MIR-661		Q5TA45	INTS11	RS12103	Gain
HSA-MIR-671-3P		P33241	LSP1	RS11041476	Loss
HSA-MIR-6715B-3P		Q5TA45	INTS11	RS12103	Loss
HSA-MIR-6722-3P		Q8WUI4	HDAC7	RS11168249	Loss
HSA-MIR-6724-5P		P19838	NFKB1	RS3774937	Gain
HSA-MIR-6726-5P		P12318	FCGR2A	RS1801274	Gain
HSA-MIR-6726-5P		Q14330	GPR18	RS3742130	Loss
HSA-MIR-6726-5P		Q8NBM4	UBAC2	RS3742130	Loss
HSA-MIR-6727-3P		P33241	LSP1	RS11041476	Loss
HSA-MIR-6727-5P		P12318	FCGR2A	RS1801274	Gain
HSA-MIR-6727-5P		Q9BV94	EDEM2	RS2425019	Gain
HSA-MIR-6727-5P		Q9Y5R2	MMP24	RS2425019	Gain
HSA-MIR-6728-5P		Q14330	GPR18	RS3742130	Gain
HSA-MIR-6728-5P		Q8NBM4	UBAC2	RS3742130	Gain
HSA-MIR-6729-5P		P12318	FCGR2A	RS1801274	Gain
HSA-MIR-6729-5P		Q14330	GPR18	RS3742130	Loss
HSA-MIR-6729-5P		Q8NBM4	UBAC2	RS3742130	Loss
HSA-MIR-6732-5P		P12318	FCGR2A	RS1801274	Gain
HSA-MIR-6736-5P		Q5TA45	INTS11	RS12103	Gain
HSA-MIR-6737-3P		Q5TA45	INTS11	RS12103	Loss
HSA-MIR-6737-5P		Q14330	GPR18	RS3742130	Gain
HSA-MIR-6737-5P		Q8NBM4	UBAC2	RS3742130	Gain
HSA-MIR-6738-5P		Q14330	GPR18	RS3742130	Loss
HSA-MIR-6738-5P		Q8NBM4	UBAC2	RS3742130	Loss
HSA-MIR-6743-3P		P33241	LSP1	RS11041476	Loss
HSA-MIR-6743-5P		Q8ND76	CCNY	RS12254167	Loss
HSA-MIR-6747-3P		P33241	LSP1	RS11041476	Loss
HSA-MIR-6749-3P		Q5TA45	INTS11	RS12103	Gain
HSA-MIR-6749-5P		P19838	NFKB1	RS3774937	Gain
HSA-MIR-6750-5P		Q14330	GPR18	RS3742130	Loss
HSA-MIR-6750-5P		Q8NBM4	UBAC2	RS3742130	Loss
HSA-MIR-6750-5P		Q8ND76	CCNY	RS12254167	Gain
HSA-MIR-6752-5P		Q14330	GPR18	RS3742130	Gain
HSA-MIR-6752-5P		Q8NBM4	UBAC2	RS3742130	Gain
HSA-MIR-6752-5P		Q8ND76	CCNY	RS12254167	Loss
HSA-MIR-6753-5P		Q8WUI4	HDAC7	RS11168249	Loss
HSA-MIR-6754-3P		P33241	LSP1	RS11041476	Loss
HSA-MIR-675-5P		Q14330	GPR18	RS3742130	Loss
HSA-MIR-675-5P		Q8NBM4	UBAC2	RS3742130	Loss
HSA-MIR-6760-5P		Q8WUI4	HDAC7	RS11168249	Loss
HSA-MIR-6761-3P		P33241	LSP1	RS11041476	Loss
HSA-MIR-6761-5P		P19838	NFKB1	RS3774937	Gain
HSA-MIR-6764-5P		Q8WUI4	HDAC7	RS11168249	Loss
HSA-MIR-6766-5P		Q14330	GPR18	RS3742130	Loss
HSA-MIR-6766-5P		Q8NBM4	UBAC2	RS3742130	Loss
HSA-MIR-6768-3P		Q8WUI4	HDAC7	RS11168249	Loss
HSA-MIR-6768-5P		P33241	LSP1	RS11041476	Loss
HSA-MIR-6770-3P		Q5TA45	INTS11	RS12103	Gain
HSA-MIR-6773-3P		P33241	LSP1	RS11041476	Gain
HSA-MIR-6773-5P		P19838	NFKB1	RS3774937	Gain
HSA-MIR-6777-5P		Q14330	GPR18	RS3742130	Loss
HSA-MIR-6777-5P		Q8NBM4	UBAC2	RS3742130	Loss
HSA-MIR-6778-3P		Q5TA45	INTS11	RS12103	Gain
HSA-MIR-6778-5P		P12318	FCGR2A	RS1801274	Gain
HSA-MIR-6778-5P		Q14330	GPR18	RS3742130	Loss
HSA-MIR-6778-5P		Q8NBM4	UBAC2	RS3742130	Loss
HSA-MIR-6783-3P		P33241	LSP1	RS11041476	Loss
HSA-MIR-6785-5P		P12318	FCGR2A	RS1801274	Loss
HSA-MIR-6787-5P		P12318	FCGR2A	RS1801274	Gain
HSA-MIR-6788-3P		Q8WUI4	HDAC7	RS11168249	Gain
HSA-MIR-6788-5P		Q14330	GPR18	RS3742130	Gain
HSA-MIR-6788-5P		Q8NBM4	UBAC2	RS3742130	Gain
HSA-MIR-6790-5P		P12318	FCGR2A	RS1801274	Gain
HSA-MIR-6791-3P		Q5TA45	INTS11	RS12103	Gain
HSA-MIR-6791-5P		P19838	NFKB1	RS3774937	Gain
HSA-MIR-6791-5P		Q5TA45	INTS11	RS12103	Gain
HSA-MIR-6793-5P		Q5TA45	INTS11	RS12103	Gain
HSA-MIR-6794-5P		P12318	FCGR2A	RS1801274	Gain
HSA-MIR-6795-5P		Q14330	GPR18	RS3742130	Loss
HSA-MIR-6795-5P		Q8NBM4	UBAC2	RS3742130	Loss
HSA-MIR-6797-3P		P33241	LSP1	RS11041476	Gain
HSA-MIR-6798-5P		Q5TA45	INTS11	RS12103	Loss
HSA-MIR-6804-5P		Q8ND76	CCNY	RS12254167	Gain
HSA-MIR-6805-5P		Q5TA45	INTS11	RS12103	Loss
HSA-MIR-6806-5P		P19838	NFKB1	RS3774937	Loss
HSA-MIR-6810-5P		P19838	NFKB1	RS3774937	Loss
HSA-MIR-6812-5P		P05771	PRKCB	RS7404095	Loss
HSA-MIR-6820-5P		P12318	FCGR2A	RS1801274	Gain
HSA-MIR-6821-5P		P12318	FCGR2A	RS1801274	Gain
HSA-MIR-6834-5P		Q5TA45	INTS11	RS12103	Gain
HSA-MIR-6836-5P		Q5TA45	INTS11	RS12103	Gain
HSA-MIR-6836-5P		Q9BV94	EDEM2	RS2425019	Gain
HSA-MIR-6836-5P		Q9Y5R2	MMP24	RS2425019	Gain
HSA-MIR-6837-3P		P33241	LSP1	RS11041476	Loss
HSA-MIR-6837-3P		Q5TA45	INTS11	RS12103	Gain
HSA-MIR-6840-3P		Q5TA45	INTS11	RS12103	Loss
HSA-MIR-6840-5P		P19838	NFKB1	RS3774937	Gain
HSA-MIR-6841-5P		Q8ND76	CCNY	RS12254167	Loss
HSA-MIR-6842-3P		P33241	LSP1	RS11041476	Loss
HSA-MIR-6845-5P		P12318	FCGR2A	RS1801274	Loss
HSA-MIR-6848-5P		Q8WUI4	HDAC7	RS11168249	Loss
HSA-MIR-6849-5P		Q8ND76	CCNY	RS12254167	Gain
HSA-MIR-6849-5P		Q9BV94	EDEM2	RS2425019	Loss
HSA-MIR-6849-5P		Q9Y5R2	MMP24	RS2425019	Loss
HSA-MIR-6850-3P		Q8WUI4	HDAC7	RS11168249	Gain
HSA-MIR-6852-5P		P19838	NFKB1	RS3774937	Gain
HSA-MIR-6852-5P		Q5TA45	INTS11	RS12103	Gain
HSA-MIR-6855-5P		Q8ND76	CCNY	RS12254167	Loss
HSA-MIR-6860		P05771	PRKCB	RS7404095	Loss
HSA-MIR-6861-5P		P05771	PRKCB	RS7404095	Loss
HSA-MIR-6868-5P		P33241	LSP1	RS11041476	Loss
HSA-MIR-6875-3P		Q5TA45	INTS11	RS12103	Gain
HSA-MIR-6875-5P		P12318	FCGR2A	RS1801274	Gain
HSA-MIR-6877-5P		Q8WUI4	HDAC7	RS11168249	Loss
HSA-MIR-6877-5P		Q9BV94	EDEM2	RS2425019	Loss
HSA-MIR-6877-5P		Q9Y5R2	MMP24	RS2425019	Loss
HSA-MIR-6879-5P		Q14330	GPR18	RS3742130	Loss
HSA-MIR-6879-5P		Q8NBM4	UBAC2	RS3742130	Loss
HSA-MIR-6881-5P		P12318	FCGR2A	RS1801274	Loss
HSA-MIR-6889-3P		Q5TA45	INTS11	RS12103	Loss
HSA-MIR-6890-5P		P05771	PRKCB	RS7404095	Loss
HSA-MIR-6890-5P		Q14330	GPR18	RS3742130	Loss
HSA-MIR-6890-5P		Q8NBM4	UBAC2	RS3742130	Loss
HSA-MIR-6890-5P		Q9BV94	EDEM2	RS2425019	Loss
HSA-MIR-6890-5P		Q9Y5R2	MMP24	RS2425019	Loss
HSA-MIR-6892-3P		Q8WUI4	HDAC7	RS11168249	Gain
HSA-MIR-6894-5P		Q14330	GPR18	RS3742130	Gain
HSA-MIR-6894-5P		Q8NBM4	UBAC2	RS3742130	Gain
HSA-MIR-7106-3P		P19838	NFKB1	RS3774937	Gain
HSA-MIR-7106-3P		Q5TA45	INTS11	RS12103	Gain
HSA-MIR-7107-3P		Q8WUI4	HDAC7	RS11168249	Gain
HSA-MIR-7107-5P		Q9BV94	EDEM2	RS2425019	Gain
HSA-MIR-7107-5P		Q9Y5R2	MMP24	RS2425019	Gain
HSA-MIR-7112-3P		P33241	LSP1	RS11041476	Loss
HSA-MIR-7113-3P		P33241	LSP1	RS11041476	Loss
HSA-MIR-7160-3P		Q8WUI4	HDAC7	RS11168249	Loss
HSA-MIR-7160-5P		Q5TA45	INTS11	RS12103	Gain
HSA-MIR-761		Q8ND76	CCNY	RS12254167	Gain
HSA-MIR-762		P12318	FCGR2A	RS1801274	Gain
HSA-MIR-767-3P		P19838	NFKB1	RS3774937	Gain
HSA-MIR-769-3P		P12318	FCGR2A	RS1801274	Gain
HSA-MIR-7703		Q5TA45	INTS11	RS12103	Loss
HSA-MIR-7704		Q8WUI4	HDAC7	RS11168249	Gain
HSA-MIR-770-5P		P19838	NFKB1	RS3774937	Loss
HSA-MIR-7706		Q5TA45	INTS11	RS12103	Gain
HSA-MIR-7843-5P		Q14330	GPR18	RS3742130	Loss
HSA-MIR-7843-5P		Q8NBM4	UBAC2	RS3742130	Loss
HSA-MIR-7845-5P		Q14330	GPR18	RS3742130	Gain
HSA-MIR-7845-5P		Q8NBM4	UBAC2	RS3742130	Gain
HSA-MIR-7855-5P		P12318	FCGR2A	RS1801274	Gain
HSA-MIR-8054		Q5TA45	INTS11	RS12103	Loss
HSA-MIR-8055		Q5TA45	INTS11	RS12103	Loss
HSA-MIR-8069		P12318	FCGR2A	RS1801274	Gain
HSA-MIR-8075		Q5TA45	INTS11	RS12103	Gain
HSA-MIR-8077		P05771	PRKCB	RS7404095	Loss
HSA-MIR-8078		P12318	FCGR2A	RS1801274	Gain
HSA-MIR-8087		P19838	NFKB1	RS3774937	Gain
HSA-MIR-873-3P		Q14330	GPR18	RS3742130	Loss
HSA-MIR-873-3P		Q8NBM4	UBAC2	RS3742130	Loss
HSA-MIR-874-5P		P19838	NFKB1	RS3774937	Gain
HSA-MIR-885-3P		P19838	NFKB1	RS3774937	Loss
HSA-MIR-885-3P		Q14330	GPR18	RS3742130	Gain
HSA-MIR-885-3P		Q8NBM4	UBAC2	RS3742130	Gain
HSA-MIR-887-3P		Q14330	GPR18	RS3742130	Loss
HSA-MIR-887-3P		Q8NBM4	UBAC2	RS3742130	Loss
HSA-MIR-892A		Q5TA45	INTS11	RS12103	Gain
HSA-MIR-892C-3P		Q5TA45	INTS11	RS12103	Gain
HSA-MIR-920		Q14330	GPR18	RS3742130	Loss
HSA-MIR-920		Q8NBM4	UBAC2	RS3742130	Loss
HSA-MIR-92A-1-5P		Q14330	GPR18	RS3742130	Loss
HSA-MIR-92A-1-5P		Q8NBM4	UBAC2	RS3742130	Loss
HSA-MIR-92B-5P		Q14330	GPR18	RS3742130	Loss
HSA-MIR-92B-5P		Q8NBM4	UBAC2	RS3742130	Loss
HSA-MIR-937-3P		P33241	LSP1	RS11041476	Loss
HSA-MIR-937-3P		Q5TA45	INTS11	RS12103	Gain
HSA-MIR-942-3P		Q8WUI4	HDAC7	RS11168249	Loss
HSA-MIR-942-5P		Q5TA45	INTS11	RS12103	Gain
HSA-MIR-9851-3P		P19838	NFKB1	RS3774937	Gain
HSA-MIR-9899		Q5TA45	INTS11	RS12103	Loss
HSA-MIR-9899		Q8WUI4	HDAC7	RS11168249	Gain
HSA-MIR-9902		P33241	LSP1	RS11041476	Loss
HSA-MIR-99A-5P		P19838	NFKB1	RS3774937	Gain
O00330	PDHX	Q92665	MRPS31	RS941823	Gain
O00358	FOXE1	O95398	RAPGEF3	RS11168249	Gain
O00358	FOXE1	P15692	VEGFA	RS943072	Loss
O00358	FOXE1	Q5T3U5	ABCC10	RS943072	Loss
O00358	FOXE1	Q8IW70	TMEM151B	RS943072	Loss
O00358	FOXE1	Q8TB61	SLC35B2	RS943072	Loss
O00358	FOXE1	Q8WUI4	HDAC7	RS11168249	Gain
O00358	FOXE1	Q9HAV4	XPO5	RS943072	Loss
O00358	FOXE1	Q9NVS2	MRPS18A	RS943072	Loss
O00358	FOXE1	Q9Y253	POLH	RS943072	Loss
O00409	FOXN3	P15692	VEGFA	RS943072	Loss
O00409	FOXN3	Q5T3U5	ABCC10	RS943072	Loss
O00409	FOXN3	Q8IW70	TMEM151B	RS943072	Loss
O00409	FOXN3	Q8TB61	SLC35B2	RS943072	Loss
O00409	FOXN3	Q9HAV4	XPO5	RS943072	Loss
O00409	FOXN3	Q9NVS2	MRPS18A	RS943072	Loss
O00409	FOXN3	Q9Y253	POLH	RS943072	Loss
O00470	MEIS1	Q92665	MRPS31	RS941823	Gain
O00570	SOX1	A6NC98	CCDC88B	RS559928	Loss
O00570	SOX1	O75676	RPS6KA4	RS559928	Loss
O00570	SOX1	Q86TN4	TRPT1	RS559928	Loss
O14753	OVOL1	Q14330	GPR18	RS3742130	Loss
O14770	MEIS2	Q92665	MRPS31	RS941823	Gain
O14867	BACH1	Q8N1S5	SLC39A11	RS17780256	Gain
O14896	IRF6	P46778	RPL21	RS17085007	Gain
O14896	IRF6	Q6IB77	GLYAT	RS11229555	Gain
O14896	IRF6	Q92664	GTF3A	RS17085007	Gain
O14948	TFEC	O15144	ARPC2	RS11676348	Loss
O14948	TFEC	P25024	CXCR1	RS11676348	Loss
O14948	TFEC	P25025	CXCR2	RS11676348	Loss
O14948	TFEC	P49279	SLC11A1	RS11676348	Loss
O14948	TFEC	Q9GZU7	CTDSP1	RS11676348	Loss
O15119	TBX3	O95398	RAPGEF3	RS11168249	Gain
O15119	TBX3	Q8WUI4	HDAC7	RS11168249	Gain
O15266	SHOX	Q92665	MRPS31	RS941823	Gain
O15409	FOXP2	P15692	VEGFA	RS943072	Loss
O15409	FOXP2	Q5T3U5	ABCC10	RS943072	Loss
O15409	FOXP2	Q8IW70	TMEM151B	RS943072	Loss
O15409	FOXP2	Q8TB61	SLC35B2	RS943072	Loss
O15409	FOXP2	Q9HAV4	XPO5	RS943072	Loss
O15409	FOXP2	Q9NVS2	MRPS18A	RS943072	Loss
O15409	FOXP2	Q9Y253	POLH	RS943072	Loss
O15525	MAFG	Q8N1S5	SLC39A11	RS17780256	Gain
O43186	CRX	O95398	RAPGEF3	RS11168249	Loss
O43186	CRX	Q8WUI4	HDAC7	RS11168249	Loss
O43248	HOXC11	Q92665	MRPS31	RS941823	Gain
O43623	SNAI2	E5RJM6	ANKRD65	RS12103	Loss
O43623	SNAI2	P01903	HLA-DRA	RS477515	Loss
O43623	SNAI2	P01906	HLA-DQA2	RS477515	Loss
O43623	SNAI2	P01909	HLA-DQA1	RS477515	Loss
O43623	SNAI2	P01911	HLA-DRB1	RS477515	Loss
O43623	SNAI2	P01920	HLA-DQB1	RS477515	Loss
O43623	SNAI2	P04440	HLA-DPB1	RS477515	Loss
O43623	SNAI2	P05538	HLA-DQB2	RS477515	Loss
O43623	SNAI2	P0C0L4	C4A	RS477515	Loss
O43623	SNAI2	P0DMV9	HSPA1B	RS477515	Loss
O43623	SNAI2	P20036	HLA-DPA1	RS477515	Loss
O43623	SNAI2	Q15109	AGER	RS477515	Loss
O43623	SNAI2	Q30154	HLA-DRB5	RS477515	Loss
O43623	SNAI2	Q5T2N8	ATAD3C	RS12103	Loss
O43623	SNAI2	Q5TA45	INTS11	RS12103	Loss
O43623	SNAI2	Q8N0Z8	PUSL1	RS12103	Loss
O43623	SNAI2	Q96L58	B3GALT6	RS12103	Loss
O43623	SNAI2	Q96P50	ACAP3	RS12103	Loss
O43623	SNAI2	Q99466	NOTCH4	RS477515	Loss
O43623	SNAI2	Q9BYC9	MRPL20	RS12103	Loss
O43623	SNAI2	Q9UIM3	FKBPL	RS477515	Loss
O43889	CREB3	Q9Y5R2	MMP24	RS2425019	Gain
O60248	SOX15	A6NC98	CCDC88B	RS559928	Loss
O60248	SOX15	O75676	RPS6KA4	RS559928	Loss
O60248	SOX15	Q86TN4	TRPT1	RS559928	Loss
O60479	DLX3	Q92665	MRPS31	RS941823	Gain
O60548	FOXD2	O95398	RAPGEF3	RS11168249	Gain
O60548	FOXD2	P15692	VEGFA	RS943072	Loss
O60548	FOXD2	Q5T3U5	ABCC10	RS943072	Loss
O60548	FOXD2	Q8IW70	TMEM151B	RS943072	Loss
O60548	FOXD2	Q8TB61	SLC35B2	RS943072	Loss
O60548	FOXD2	Q8WUI4	HDAC7	RS11168249	Gain
O60548	FOXD2	Q9HAV4	XPO5	RS943072	Loss
O60548	FOXD2	Q9NVS2	MRPS18A	RS943072	Loss
O60548	FOXD2	Q9Y253	POLH	RS943072	Loss
O60663	LMX1B	P46778	RPL21	RS17085007	Loss
O60663	LMX1B	Q92664	GTF3A	RS17085007	Loss
O60663	LMX1B	Q92665	MRPS31	RS941823	Gain
O60675	MAFK	O14562	UBFD1	RS7404095	Loss
O60675	MAFK	Q8N1S5	SLC39A11	RS17780256	Gain
O60902	SHOX2	Q92665	MRPS31	RS941823	Gain
O75461	E2F6	O15144	ARPC2	RS11676348	Loss
O75461	E2F6	P25024	CXCR1	RS11676348	Loss
O75461	E2F6	P25025	CXCR2	RS11676348	Loss
O75461	E2F6	P49279	SLC11A1	RS11676348	Loss
O75461	E2F6	Q9GZU7	CTDSP1	RS11676348	Loss
O75593	FOXH1	P15692	VEGFA	RS943072	Loss
O75593	FOXH1	P33241	LSP1	RS11041476	Gain
O75593	FOXH1	P48788	TNNI2	RS11041476	Gain
O75593	FOXH1	Q5T3U5	ABCC10	RS943072	Loss
O75593	FOXH1	Q8IW70	TMEM151B	RS943072	Loss
O75593	FOXH1	Q8TB61	SLC35B2	RS943072	Loss
O75593	FOXH1	Q96QS1	TSPAN32	RS11041476	Gain
O75593	FOXH1	Q9HAV4	XPO5	RS943072	Loss
O75593	FOXH1	Q9NVS2	MRPS18A	RS943072	Loss
O75593	FOXH1	Q9Y253	POLH	RS943072	Loss
O75626	PRDM1	O14562	UBFD1	RS7404095	Loss
O94916	NFAT5	O15144	ARPC2	RS11676348	Loss
O94916	NFAT5	P25024	CXCR1	RS11676348	Loss
O94916	NFAT5	P25025	CXCR2	RS11676348	Loss
O94916	NFAT5	P49279	SLC11A1	RS11676348	Loss
O94916	NFAT5	Q9GZU7	CTDSP1	RS11676348	Loss
O95076	ALX3	Q92665	MRPS31	RS941823	Loss
O95096	NKX2-2	Q6IB77	GLYAT	RS11229555	Gain
O95231	VENTX	Q92665	MRPS31	RS941823	Gain
O95365	ZBTB7A	Q9UBC3	DNMT3B	RS6087990	Gain
O95409	ZIC2	P33241	LSP1	RS907611	Loss
O95416	SOX14	A6NC98	CCDC88B	RS559928	Loss
O95416	SOX14	O75676	RPS6KA4	RS559928	Loss
O95416	SOX14	Q86TN4	TRPT1	RS559928	Loss
O95780	ZNF682	P19838	NFKB1	RS1598859	Gain
O95780	ZNF682	Q8N5K1	CISD2	RS1598859	Gain
O95948	ONECUT2	Q6IB77	GLYAT	RS11229555	Gain
O96004	HAND1	E5RJM6	ANKRD65	RS12103	Loss
O96004	HAND1	Q5T2N8	ATAD3C	RS12103	Loss
O96004	HAND1	Q5TA45	INTS11	RS12103	Loss
O96004	HAND1	Q8N0Z8	PUSL1	RS12103	Loss
O96004	HAND1	Q96L58	B3GALT6	RS12103	Loss
O96004	HAND1	Q96P50	ACAP3	RS12103	Loss
O96004	HAND1	Q9BYC9	MRPL20	RS12103	Loss
O96004	HAND1	Q9UBC3	DNMT3B	RS6087990	Loss
P01100/P05412		O14562	UBFD1	RS7404095	Loss
P01106	MYC	O15144	ARPC2	RS11676348	Loss
P01106	MYC	P25024	CXCR1	RS11676348	Loss
P01106	MYC	P25025	CXCR2	RS11676348	Loss
P01106	MYC	P49279	SLC11A1	RS11676348	Loss
P01106	MYC	Q9GZU7	CTDSP1	RS11676348	Loss
P03372	ESR1	P33241	LSP1	RS11041476	Loss
P03372	ESR1	P33241	LSP1	RS907611	Loss
P04150	NR3C1	P15692	VEGFA	RS943072	Loss
P04150	NR3C1	Q5T3U5	ABCC10	RS943072	Loss
P04150	NR3C1	Q8IW70	TMEM151B	RS943072	Loss
P04150	NR3C1	Q8TB61	SLC35B2	RS943072	Loss
P04150	NR3C1	Q9HAV4	XPO5	RS943072	Loss
P04150	NR3C1	Q9NVS2	MRPS18A	RS943072	Loss
P04150	NR3C1	Q9Y253	POLH	RS943072	Loss
P04198	MYCN	O15144	ARPC2	RS11676348	Loss
P04198	MYCN	P25024	CXCR1	RS11676348	Loss
P04198	MYCN	P25025	CXCR2	RS11676348	Loss
P04198	MYCN	P49279	SLC11A1	RS11676348	Loss
P04198	MYCN	Q9GZU7	CTDSP1	RS11676348	Loss
P05412	JUN	O14562	UBFD1	RS7404095	Loss
P05412/P17275		O14562	UBFD1	RS7404095	Loss
P08235	NR3C2	P15692	VEGFA	RS943072	Loss
P08235	NR3C2	Q5T3U5	ABCC10	RS943072	Loss
P08235	NR3C2	Q8IW70	TMEM151B	RS943072	Loss
P08235	NR3C2	Q8TB61	SLC35B2	RS943072	Loss
P08235	NR3C2	Q9HAV4	XPO5	RS943072	Loss
P08235	NR3C2	Q9NVS2	MRPS18A	RS943072	Loss
P08235	NR3C2	Q9Y253	POLH	RS943072	Loss
P08651	NFIC	Q9Y5R2	MMP24	RS2425019	Loss
P09016	HOXD4	Q92665	MRPS31	RS941823	Gain
P09017	HOXC4	Q92665	MRPS31	RS941823	Gain
P09086	POU2F2	Q8N4S0	CCDC82	RS543104	Loss
P10242	MYB	Q14330	GPR18	RS3742130	Loss
P10244	MYBL2	O95863	SNAI1	RS913678	Gain
P10244	MYBL2	P17676	CEBPB	RS913678	Gain
P10244	MYBL2	P18031	PTPN1	RS913678	Gain
P10244	MYBL2	Q14330	GPR18	RS3742130	Loss
P10244	MYBL2	Q9Y508	RNF114	RS913678	Gain
P10275	AR	P15692	VEGFA	RS943072	Loss
P10275	AR	Q5T3U5	ABCC10	RS943072	Loss
P10275	AR	Q8IW70	TMEM151B	RS943072	Loss
P10275	AR	Q8TB61	SLC35B2	RS943072	Loss
P10275	AR	Q9HAV4	XPO5	RS943072	Loss
P10275	AR	Q9NVS2	MRPS18A	RS943072	Loss
P10275	AR	Q9Y253	POLH	RS943072	Loss
P10588	NR2F6	O95398	RAPGEF3	RS11168249	Gain
P10588	NR2F6	Q8WUI4	HDAC7	RS11168249	Gain
P10589	NR2F1	O95398	RAPGEF3	RS11168249	Gain
P10589	NR2F1	Q8WUI4	HDAC7	RS11168249	Gain
P10826	RARB	P15692	VEGFA	RS943072	Loss
P10826	RARB	Q5T3U5	ABCC10	RS943072	Loss
P10826	RARB	Q8IW70	TMEM151B	RS943072	Loss
P10826	RARB	Q8TB61	SLC35B2	RS943072	Loss
P10826	RARB	Q9HAV4	XPO5	RS943072	Loss
P10826	RARB	Q9NVS2	MRPS18A	RS943072	Loss
P10826	RARB	Q9Y253	POLH	RS943072	Loss
P10914	IRF1	P01903	HLA-DRA	RS477515	Gain
P10914	IRF1	P01906	HLA-DQA2	RS477515	Gain
P10914	IRF1	P01909	HLA-DQA1	RS477515	Gain
P10914	IRF1	P01911	HLA-DRB1	RS477515	Gain
P10914	IRF1	P01920	HLA-DQB1	RS477515	Gain
P10914	IRF1	P04440	HLA-DPB1	RS477515	Gain
P10914	IRF1	P05538	HLA-DQB2	RS477515	Gain
P10914	IRF1	P0C0L4	C4A	RS477515	Gain
P10914	IRF1	P0DMV9	HSPA1B	RS477515	Gain
P10914	IRF1	P20036	HLA-DPA1	RS477515	Gain
P10914	IRF1	Q15109	AGER	RS477515	Gain
P10914	IRF1	Q30154	HLA-DRB5	RS477515	Gain
P10914	IRF1	Q99466	NOTCH4	RS477515	Gain
P10914	IRF1	Q9UIM3	FKBPL	RS477515	Gain
P11161	EGR2	Q9Y5R2	MMP24	RS2425019	Gain
P13378	HOXD8	Q92665	MRPS31	RS941823	Gain
P13631	RARG	P15692	VEGFA	RS943072	Loss
P13631	RARG	Q5T3U5	ABCC10	RS943072	Loss
P13631	RARG	Q8IW70	TMEM151B	RS943072	Loss
P13631	RARG	Q8TB61	SLC35B2	RS943072	Loss
P13631	RARG	Q9HAV4	XPO5	RS943072	Loss
P13631	RARG	Q9NVS2	MRPS18A	RS943072	Loss
P13631	RARG	Q9Y253	POLH	RS943072	Loss
P14859	POU2F1	P46778	RPL21	RS17085007	Loss
P14859	POU2F1	Q92664	GTF3A	RS17085007	Loss
P15172	MYOD1	O15144	ARPC2	RS11676348	Gain
P15172	MYOD1	P01903	HLA-DRA	RS477515	Loss
P15172	MYOD1	P01906	HLA-DQA2	RS477515	Loss
P15172	MYOD1	P01909	HLA-DQA1	RS477515	Loss
P15172	MYOD1	P01911	HLA-DRB1	RS477515	Loss
P15172	MYOD1	P01920	HLA-DQB1	RS477515	Loss
P15172	MYOD1	P04440	HLA-DPB1	RS477515	Loss
P15172	MYOD1	P05538	HLA-DQB2	RS477515	Loss
P15172	MYOD1	P0C0L4	C4A	RS477515	Loss
P15172	MYOD1	P0DMV9	HSPA1B	RS477515	Loss
P15172	MYOD1	P20036	HLA-DPA1	RS477515	Loss
P15172	MYOD1	P25024	CXCR1	RS11676348	Gain
P15172	MYOD1	P25025	CXCR2	RS11676348	Gain
P15172	MYOD1	P49279	SLC11A1	RS11676348	Gain
P15172	MYOD1	Q15109	AGER	RS477515	Loss
P15172	MYOD1	Q30154	HLA-DRB5	RS477515	Loss
P15172	MYOD1	Q99466	NOTCH4	RS477515	Loss
P15172	MYOD1	Q9GZU7	CTDSP1	RS11676348	Gain
P15172	MYOD1	Q9UIM3	FKBPL	RS477515	Loss
P15407/P17275		O14562	UBFD1	RS7404095	Loss
P15407/P17535		O14562	UBFD1	RS7404095	Loss
P15408	FOSL2	O14562	UBFD1	RS7404095	Loss
P15408/P17535		O14562	UBFD1	RS7404095	Loss
P17028	ZNF24	Q8N1S5	SLC39A11	RS17780256	Loss
P17275	JUNB	Q8N4S0	CCDC82	RS543104	Loss
P17481	HOXB8	Q92665	MRPS31	RS941823	Gain
P17483	HOXB4	Q92665	MRPS31	RS941823	Gain
P17509	HOXB6	Q92665	MRPS31	RS941823	Gain
P17542	TAL1	O15144	ARPC2	RS11676348	Loss
P17542	TAL1	P25024	CXCR1	RS11676348	Loss
P17542	TAL1	P25025	CXCR2	RS11676348	Loss
P17542	TAL1	P49279	SLC11A1	RS11676348	Loss
P17542	TAL1	Q9GZU7	CTDSP1	RS11676348	Loss
P17861	XBP1	E5RJM6	ANKRD65	RS12103	Gain
P17861	XBP1	Q5T2N8	ATAD3C	RS12103	Gain
P17861	XBP1	Q5TA45	INTS11	RS12103	Gain
P17861	XBP1	Q8N0Z8	PUSL1	RS12103	Gain
P17861	XBP1	Q96L58	B3GALT6	RS12103	Gain
P17861	XBP1	Q96P50	ACAP3	RS12103	Gain
P17861	XBP1	Q9BYC9	MRPL20	RS12103	Gain
P17861	XBP1	Q9Y5R2	MMP24	RS2425019	Gain
P17947	SPI1	P15692	VEGFA	RS943072	Loss
P17947	SPI1	Q5T3U5	ABCC10	RS943072	Loss
P17947	SPI1	Q8IW70	TMEM151B	RS943072	Loss
P17947	SPI1	Q8TB61	SLC35B2	RS943072	Loss
P17947	SPI1	Q9HAV4	XPO5	RS943072	Loss
P17947	SPI1	Q9NVS2	MRPS18A	RS943072	Loss
P17947	SPI1	Q9Y253	POLH	RS943072	Loss
P18850	ATF6	O95398	RAPGEF3	RS11168249	Gain
P18850	ATF6	Q8WUI4	HDAC7	RS11168249	Gain
P18850	ATF6	Q9Y5R2	MMP24	RS2425019	Gain
P19484	TFEB	O15144	ARPC2	RS11676348	Loss
P19484	TFEB	P25024	CXCR1	RS11676348	Loss
P19484	TFEB	P25025	CXCR2	RS11676348	Loss
P19484	TFEB	P49279	SLC11A1	RS11676348	Loss
P19484	TFEB	Q9GZU7	CTDSP1	RS11676348	Loss
P19622	EN2	Q6IB77	GLYAT	RS11229555	Loss
P20226	TBP	P46778	RPL21	RS17085007	Loss
P20226	TBP	Q8N4S0	CCDC82	RS543104	Gain
P20226	TBP	Q92664	GTF3A	RS17085007	Loss
P20264	POU3F3	P46778	RPL21	RS17085007	Loss
P20264	POU3F3	Q92664	GTF3A	RS17085007	Loss
P20265	POU3F2	P46778	RPL21	RS17085007	Loss
P20265	POU3F2	Q92664	GTF3A	RS17085007	Loss
P22670	RFX1	O15144	ARPC2	RS11676348	Loss
P22670	RFX1	P25024	CXCR1	RS11676348	Loss
P22670	RFX1	P25025	CXCR2	RS11676348	Loss
P22670	RFX1	P49279	SLC11A1	RS11676348	Loss
P22670	RFX1	Q92665	MRPS31	RS941823	Loss
P22670	RFX1	Q9GZU7	CTDSP1	RS11676348	Loss
P23511	NFYA	Q92665	MRPS31	RS941823	Loss
P24468	NR2F2	O95398	RAPGEF3	RS11168249	Loss
P24468	NR2F2	Q8WUI4	HDAC7	RS11168249	Loss
P25490	YY1	O95863	SNAI1	RS913678	Loss
P25490	YY1	P17676	CEBPB	RS913678	Loss
P25490	YY1	P18031	PTPN1	RS913678	Loss
P25490	YY1	P19838	NFKB1	RS1598859	Loss
P25490	YY1	Q8N5K1	CISD2	RS1598859	Loss
P25490	YY1	Q9Y508	RNF114	RS913678	Loss
P27540	ARNT	O15144	ARPC2	RS11676348	Loss
P27540	ARNT	P25024	CXCR1	RS11676348	Loss
P27540	ARNT	P25025	CXCR2	RS11676348	Loss
P27540	ARNT	P49279	SLC11A1	RS11676348	Loss
P27540	ARNT	Q9GZU7	CTDSP1	RS11676348	Loss
P28069	POU1F1	Q8N4S0	CCDC82	RS543104	Loss
P28347	TEAD1	A6NC98	CCDC88B	RS559928	Gain
P28347	TEAD1	O75676	RPS6KA4	RS559928	Gain
P28347	TEAD1	Q86TN4	TRPT1	RS559928	Gain
P28356	HOXD9	Q92665	MRPS31	RS941823	Gain
P28358	HOXD10	O14562	UBFD1	RS7404095	Loss
P28358	HOXD10	Q8N1S5	SLC39A11	RS17780256	Gain
P28360	MSX1	Q92665	MRPS31	RS941823	Gain
P28698	MZF1	O95863	SNAI1	RS913678	Loss
P28698	MZF1	P17676	CEBPB	RS913678	Loss
P28698	MZF1	P18031	PTPN1	RS913678	Loss
P28698	MZF1	P19838	NFKB1	RS1598859	Gain
P28698	MZF1	Q8N5K1	CISD2	RS1598859	Gain
P28698	MZF1	Q9Y508	RNF114	RS913678	Loss
P31267	HOXA6	Q92665	MRPS31	RS941823	Gain
P31268	HOXA7	Q92665	MRPS31	RS941823	Gain
P31271	HOXA13	P19838	NFKB1	RS1598859	Gain
P31271	HOXA13	Q6IB77	GLYAT	RS11229555	Gain
P31271	HOXA13	Q8N5K1	CISD2	RS1598859	Gain
P31271	HOXA13	Q92665	MRPS31	RS941823	Loss
P31273	HOXC8	Q92665	MRPS31	RS941823	Gain
P31274	HOXC9	Q8N1S5	SLC39A11	RS17780256	Gain
P31276	HOXC13	Q8N1S5	SLC39A11	RS17780256	Gain
P31277	HOXD11	Q14330	GPR18	RS3742130	Gain
P31277	HOXD11	Q92665	MRPS31	RS941823	Gain
P31314	TLX1	Q92665	MRPS31	RS941823	Loss
P32242	OTX1	P19838	NFKB1	RS1598859	Gain
P32242	OTX1	Q8N5K1	CISD2	RS1598859	Gain
P35453	HOXD13	Q92665	MRPS31	RS941823	Loss
P35638	DDIT3	A6NC98	CCDC88B	RS559928	Gain
P35638	DDIT3	O75676	RPS6KA4	RS559928	Gain
P35638	DDIT3	Q86TN4	TRPT1	RS559928	Gain
P35712	SOX6	A6NC98	CCDC88B	RS559928	Loss
P35712	SOX6	O75676	RPS6KA4	RS559928	Loss
P35712	SOX6	Q86TN4	TRPT1	RS559928	Loss
P35713	SOX18	A6NC98	CCDC88B	RS559928	Loss
P35713	SOX18	O75676	RPS6KA4	RS559928	Loss
P35713	SOX18	O95398	RAPGEF3	RS11168249	Gain
P35713	SOX18	Q86TN4	TRPT1	RS559928	Loss
P35713	SOX18	Q8WUI4	HDAC7	RS11168249	Gain
P35716	SOX11	A6NC98	CCDC88B	RS559928	Loss
P35716	SOX11	O75676	RPS6KA4	RS559928	Loss
P35716	SOX11	Q86TN4	TRPT1	RS559928	Loss
P35869	AHR	O15144	ARPC2	RS11676348	Loss
P35869	AHR	P25024	CXCR1	RS11676348	Loss
P35869	AHR	P25025	CXCR2	RS11676348	Loss
P35869	AHR	P49279	SLC11A1	RS11676348	Loss
P35869	AHR	Q9GZU7	CTDSP1	RS11676348	Loss
P37231	PPARG	P19838	NFKB1	RS1598859	Gain
P37231	PPARG	Q8N5K1	CISD2	RS1598859	Gain
P40424	PBX1	Q6IB77	GLYAT	RS11229555	Gain
P40425	PBX2	Q92665	MRPS31	RS941823	Gain
P40426	PBX3	P01903	HLA-DRA	RS477515	Loss
P40426	PBX3	P01906	HLA-DQA2	RS477515	Loss
P40426	PBX3	P01909	HLA-DQA1	RS477515	Loss
P40426	PBX3	P01911	HLA-DRB1	RS477515	Loss
P40426	PBX3	P01920	HLA-DQB1	RS477515	Loss
P40426	PBX3	P04440	HLA-DPB1	RS477515	Loss
P40426	PBX3	P05538	HLA-DQB2	RS477515	Loss
P40426	PBX3	P0C0L4	C4A	RS477515	Loss
P40426	PBX3	P0DMV9	HSPA1B	RS477515	Loss
P40426	PBX3	P20036	HLA-DPA1	RS477515	Loss
P40426	PBX3	Q15109	AGER	RS477515	Loss
P40426	PBX3	Q30154	HLA-DRB5	RS477515	Loss
P40426	PBX3	Q99466	NOTCH4	RS477515	Loss
P40426	PBX3	Q9UIM3	FKBPL	RS477515	Loss
P41225	SOX3	Q14330	GPR18	RS3742130	Gain
P41235	HNF4A	P15692	VEGFA	RS943072	Loss
P41235	HNF4A	Q5T3U5	ABCC10	RS943072	Loss
P41235	HNF4A	Q8IW70	TMEM151B	RS943072	Loss
P41235	HNF4A	Q8TB61	SLC35B2	RS943072	Loss
P41235	HNF4A	Q9HAV4	XPO5	RS943072	Loss
P41235	HNF4A	Q9NVS2	MRPS18A	RS943072	Loss
P41235	HNF4A	Q9Y253	POLH	RS943072	Loss
P43354/P19793		O95398	RAPGEF3	RS11168249	Gain
P43354/P19793		Q8WUI4	HDAC7	RS11168249	Gain
P43694	GATA4	P19838	NFKB1	RS1598859	Loss
P43694	GATA4	Q8N5K1	CISD2	RS1598859	Loss
P48380	RFX3	O15144	ARPC2	RS11676348	Loss
P48380	RFX3	P25024	CXCR1	RS11676348	Loss
P48380	RFX3	P25025	CXCR2	RS11676348	Loss
P48380	RFX3	P49279	SLC11A1	RS11676348	Loss
P48380	RFX3	Q9GZU7	CTDSP1	RS11676348	Loss
P48431	SOX2	A6NC98	CCDC88B	RS559928	Loss
P48431	SOX2	O75676	RPS6KA4	RS559928	Loss
P48431	SOX2	P19838	NFKB1	RS1598859	Loss
P48431	SOX2	Q86TN4	TRPT1	RS559928	Loss
P48431	SOX2	Q8N5K1	CISD2	RS1598859	Loss
P48436	SOX9	A6NC98	CCDC88B	RS559928	Loss
P48436	SOX9	O75676	RPS6KA4	RS559928	Loss
P48436	SOX9	Q86TN4	TRPT1	RS559928	Loss
P48443	RXRG	O95398	RAPGEF3	RS11168249	Gain
P48443	RXRG	Q8WUI4	HDAC7	RS11168249	Gain
P49711	CTCF	O15144	ARPC2	RS11676348	Loss
P49711	CTCF	P25024	CXCR1	RS11676348	Loss
P49711	CTCF	P25025	CXCR2	RS11676348	Loss
P49711	CTCF	P49279	SLC11A1	RS11676348	Loss
P49711	CTCF	Q9GZU7	CTDSP1	RS11676348	Loss
P49715	CEBPA	A6NC98	CCDC88B	RS559928	Gain
P49715	CEBPA	O75676	RPS6KA4	RS559928	Gain
P49715	CEBPA	P15692	VEGFA	RS943072	Loss
P49715	CEBPA	Q5T3U5	ABCC10	RS943072	Loss
P49715	CEBPA	Q86TN4	TRPT1	RS559928	Gain
P49715	CEBPA	Q8IW70	TMEM151B	RS943072	Loss
P49715	CEBPA	Q8TB61	SLC35B2	RS943072	Loss
P49715	CEBPA	Q9HAV4	XPO5	RS943072	Loss
P49715	CEBPA	Q9NVS2	MRPS18A	RS943072	Loss
P49715	CEBPA	Q9Y253	POLH	RS943072	Loss
P49716	CEBPD	P15692	VEGFA	RS943072	Loss
P49716	CEBPD	Q5T3U5	ABCC10	RS943072	Loss
P49716	CEBPD	Q8IW70	TMEM151B	RS943072	Loss
P49716	CEBPD	Q8TB61	SLC35B2	RS943072	Loss
P49716	CEBPD	Q9HAV4	XPO5	RS943072	Loss
P49716	CEBPD	Q9NVS2	MRPS18A	RS943072	Loss
P49716	CEBPD	Q9Y253	POLH	RS943072	Loss
P51815	ZNF75D	O15144	ARPC2	RS11676348	Loss
P51815	ZNF75D	P25024	CXCR1	RS11676348	Loss
P51815	ZNF75D	P25025	CXCR2	RS11676348	Loss
P51815	ZNF75D	P49279	SLC11A1	RS11676348	Loss
P51815	ZNF75D	Q9GZU7	CTDSP1	RS11676348	Loss
P52737	ZNF136	Q6IB77	GLYAT	RS11229555	Gain
P52738	ZNF140	P33241	LSP1	RS11041476	Loss
P52738	ZNF140	P48788	TNNI2	RS11041476	Loss
P52738	ZNF140	Q96QS1	TSPAN32	RS11041476	Loss
P52747	ZNF143	A6NC98	CCDC88B	RS559928	Loss
P52747	ZNF143	E5RJM6	ANKRD65	RS12103	Loss
P52747	ZNF143	O75676	RPS6KA4	RS559928	Loss
P52747	ZNF143	Q5T2N8	ATAD3C	RS12103	Loss
P52747	ZNF143	Q5TA45	INTS11	RS12103	Loss
P52747	ZNF143	Q86TN4	TRPT1	RS559928	Loss
P52747	ZNF143	Q8N0Z8	PUSL1	RS12103	Loss
P52747	ZNF143	Q96L58	B3GALT6	RS12103	Loss
P52747	ZNF143	Q96P50	ACAP3	RS12103	Loss
P52747	ZNF143	Q9BYC9	MRPL20	RS12103	Loss
P52952	NKX2-5	Q6IB77	GLYAT	RS11229555	Gain
P52954	LBX1	Q14330	GPR18	RS3742130	Gain
P53539/P17275		O14562	UBFD1	RS7404095	Loss
P53567	CEBPG	P15692	VEGFA	RS943072	Loss
P53567	CEBPG	Q5T3U5	ABCC10	RS943072	Loss
P53567	CEBPG	Q8IW70	TMEM151B	RS943072	Loss
P53567	CEBPG	Q8TB61	SLC35B2	RS943072	Loss
P53567	CEBPG	Q9HAV4	XPO5	RS943072	Loss
P53567	CEBPG	Q9NVS2	MRPS18A	RS943072	Loss
P53567	CEBPG	Q9Y253	POLH	RS943072	Loss
P54845	NRL	P19838	NFKB1	RS1598859	Loss
P54845	NRL	Q8N5K1	CISD2	RS1598859	Loss
P55055	NR1H2	O95398	RAPGEF3	RS11168249	Gain
P55055	NR1H2	Q8WUI4	HDAC7	RS11168249	Gain
P55055/P19793		O95398	RAPGEF3	RS11168249	Gain
P55055/P19793		Q8WUI4	HDAC7	RS11168249	Gain
P55316	FOXG1	P15692	VEGFA	RS943072	Loss
P55316	FOXG1	P33241	LSP1	RS11041476	Gain
P55316	FOXG1	P48788	TNNI2	RS11041476	Gain
P55316	FOXG1	Q5T3U5	ABCC10	RS943072	Loss
P55316	FOXG1	Q8IW70	TMEM151B	RS943072	Loss
P55316	FOXG1	Q8N4S0	CCDC82	RS543104	Loss
P55316	FOXG1	Q8TB61	SLC35B2	RS943072	Loss
P55316	FOXG1	Q96QS1	TSPAN32	RS11041476	Gain
P55316	FOXG1	Q9HAV4	XPO5	RS943072	Loss
P55316	FOXG1	Q9NVS2	MRPS18A	RS943072	Loss
P55316	FOXG1	Q9Y253	POLH	RS943072	Loss
P55317	FOXA1	P15692	VEGFA	RS943072	Loss
P55317	FOXA1	Q5T3U5	ABCC10	RS943072	Loss
P55317	FOXA1	Q8IW70	TMEM151B	RS943072	Loss
P55317	FOXA1	Q8N4S0	CCDC82	RS543104	Loss
P55317	FOXA1	Q8TB61	SLC35B2	RS943072	Loss
P55317	FOXA1	Q9HAV4	XPO5	RS943072	Loss
P55317	FOXA1	Q9NVS2	MRPS18A	RS943072	Loss
P55317	FOXA1	Q9Y253	POLH	RS943072	Loss
P55318	FOXA3	P15692	VEGFA	RS943072	Loss
P55318	FOXA3	Q5T3U5	ABCC10	RS943072	Loss
P55318	FOXA3	Q8IW70	TMEM151B	RS943072	Loss
P55318	FOXA3	Q8N4S0	CCDC82	RS543104	Loss
P55318	FOXA3	Q8TB61	SLC35B2	RS943072	Loss
P55318	FOXA3	Q9HAV4	XPO5	RS943072	Loss
P55318	FOXA3	Q9NVS2	MRPS18A	RS943072	Loss
P55318	FOXA3	Q9Y253	POLH	RS943072	Loss
P56179	DLX6	Q92665	MRPS31	RS941823	Gain
P56693	SOX10	A6NC98	CCDC88B	RS559928	Loss
P56693	SOX10	O75676	RPS6KA4	RS559928	Loss
P56693	SOX10	O95398	RAPGEF3	RS11168249	Loss
P56693	SOX10	Q86TN4	TRPT1	RS559928	Loss
P56693	SOX10	Q8WUI4	HDAC7	RS11168249	Loss
P57073	SOX8	A6NC98	CCDC88B	RS559928	Loss
P57073	SOX8	O75676	RPS6KA4	RS559928	Loss
P57073	SOX8	Q86TN4	TRPT1	RS559928	Loss
P58012	FOXL2	P19838	NFKB1	RS1598859	Loss
P58012	FOXL2	Q8N5K1	CISD2	RS1598859	Loss
P58304	VSX2	Q92665	MRPS31	RS941823	Gain
P61244	MAX	O15144	ARPC2	RS11676348	Loss
P61244	MAX	P25024	CXCR1	RS11676348	Loss
P61244	MAX	P25025	CXCR2	RS11676348	Loss
P61244	MAX	P49279	SLC11A1	RS11676348	Loss
P61244	MAX	Q9GZU7	CTDSP1	RS11676348	Loss
P61244/P01106		O15144	ARPC2	RS11676348	Loss
P61244/P01106		P25024	CXCR1	RS11676348	Loss
P61244/P01106		P25025	CXCR2	RS11676348	Loss
P61244/P01106		P49279	SLC11A1	RS11676348	Loss
P61244/P01106		Q9GZU7	CTDSP1	RS11676348	Loss
P61296	HAND2	E5RJM6	ANKRD65	RS12103	Loss
P61296	HAND2	Q5T2N8	ATAD3C	RS12103	Loss
P61296	HAND2	Q5TA45	INTS11	RS12103	Loss
P61296	HAND2	Q8N0Z8	PUSL1	RS12103	Loss
P61296	HAND2	Q96L58	B3GALT6	RS12103	Loss
P61296	HAND2	Q96P50	ACAP3	RS12103	Loss
P61296	HAND2	Q9BYC9	MRPL20	RS12103	Loss
P61371	ISL1	Q92665	MRPS31	RS941823	Gain
P78426	NKX6-1	Q92665	MRPS31	RS941823	Gain
P85037	FOXK1	P15692	VEGFA	RS943072	Loss
P85037	FOXK1	Q5T3U5	ABCC10	RS943072	Loss
P85037	FOXK1	Q8IW70	TMEM151B	RS943072	Loss
P85037	FOXK1	Q8N4S0	CCDC82	RS543104	Loss
P85037	FOXK1	Q8TB61	SLC35B2	RS943072	Loss
P85037	FOXK1	Q9HAV4	XPO5	RS943072	Loss
P85037	FOXK1	Q9NVS2	MRPS18A	RS943072	Loss
P85037	FOXK1	Q9Y253	POLH	RS943072	Loss
P98177	FOXO4	P15692	VEGFA	RS943072	Loss
P98177	FOXO4	Q5T3U5	ABCC10	RS943072	Loss
P98177	FOXO4	Q8IW70	TMEM151B	RS943072	Loss
P98177	FOXO4	Q8TB61	SLC35B2	RS943072	Loss
P98177	FOXO4	Q9HAV4	XPO5	RS943072	Loss
P98177	FOXO4	Q9NVS2	MRPS18A	RS943072	Loss
P98177	FOXO4	Q9Y253	POLH	RS943072	Loss
Q00056	HOXA4	Q14330	GPR18	RS3742130	Gain
Q00978	IRF9	Q6IB77	GLYAT	RS11229555	Gain
Q01167	FOXK2	P15692	VEGFA	RS943072	Loss
Q01167	FOXK2	P33241	LSP1	RS11041476	Gain
Q01167	FOXK2	P48788	TNNI2	RS11041476	Gain
Q01167	FOXK2	Q5T3U5	ABCC10	RS943072	Loss
Q01167	FOXK2	Q8IW70	TMEM151B	RS943072	Loss
Q01167	FOXK2	Q8N4S0	CCDC82	RS543104	Loss
Q01167	FOXK2	Q8TB61	SLC35B2	RS943072	Loss
Q01167	FOXK2	Q96QS1	TSPAN32	RS11041476	Gain
Q01167	FOXK2	Q9HAV4	XPO5	RS943072	Loss
Q01167	FOXK2	Q9NVS2	MRPS18A	RS943072	Loss
Q01167	FOXK2	Q9Y253	POLH	RS943072	Loss
Q01196	RUNX1	P33241	LSP1	RS907611	Loss
Q01201	RELB	Q14330	GPR18	RS3742130	Loss
Q01851	POU4F1	P46778	RPL21	RS17085007	Loss
Q01851	POU4F1	Q92664	GTF3A	RS17085007	Loss
Q01851	POU4F1	Q92665	MRPS31	RS941823	Gain
Q01860	POU5F1	P46778	RPL21	RS17085007	Loss
Q01860	POU5F1	Q8N4S0	CCDC82	RS543104	Loss
Q01860	POU5F1	Q92664	GTF3A	RS17085007	Loss
Q02078	MEF2A	O14562	UBFD1	RS7404095	Gain
Q02078	MEF2A	Q92665	MRPS31	RS941823	Loss
Q03052	POU3F1	P46778	RPL21	RS17085007	Loss
Q03052	POU3F1	Q92664	GTF3A	RS17085007	Loss
Q03052	POU3F1	Q92665	MRPS31	RS941823	Gain
Q03181	PPARD	P15692	VEGFA	RS943072	Loss
Q03181	PPARD	Q5T3U5	ABCC10	RS943072	Loss
Q03181	PPARD	Q8IW70	TMEM151B	RS943072	Loss
Q03181	PPARD	Q8TB61	SLC35B2	RS943072	Loss
Q03181	PPARD	Q9HAV4	XPO5	RS943072	Loss
Q03181	PPARD	Q9NVS2	MRPS18A	RS943072	Loss
Q03181	PPARD	Q9Y253	POLH	RS943072	Loss
Q03989	ARID5A	Q92665	MRPS31	RS941823	Loss
Q05BX2	MEF2D	O14562	UBFD1	RS7404095	Gain
Q06413	MEF2C	O14562	UBFD1	RS7404095	Gain
Q06413	MEF2C	Q92665	MRPS31	RS941823	Loss
Q06416	POU5F1B	P46778	RPL21	RS17085007	Loss
Q06416	POU5F1B	Q92664	GTF3A	RS17085007	Loss
Q06945	SOX4	A6NC98	CCDC88B	RS559928	Loss
Q06945	SOX4	O75676	RPS6KA4	RS559928	Loss
Q06945	SOX4	Q86TN4	TRPT1	RS559928	Loss
Q07869	PPARA	P46778	RPL21	RS17085007	Loss
Q07869	PPARA	Q14330	GPR18	RS3742130	Gain
Q07869	PPARA	Q92664	GTF3A	RS17085007	Loss
Q07869/P19793		P46778	RPL21	RS17085007	Loss
Q07869/P19793		Q92664	GTF3A	RS17085007	Loss
Q10587	TEF	P15692	VEGFA	RS943072	Loss
Q10587	TEF	Q5T3U5	ABCC10	RS943072	Loss
Q10587	TEF	Q8IW70	TMEM151B	RS943072	Loss
Q10587	TEF	Q8TB61	SLC35B2	RS943072	Loss
Q10587	TEF	Q9HAV4	XPO5	RS943072	Loss
Q10587	TEF	Q9NVS2	MRPS18A	RS943072	Loss
Q10587	TEF	Q9Y253	POLH	RS943072	Loss
Q12837	POU4F2	O14562	UBFD1	RS7404095	Loss
Q12837	POU4F2	P46778	RPL21	RS17085007	Loss
Q12837	POU4F2	Q92664	GTF3A	RS17085007	Loss
Q12857	NFIA	Q9Y5R2	MMP24	RS2425019	Loss
Q12946	FOXF1	P15692	VEGFA	RS943072	Loss
Q12946	FOXF1	P33241	LSP1	RS11041476	Gain
Q12946	FOXF1	P48788	TNNI2	RS11041476	Gain
Q12946	FOXF1	Q5T3U5	ABCC10	RS943072	Loss
Q12946	FOXF1	Q8IW70	TMEM151B	RS943072	Loss
Q12946	FOXF1	Q8TB61	SLC35B2	RS943072	Loss
Q12946	FOXF1	Q96QS1	TSPAN32	RS11041476	Gain
Q12946	FOXF1	Q9HAV4	XPO5	RS943072	Loss
Q12946	FOXF1	Q9NVS2	MRPS18A	RS943072	Loss
Q12946	FOXF1	Q9Y253	POLH	RS943072	Loss
Q12947	FOXF2	P15692	VEGFA	RS943072	Loss
Q12947	FOXF2	P19838	NFKB1	RS1598859	Loss
Q12947	FOXF2	Q5T3U5	ABCC10	RS943072	Loss
Q12947	FOXF2	Q8IW70	TMEM151B	RS943072	Loss
Q12947	FOXF2	Q8N5K1	CISD2	RS1598859	Loss
Q12947	FOXF2	Q8TB61	SLC35B2	RS943072	Loss
Q12947	FOXF2	Q9HAV4	XPO5	RS943072	Loss
Q12947	FOXF2	Q9NVS2	MRPS18A	RS943072	Loss
Q12947	FOXF2	Q9Y253	POLH	RS943072	Loss
Q12948	FOXC1	Q8N4S0	CCDC82	RS543104	Loss
Q12952	FOXL1	P46778	RPL21	RS17085007	Loss
Q12952	FOXL1	Q8N4S0	CCDC82	RS543104	Loss
Q12952	FOXL1	Q92664	GTF3A	RS17085007	Loss
Q13127	REST	E5RJM6	ANKRD65	RS12103	Loss
Q13127	REST	P19838	NFKB1	RS1598859	Loss
Q13127	REST	Q5T2N8	ATAD3C	RS12103	Loss
Q13127	REST	Q5TA45	INTS11	RS12103	Loss
Q13127	REST	Q8N0Z8	PUSL1	RS12103	Loss
Q13127	REST	Q8N5K1	CISD2	RS1598859	Loss
Q13127	REST	Q96L58	B3GALT6	RS12103	Loss
Q13127	REST	Q96P50	ACAP3	RS12103	Loss
Q13127	REST	Q9BYC9	MRPL20	RS12103	Loss
Q13485	SMAD4	E5RJM6	ANKRD65	RS12103	Loss
Q13485	SMAD4	Q5T2N8	ATAD3C	RS12103	Loss
Q13485	SMAD4	Q5TA45	INTS11	RS12103	Loss
Q13485	SMAD4	Q8N0Z8	PUSL1	RS12103	Loss
Q13485	SMAD4	Q96L58	B3GALT6	RS12103	Loss
Q13485	SMAD4	Q96P50	ACAP3	RS12103	Loss
Q13485	SMAD4	Q9BYC9	MRPL20	RS12103	Loss
Q13516	OLIG2	P46778	RPL21	RS17085007	Gain
Q13516	OLIG2	Q92664	GTF3A	RS17085007	Gain
Q13562	NEUROD1	E5RJM6	ANKRD65	RS12103	Loss
Q13562	NEUROD1	P01903	HLA-DRA	RS477515	Gain
Q13562	NEUROD1	P01906	HLA-DQA2	RS477515	Gain
Q13562	NEUROD1	P01909	HLA-DQA1	RS477515	Gain
Q13562	NEUROD1	P01911	HLA-DRB1	RS477515	Gain
Q13562	NEUROD1	P01920	HLA-DQB1	RS477515	Gain
Q13562	NEUROD1	P04440	HLA-DPB1	RS477515	Gain
Q13562	NEUROD1	P05538	HLA-DQB2	RS477515	Gain
Q13562	NEUROD1	P0C0L4	C4A	RS477515	Gain
Q13562	NEUROD1	P0DMV9	HSPA1B	RS477515	Gain
Q13562	NEUROD1	P20036	HLA-DPA1	RS477515	Gain
Q13562	NEUROD1	Q15109	AGER	RS477515	Gain
Q13562	NEUROD1	Q30154	HLA-DRB5	RS477515	Gain
Q13562	NEUROD1	Q5T2N8	ATAD3C	RS12103	Loss
Q13562	NEUROD1	Q5TA45	INTS11	RS12103	Loss
Q13562	NEUROD1	Q8N0Z8	PUSL1	RS12103	Loss
Q13562	NEUROD1	Q96L58	B3GALT6	RS12103	Loss
Q13562	NEUROD1	Q96P50	ACAP3	RS12103	Loss
Q13562	NEUROD1	Q99466	NOTCH4	RS477515	Gain
Q13562	NEUROD1	Q9BYC9	MRPL20	RS12103	Loss
Q13562	NEUROD1	Q9UIM3	FKBPL	RS477515	Gain
Q13568	IRF5	Q6IB77	GLYAT	RS11229555	Gain
Q13568	IRF5	Q9UBC3	DNMT3B	RS6087990	Loss
Q13952	NFYC	Q92665	MRPS31	RS941823	Loss
Q14186	TFDP1	O15144	ARPC2	RS11676348	Loss
Q14186	TFDP1	P25024	CXCR1	RS11676348	Loss
Q14186	TFDP1	P25025	CXCR2	RS11676348	Loss
Q14186	TFDP1	P49279	SLC11A1	RS11676348	Loss
Q14186	TFDP1	Q9GZU7	CTDSP1	RS11676348	Loss
Q14494	NFE2L1	Q8N1S5	SLC39A11	RS17780256	Gain
Q14814	MEF2D	O14562	UBFD1	RS7404095	Gain
Q14994	NR1I3	P46778	RPL21	RS17085007	Loss
Q14994	NR1I3	Q92664	GTF3A	RS17085007	Loss
Q15319	POU4F3	O14562	UBFD1	RS7404095	Loss
Q15319	POU4F3	P46778	RPL21	RS17085007	Loss
Q15319	POU4F3	Q92664	GTF3A	RS17085007	Loss
Q15319	POU4F3	Q92665	MRPS31	RS941823	Gain
Q15561	TEAD4	A6NC98	CCDC88B	RS559928	Gain
Q15561	TEAD4	O75676	RPS6KA4	RS559928	Gain
Q15561	TEAD4	Q86TN4	TRPT1	RS559928	Gain
Q15562	TEAD2	A6NC98	CCDC88B	RS559928	Gain
Q15562	TEAD2	O75676	RPS6KA4	RS559928	Gain
Q15562	TEAD2	Q86TN4	TRPT1	RS559928	Gain
Q15672	TWIST1	E5RJM6	ANKRD65	RS12103	Loss
Q15672	TWIST1	Q5T2N8	ATAD3C	RS12103	Loss
Q15672	TWIST1	Q5TA45	INTS11	RS12103	Loss
Q15672	TWIST1	Q8N0Z8	PUSL1	RS12103	Loss
Q15672	TWIST1	Q96L58	B3GALT6	RS12103	Loss
Q15672	TWIST1	Q96P50	ACAP3	RS12103	Loss
Q15672	TWIST1	Q9BYC9	MRPL20	RS12103	Loss
Q15784	NEUROD2	E5RJM6	ANKRD65	RS12103	Loss
Q15784	NEUROD2	P46778	RPL21	RS17085007	Gain
Q15784	NEUROD2	Q5T2N8	ATAD3C	RS12103	Loss
Q15784	NEUROD2	Q5TA45	INTS11	RS12103	Loss
Q15784	NEUROD2	Q8N0Z8	PUSL1	RS12103	Loss
Q15784	NEUROD2	Q92664	GTF3A	RS17085007	Gain
Q15784	NEUROD2	Q96L58	B3GALT6	RS12103	Loss
Q15784	NEUROD2	Q96P50	ACAP3	RS12103	Loss
Q15784	NEUROD2	Q9BYC9	MRPL20	RS12103	Loss
Q15915	ZIC1	P33241	LSP1	RS907611	Loss
Q16665	HIF1A	O15144	ARPC2	RS11676348	Loss
Q16665	HIF1A	P25024	CXCR1	RS11676348	Loss
Q16665	HIF1A	P25025	CXCR2	RS11676348	Loss
Q16665	HIF1A	P49279	SLC11A1	RS11676348	Loss
Q16665	HIF1A	Q9GZU7	CTDSP1	RS11676348	Loss
Q16676	FOXD1	P15692	VEGFA	RS943072	Loss
Q16676	FOXD1	Q14330	GPR18	RS3742130	Gain
Q16676	FOXD1	Q5T3U5	ABCC10	RS943072	Loss
Q16676	FOXD1	Q8IW70	TMEM151B	RS943072	Loss
Q16676	FOXD1	Q8N4S0	CCDC82	RS543104	Loss
Q16676	FOXD1	Q8TB61	SLC35B2	RS943072	Loss
Q16676	FOXD1	Q9HAV4	XPO5	RS943072	Loss
Q16676	FOXD1	Q9NVS2	MRPS18A	RS943072	Loss
Q16676	FOXD1	Q9Y253	POLH	RS943072	Loss
Q2M1V0	ISX	Q92665	MRPS31	RS941823	Gain
Q33E94	RFX4	Q8N4S0	CCDC82	RS543104	Loss
Q3C1V8	BSX	Q92665	MRPS31	RS941823	Gain
Q5SQQ9	VAX1	Q92665	MRPS31	RS941823	Gain
Q5T5D7	ZNF684	P48788	TNNI2	RS11041476	Loss
Q5T5D7	ZNF684	Q14330	GPR18	RS3742130	Loss
Q5T5D7	ZNF684	Q96QS1	TSPAN32	RS11041476	Loss
Q68G74	LHX8	Q6IB77	GLYAT	RS11229555	Loss
Q6ISB3	GRHL2	Q9UBC3	DNMT3B	RS6087990	Gain
Q6MZP7	LIN54	P46778	RPL21	RS17085007	Loss
Q6MZP7	LIN54	Q92664	GTF3A	RS17085007	Loss
Q6NT76	HMBOX1	Q14330	GPR18	RS3742130	Gain
Q7RTS3	PTF1A	Q9Y5R2	MMP24	RS2425019	Gain
Q7RTU3	OLIG3	P46778	RPL21	RS17085007	Gain
Q7RTU3	OLIG3	Q92664	GTF3A	RS17085007	Gain
Q86T24	ZBTB33	O15144	ARPC2	RS11676348	Loss
Q86T24	ZBTB33	P25024	CXCR1	RS11676348	Loss
Q86T24	ZBTB33	P25025	CXCR2	RS11676348	Loss
Q86T24	ZBTB33	P49279	SLC11A1	RS11676348	Loss
Q86T24	ZBTB33	Q9GZU7	CTDSP1	RS11676348	Loss
Q86VK4	ZNF410	Q92665	MRPS31	RS941823	Loss
Q8IUE1	TGIF2LX	O14562	UBFD1	RS7404095	Gain
Q8IVW6	ARID3B	P46778	RPL21	RS17085007	Loss
Q8IVW6	ARID3B	Q92664	GTF3A	RS17085007	Loss
Q8N100	ATOH7	O14562	UBFD1	RS7404095	Gain
Q8N5J4	SPIC	O15144	ARPC2	RS11676348	Gain
Q8N5J4	SPIC	P25024	CXCR1	RS11676348	Gain
Q8N5J4	SPIC	P25025	CXCR2	RS11676348	Gain
Q8N5J4	SPIC	P49279	SLC11A1	RS11676348	Gain
Q8N5J4	SPIC	Q8N1S5	SLC39A11	RS17780256	Loss
Q8N5J4	SPIC	Q9GZU7	CTDSP1	RS11676348	Gain
Q8N9L1	ZIC4	P19838	NFKB1	RS1598859	Gain
Q8N9L1	ZIC4	Q8N5K1	CISD2	RS1598859	Gain
Q8NDX6	ZNF740	O95398	RAPGEF3	RS11168249	Gain
Q8NDX6	ZNF740	Q8WUI4	HDAC7	RS11168249	Gain
Q8NDY6	BHLHE23	P19838	NFKB1	RS1598859	Gain
Q8NDY6	BHLHE23	Q8N5K1	CISD2	RS1598859	Gain
Q8NEA6	GLIS3	Q9Y5R2	MMP24	RS2425019	Loss
Q8NFW5	DMBX1	P19838	NFKB1	RS1598859	Gain
Q8NFW5	DMBX1	Q8N5K1	CISD2	RS1598859	Gain
Q8NHV9	RHOXF1	P19838	NFKB1	RS1598859	Gain
Q8NHV9	RHOXF1	Q8N5K1	CISD2	RS1598859	Gain
Q8NI51	CTCFL	P19838	NFKB1	RS1598859	Gain
Q8NI51	CTCFL	Q8N5K1	CISD2	RS1598859	Gain
Q8TAU0	NKX2-3	O15144	ARPC2	RS11676348	Gain
Q8TAU0	NKX2-3	P25024	CXCR1	RS11676348	Gain
Q8TAU0	NKX2-3	P25025	CXCR2	RS11676348	Gain
Q8TAU0	NKX2-3	P49279	SLC11A1	RS11676348	Gain
Q8TAU0	NKX2-3	Q9GZU7	CTDSP1	RS11676348	Gain
Q8TEY5	CREB3L4	O95398	RAPGEF3	RS11168249	Gain
Q8TEY5	CREB3L4	Q8WUI4	HDAC7	RS11168249	Gain
Q8TEY5	CREB3L4	Q9Y5R2	MMP24	RS2425019	Gain
Q8WYK2	JDP2	O14562	UBFD1	RS7404095	Loss
Q92731	ESR2	P33241	LSP1	RS907611	Loss
Q92766	RREB1	Q6IB77	GLYAT	RS11229555	Gain
Q92826	HOXB13	Q6IB77	GLYAT	RS11229555	Gain
Q92826	HOXB13	Q92665	MRPS31	RS941823	Loss
Q969G2	LHX4	Q92665	MRPS31	RS941823	Gain
Q96BA8	CREB3L1	Q9Y5R2	MMP24	RS2425019	Gain
Q96H12	MSANTD3	P15692	VEGFA	RS943072	Loss
Q96H12	MSANTD3	Q5T3U5	ABCC10	RS943072	Loss
Q96H12	MSANTD3	Q8IW70	TMEM151B	RS943072	Loss
Q96H12	MSANTD3	Q8TB61	SLC35B2	RS943072	Loss
Q96H12	MSANTD3	Q9HAV4	XPO5	RS943072	Loss
Q96H12	MSANTD3	Q9NVS2	MRPS18A	RS943072	Loss
Q96H12	MSANTD3	Q9Y253	POLH	RS943072	Loss
Q96KN3	PKNOX2	Q9Y5R2	MMP24	RS2425019	Loss
Q96RI1	NR1H4	O95398	RAPGEF3	RS11168249	Gain
Q96RI1	NR1H4	Q8WUI4	HDAC7	RS11168249	Gain
Q96SC8	DMRTA2	P46778	RPL21	RS17085007	Gain
Q96SC8	DMRTA2	Q92664	GTF3A	RS17085007	Gain
Q96T25	ZIC5	P19838	NFKB1	RS1598859	Gain
Q96T25	ZIC5	Q8N5K1	CISD2	RS1598859	Gain
Q99453	PHOX2B	Q92665	MRPS31	RS941823	Loss
Q99583	MNT	O15144	ARPC2	RS11676348	Loss
Q99583	MNT	P25024	CXCR1	RS11676348	Loss
Q99583	MNT	P25025	CXCR2	RS11676348	Loss
Q99583	MNT	P49279	SLC11A1	RS11676348	Loss
Q99583	MNT	Q9GZU7	CTDSP1	RS11676348	Loss
Q99612	KLF6	O95398	RAPGEF3	RS11168249	Gain
Q99612	KLF6	Q8WUI4	HDAC7	RS11168249	Gain
Q99626	CDX2	Q92665	MRPS31	RS941823	Loss
Q99853	FOXB1	P15692	VEGFA	RS943072	Loss
Q99853	FOXB1	Q14330	GPR18	RS3742130	Gain
Q99853	FOXB1	Q5T3U5	ABCC10	RS943072	Loss
Q99853	FOXB1	Q8IW70	TMEM151B	RS943072	Loss
Q99853	FOXB1	Q8TB61	SLC35B2	RS943072	Loss
Q99853	FOXB1	Q9HAV4	XPO5	RS943072	Loss
Q99853	FOXB1	Q9NVS2	MRPS18A	RS943072	Loss
Q99853	FOXB1	Q9Y253	POLH	RS943072	Loss
Q99856	ARID3A	O95398	RAPGEF3	RS11168249	Loss
Q99856	ARID3A	Q6IB77	GLYAT	RS11229555	Gain
Q99856	ARID3A	Q8WUI4	HDAC7	RS11168249	Loss
Q99856	ARID3A	Q92665	MRPS31	RS941823	Gain
Q99958	FOXC2	P15692	VEGFA	RS943072	Loss
Q99958	FOXC2	Q5T3U5	ABCC10	RS943072	Loss
Q99958	FOXC2	Q8IW70	TMEM151B	RS943072	Loss
Q99958	FOXC2	Q8N4S0	CCDC82	RS543104	Loss
Q99958	FOXC2	Q8TB61	SLC35B2	RS943072	Loss
Q99958	FOXC2	Q9HAV4	XPO5	RS943072	Loss
Q99958	FOXC2	Q9NVS2	MRPS18A	RS943072	Loss
Q99958	FOXC2	Q9Y253	POLH	RS943072	Loss
Q9BWW7	SCRT1	O15144	ARPC2	RS11676348	Gain
Q9BWW7	SCRT1	P25024	CXCR1	RS11676348	Gain
Q9BWW7	SCRT1	P25025	CXCR2	RS11676348	Gain
Q9BWW7	SCRT1	P49279	SLC11A1	RS11676348	Gain
Q9BWW7	SCRT1	Q9GZU7	CTDSP1	RS11676348	Gain
Q9BXG8	SPZ1	Q8N4S0	CCDC82	RS543104	Loss
Q9BYE0	HES7	E5RJM6	ANKRD65	RS12103	Loss
Q9BYE0	HES7	Q5T2N8	ATAD3C	RS12103	Loss
Q9BYE0	HES7	Q5TA45	INTS11	RS12103	Loss
Q9BYE0	HES7	Q8N0Z8	PUSL1	RS12103	Loss
Q9BYE0	HES7	Q96L58	B3GALT6	RS12103	Loss
Q9BYE0	HES7	Q96P50	ACAP3	RS12103	Loss
Q9BYE0	HES7	Q9BYC9	MRPL20	RS12103	Loss
Q9BYN7	ZNF341	Q14330	GPR18	RS3742130	Loss
Q9BYV9	BACH2	O14562	UBFD1	RS7404095	Loss
Q9BYV9	BACH2	Q8N1S5	SLC39A11	RS17780256	Gain
Q9BZE0	GLIS2	Q9Y5R2	MMP24	RS2425019	Loss
Q9BZS1	FOXP3	P19838	NFKB1	RS1598859	Loss
Q9BZS1	FOXP3	Q8N5K1	CISD2	RS1598859	Loss
Q9C009	FOXQ1	P33241	LSP1	RS11041476	Gain
Q9C009	FOXQ1	P48788	TNNI2	RS11041476	Gain
Q9C009	FOXQ1	Q96QS1	TSPAN32	RS11041476	Gain
Q9C056	NKX6-2	Q92665	MRPS31	RS941823	Gain
Q9H2A3	NEUROG2	E5RJM6	ANKRD65	RS12103	Loss
Q9H2A3	NEUROG2	Q5T2N8	ATAD3C	RS12103	Loss
Q9H2A3	NEUROG2	Q5TA45	INTS11	RS12103	Loss
Q9H2A3	NEUROG2	Q8N0Z8	PUSL1	RS12103	Loss
Q9H2A3	NEUROG2	Q96L58	B3GALT6	RS12103	Loss
Q9H2A3	NEUROG2	Q96P50	ACAP3	RS12103	Loss
Q9H2A3	NEUROG2	Q9BYC9	MRPL20	RS12103	Loss
Q9H334	FOXP1	P15692	VEGFA	RS943072	Loss
Q9H334	FOXP1	Q5T3U5	ABCC10	RS943072	Loss
Q9H334	FOXP1	Q8IW70	TMEM151B	RS943072	Loss
Q9H334	FOXP1	Q8N4S0	CCDC82	RS543104	Loss
Q9H334	FOXP1	Q8TB61	SLC35B2	RS943072	Loss
Q9H334	FOXP1	Q9HAV4	XPO5	RS943072	Loss
Q9H334	FOXP1	Q9NVS2	MRPS18A	RS943072	Loss
Q9H334	FOXP1	Q9Y253	POLH	RS943072	Loss
Q9H4S2	GSX1	Q92665	MRPS31	RS941823	Gain
Q9H6I2	SOX17	A6NC98	CCDC88B	RS559928	Loss
Q9H6I2	SOX17	O75676	RPS6KA4	RS559928	Loss
Q9H6I2	SOX17	Q86TN4	TRPT1	RS559928	Loss
Q9HAP2	MLXIP	O15144	ARPC2	RS11676348	Loss
Q9HAP2	MLXIP	P25024	CXCR1	RS11676348	Loss
Q9HAP2	MLXIP	P25025	CXCR2	RS11676348	Loss
Q9HAP2	MLXIP	P49279	SLC11A1	RS11676348	Loss
Q9HAP2	MLXIP	Q9GZU7	CTDSP1	RS11676348	Loss
Q9HBU1	BARX1	Q92665	MRPS31	RS941823	Gain
Q9HBZ2	ARNT2	O15144	ARPC2	RS11676348	Loss
Q9HBZ2	ARNT2	P25024	CXCR1	RS11676348	Loss
Q9HBZ2	ARNT2	P25025	CXCR2	RS11676348	Loss
Q9HBZ2	ARNT2	P49279	SLC11A1	RS11676348	Loss
Q9HBZ2	ARNT2	Q9GZU7	CTDSP1	RS11676348	Loss
Q9NQ69	LHX9	Q92665	MRPS31	RS941823	Gain
Q9NQB0	TCF7L2	O95398	RAPGEF3	RS11168249	Loss
Q9NQB0	TCF7L2	Q8WUI4	HDAC7	RS11168249	Loss
Q9NU63	ZFP57	P33241	LSP1	RS11041476	Loss
Q9NU63	ZFP57	P33241	LSP1	RS907611	Loss
Q9NU63	ZFP57	Q8N1S5	SLC39A11	RS17780256	Gain
Q9NU63	ZFP57	Q9Y5R2	MMP24	RS2425019	Gain
Q9NX45	SOHLH2	O15144	ARPC2	RS11676348	Loss
Q9NX45	SOHLH2	P25024	CXCR1	RS11676348	Loss
Q9NX45	SOHLH2	P25025	CXCR2	RS11676348	Loss
Q9NX45	SOHLH2	P49279	SLC11A1	RS11676348	Loss
Q9NX45	SOHLH2	Q9GZU7	CTDSP1	RS11676348	Loss
Q9NYD6	HOXC10	Q92665	MRPS31	RS941823	Gain
Q9NZI5	GRHL1	Q9UBC3	DNMT3B	RS6087990	Loss
Q9NZR4	VSX1	Q92665	MRPS31	RS941823	Gain
Q9UBC0	ONECUT1	Q6IB77	GLYAT	RS11229555	Gain
Q9UBR4	LHX3	P46778	RPL21	RS17085007	Loss
Q9UBR4	LHX3	Q92664	GTF3A	RS17085007	Loss
Q9UDV7	ZNF282	O14562	UBFD1	RS7404095	Loss
Q9UH73	EBF1	O15144	ARPC2	RS11676348	Gain
Q9UH73	EBF1	P19838	NFKB1	RS1598859	Gain
Q9UH73	EBF1	P25024	CXCR1	RS11676348	Gain
Q9UH73	EBF1	P25025	CXCR2	RS11676348	Gain
Q9UH73	EBF1	P49279	SLC11A1	RS11676348	Gain
Q9UH73	EBF1	Q8N5K1	CISD2	RS1598859	Gain
Q9UH73	EBF1	Q9GZU7	CTDSP1	RS11676348	Gain
Q9UIW0	VAX2	Q92665	MRPS31	RS941823	Gain
Q9UJU5	FOXD3	Q92665	MRPS31	RS941823	Loss
Q9UKI9	POU2F3	P46778	RPL21	RS17085007	Loss
Q9UKI9	POU2F3	Q8N4S0	CCDC82	RS543104	Loss
Q9UKI9	POU2F3	Q92664	GTF3A	RS17085007	Loss
Q9UN79	SOX13	A6NC98	CCDC88B	RS559928	Loss
Q9UN79	SOX13	O75676	RPS6KA4	RS559928	Loss
Q9UN79	SOX13	P19838	NFKB1	RS1598859	Loss
Q9UN79	SOX13	Q86TN4	TRPT1	RS559928	Loss
Q9UN79	SOX13	Q8N5K1	CISD2	RS1598859	Loss
Q9UPW0	FOXJ3	P15692	VEGFA	RS943072	Loss
Q9UPW0	FOXJ3	P33241	LSP1	RS11041476	Gain
Q9UPW0	FOXJ3	P48788	TNNI2	RS11041476	Gain
Q9UPW0	FOXJ3	Q5T3U5	ABCC10	RS943072	Loss
Q9UPW0	FOXJ3	Q8IW70	TMEM151B	RS943072	Loss
Q9UPW0	FOXJ3	Q8TB61	SLC35B2	RS943072	Loss
Q9UPW0	FOXJ3	Q96QS1	TSPAN32	RS11041476	Gain
Q9UPW0	FOXJ3	Q9HAV4	XPO5	RS943072	Loss
Q9UPW0	FOXJ3	Q9NVS2	MRPS18A	RS943072	Loss
Q9UPW0	FOXJ3	Q9Y253	POLH	RS943072	Loss
Q9Y261	FOXA2	P15692	VEGFA	RS943072	Loss
Q9Y261	FOXA2	Q5T3U5	ABCC10	RS943072	Loss
Q9Y261	FOXA2	Q8IW70	TMEM151B	RS943072	Loss
Q9Y261	FOXA2	Q8N4S0	CCDC82	RS543104	Loss
Q9Y261	FOXA2	Q8TB61	SLC35B2	RS943072	Loss
Q9Y261	FOXA2	Q9HAV4	XPO5	RS943072	Loss
Q9Y261	FOXA2	Q9NVS2	MRPS18A	RS943072	Loss
Q9Y261	FOXA2	Q9Y253	POLH	RS943072	Loss
Q9Y2D9	ZNF652	O14562	UBFD1	RS7404095	Gain
Q9Y2Y4	ZBTB32	Q14330	GPR18	RS3742130	Loss
Q9Y5J3	HEY1	O15144	ARPC2	RS11676348	Loss
Q9Y5J3	HEY1	P25024	CXCR1	RS11676348	Loss
Q9Y5J3	HEY1	P25025	CXCR2	RS11676348	Loss
Q9Y5J3	HEY1	P49279	SLC11A1	RS11676348	Loss
Q9Y5J3	HEY1	Q9GZU7	CTDSP1	RS11676348	Loss
Q9Y651	SOX21	A6NC98	CCDC88B	RS559928	Loss
Q9Y651	SOX21	O75676	RPS6KA4	RS559928	Loss
Q9Y651	SOX21	Q86TN4	TRPT1	RS559928	Loss
