# Supplementary material for: A systems genomics approach to uncover patient-specific pathogenic pathways and proteins in ulcerative colitis
Source: Nat Commun. 2022 Apr 28;13:2299. doi: 10.1038/s41467-022-29998-8 (PMC9051123; doi:10.1038/s41467-022-29998-8)
Supplement: Supplementary file 6 — Supplementary Data 2 [file 41467_2022_29998_MOESM6_ESM.xlsx]

## Sheet: Supplementary Table 2a - List o
Uniprot	Entry name	Protein names	Gene names
P05412	JUN_HUMAN	Transcription factor AP-1	JUN
P01106	MYC_HUMAN	Myc proto-oncogene protein	MYC BHLHE39
P19484	TFEB_HUMAN	Transcription factor EB	TFEB BHLHE35
P25490	TYY1_HUMAN	Transcriptional repressor protein Y...	YY1 INO80S
P10242	MYB_HUMAN	Transcriptional activator Myb	MYB
Q07869	PPARA_HUMAN	Peroxisome proliferator-activated r...	PPARA NR1C1, PPAR
Q16665	HIF1A_HUMAN	Hypoxia-inducible factor 1-alpha	HIF1A BHLHE78, MOP1, PASD8
P04150	GCR_HUMAN	Glucocorticoid receptor	NR3C1 GRL
P49715	CEBPA_HUMAN	CCAAT/enhancer-binding protein alph...	CEBPA CEBP
P03372	ESR1_HUMAN	Estrogen receptor	ESR1 ESR, NR3A1
P37231	PPARG_HUMAN	Peroxisome proliferator-activated r...	PPARG NR1C3
Q15672	TWST1_HUMAN	Twist-related protein 1	TWIST1 BHLHA38, TWIST

## Sheet: Supplementary Table 2b - TF- ta
Uniprot ID	Role in the network	Gene name
P05412	TF and first neighbour	JUN
P03372	TF and first neighbour	ESR1
P01106	TF and first neighbour	MYC
P10242	TF and first neighbour	MYB
P25490	TF and first neighbour	YY1
Q07869	TF and first neighbour	PPARA
P04150	TF and first neighbour	NR3C1
P37231	TF and first neighbour	PPARG
P19484	TF and first neighbour	TFEB
Q15672	TF and first neighbour	TWIST1
Q16665	TF and first neighbour	HIF1A
P49715	TF and first neighbour	CEBPA
Q9GZU7	Target_gene	CTDSP1
P05771	Target_gene	PRKCB
Q99466	Target_gene	NOTCH4
P25024	Target_gene	CXCR1
P33241	Target_gene	LSP1
P17676	Target_gene	CEBPB
P46778	Target_gene	RPL21
Q9Y253	Target_gene	POLH
P15692	Target_gene	VEGFA
Q92664	Target_gene	GTF3A
P19838	Target_gene	NFKB1
P49279	Target_gene	SLC11A1
Q9HAV4	Target_gene	XPO5
P25025	Target_gene	CXCR2
Q8N5K1	Target_gene	CISD2
P18031	Target_gene	PTPN1
O75676	Target_gene	RPS6KA4
O15144	Target_gene	ARPC2
O95863	Target_gene	SNAI1
P49840	First neighbour	GSK3A
P07900	First neighbour	HSP90AA1
Q05639	First neighbour	EEF1A2
P08069	First neighbour	IGF1R
P40763	First neighbour	STAT3
P27635	First neighbour	RPL10
P06730	First neighbour	EIF4E
Q92630	First neighbour	DYRK2
P84022	First neighbour	SMAD3
Q15424	First neighbour	SAFB
Q13263	First neighbour	TRIM28
Q14653	First neighbour	IRF3
P42229	First neighbour	STAT5A
P01100	First neighbour	FOS
Q9P1W9	First neighbour	PIM2
O75582	First neighbour	RPS6KA5
Q13627	First neighbour	DYRK1A
P19784	First neighbour	CSNK2A2
Q9GZQ8	First neighbour	MAP1LC3B
P00533	First neighbour	EGFR
Q15349	First neighbour	RPS6KA2
P27361	First neighbour	MAPK3
Q16236	First neighbour	NFE2L2
Q13177	First neighbour	PAK2
Q92570	First neighbour	NR4A3
P09874	First neighbour	PARP1
P49137	First neighbour	MAPKAPK2
Q99986	First neighbour	VRK1
P50750	First neighbour	CDK9
Q16539	First neighbour	MAPK14
Q8TD08	First neighbour	MAPK15
Q16288	First neighbour	NTRK3
Q92793	First neighbour	CREBBP
P63244	First neighbour	RACK1
Q96GD4	First neighbour	AURKB
O14920	First neighbour	IKBKB
Q8N122	First neighbour	RPTOR
Q13131	First neighbour	PRKAA1
P45984	First neighbour	MAPK9
Q15796	First neighbour	SMAD2
Q03135	First neighbour	CAV1
P35222	First neighbour	CTNNB1
Q04206	First neighbour	RELA
P11473	First neighbour	VDR
P29350	First neighbour	PTPN6
P04264	First neighbour	KRT1
P35568	First neighbour	IRS1
Q01094	First neighbour	E2F1
P53779	First neighbour	MAPK10
P06400	First neighbour	RB1
P21802	First neighbour	FGFR2
P10599	First neighbour	TXN
Q13315	First neighbour	ATM
P30304	First neighbour	CDC25A
P15336	First neighbour	ATF2
P00519	First neighbour	ABL1
P10415	First neighbour	BCL2
P25189	First neighbour	MPZ
P01375	First neighbour	TNF
P62714	First neighbour	PPP2CB
Q13153	First neighbour	PAK1
P17612	First neighbour	PRKACA
P13569	First neighbour	CFTR
P16220	First neighbour	CREB1
P08238	First neighbour	HSP90AB1
Q969H0	First neighbour	FBXW7
P48729	First neighbour	CSNK1A1
O00141	First neighbour	SGK1
Q00987	First neighbour	MDM2
P14679	First neighbour	TYR
O15379	First neighbour	HDAC3
P18846	First neighbour	ATF1
P28482	First neighbour	MAPK1
Q9NZJ5	First neighbour	EIF2AK3
P31749	First neighbour	AKT1
Q15418	First neighbour	RPS6KA1
Q15717	First neighbour	ELAVL1
Q9Y219	First neighbour	JAG2
P45983	First neighbour	MAPK8
P22736	First neighbour	NR4A1
P04792	First neighbour	HSPB1
P07949	First neighbour	RET
Q02750	First neighbour	MAP2K1
Q16832	First neighbour	DDR2
P31751	First neighbour	AKT2
P04626	First neighbour	ERBB2
Q09472	First neighbour	EP300
Q9UHD2	First neighbour	TBK1
O60346	First neighbour	PHLPP1
Q15303	First neighbour	ERBB4
P51812	First neighbour	RPS6KA3
P29474	First neighbour	NOS3
P49841	First neighbour	GSK3B
P49815	First neighbour	TSC2
Q9Y243	First neighbour	AKT3
P11274	First neighbour	BCR
Q15369	First neighbour	ELOC
Q15139	First neighbour	PRKD1
P49023	First neighbour	PXN
P24941	First neighbour	CDK2
P01308	First neighbour	INS
Q13547	First neighbour	HDAC1
Q9H2X6	First neighbour	HIPK2
P20248	First neighbour	CCNA2
Q05655	First neighbour	PRKCD
P10636	First neighbour	MAPT
P17252	First neighbour	PRKCA
P06493	First neighbour	CDK1
P67775	First neighbour	PPP2CA
Q13308	First neighbour	PTK7
P38398	First neighbour	BRCA1
P07333	First neighbour	CSF1R
P53004	First neighbour	BLVRA
P04637	First neighbour	TP53
Q92831	First neighbour	KAT2B
P21860	First neighbour	ERBB3
O96013	First neighbour	PAK4
Q9Y618	First neighbour	NCOR2
P26038	First neighbour	MSN
Q5S007	First neighbour	LRRK2
Q8TB45	First neighbour	DEPTOR
P04049	First neighbour	RAF1
Q9NWT6	First neighbour	HIF1AN
P01133	First neighbour	EGF
P68400	First neighbour	CSNK2A1
O15111	First neighbour	CHUK
P12931	First neighbour	SRC
P53350	First neighbour	PLK1
Q13950	First neighbour	RUNX2
P07948	First neighbour	LYN
P49674	First neighbour	CSNK1E
Q9Y4A5	First neighbour	TRRAP
Q12778	First neighbour	FOXO1
O14746	First neighbour	TERT
P78527	First neighbour	PRKDC
O60260	First neighbour	PRKN
P08047	First neighbour	SP1
P01584	First neighbour	IL1B

## Sheet: Supplementary Table 2c - Enrich
GO Term	Description	P-value	FDR q-value	Enrichment	N	B	n	b	Genes
GO:0018209	peptidyl-serine modification	2.91e-37	4.05e-33	11.38	7194	172	169	46	[PRKAA1 - protein kinase, amp-activated, alpha 1 catalytic subunit, AKT3 - v-akt murine thymoma viral oncogene homolog 3, PRKACA - protein kinase, camp-dependent, catalytic, alpha, CDK1 - cyclin-dependent kinase 1, HIPK2 - homeodomain interacting protein kinase 2, AURKB - aurora kinase b, DYRK2 - dual-specificity tyrosine-(y)-phosphorylation regulated kinase 2, LRRK2 - leucine-rich repeat kinase …
GO:0018105	peptidyl-serine phosphorylation	1.38e-36	9.59e-33	11.47	7194	167	169	45	[PRKAA1 - protein kinase, amp-activated, alpha 1 catalytic subunit, AKT3 - v-akt murine thymoma viral oncogene homolog 3, PRKACA - protein kinase, camp-dependent, catalytic, alpha, CDK1 - cyclin-dependent kinase 1, HIPK2 - homeodomain interacting protein kinase 2, AURKB - aurora kinase b, DYRK2 - dual-specificity tyrosine-(y)-phosphorylation regulated kinase 2, LRRK2 - leucine-rich repeat kinase …
GO:0018193	peptidyl-amino acid modification	1.29e-34	5.96e-31	5.43	7194	541	169	69	[PRKAA1 - protein kinase, amp-activated, alpha 1 catalytic subunit, AKT3 - v-akt murine thymoma viral oncogene homolog 3, CDK1 - cyclin-dependent kinase 1, PRKACA - protein kinase, camp-dependent, catalytic, alpha, ABL1 - c-abl oncogene 1, non-receptor tyrosine kinase, TRIM28 - tripartite motif containing 28, LRRK2 - leucine-rich repeat kinase 2, EP300 - e1a binding protein p300, ATM - ataxia tel…
GO:0010604	positive regulation of macromolecule metabolic process	9.2e-32	3.2e-28	2.35	7194	2319	169	128	[PARK2 - parkinson protein 2, e3 ubiquitin protein ligase (parkin), CDK1 - cyclin-dependent kinase 1, BRCA1 - breast cancer 1, early onset, RELA - v-rel avian reticuloendotheliosis viral oncogene homolog a, ABL1 - c-abl oncogene 1, non-receptor tyrosine kinase, TRIM28 - tripartite motif containing 28, NCOR2 - nuclear receptor corepressor 2, EP300 - e1a binding protein p300, PAK4 - p21 protein (cd…
GO:0010557	positive regulation of macromolecule biosynthetic process	1.81e-31	4.19e-28	3.29	7194	1228	169	95	[PARK2 - parkinson protein 2, e3 ubiquitin protein ligase (parkin), PRKAA1 - protein kinase, amp-activated, alpha 1 catalytic subunit, BRCA1 - breast cancer 1, early onset, TFEB - transcription factor eb, RELA - v-rel avian reticuloendotheliosis viral oncogene homolog a, NOTCH4 - notch 4, SLC11A1 - solute carrier family 11 (proton-coupled divalent metal ion transporter), member 1, ABL1 - c-abl on…
GO:0051173	positive regulation of nitrogen compound metabolic process	2.17e-31	4.3e-28	2.4	7194	2219	169	125	[PARK2 - parkinson protein 2, e3 ubiquitin protein ligase (parkin), CDK1 - cyclin-dependent kinase 1, BRCA1 - breast cancer 1, early onset, RELA - v-rel avian reticuloendotheliosis viral oncogene homolog a, ABL1 - c-abl oncogene 1, non-receptor tyrosine kinase, TRIM28 - tripartite motif containing 28, EP300 - e1a binding protein p300, PAK4 - p21 protein (cdc42/rac)-activated kinase 4, RET - ret p…
GO:0009891	positive regulation of biosynthetic process	2.5e-31	4.35e-28	3.17	7194	1318	169	98	[PARK2 - parkinson protein 2, e3 ubiquitin protein ligase (parkin), BRCA1 - breast cancer 1, early onset, RELA - v-rel avian reticuloendotheliosis viral oncogene homolog a, ABL1 - c-abl oncogene 1, non-receptor tyrosine kinase, TRIM28 - tripartite motif containing 28, EP300 - e1a binding protein p300, RET - ret proto-oncogene, TBK1 - tank-binding kinase 1, FOXO1 - forkhead box o1, SP1 - sp1 trans…
GO:0006468	protein phosphorylation	1.69e-31	4.7e-28	4.17	7194	797	169	78	[PRKAA1 - protein kinase, amp-activated, alpha 1 catalytic subunit, AKT3 - v-akt murine thymoma viral oncogene homolog 3, PRKACA - protein kinase, camp-dependent, catalytic, alpha, CDK1 - cyclin-dependent kinase 1, ABL1 - c-abl oncogene 1, non-receptor tyrosine kinase, TRIM28 - tripartite motif containing 28, LRRK2 - leucine-rich repeat kinase 2, ATM - ataxia telangiectasia mutated, PAK4 - p21 pr…
GO:0051716	cellular response to stimulus	5.79e-31	8.06e-28	2.54	7194	1978	169	118	[PARK2 - parkinson protein 2, e3 ubiquitin protein ligase (parkin), CDC25A - cell division cycle 25a, CDK1 - cyclin-dependent kinase 1, BRCA1 - breast cancer 1, early onset, RELA - v-rel avian reticuloendotheliosis viral oncogene homolog a, MAP1LC3B - microtubule-associated protein 1 light chain 3 beta, ABL1 - c-abl oncogene 1, non-receptor tyrosine kinase, TRIM28 - tripartite motif containing 28…
GO:0031328	positive regulation of cellular biosynthetic process	5.41e-31	8.35e-28	3.17	7194	1301	169	97	[PARK2 - parkinson protein 2, e3 ubiquitin protein ligase (parkin), BRCA1 - breast cancer 1, early onset, RELA - v-rel avian reticuloendotheliosis viral oncogene homolog a, ABL1 - c-abl oncogene 1, non-receptor tyrosine kinase, TRIM28 - tripartite motif containing 28, EP300 - e1a binding protein p300, RET - ret proto-oncogene, TBK1 - tank-binding kinase 1, FOXO1 - forkhead box o1, SP1 - sp1 trans…
GO:0031325	positive regulation of cellular metabolic process	8.28e-31	1.05e-27	2.33	7194	2325	169	127	[PARK2 - parkinson protein 2, e3 ubiquitin protein ligase (parkin), CDK1 - cyclin-dependent kinase 1, BRCA1 - breast cancer 1, early onset, RELA - v-rel avian reticuloendotheliosis viral oncogene homolog a, ABL1 - c-abl oncogene 1, non-receptor tyrosine kinase, TRIM28 - tripartite motif containing 28, EP300 - e1a binding protein p300, PAK4 - p21 protein (cdc42/rac)-activated kinase 4, RET - ret p…
GO:0060255	regulation of macromolecule metabolic process	4.74e-30	5.07e-27	1.84	7194	3487	169	151	[PARK2 - parkinson protein 2, e3 ubiquitin protein ligase (parkin), DEPTOR - dep domain containing mtor-interacting protein, CDC25A - cell division cycle 25a, CDK1 - cyclin-dependent kinase 1, BRCA1 - breast cancer 1, early onset, RELA - v-rel avian reticuloendotheliosis viral oncogene homolog a, ABL1 - c-abl oncogene 1, non-receptor tyrosine kinase, TRIM28 - tripartite motif containing 28, NCOR2…
GO:0016310	phosphorylation	4.69e-30	5.44e-27	3.86	7194	883	169	80	[PRKAA1 - protein kinase, amp-activated, alpha 1 catalytic subunit, AKT3 - v-akt murine thymoma viral oncogene homolog 3, PRKACA - protein kinase, camp-dependent, catalytic, alpha, CDK1 - cyclin-dependent kinase 1, ABL1 - c-abl oncogene 1, non-receptor tyrosine kinase, TRIM28 - tripartite motif containing 28, LRRK2 - leucine-rich repeat kinase 2, ATM - ataxia telangiectasia mutated, PAK4 - p21 pr…
GO:0070887	cellular response to chemical stimulus	5.54e-30	5.5e-27	3.24	7194	1223	169	93	[PARK2 - parkinson protein 2, e3 ubiquitin protein ligase (parkin), PRKAA1 - protein kinase, amp-activated, alpha 1 catalytic subunit, PRKACA - protein kinase, camp-dependent, catalytic, alpha, BRCA1 - breast cancer 1, early onset, RELA - v-rel avian reticuloendotheliosis viral oncogene homolog a, ABL1 - c-abl oncogene 1, non-receptor tyrosine kinase, MAPT - microtubule-associated protein tau, LR…
GO:0009893	positive regulation of metabolic process	1.16e-29	1.08e-26	2.21	7194	2504	169	130	[PARK2 - parkinson protein 2, e3 ubiquitin protein ligase (parkin), CDK1 - cyclin-dependent kinase 1, BRCA1 - breast cancer 1, early onset, RELA - v-rel avian reticuloendotheliosis viral oncogene homolog a, ABL1 - c-abl oncogene 1, non-receptor tyrosine kinase, TRIM28 - tripartite motif containing 28, NCOR2 - nuclear receptor corepressor 2, EP300 - e1a binding protein p300, PAK4 - p21 protein (cd…
GO:0044267	cellular protein metabolic process	2.13e-29	1.85e-26	2.55	7194	1906	169	114	[PARK2 - parkinson protein 2, e3 ubiquitin protein ligase (parkin), CDC25A - cell division cycle 25a, CDK1 - cyclin-dependent kinase 1, BRCA1 - breast cancer 1, early onset, ABL1 - c-abl oncogene 1, non-receptor tyrosine kinase, TRIM28 - tripartite motif containing 28, EP300 - e1a binding protein p300, PAK4 - p21 protein (cdc42/rac)-activated kinase 4, RET - ret proto-oncogene, PHLPP1 - ph domain…
GO:0036211	protein modification process	5.68e-29	3.95e-26	2.62	7194	1787	169	110	[PARK2 - parkinson protein 2, e3 ubiquitin protein ligase (parkin), CDC25A - cell division cycle 25a, CDK1 - cyclin-dependent kinase 1, BRCA1 - breast cancer 1, early onset, ABL1 - c-abl oncogene 1, non-receptor tyrosine kinase, TRIM28 - tripartite motif containing 28, EP300 - e1a binding protein p300, PAK4 - p21 protein (cdc42/rac)-activated kinase 4, RET - ret proto-oncogene, PHLPP1 - ph domain…
GO:0010468	regulation of gene expression	5.25e-29	4.06e-26	2.22	7194	2455	169	128	[PARK2 - parkinson protein 2, e3 ubiquitin protein ligase (parkin), BRCA1 - breast cancer 1, early onset, RELA - v-rel avian reticuloendotheliosis viral oncogene homolog a, ABL1 - c-abl oncogene 1, non-receptor tyrosine kinase, TRIM28 - tripartite motif containing 28, NCOR2 - nuclear receptor corepressor 2, EP300 - e1a binding protein p300, RET - ret proto-oncogene, TBK1 - tank-binding kinase 1, …
GO:0010556	regulation of macromolecule biosynthetic process	5.06e-29	4.14e-26	2.39	7194	2141	169	120	[PARK2 - parkinson protein 2, e3 ubiquitin protein ligase (parkin), BRCA1 - breast cancer 1, early onset, RELA - v-rel avian reticuloendotheliosis viral oncogene homolog a, ABL1 - c-abl oncogene 1, non-receptor tyrosine kinase, TRIM28 - tripartite motif containing 28, NCOR2 - nuclear receptor corepressor 2, EP300 - e1a binding protein p300, RET - ret proto-oncogene, TBK1 - tank-binding kinase 1, …
GO:0006464	cellular protein modification process	5.68e-29	4.16e-26	2.62	7194	1787	169	110	[PARK2 - parkinson protein 2, e3 ubiquitin protein ligase (parkin), CDC25A - cell division cycle 25a, CDK1 - cyclin-dependent kinase 1, BRCA1 - breast cancer 1, early onset, ABL1 - c-abl oncogene 1, non-receptor tyrosine kinase, TRIM28 - tripartite motif containing 28, EP300 - e1a binding protein p300, PAK4 - p21 protein (cdc42/rac)-activated kinase 4, RET - ret proto-oncogene, PHLPP1 - ph domain…
GO:0045935	positive regulation of nucleobase-containing compound metabolic process	1.7e-28	1.08e-25	3.1	7194	1276	169	93	[PARK2 - parkinson protein 2, e3 ubiquitin protein ligase (parkin), PRKAA1 - protein kinase, amp-activated, alpha 1 catalytic subunit, CDK1 - cyclin-dependent kinase 1, BRCA1 - breast cancer 1, early onset, TFEB - transcription factor eb, RELA - v-rel avian reticuloendotheliosis viral oncogene homolog a, NOTCH4 - notch 4, SLC11A1 - solute carrier family 11 (proton-coupled divalent metal ion trans…
GO:0010628	positive regulation of gene expression	1.81e-28	1.09e-25	2.96	7194	1394	169	97	[PARK2 - parkinson protein 2, e3 ubiquitin protein ligase (parkin), BRCA1 - breast cancer 1, early onset, RELA - v-rel avian reticuloendotheliosis viral oncogene homolog a, ABL1 - c-abl oncogene 1, non-receptor tyrosine kinase, NCOR2 - nuclear receptor corepressor 2, TRIM28 - tripartite motif containing 28, EP300 - e1a binding protein p300, RET - ret proto-oncogene, TBK1 - tank-binding kinase 1, …
GO:0043412	macromolecule modification	1.68e-28	1.11e-25	2.57	7194	1842	169	111	[PARK2 - parkinson protein 2, e3 ubiquitin protein ligase (parkin), CDC25A - cell division cycle 25a, CDK1 - cyclin-dependent kinase 1, BRCA1 - breast cancer 1, early onset, ABL1 - c-abl oncogene 1, non-receptor tyrosine kinase, TRIM28 - tripartite motif containing 28, EP300 - e1a binding protein p300, PAK4 - p21 protein (cdc42/rac)-activated kinase 4, RET - ret proto-oncogene, PHLPP1 - ph domain…
GO:0042221	response to chemical	2.32e-28	1.34e-25	2.61	7194	1780	169	109	[PARK2 - parkinson protein 2, e3 ubiquitin protein ligase (parkin), BRCA1 - breast cancer 1, early onset, RELA - v-rel avian reticuloendotheliosis viral oncogene homolog a, ABL1 - c-abl oncogene 1, non-receptor tyrosine kinase, NCOR2 - nuclear receptor corepressor 2, PAK4 - p21 protein (cdc42/rac)-activated kinase 4, RET - ret proto-oncogene, TBK1 - tank-binding kinase 1, FOXO1 - forkhead box o1,…
GO:0071310	cellular response to organic substance	4.83e-28	2.68e-25	3.47	7194	1019	169	83	[PARK2 - parkinson protein 2, e3 ubiquitin protein ligase (parkin), PRKAA1 - protein kinase, amp-activated, alpha 1 catalytic subunit, PRKACA - protein kinase, camp-dependent, catalytic, alpha, BRCA1 - breast cancer 1, early onset, RELA - v-rel avian reticuloendotheliosis viral oncogene homolog a, ABL1 - c-abl oncogene 1, non-receptor tyrosine kinase, MAPT - microtubule-associated protein tau, LR…
GO:2000112	regulation of cellular macromolecule biosynthetic process	5.95e-28	3.18e-25	2.37	7194	2118	169	118	[PARK2 - parkinson protein 2, e3 ubiquitin protein ligase (parkin), BRCA1 - breast cancer 1, early onset, RELA - v-rel avian reticuloendotheliosis viral oncogene homolog a, ABL1 - c-abl oncogene 1, non-receptor tyrosine kinase, TRIM28 - tripartite motif containing 28, NCOR2 - nuclear receptor corepressor 2, EP300 - e1a binding protein p300, RET - ret proto-oncogene, TBK1 - tank-binding kinase 1, …
GO:1903508	positive regulation of nucleic acid-templated transcription	1.72e-27	8.25e-25	3.32	7194	1090	169	85	[PARK2 - parkinson protein 2, e3 ubiquitin protein ligase (parkin), PRKAA1 - protein kinase, amp-activated, alpha 1 catalytic subunit, BRCA1 - breast cancer 1, early onset, TFEB - transcription factor eb, RELA - v-rel avian reticuloendotheliosis viral oncogene homolog a, NOTCH4 - notch 4, SLC11A1 - solute carrier family 11 (proton-coupled divalent metal ion transporter), member 1, ABL1 - c-abl on…
GO:0010941	regulation of cell death	1.78e-27	8.27e-25	3.12	7194	1228	169	90	[PARK2 - parkinson protein 2, e3 ubiquitin protein ligase (parkin), PRKAA1 - protein kinase, amp-activated, alpha 1 catalytic subunit, DEPTOR - dep domain containing mtor-interacting protein, CDK1 - cyclin-dependent kinase 1, BRCA1 - breast cancer 1, early onset, FBXW7 - f-box and wd repeat domain containing 7, e3 ubiquitin protein ligase, RELA - v-rel avian reticuloendotheliosis viral oncogene h…
GO:0045893	positive regulation of transcription, DNA-templated	1.72e-27	8.55e-25	3.32	7194	1090	169	85	[PARK2 - parkinson protein 2, e3 ubiquitin protein ligase (parkin), PRKAA1 - protein kinase, amp-activated, alpha 1 catalytic subunit, BRCA1 - breast cancer 1, early onset, TFEB - transcription factor eb, RELA - v-rel avian reticuloendotheliosis viral oncogene homolog a, NOTCH4 - notch 4, SLC11A1 - solute carrier family 11 (proton-coupled divalent metal ion transporter), member 1, ABL1 - c-abl on…
GO:1902680	positive regulation of RNA biosynthetic process	1.72e-27	8.86e-25	3.32	7194	1090	169	85	[PARK2 - parkinson protein 2, e3 ubiquitin protein ligase (parkin), PRKAA1 - protein kinase, amp-activated, alpha 1 catalytic subunit, BRCA1 - breast cancer 1, early onset, TFEB - transcription factor eb, RELA - v-rel avian reticuloendotheliosis viral oncogene homolog a, NOTCH4 - notch 4, SLC11A1 - solute carrier family 11 (proton-coupled divalent metal ion transporter), member 1, ABL1 - c-abl on…
GO:1901700	response to oxygen-containing compound	2.24e-27	1e-24	3.49	7194	989	169	81	[PARK2 - parkinson protein 2, e3 ubiquitin protein ligase (parkin), PRKAA1 - protein kinase, amp-activated, alpha 1 catalytic subunit, PRKACA - protein kinase, camp-dependent, catalytic, alpha, BRCA1 - breast cancer 1, early onset, RELA - v-rel avian reticuloendotheliosis viral oncogene homolog a, SLC11A1 - solute carrier family 11 (proton-coupled divalent metal ion transporter), member 1, ABL1 -…
GO:0033554	cellular response to stress	4.11e-27	1.79e-24	3.28	7194	1103	169	85	[PARK2 - parkinson protein 2, e3 ubiquitin protein ligase (parkin), PRKAA1 - protein kinase, amp-activated, alpha 1 catalytic subunit, PRKACA - protein kinase, camp-dependent, catalytic, alpha, CDK1 - cyclin-dependent kinase 1, BRCA1 - breast cancer 1, early onset, TFEB - transcription factor eb, RELA - v-rel avian reticuloendotheliosis viral oncogene homolog a, MAP1LC3B - microtubule-associated …
GO:0044260	cellular macromolecule metabolic process	5.28e-27	2.16e-24	2.15	7194	2519	169	127	[PARK2 - parkinson protein 2, e3 ubiquitin protein ligase (parkin), CDC25A - cell division cycle 25a, CDK1 - cyclin-dependent kinase 1, BRCA1 - breast cancer 1, early onset, RELA - v-rel avian reticuloendotheliosis viral oncogene homolog a, ABL1 - c-abl oncogene 1, non-receptor tyrosine kinase, TRIM28 - tripartite motif containing 28, EP300 - e1a binding protein p300, PAK4 - p21 protein (cdc42/ra…
GO:0080090	regulation of primary metabolic process	5.18e-27	2.18e-24	1.81	7194	3450	169	147	[PARK2 - parkinson protein 2, e3 ubiquitin protein ligase (parkin), DEPTOR - dep domain containing mtor-interacting protein, CDC25A - cell division cycle 25a, CDK1 - cyclin-dependent kinase 1, BRCA1 - breast cancer 1, early onset, RELA - v-rel avian reticuloendotheliosis viral oncogene homolog a, ABL1 - c-abl oncogene 1, non-receptor tyrosine kinase, TRIM28 - tripartite motif containing 28, NCOR2…
GO:0031323	regulation of cellular metabolic process	7.09e-27	2.82e-24	1.79	7194	3512	169	148	[PARK2 - parkinson protein 2, e3 ubiquitin protein ligase (parkin), DEPTOR - dep domain containing mtor-interacting protein, CDC25A - cell division cycle 25a, CDK1 - cyclin-dependent kinase 1, BRCA1 - breast cancer 1, early onset, RELA - v-rel avian reticuloendotheliosis viral oncogene homolog a, ABL1 - c-abl oncogene 1, non-receptor tyrosine kinase, TRIM28 - tripartite motif containing 28, NCOR2…
GO:0051171	regulation of nitrogen compound metabolic process	8.11e-27	3.13e-24	1.84	7194	3357	169	145	[PARK2 - parkinson protein 2, e3 ubiquitin protein ligase (parkin), DEPTOR - dep domain containing mtor-interacting protein, CDC25A - cell division cycle 25a, CDK1 - cyclin-dependent kinase 1, BRCA1 - breast cancer 1, early onset, RELA - v-rel avian reticuloendotheliosis viral oncogene homolog a, ABL1 - c-abl oncogene 1, non-receptor tyrosine kinase, TRIM28 - tripartite motif containing 28, NCOR2…
GO:0031326	regulation of cellular biosynthetic process	8.79e-27	3.3e-24	2.27	7194	2252	169	120	[PARK2 - parkinson protein 2, e3 ubiquitin protein ligase (parkin), BRCA1 - breast cancer 1, early onset, RELA - v-rel avian reticuloendotheliosis viral oncogene homolog a, ABL1 - c-abl oncogene 1, non-receptor tyrosine kinase, TRIM28 - tripartite motif containing 28, NCOR2 - nuclear receptor corepressor 2, EP300 - e1a binding protein p300, RET - ret proto-oncogene, TBK1 - tank-binding kinase 1, …
GO:0009889	regulation of biosynthetic process	1.02e-26	3.74e-24	2.25	7194	2294	169	121	[PARK2 - parkinson protein 2, e3 ubiquitin protein ligase (parkin), BRCA1 - breast cancer 1, early onset, RELA - v-rel avian reticuloendotheliosis viral oncogene homolog a, ABL1 - c-abl oncogene 1, non-receptor tyrosine kinase, TRIM28 - tripartite motif containing 28, NCOR2 - nuclear receptor corepressor 2, EP300 - e1a binding protein p300, RET - ret proto-oncogene, TBK1 - tank-binding kinase 1, …
GO:0050896	response to stimulus	1.05e-26	3.75e-24	1.9	7194	3163	169	141	[PARK2 - parkinson protein 2, e3 ubiquitin protein ligase (parkin), CDC25A - cell division cycle 25a, CDK1 - cyclin-dependent kinase 1, BRCA1 - breast cancer 1, early onset, RELA - v-rel avian reticuloendotheliosis viral oncogene homolog a, MAP1LC3B - microtubule-associated protein 1 light chain 3 beta, ABL1 - c-abl oncogene 1, non-receptor tyrosine kinase, TRIM28 - tripartite motif containing 28…
GO:0010033	response to organic substance	1.17e-26	4.08e-24	2.79	7194	1497	169	98	[PARK2 - parkinson protein 2, e3 ubiquitin protein ligase (parkin), BRCA1 - breast cancer 1, early onset, RELA - v-rel avian reticuloendotheliosis viral oncogene homolog a, ABL1 - c-abl oncogene 1, non-receptor tyrosine kinase, NCOR2 - nuclear receptor corepressor 2, PAK4 - p21 protein (cdc42/rac)-activated kinase 4, RET - ret proto-oncogene, TBK1 - tank-binding kinase 1, FOXO1 - forkhead box o1,…
GO:0019222	regulation of metabolic process	1.51e-26	5.13e-24	1.72	7194	3757	169	152	[PARK2 - parkinson protein 2, e3 ubiquitin protein ligase (parkin), DEPTOR - dep domain containing mtor-interacting protein, CDC25A - cell division cycle 25a, CDK1 - cyclin-dependent kinase 1, BRCA1 - breast cancer 1, early onset, RELA - v-rel avian reticuloendotheliosis viral oncogene homolog a, ABL1 - c-abl oncogene 1, non-receptor tyrosine kinase, TRIM28 - tripartite motif containing 28, NCOR2…
GO:0044237	cellular metabolic process	2.5e-26	8.26e-24	1.79	7194	3492	169	147	[PARK2 - parkinson protein 2, e3 ubiquitin protein ligase (parkin), CDC25A - cell division cycle 25a, CDK1 - cyclin-dependent kinase 1, BRCA1 - breast cancer 1, early onset, RELA - v-rel avian reticuloendotheliosis viral oncogene homolog a, MAP1LC3B - microtubule-associated protein 1 light chain 3 beta, ABL1 - c-abl oncogene 1, non-receptor tyrosine kinase, TRIM28 - tripartite motif containing 28…
GO:0006950	response to stress	2.99e-26	9.65e-24	2.38	7194	2018	169	113	[PARK2 - parkinson protein 2, e3 ubiquitin protein ligase (parkin), CDK1 - cyclin-dependent kinase 1, BRCA1 - breast cancer 1, early onset, RELA - v-rel avian reticuloendotheliosis viral oncogene homolog a, MAP1LC3B - microtubule-associated protein 1 light chain 3 beta, ABL1 - c-abl oncogene 1, non-receptor tyrosine kinase, TRIM28 - tripartite motif containing 28, EP300 - e1a binding protein p300…
GO:0042981	regulation of apoptotic process	3.77e-26	1.19e-23	3.18	7194	1137	169	85	[PARK2 - parkinson protein 2, e3 ubiquitin protein ligase (parkin), PRKAA1 - protein kinase, amp-activated, alpha 1 catalytic subunit, DEPTOR - dep domain containing mtor-interacting protein, CDK1 - cyclin-dependent kinase 1, BRCA1 - breast cancer 1, early onset, FBXW7 - f-box and wd repeat domain containing 7, e3 ubiquitin protein ligase, RELA - v-rel avian reticuloendotheliosis viral oncogene h…
GO:0051254	positive regulation of RNA metabolic process	4.02e-26	1.24e-23	3.18	7194	1138	169	85	[PARK2 - parkinson protein 2, e3 ubiquitin protein ligase (parkin), PRKAA1 - protein kinase, amp-activated, alpha 1 catalytic subunit, BRCA1 - breast cancer 1, early onset, TFEB - transcription factor eb, RELA - v-rel avian reticuloendotheliosis viral oncogene homolog a, NOTCH4 - notch 4, SLC11A1 - solute carrier family 11 (proton-coupled divalent metal ion transporter), member 1, ABL1 - c-abl on…
GO:0043170	macromolecule metabolic process	5.35e-26	1.62e-23	1.92	7194	3061	169	138	[PARK2 - parkinson protein 2, e3 ubiquitin protein ligase (parkin), CDC25A - cell division cycle 25a, CDK1 - cyclin-dependent kinase 1, BRCA1 - breast cancer 1, early onset, RELA - v-rel avian reticuloendotheliosis viral oncogene homolog a, ABL1 - c-abl oncogene 1, non-receptor tyrosine kinase, TRIM28 - tripartite motif containing 28, EP300 - e1a binding protein p300, PAK4 - p21 protein (cdc42/ra…
GO:1901701	cellular response to oxygen-containing compound	7.44e-26	2.2e-23	4.3	7194	633	169	64	[PARK2 - parkinson protein 2, e3 ubiquitin protein ligase (parkin), PRKAA1 - protein kinase, amp-activated, alpha 1 catalytic subunit, PRKACA - protein kinase, camp-dependent, catalytic, alpha, BRCA1 - breast cancer 1, early onset, RELA - v-rel avian reticuloendotheliosis viral oncogene homolog a, ABL1 - c-abl oncogene 1, non-receptor tyrosine kinase, MAPT - microtubule-associated protein tau, LR…
GO:0043067	regulation of programmed cell death	7.59e-26	2.2e-23	3.15	7194	1148	169	85	[PARK2 - parkinson protein 2, e3 ubiquitin protein ligase (parkin), PRKAA1 - protein kinase, amp-activated, alpha 1 catalytic subunit, DEPTOR - dep domain containing mtor-interacting protein, CDK1 - cyclin-dependent kinase 1, BRCA1 - breast cancer 1, early onset, FBXW7 - f-box and wd repeat domain containing 7, e3 ubiquitin protein ligase, RELA - v-rel avian reticuloendotheliosis viral oncogene h…
GO:0019538	protein metabolic process	1.09e-25	3.09e-23	2.27	7194	2194	169	117	[PARK2 - parkinson protein 2, e3 ubiquitin protein ligase (parkin), CDC25A - cell division cycle 25a, CDK1 - cyclin-dependent kinase 1, BRCA1 - breast cancer 1, early onset, RELA - v-rel avian reticuloendotheliosis viral oncogene homolog a, ABL1 - c-abl oncogene 1, non-receptor tyrosine kinase, TRIM28 - tripartite motif containing 28, EP300 - e1a binding protein p300, PAK4 - p21 protein (cdc42/ra…
GO:0048522	positive regulation of cellular process	1.58e-25	4.41e-23	1.78	7194	3489	169	146	[PARK2 - parkinson protein 2, e3 ubiquitin protein ligase (parkin), CDC25A - cell division cycle 25a, CDK1 - cyclin-dependent kinase 1, BRCA1 - breast cancer 1, early onset, RELA - v-rel avian reticuloendotheliosis viral oncogene homolog a, ABL1 - c-abl oncogene 1, non-receptor tyrosine kinase, TRIM28 - tripartite motif containing 28, EP300 - e1a binding protein p300, PAK4 - p21 protein (cdc42/ra…
GO:0019219	regulation of nucleobase-containing compound metabolic process	4.65e-25	1.27e-22	2.24	7194	2227	169	117	[PARK2 - parkinson protein 2, e3 ubiquitin protein ligase (parkin), CDK1 - cyclin-dependent kinase 1, BRCA1 - breast cancer 1, early onset, RELA - v-rel avian reticuloendotheliosis viral oncogene homolog a, ABL1 - c-abl oncogene 1, non-receptor tyrosine kinase, TRIM28 - tripartite motif containing 28, NCOR2 - nuclear receptor corepressor 2, EP300 - e1a binding protein p300, RET - ret proto-oncoge…
GO:0044093	positive regulation of molecular function	5.01e-25	1.34e-22	2.9	7194	1322	169	90	[PARK2 - parkinson protein 2, e3 ubiquitin protein ligase (parkin), PRKAA1 - protein kinase, amp-activated, alpha 1 catalytic subunit, PRKACA - protein kinase, camp-dependent, catalytic, alpha, CDK1 - cyclin-dependent kinase 1, FBXW7 - f-box and wd repeat domain containing 7, e3 ubiquitin protein ligase, RELA - v-rel avian reticuloendotheliosis viral oncogene homolog a, SLC11A1 - solute carrier f…
GO:0031329	regulation of cellular catabolic process	1.11e-24	2.92e-22	4.42	7194	578	169	60	[PARK2 - parkinson protein 2, e3 ubiquitin protein ligase (parkin), PRKAA1 - protein kinase, amp-activated, alpha 1 catalytic subunit, PRKACA - protein kinase, camp-dependent, catalytic, alpha, FBXW7 - f-box and wd repeat domain containing 7, e3 ubiquitin protein ligase, TFEB - transcription factor eb, SLC11A1 - solute carrier family 11 (proton-coupled divalent metal ion transporter), member 1, A…
GO:0051252	regulation of RNA metabolic process	1.64e-24	4.23e-22	2.32	7194	2033	169	111	[PARK2 - parkinson protein 2, e3 ubiquitin protein ligase (parkin), BRCA1 - breast cancer 1, early onset, RELA - v-rel avian reticuloendotheliosis viral oncogene homolog a, ABL1 - c-abl oncogene 1, non-receptor tyrosine kinase, TRIM28 - tripartite motif containing 28, NCOR2 - nuclear receptor corepressor 2, EP300 - e1a binding protein p300, RET - ret proto-oncogene, TBK1 - tank-binding kinase 1, …
GO:0006796	phosphate-containing compound metabolic process	1.94e-24	4.89e-22	2.94	7194	1258	169	87	[PRKAA1 - protein kinase, amp-activated, alpha 1 catalytic subunit, AKT3 - v-akt murine thymoma viral oncogene homolog 3, CDC25A - cell division cycle 25a, PRKACA - protein kinase, camp-dependent, catalytic, alpha, CDK1 - cyclin-dependent kinase 1, ABL1 - c-abl oncogene 1, non-receptor tyrosine kinase, TRIM28 - tripartite motif containing 28, LRRK2 - leucine-rich repeat kinase 2, ATM - ataxia tel…
GO:0009894	regulation of catabolic process	2.46e-24	6.1e-22	4.12	7194	651	169	63	[PARK2 - parkinson protein 2, e3 ubiquitin protein ligase (parkin), PRKAA1 - protein kinase, amp-activated, alpha 1 catalytic subunit, PRKACA - protein kinase, camp-dependent, catalytic, alpha, FBXW7 - f-box and wd repeat domain containing 7, e3 ubiquitin protein ligase, TFEB - transcription factor eb, RELA - v-rel avian reticuloendotheliosis viral oncogene homolog a, SLC11A1 - solute carrier fam…
GO:0006793	phosphorus metabolic process	2.58e-24	6.3e-22	2.93	7194	1263	169	87	[PRKAA1 - protein kinase, amp-activated, alpha 1 catalytic subunit, AKT3 - v-akt murine thymoma viral oncogene homolog 3, CDC25A - cell division cycle 25a, PRKACA - protein kinase, camp-dependent, catalytic, alpha, CDK1 - cyclin-dependent kinase 1, ABL1 - c-abl oncogene 1, non-receptor tyrosine kinase, TRIM28 - tripartite motif containing 28, LRRK2 - leucine-rich repeat kinase 2, ATM - ataxia tel…
GO:0008152	metabolic process	2.99e-24	7.16e-22	1.7	7194	3734	169	149	[PARK2 - parkinson protein 2, e3 ubiquitin protein ligase (parkin), CDC25A - cell division cycle 25a, CDK1 - cyclin-dependent kinase 1, BRCA1 - breast cancer 1, early onset, RELA - v-rel avian reticuloendotheliosis viral oncogene homolog a, MAP1LC3B - microtubule-associated protein 1 light chain 3 beta, ABL1 - c-abl oncogene 1, non-receptor tyrosine kinase, TRIM28 - tripartite motif containing 28…
GO:0050793	regulation of developmental process	4.94e-24	1.16e-21	2.47	7194	1777	169	103	[PARK2 - parkinson protein 2, e3 ubiquitin protein ligase (parkin), CDK1 - cyclin-dependent kinase 1, BRCA1 - breast cancer 1, early onset, RELA - v-rel avian reticuloendotheliosis viral oncogene homolog a, ABL1 - c-abl oncogene 1, non-receptor tyrosine kinase, EP300 - e1a binding protein p300, PAK4 - p21 protein (cdc42/rac)-activated kinase 4, RET - ret proto-oncogene, PHLPP1 - ph domain and leu…
GO:0006355	regulation of transcription, DNA-templated	7.89e-24	1.83e-21	2.39	7194	1890	169	106	[PARK2 - parkinson protein 2, e3 ubiquitin protein ligase (parkin), BRCA1 - breast cancer 1, early onset, RELA - v-rel avian reticuloendotheliosis viral oncogene homolog a, ABL1 - c-abl oncogene 1, non-receptor tyrosine kinase, TRIM28 - tripartite motif containing 28, NCOR2 - nuclear receptor corepressor 2, EP300 - e1a binding protein p300, RET - ret proto-oncogene, TBK1 - tank-binding kinase 1, …
GO:1903506	regulation of nucleic acid-templated transcription	8.26e-24	1.88e-21	2.39	7194	1891	169	106	[PARK2 - parkinson protein 2, e3 ubiquitin protein ligase (parkin), BRCA1 - breast cancer 1, early onset, RELA - v-rel avian reticuloendotheliosis viral oncogene homolog a, ABL1 - c-abl oncogene 1, non-receptor tyrosine kinase, TRIM28 - tripartite motif containing 28, NCOR2 - nuclear receptor corepressor 2, EP300 - e1a binding protein p300, RET - ret proto-oncogene, TBK1 - tank-binding kinase 1, …
GO:2001141	regulation of RNA biosynthetic process	1.19e-23	2.67e-21	2.38	7194	1899	169	106	[PARK2 - parkinson protein 2, e3 ubiquitin protein ligase (parkin), BRCA1 - breast cancer 1, early onset, RELA - v-rel avian reticuloendotheliosis viral oncogene homolog a, ABL1 - c-abl oncogene 1, non-receptor tyrosine kinase, TRIM28 - tripartite motif containing 28, NCOR2 - nuclear receptor corepressor 2, EP300 - e1a binding protein p300, RET - ret proto-oncogene, TBK1 - tank-binding kinase 1, …
GO:0006807	nitrogen compound metabolic process	3.69e-23	8.15e-21	1.8	7194	3285	169	139	[PARK2 - parkinson protein 2, e3 ubiquitin protein ligase (parkin), CDC25A - cell division cycle 25a, CDK1 - cyclin-dependent kinase 1, BRCA1 - breast cancer 1, early onset, RELA - v-rel avian reticuloendotheliosis viral oncogene homolog a, ABL1 - c-abl oncogene 1, non-receptor tyrosine kinase, TRIM28 - tripartite motif containing 28, EP300 - e1a binding protein p300, PAK4 - p21 protein (cdc42/ra…
GO:0010605	negative regulation of macromolecule metabolic process	4.07e-23	8.84e-21	2.55	7194	1622	169	97	[PARK2 - parkinson protein 2, e3 ubiquitin protein ligase (parkin), DEPTOR - dep domain containing mtor-interacting protein, BRCA1 - breast cancer 1, early onset, RELA - v-rel avian reticuloendotheliosis viral oncogene homolog a, ABL1 - c-abl oncogene 1, non-receptor tyrosine kinase, NCOR2 - nuclear receptor corepressor 2, TRIM28 - tripartite motif containing 28, EP300 - e1a binding protein p300,…
GO:0051172	negative regulation of nitrogen compound metabolic process	6.25e-23	1.34e-20	2.63	7194	1503	169	93	[PRKAA1 - protein kinase, amp-activated, alpha 1 catalytic subunit, PARK2 - parkinson protein 2, e3 ubiquitin protein ligase (parkin), DEPTOR - dep domain containing mtor-interacting protein, BRCA1 - breast cancer 1, early onset, RELA - v-rel avian reticuloendotheliosis viral oncogene homolog a, NOTCH4 - notch 4, SLC11A1 - solute carrier family 11 (proton-coupled divalent metal ion transporter), …
GO:1901564	organonitrogen compound metabolic process	6.56e-23	1.38e-20	2.04	7194	2544	169	122	[PARK2 - parkinson protein 2, e3 ubiquitin protein ligase (parkin), CDC25A - cell division cycle 25a, CDK1 - cyclin-dependent kinase 1, BRCA1 - breast cancer 1, early onset, RELA - v-rel avian reticuloendotheliosis viral oncogene homolog a, ABL1 - c-abl oncogene 1, non-receptor tyrosine kinase, TRIM28 - tripartite motif containing 28, EP300 - e1a binding protein p300, PAK4 - p21 protein (cdc42/ra…
GO:0071704	organic substance metabolic process	7.19e-23	1.49e-20	1.72	7194	3556	169	144	[PARK2 - parkinson protein 2, e3 ubiquitin protein ligase (parkin), CDC25A - cell division cycle 25a, CDK1 - cyclin-dependent kinase 1, BRCA1 - breast cancer 1, early onset, RELA - v-rel avian reticuloendotheliosis viral oncogene homolog a, ABL1 - c-abl oncogene 1, non-receptor tyrosine kinase, TRIM28 - tripartite motif containing 28, EP300 - e1a binding protein p300, PAK4 - p21 protein (cdc42/ra…
GO:0051246	regulation of protein metabolic process	1.22e-22	2.5e-20	2.31	7194	1951	169	106	[PARK2 - parkinson protein 2, e3 ubiquitin protein ligase (parkin), CDC25A - cell division cycle 25a, DEPTOR - dep domain containing mtor-interacting protein, CDK1 - cyclin-dependent kinase 1, BRCA1 - breast cancer 1, early onset, RELA - v-rel avian reticuloendotheliosis viral oncogene homolog a, ABL1 - c-abl oncogene 1, non-receptor tyrosine kinase, EP300 - e1a binding protein p300, PAK4 - p21 p…
GO:0060548	negative regulation of cell death	1.24e-22	2.51e-20	3.77	7194	722	169	64	[PARK2 - parkinson protein 2, e3 ubiquitin protein ligase (parkin), PRKAA1 - protein kinase, amp-activated, alpha 1 catalytic subunit, CDK1 - cyclin-dependent kinase 1, BRCA1 - breast cancer 1, early onset, RELA - v-rel avian reticuloendotheliosis viral oncogene homolog a, RPL10 - ribosomal protein l10, ABL1 - c-abl oncogene 1, non-receptor tyrosine kinase, LRRK2 - leucine-rich repeat kinase 2, P…
GO:0031324	negative regulation of cellular metabolic process	1.42e-22	2.78e-20	2.55	7194	1583	169	95	[PRKAA1 - protein kinase, amp-activated, alpha 1 catalytic subunit, PARK2 - parkinson protein 2, e3 ubiquitin protein ligase (parkin), DEPTOR - dep domain containing mtor-interacting protein, BRCA1 - breast cancer 1, early onset, FBXW7 - f-box and wd repeat domain containing 7, e3 ubiquitin protein ligase, RELA - v-rel avian reticuloendotheliosis viral oncogene homolog a, NOTCH4 - notch 4, RPL10 …
GO:0035556	intracellular signal transduction	1.42e-22	2.82e-20	2.84	7194	1276	169	85	[PRKAA1 - protein kinase, amp-activated, alpha 1 catalytic subunit, AKT3 - v-akt murine thymoma viral oncogene homolog 3, DEPTOR - dep domain containing mtor-interacting protein, PRKACA - protein kinase, camp-dependent, catalytic, alpha, CDK1 - cyclin-dependent kinase 1, BRCA1 - breast cancer 1, early onset, RELA - v-rel avian reticuloendotheliosis viral oncogene homolog a, ABL1 - c-abl oncogene …
GO:0032268	regulation of cellular protein metabolic process	1.9e-22	3.68e-20	2.36	7194	1856	169	103	[PARK2 - parkinson protein 2, e3 ubiquitin protein ligase (parkin), CDC25A - cell division cycle 25a, DEPTOR - dep domain containing mtor-interacting protein, CDK1 - cyclin-dependent kinase 1, BRCA1 - breast cancer 1, early onset, RELA - v-rel avian reticuloendotheliosis viral oncogene homolog a, ABL1 - c-abl oncogene 1, non-receptor tyrosine kinase, EP300 - e1a binding protein p300, PAK4 - p21 p…
GO:0045944	positive regulation of transcription by RNA polymerase II	2.15e-22	4.09e-20	3.51	7194	825	169	68	[PARK2 - parkinson protein 2, e3 ubiquitin protein ligase (parkin), BRCA1 - breast cancer 1, early onset, TFEB - transcription factor eb, RELA - v-rel avian reticuloendotheliosis viral oncogene homolog a, NOTCH4 - notch 4, SLC11A1 - solute carrier family 11 (proton-coupled divalent metal ion transporter), member 1, ABL1 - c-abl oncogene 1, non-receptor tyrosine kinase, EP300 - e1a binding protein…
GO:0048518	positive regulation of biological process	4.06e-22	7.63e-20	1.64	7194	3878	169	149	[PARK2 - parkinson protein 2, e3 ubiquitin protein ligase (parkin), CDC25A - cell division cycle 25a, CDK1 - cyclin-dependent kinase 1, BRCA1 - breast cancer 1, early onset, RELA - v-rel avian reticuloendotheliosis viral oncogene homolog a, ABL1 - c-abl oncogene 1, non-receptor tyrosine kinase, TRIM28 - tripartite motif containing 28, NCOR2 - nuclear receptor corepressor 2, EP300 - e1a binding pr…
GO:0051239	regulation of multicellular organismal process	2.41e-21	4.46e-19	2.16	7194	2167	169	110	[PARK2 - parkinson protein 2, e3 ubiquitin protein ligase (parkin), CDK1 - cyclin-dependent kinase 1, BRCA1 - breast cancer 1, early onset, RELA - v-rel avian reticuloendotheliosis viral oncogene homolog a, ABL1 - c-abl oncogene 1, non-receptor tyrosine kinase, EP300 - e1a binding protein p300, PAK4 - p21 protein (cdc42/rac)-activated kinase 4, RET - ret proto-oncogene, PHLPP1 - ph domain and leu…
GO:0080134	regulation of response to stress	2.49e-21	4.56e-19	2.91	7194	1155	169	79	[PARK2 - parkinson protein 2, e3 ubiquitin protein ligase (parkin), AKT3 - v-akt murine thymoma viral oncogene homolog 3, PRKACA - protein kinase, camp-dependent, catalytic, alpha, BRCA1 - breast cancer 1, early onset, FBXW7 - f-box and wd repeat domain containing 7, e3 ubiquitin protein ligase, RELA - v-rel avian reticuloendotheliosis viral oncogene homolog a, ABL1 - c-abl oncogene 1, non-recept…
GO:0009892	negative regulation of metabolic process	3.29e-21	5.86e-19	2.39	7194	1749	169	98	[PARK2 - parkinson protein 2, e3 ubiquitin protein ligase (parkin), DEPTOR - dep domain containing mtor-interacting protein, BRCA1 - breast cancer 1, early onset, RELA - v-rel avian reticuloendotheliosis viral oncogene homolog a, ABL1 - c-abl oncogene 1, non-receptor tyrosine kinase, NCOR2 - nuclear receptor corepressor 2, TRIM28 - tripartite motif containing 28, EP300 - e1a binding protein p300,…
GO:0051247	positive regulation of protein metabolic process	3.25e-21	5.88e-19	2.74	7194	1305	169	84	[PARK2 - parkinson protein 2, e3 ubiquitin protein ligase (parkin), PRKAA1 - protein kinase, amp-activated, alpha 1 catalytic subunit, PRKACA - protein kinase, camp-dependent, catalytic, alpha, CDK1 - cyclin-dependent kinase 1, BRCA1 - breast cancer 1, early onset, FBXW7 - f-box and wd repeat domain containing 7, e3 ubiquitin protein ligase, RELA - v-rel avian reticuloendotheliosis viral oncogene…
GO:0051240	positive regulation of multicellular organismal process	3.36e-21	5.91e-19	2.77	7194	1276	169	83	[PARK2 - parkinson protein 2, e3 ubiquitin protein ligase (parkin), PRKAA1 - protein kinase, amp-activated, alpha 1 catalytic subunit, AKT3 - v-akt murine thymoma viral oncogene homolog 3, BRCA1 - breast cancer 1, early onset, RELA - v-rel avian reticuloendotheliosis viral oncogene homolog a, SLC11A1 - solute carrier family 11 (proton-coupled divalent metal ion transporter), member 1, ABL1 - c-ab…
GO:0048583	regulation of response to stimulus	4.04e-21	6.93e-19	1.89	7194	2865	169	127	[PARK2 - parkinson protein 2, e3 ubiquitin protein ligase (parkin), DEPTOR - dep domain containing mtor-interacting protein, CDK1 - cyclin-dependent kinase 1, BRCA1 - breast cancer 1, early onset, RELA - v-rel avian reticuloendotheliosis viral oncogene homolog a, ABL1 - c-abl oncogene 1, non-receptor tyrosine kinase, TRIM28 - tripartite motif containing 28, NCOR2 - nuclear receptor corepressor 2,…
GO:0051338	regulation of transferase activity	4e-21	6.96e-19	3.43	7194	818	169	66	[PARK2 - parkinson protein 2, e3 ubiquitin protein ligase (parkin), PRKAA1 - protein kinase, amp-activated, alpha 1 catalytic subunit, CDC25A - cell division cycle 25a, DEPTOR - dep domain containing mtor-interacting protein, PRKACA - protein kinase, camp-dependent, catalytic, alpha, CDK1 - cyclin-dependent kinase 1, FBXW7 - f-box and wd repeat domain containing 7, e3 ubiquitin protein ligase, SL…
GO:0009966	regulation of signal transduction	4.4e-21	7.46e-19	2.15	7194	2182	169	110	[PARK2 - parkinson protein 2, e3 ubiquitin protein ligase (parkin), DEPTOR - dep domain containing mtor-interacting protein, CDK1 - cyclin-dependent kinase 1, BRCA1 - breast cancer 1, early onset, RELA - v-rel avian reticuloendotheliosis viral oncogene homolog a, ABL1 - c-abl oncogene 1, non-receptor tyrosine kinase, NCOR2 - nuclear receptor corepressor 2, EP300 - e1a binding protein p300, RET - …
GO:0043066	negative regulation of apoptotic process	4.61e-21	7.73e-19	3.84	7194	654	169	59	[PARK2 - parkinson protein 2, e3 ubiquitin protein ligase (parkin), PRKAA1 - protein kinase, amp-activated, alpha 1 catalytic subunit, CDK1 - cyclin-dependent kinase 1, BRCA1 - breast cancer 1, early onset, RELA - v-rel avian reticuloendotheliosis viral oncogene homolog a, RPL10 - ribosomal protein l10, ABL1 - c-abl oncogene 1, non-receptor tyrosine kinase, LRRK2 - leucine-rich repeat kinase 2, P…
GO:1902531	regulation of intracellular signal transduction	1.05e-20	1.72e-18	2.58	7194	1450	169	88	[PARK2 - parkinson protein 2, e3 ubiquitin protein ligase (parkin), PRKAA1 - protein kinase, amp-activated, alpha 1 catalytic subunit, AKT3 - v-akt murine thymoma viral oncogene homolog 3, DEPTOR - dep domain containing mtor-interacting protein, PRKACA - protein kinase, camp-dependent, catalytic, alpha, CDK1 - cyclin-dependent kinase 1, BRCA1 - breast cancer 1, early onset, FBXW7 - f-box and wd r…
GO:0080135	regulation of cellular response to stress	1.05e-20	1.73e-18	4.15	7194	554	169	54	[PARK2 - parkinson protein 2, e3 ubiquitin protein ligase (parkin), AKT3 - v-akt murine thymoma viral oncogene homolog 3, BRCA1 - breast cancer 1, early onset, FBXW7 - f-box and wd repeat domain containing 7, e3 ubiquitin protein ligase, ABL1 - c-abl oncogene 1, non-receptor tyrosine kinase, MAPT - microtubule-associated protein tau, TRIM28 - tripartite motif containing 28, LRRK2 - leucine-rich r…
GO:0043069	negative regulation of programmed cell death	1.16e-20	1.88e-18	3.77	7194	666	169	59	[PARK2 - parkinson protein 2, e3 ubiquitin protein ligase (parkin), PRKAA1 - protein kinase, amp-activated, alpha 1 catalytic subunit, CDK1 - cyclin-dependent kinase 1, BRCA1 - breast cancer 1, early onset, RELA - v-rel avian reticuloendotheliosis viral oncogene homolog a, RPL10 - ribosomal protein l10, ABL1 - c-abl oncogene 1, non-receptor tyrosine kinase, LRRK2 - leucine-rich repeat kinase 2, P…
GO:0048584	positive regulation of response to stimulus	1.2e-20	1.92e-18	2.39	7194	1711	169	96	[PARK2 - parkinson protein 2, e3 ubiquitin protein ligase (parkin), PRKAA1 - protein kinase, amp-activated, alpha 1 catalytic subunit, AKT3 - v-akt murine thymoma viral oncogene homolog 3, PRKACA - protein kinase, camp-dependent, catalytic, alpha, CDK1 - cyclin-dependent kinase 1, BRCA1 - breast cancer 1, early onset, FBXW7 - f-box and wd repeat domain containing 7, e3 ubiquitin protein ligase, R…
GO:0071495	cellular response to endogenous stimulus	1.24e-20	1.96e-18	4.13	7194	556	169	54	[PARK2 - parkinson protein 2, e3 ubiquitin protein ligase (parkin), PRKAA1 - protein kinase, amp-activated, alpha 1 catalytic subunit, PRKACA - protein kinase, camp-dependent, catalytic, alpha, BRCA1 - breast cancer 1, early onset, RELA - v-rel avian reticuloendotheliosis viral oncogene homolog a, ABL1 - c-abl oncogene 1, non-receptor tyrosine kinase, MAPT - microtubule-associated protein tau, LR…
GO:0044238	primary metabolic process	2.04e-20	3.19e-18	1.72	7194	3420	169	138	[PARK2 - parkinson protein 2, e3 ubiquitin protein ligase (parkin), CDC25A - cell division cycle 25a, CDK1 - cyclin-dependent kinase 1, BRCA1 - breast cancer 1, early onset, RELA - v-rel avian reticuloendotheliosis viral oncogene homolog a, ABL1 - c-abl oncogene 1, non-receptor tyrosine kinase, TRIM28 - tripartite motif containing 28, EP300 - e1a binding protein p300, PAK4 - p21 protein (cdc42/ra…
GO:0045595	regulation of cell differentiation	2.26e-20	3.49e-18	2.72	7194	1283	169	82	[PARK2 - parkinson protein 2, e3 ubiquitin protein ligase (parkin), PRKACA - protein kinase, camp-dependent, catalytic, alpha, CDK1 - cyclin-dependent kinase 1, FBXW7 - f-box and wd repeat domain containing 7, e3 ubiquitin protein ligase, RELA - v-rel avian reticuloendotheliosis viral oncogene homolog a, NOTCH4 - notch 4, ABL1 - c-abl oncogene 1, non-receptor tyrosine kinase, MAPT - microtubule-a…
GO:0042127	regulation of cell proliferation	3.2e-20	4.89e-18	2.83	7194	1173	169	78	[PRKAA1 - protein kinase, amp-activated, alpha 1 catalytic subunit, AKT3 - v-akt murine thymoma viral oncogene homolog 3, BRCA1 - breast cancer 1, early onset, FBXW7 - f-box and wd repeat domain containing 7, e3 ubiquitin protein ligase, RELA - v-rel avian reticuloendotheliosis viral oncogene homolog a, ABL1 - c-abl oncogene 1, non-receptor tyrosine kinase, LRRK2 - leucine-rich repeat kinase 2, A…
GO:0031399	regulation of protein modification process	4.29e-20	6.48e-18	2.56	7194	1448	169	87	[PARK2 - parkinson protein 2, e3 ubiquitin protein ligase (parkin), PRKAA1 - protein kinase, amp-activated, alpha 1 catalytic subunit, CDC25A - cell division cycle 25a, DEPTOR - dep domain containing mtor-interacting protein, PRKACA - protein kinase, camp-dependent, catalytic, alpha, CDK1 - cyclin-dependent kinase 1, BRCA1 - breast cancer 1, early onset, FBXW7 - f-box and wd repeat domain contain…
GO:1903829	positive regulation of cellular protein localization	4.41e-20	6.59e-18	6.27	7194	251	169	37	[PRKAA1 - protein kinase, amp-activated, alpha 1 catalytic subunit, PARK2 - parkinson protein 2, e3 ubiquitin protein ligase (parkin), CDK1 - cyclin-dependent kinase 1, PRKACA - protein kinase, camp-dependent, catalytic, alpha, FBXW7 - f-box and wd repeat domain containing 7, e3 ubiquitin protein ligase, TERT - telomerase reverse transcriptase, TP53 - tumor protein p53, EGFR - epidermal growth fa…
GO:0065009	regulation of molecular function	4.48e-20	6.63e-18	2.12	7194	2166	169	108	[PARK2 - parkinson protein 2, e3 ubiquitin protein ligase (parkin), CDC25A - cell division cycle 25a, DEPTOR - dep domain containing mtor-interacting protein, CDK1 - cyclin-dependent kinase 1, RELA - v-rel avian reticuloendotheliosis viral oncogene homolog a, ABL1 - c-abl oncogene 1, non-receptor tyrosine kinase, TRIM28 - tripartite motif containing 28, EP300 - e1a binding protein p300, PAK4 - p2…
GO:0042325	regulation of phosphorylation	4.62e-20	6.77e-18	2.69	7194	1297	169	82	[PARK2 - parkinson protein 2, e3 ubiquitin protein ligase (parkin), PRKAA1 - protein kinase, amp-activated, alpha 1 catalytic subunit, CDC25A - cell division cycle 25a, DEPTOR - dep domain containing mtor-interacting protein, PRKACA - protein kinase, camp-dependent, catalytic, alpha, CDK1 - cyclin-dependent kinase 1, FBXW7 - f-box and wd repeat domain containing 7, e3 ubiquitin protein ligase, SL…
GO:0051174	regulation of phosphorus metabolic process	4.73e-20	6.78e-18	2.58	7194	1419	169	86	[PARK2 - parkinson protein 2, e3 ubiquitin protein ligase (parkin), PRKAA1 - protein kinase, amp-activated, alpha 1 catalytic subunit, CDC25A - cell division cycle 25a, DEPTOR - dep domain containing mtor-interacting protein, PRKACA - protein kinase, camp-dependent, catalytic, alpha, CDK1 - cyclin-dependent kinase 1, FBXW7 - f-box and wd repeat domain containing 7, e3 ubiquitin protein ligase, SL…
GO:0019220	regulation of phosphate metabolic process	4.73e-20	6.85e-18	2.58	7194	1419	169	86	[PARK2 - parkinson protein 2, e3 ubiquitin protein ligase (parkin), PRKAA1 - protein kinase, amp-activated, alpha 1 catalytic subunit, CDC25A - cell division cycle 25a, DEPTOR - dep domain containing mtor-interacting protein, PRKACA - protein kinase, camp-dependent, catalytic, alpha, CDK1 - cyclin-dependent kinase 1, FBXW7 - f-box and wd repeat domain containing 7, e3 ubiquitin protein ligase, SL…
GO:0051094	positive regulation of developmental process	5.7e-20	8.09e-18	3.06	7194	989	169	71	[PARK2 - parkinson protein 2, e3 ubiquitin protein ligase (parkin), PRKAA1 - protein kinase, amp-activated, alpha 1 catalytic subunit, AKT3 - v-akt murine thymoma viral oncogene homolog 3, BRCA1 - breast cancer 1, early onset, RELA - v-rel avian reticuloendotheliosis viral oncogene homolog a, ABL1 - c-abl oncogene 1, non-receptor tyrosine kinase, MAPT - microtubule-associated protein tau, EP300 -…
GO:0010646	regulation of cell communication	7.56e-20	1.06e-17	2.01	7194	2409	169	114	[PARK2 - parkinson protein 2, e3 ubiquitin protein ligase (parkin), DEPTOR - dep domain containing mtor-interacting protein, CDK1 - cyclin-dependent kinase 1, BRCA1 - breast cancer 1, early onset, RELA - v-rel avian reticuloendotheliosis viral oncogene homolog a, ABL1 - c-abl oncogene 1, non-receptor tyrosine kinase, NCOR2 - nuclear receptor corepressor 2, EP300 - e1a binding protein p300, RET - …
GO:0018210	peptidyl-threonine modification	8.29e-20	1.14e-17	13.57	7194	69	169	22	[MAPK8 - mitogen-activated protein kinase 8, PRKACA - protein kinase, camp-dependent, catalytic, alpha, CDK1 - cyclin-dependent kinase 1, AKT1 - v-akt murine thymoma viral oncogene homolog 1, HIPK2 - homeodomain interacting protein kinase 2, DYRK1A - dual-specificity tyrosine-(y)-phosphorylation regulated kinase 1a, MAPK1 - mitogen-activated protein kinase 1, PRKDC - protein kinase, dna-activated…
GO:0018107	peptidyl-threonine phosphorylation	8.29e-20	1.15e-17	13.57	7194	69	169	22	[MAPK8 - mitogen-activated protein kinase 8, PRKACA - protein kinase, camp-dependent, catalytic, alpha, CDK1 - cyclin-dependent kinase 1, AKT1 - v-akt murine thymoma viral oncogene homolog 1, HIPK2 - homeodomain interacting protein kinase 2, DYRK1A - dual-specificity tyrosine-(y)-phosphorylation regulated kinase 1a, MAPK1 - mitogen-activated protein kinase 1, PRKDC - protein kinase, dna-activated…
GO:2000026	regulation of multicellular organismal development	1.29e-19	1.76e-17	2.54	7194	1440	169	86	[PARK2 - parkinson protein 2, e3 ubiquitin protein ligase (parkin), PRKAA1 - protein kinase, amp-activated, alpha 1 catalytic subunit, AKT3 - v-akt murine thymoma viral oncogene homolog 3, PRKACA - protein kinase, camp-dependent, catalytic, alpha, CDK1 - cyclin-dependent kinase 1, BRCA1 - breast cancer 1, early onset, FBXW7 - f-box and wd repeat domain containing 7, e3 ubiquitin protein ligase, R…
GO:0009719	response to endogenous stimulus	1.4e-19	1.89e-17	3.42	7194	772	169	62	[PARK2 - parkinson protein 2, e3 ubiquitin protein ligase (parkin), PRKAA1 - protein kinase, amp-activated, alpha 1 catalytic subunit, PRKACA - protein kinase, camp-dependent, catalytic, alpha, BRCA1 - breast cancer 1, early onset, RELA - v-rel avian reticuloendotheliosis viral oncogene homolog a, ABL1 - c-abl oncogene 1, non-receptor tyrosine kinase, NCOR2 - nuclear receptor corepressor 2, MAPT …
GO:0023051	regulation of signaling	1.42e-19	1.89e-17	2	7194	2426	169	114	[PARK2 - parkinson protein 2, e3 ubiquitin protein ligase (parkin), DEPTOR - dep domain containing mtor-interacting protein, CDK1 - cyclin-dependent kinase 1, BRCA1 - breast cancer 1, early onset, RELA - v-rel avian reticuloendotheliosis viral oncogene homolog a, ABL1 - c-abl oncogene 1, non-receptor tyrosine kinase, NCOR2 - nuclear receptor corepressor 2, EP300 - e1a binding protein p300, RET - …
GO:0006357	regulation of transcription by RNA polymerase II	1.71e-19	2.26e-17	2.58	7194	1384	169	84	[PARK2 - parkinson protein 2, e3 ubiquitin protein ligase (parkin), BRCA1 - breast cancer 1, early onset, FBXW7 - f-box and wd repeat domain containing 7, e3 ubiquitin protein ligase, TFEB - transcription factor eb, RELA - v-rel avian reticuloendotheliosis viral oncogene homolog a, NOTCH4 - notch 4, SLC11A1 - solute carrier family 11 (proton-coupled divalent metal ion transporter), member 1, RPL1…
GO:0009967	positive regulation of signal transduction	3.68e-19	4.83e-17	2.69	7194	1249	169	79	[PARK2 - parkinson protein 2, e3 ubiquitin protein ligase (parkin), PRKAA1 - protein kinase, amp-activated, alpha 1 catalytic subunit, AKT3 - v-akt murine thymoma viral oncogene homolog 3, CDK1 - cyclin-dependent kinase 1, FBXW7 - f-box and wd repeat domain containing 7, e3 ubiquitin protein ligase, RELA - v-rel avian reticuloendotheliosis viral oncogene homolog a, NOTCH4 - notch 4, ABL1 - c-abl …
GO:0060341	regulation of cellular localization	3.88e-19	5.04e-17	3.77	7194	621	169	55	[PARK2 - parkinson protein 2, e3 ubiquitin protein ligase (parkin), PRKAA1 - protein kinase, amp-activated, alpha 1 catalytic subunit, PRKACA - protein kinase, camp-dependent, catalytic, alpha, CDK1 - cyclin-dependent kinase 1, FBXW7 - f-box and wd repeat domain containing 7, e3 ubiquitin protein ligase, ABL1 - c-abl oncogene 1, non-receptor tyrosine kinase, MAPT - microtubule-associated protein …
GO:1903827	regulation of cellular protein localization	4.28e-19	5.51e-17	4.78	7194	392	169	44	[PRKAA1 - protein kinase, amp-activated, alpha 1 catalytic subunit, PARK2 - parkinson protein 2, e3 ubiquitin protein ligase (parkin), CDK1 - cyclin-dependent kinase 1, PRKACA - protein kinase, camp-dependent, catalytic, alpha, FBXW7 - f-box and wd repeat domain containing 7, e3 ubiquitin protein ligase, TERT - telomerase reverse transcriptase, TP53 - tumor protein p53, EGFR - epidermal growth fa…
GO:0010647	positive regulation of cell communication	5.2e-19	6.64e-17	2.59	7194	1346	169	82	[PARK2 - parkinson protein 2, e3 ubiquitin protein ligase (parkin), PRKAA1 - protein kinase, amp-activated, alpha 1 catalytic subunit, AKT3 - v-akt murine thymoma viral oncogene homolog 3, CDK1 - cyclin-dependent kinase 1, FBXW7 - f-box and wd repeat domain containing 7, e3 ubiquitin protein ligase, RELA - v-rel avian reticuloendotheliosis viral oncogene homolog a, NOTCH4 - notch 4, ABL1 - c-abl …
GO:0032270	positive regulation of cellular protein metabolic process	5.78e-19	7.3e-17	2.67	7194	1258	169	79	[PARK2 - parkinson protein 2, e3 ubiquitin protein ligase (parkin), PRKAA1 - protein kinase, amp-activated, alpha 1 catalytic subunit, PRKACA - protein kinase, camp-dependent, catalytic, alpha, CDK1 - cyclin-dependent kinase 1, BRCA1 - breast cancer 1, early onset, FBXW7 - f-box and wd repeat domain containing 7, e3 ubiquitin protein ligase, SLC11A1 - solute carrier family 11 (proton-coupled diva…
GO:0023056	positive regulation of signaling	6.61e-19	8.28e-17	2.58	7194	1351	169	82	[PARK2 - parkinson protein 2, e3 ubiquitin protein ligase (parkin), PRKAA1 - protein kinase, amp-activated, alpha 1 catalytic subunit, AKT3 - v-akt murine thymoma viral oncogene homolog 3, CDK1 - cyclin-dependent kinase 1, FBXW7 - f-box and wd repeat domain containing 7, e3 ubiquitin protein ligase, RELA - v-rel avian reticuloendotheliosis viral oncogene homolog a, NOTCH4 - notch 4, ABL1 - c-abl …
GO:0031331	positive regulation of cellular catabolic process	8.29e-19	1.03e-16	5.77	7194	273	169	37	[PRKAA1 - protein kinase, amp-activated, alpha 1 catalytic subunit, PARK2 - parkinson protein 2, e3 ubiquitin protein ligase (parkin), IRS1 - insulin receptor substrate 1, FBXW7 - f-box and wd repeat domain containing 7, e3 ubiquitin protein ligase, TFEB - transcription factor eb, MDM2 - mdm2 oncogene, e3 ubiquitin protein ligase, NFE2L2 - nuclear factor (erythroid-derived 2)-like 2, TWIST1 - twi…
GO:2001233	regulation of apoptotic signaling pathway	1.49e-18	1.83e-16	5.32	7194	312	169	39	[PARK2 - parkinson protein 2, e3 ubiquitin protein ligase (parkin), DEPTOR - dep domain containing mtor-interacting protein, BRCA1 - breast cancer 1, early onset, FBXW7 - f-box and wd repeat domain containing 7, e3 ubiquitin protein ligase, RAF1 - v-raf-1 murine leukemia viral oncogene homolog 1, TERT - telomerase reverse transcriptase, MDM2 - mdm2 oncogene, e3 ubiquitin protein ligase, TP53 - tu…
GO:0048523	negative regulation of cellular process	2.09e-18	2.55e-16	1.8	7194	2960	169	125	[PARK2 - parkinson protein 2, e3 ubiquitin protein ligase (parkin), DEPTOR - dep domain containing mtor-interacting protein, CDK1 - cyclin-dependent kinase 1, BRCA1 - breast cancer 1, early onset, RELA - v-rel avian reticuloendotheliosis viral oncogene homolog a, ABL1 - c-abl oncogene 1, non-receptor tyrosine kinase, TRIM28 - tripartite motif containing 28, NCOR2 - nuclear receptor corepressor 2,…
GO:0001932	regulation of protein phosphorylation	4.17e-18	5.04e-16	2.71	7194	1180	169	75	[PARK2 - parkinson protein 2, e3 ubiquitin protein ligase (parkin), PRKAA1 - protein kinase, amp-activated, alpha 1 catalytic subunit, DEPTOR - dep domain containing mtor-interacting protein, CDC25A - cell division cycle 25a, PRKACA - protein kinase, camp-dependent, catalytic, alpha, CDK1 - cyclin-dependent kinase 1, FBXW7 - f-box and wd repeat domain containing 7, e3 ubiquitin protein ligase, SL…
GO:0051098	regulation of binding	5.21e-18	6.25e-16	5.47	7194	288	169	37	[PARK2 - parkinson protein 2, e3 ubiquitin protein ligase (parkin), PRKACA - protein kinase, camp-dependent, catalytic, alpha, HIPK2 - homeodomain interacting protein kinase 2, JUN - jun proto-oncogene, AURKB - aurora kinase b, FBXW7 - f-box and wd repeat domain containing 7, e3 ubiquitin protein ligase, TERT - telomerase reverse transcriptase, ABL1 - c-abl oncogene 1, non-receptor tyrosine kinas…
GO:0009968	negative regulation of signal transduction	5.48e-18	6.51e-16	3.09	7194	881	169	64	[PRKAA1 - protein kinase, amp-activated, alpha 1 catalytic subunit, PARK2 - parkinson protein 2, e3 ubiquitin protein ligase (parkin), DEPTOR - dep domain containing mtor-interacting protein, PRKACA - protein kinase, camp-dependent, catalytic, alpha, BRCA1 - breast cancer 1, early onset, FBXW7 - f-box and wd repeat domain containing 7, e3 ubiquitin protein ligase, RELA - v-rel avian reticuloendot…
GO:0043549	regulation of kinase activity	6.31e-18	7.43e-16	3.32	7194	756	169	59	[PARK2 - parkinson protein 2, e3 ubiquitin protein ligase (parkin), PRKAA1 - protein kinase, amp-activated, alpha 1 catalytic subunit, CDC25A - cell division cycle 25a, DEPTOR - dep domain containing mtor-interacting protein, PRKACA - protein kinase, camp-dependent, catalytic, alpha, CDK1 - cyclin-dependent kinase 1, FBXW7 - f-box and wd repeat domain containing 7, e3 ubiquitin protein ligase, SL…
GO:0007167	enzyme linked receptor protein signaling pathway	6.96e-18	8.14e-16	3.82	7194	569	169	51	[ABL1 - c-abl oncogene 1, non-receptor tyrosine kinase, PXN - paxillin, RET - ret proto-oncogene, EIF2AK3 - eukaryotic translation initiation factor 2-alpha kinase 3, FOXO1 - forkhead box o1, RPS6KA5 - ribosomal protein s6 kinase, 90kda, polypeptide 5, VEGFA - vascular endothelial growth factor a, AKT2 - v-akt murine thymoma viral oncogene homolog 2, AKT1 - v-akt murine thymoma viral oncogene hom…
GO:0051347	positive regulation of transferase activity	1.1e-17	1.27e-15	3.78	7194	575	169	51	[PRKAA1 - protein kinase, amp-activated, alpha 1 catalytic subunit, PRKACA - protein kinase, camp-dependent, catalytic, alpha, CDK1 - cyclin-dependent kinase 1, FBXW7 - f-box and wd repeat domain containing 7, e3 ubiquitin protein ligase, SLC11A1 - solute carrier family 11 (proton-coupled divalent metal ion transporter), member 1, ABL1 - c-abl oncogene 1, non-receptor tyrosine kinase, MAPT - micr…
GO:0048519	negative regulation of biological process	1.46e-17	1.68e-15	1.71	7194	3245	169	130	[PARK2 - parkinson protein 2, e3 ubiquitin protein ligase (parkin), DEPTOR - dep domain containing mtor-interacting protein, CDK1 - cyclin-dependent kinase 1, BRCA1 - breast cancer 1, early onset, RELA - v-rel avian reticuloendotheliosis viral oncogene homolog a, ABL1 - c-abl oncogene 1, non-receptor tyrosine kinase, TRIM28 - tripartite motif containing 28, NCOR2 - nuclear receptor corepressor 2,…
GO:0007165	signal transduction	1.66e-17	1.9e-15	1.74	7194	3113	169	127	[DEPTOR - dep domain containing mtor-interacting protein, CDK1 - cyclin-dependent kinase 1, BRCA1 - breast cancer 1, early onset, RELA - v-rel avian reticuloendotheliosis viral oncogene homolog a, ABL1 - c-abl oncogene 1, non-receptor tyrosine kinase, TRIM28 - tripartite motif containing 28, EP300 - e1a binding protein p300, PAK4 - p21 protein (cdc42/rac)-activated kinase 4, RET - ret proto-oncog…
GO:0009896	positive regulation of catabolic process	1.7e-17	1.93e-15	5.12	7194	316	169	38	[PRKAA1 - protein kinase, amp-activated, alpha 1 catalytic subunit, PARK2 - parkinson protein 2, e3 ubiquitin protein ligase (parkin), IRS1 - insulin receptor substrate 1, FBXW7 - f-box and wd repeat domain containing 7, e3 ubiquitin protein ligase, TFEB - transcription factor eb, MDM2 - mdm2 oncogene, e3 ubiquitin protein ligase, NFE2L2 - nuclear factor (erythroid-derived 2)-like 2, TWIST1 - twi…
GO:0009628	response to abiotic stimulus	1.84e-17	2.07e-15	3.3	7194	748	169	58	[PRKAA1 - protein kinase, amp-activated, alpha 1 catalytic subunit, CDC25A - cell division cycle 25a, PRKACA - protein kinase, camp-dependent, catalytic, alpha, BRCA1 - breast cancer 1, early onset, RELA - v-rel avian reticuloendotheliosis viral oncogene homolog a, MAPT - microtubule-associated protein tau, EP300 - e1a binding protein p300, ATM - ataxia telangiectasia mutated, NOS3 - nitric oxide…
GO:1901698	response to nitrogen compound	3.27e-17	3.63e-15	3.55	7194	636	169	53	[PARK2 - parkinson protein 2, e3 ubiquitin protein ligase (parkin), PRKAA1 - protein kinase, amp-activated, alpha 1 catalytic subunit, PRKACA - protein kinase, camp-dependent, catalytic, alpha, BRCA1 - breast cancer 1, early onset, RELA - v-rel avian reticuloendotheliosis viral oncogene homolog a, ABL1 - c-abl oncogene 1, non-receptor tyrosine kinase, NCOR2 - nuclear receptor corepressor 2, LRRK2…
GO:0007166	cell surface receptor signaling pathway	3.96e-17	4.37e-15	2.23	7194	1735	169	91	[PRKAA1 - protein kinase, amp-activated, alpha 1 catalytic subunit, PRKACA - protein kinase, camp-dependent, catalytic, alpha, FBXW7 - f-box and wd repeat domain containing 7, e3 ubiquitin protein ligase, RELA - v-rel avian reticuloendotheliosis viral oncogene homolog a, ABL1 - c-abl oncogene 1, non-receptor tyrosine kinase, LRRK2 - leucine-rich repeat kinase 2, EP300 - e1a binding protein p300, …
GO:0045937	positive regulation of phosphate metabolic process	5.06e-17	5.49e-15	2.88	7194	974	169	66	[PRKAA1 - protein kinase, amp-activated, alpha 1 catalytic subunit, PRKACA - protein kinase, camp-dependent, catalytic, alpha, CDK1 - cyclin-dependent kinase 1, FBXW7 - f-box and wd repeat domain containing 7, e3 ubiquitin protein ligase, SLC11A1 - solute carrier family 11 (proton-coupled divalent metal ion transporter), member 1, ABL1 - c-abl oncogene 1, non-receptor tyrosine kinase, MAPT - micr…
GO:0010562	positive regulation of phosphorus metabolic process	5.06e-17	5.54e-15	2.88	7194	974	169	66	[PRKAA1 - protein kinase, amp-activated, alpha 1 catalytic subunit, PRKACA - protein kinase, camp-dependent, catalytic, alpha, CDK1 - cyclin-dependent kinase 1, FBXW7 - f-box and wd repeat domain containing 7, e3 ubiquitin protein ligase, SLC11A1 - solute carrier family 11 (proton-coupled divalent metal ion transporter), member 1, ABL1 - c-abl oncogene 1, non-receptor tyrosine kinase, MAPT - micr…
GO:1901699	cellular response to nitrogen compound	5.77e-17	6.22e-15	4.66	7194	365	169	40	[PRKAA1 - protein kinase, amp-activated, alpha 1 catalytic subunit, PARK2 - parkinson protein 2, e3 ubiquitin protein ligase (parkin), PRKACA - protein kinase, camp-dependent, catalytic, alpha, IRS1 - insulin receptor substrate 1, BRCA1 - breast cancer 1, early onset, MDM2 - mdm2 oncogene, e3 ubiquitin protein ligase, TP53 - tumor protein p53, RELA - v-rel avian reticuloendotheliosis viral oncoge…
GO:0010243	response to organonitrogen compound	8.44e-17	9.02e-15	3.67	7194	580	169	50	[PARK2 - parkinson protein 2, e3 ubiquitin protein ligase (parkin), PRKAA1 - protein kinase, amp-activated, alpha 1 catalytic subunit, PRKACA - protein kinase, camp-dependent, catalytic, alpha, BRCA1 - breast cancer 1, early onset, RELA - v-rel avian reticuloendotheliosis viral oncogene homolog a, ABL1 - c-abl oncogene 1, non-receptor tyrosine kinase, NCOR2 - nuclear receptor corepressor 2, LRRK2…
GO:0051130	positive regulation of cellular component organization	9.89e-17	1.05e-14	2.92	7194	932	169	64	[PARK2 - parkinson protein 2, e3 ubiquitin protein ligase (parkin), PRKAA1 - protein kinase, amp-activated, alpha 1 catalytic subunit, BRCA1 - breast cancer 1, early onset, FBXW7 - f-box and wd repeat domain containing 7, e3 ubiquitin protein ligase, SLC11A1 - solute carrier family 11 (proton-coupled divalent metal ion transporter), member 1, ABL1 - c-abl oncogene 1, non-receptor tyrosine kinase,…
GO:0071417	cellular response to organonitrogen compound	1.03e-16	1.08e-14	4.86	7194	333	169	38	[PRKAA1 - protein kinase, amp-activated, alpha 1 catalytic subunit, PARK2 - parkinson protein 2, e3 ubiquitin protein ligase (parkin), PRKACA - protein kinase, camp-dependent, catalytic, alpha, IRS1 - insulin receptor substrate 1, BRCA1 - breast cancer 1, early onset, MDM2 - mdm2 oncogene, e3 ubiquitin protein ligase, TP53 - tumor protein p53, RELA - v-rel avian reticuloendotheliosis viral oncoge…
GO:0010629	negative regulation of gene expression	1.18e-16	1.23e-14	2.73	7194	1074	169	69	[PRKAA1 - protein kinase, amp-activated, alpha 1 catalytic subunit, PARK2 - parkinson protein 2, e3 ubiquitin protein ligase (parkin), RPL21 - ribosomal protein l21, BRCA1 - breast cancer 1, early onset, FBXW7 - f-box and wd repeat domain containing 7, e3 ubiquitin protein ligase, RELA - v-rel avian reticuloendotheliosis viral oncogene homolog a, NOTCH4 - notch 4, RPL10 - ribosomal protein l10, T…
GO:0007169	transmembrane receptor protein tyrosine kinase signaling pathway	1.4e-16	1.45e-14	4.32	7194	414	169	42	[FGFR2 - fibroblast growth factor receptor 2, IRS1 - insulin receptor substrate 1, DDR2 - discoidin domain receptor tyrosine kinase 2, STAT3 - signal transducer and activator of transcription 3 (acute-phase response factor), RAF1 - v-raf-1 murine leukemia viral oncogene homolog 1, NTRK3 - neurotrophic tyrosine kinase, receptor, type 3, ABL1 - c-abl oncogene 1, non-receptor tyrosine kinase, EGFR -…
GO:0043085	positive regulation of catalytic activity	1.44e-16	1.48e-14	2.72	7194	1078	169	69	[PRKAA1 - protein kinase, amp-activated, alpha 1 catalytic subunit, PRKACA - protein kinase, camp-dependent, catalytic, alpha, CDK1 - cyclin-dependent kinase 1, FBXW7 - f-box and wd repeat domain containing 7, e3 ubiquitin protein ligase, SLC11A1 - solute carrier family 11 (proton-coupled divalent metal ion transporter), member 1, ABL1 - c-abl oncogene 1, non-receptor tyrosine kinase, MAPT - micr…
GO:0042327	positive regulation of phosphorylation	2.12e-16	2.15e-14	2.92	7194	919	169	63	[PRKAA1 - protein kinase, amp-activated, alpha 1 catalytic subunit, PRKACA - protein kinase, camp-dependent, catalytic, alpha, CDK1 - cyclin-dependent kinase 1, FBXW7 - f-box and wd repeat domain containing 7, e3 ubiquitin protein ligase, SLC11A1 - solute carrier family 11 (proton-coupled divalent metal ion transporter), member 1, ABL1 - c-abl oncogene 1, non-receptor tyrosine kinase, MAPT - micr…
GO:0010648	negative regulation of cell communication	2.11e-16	2.15e-14	2.88	7194	946	169	64	[PRKAA1 - protein kinase, amp-activated, alpha 1 catalytic subunit, PARK2 - parkinson protein 2, e3 ubiquitin protein ligase (parkin), DEPTOR - dep domain containing mtor-interacting protein, PRKACA - protein kinase, camp-dependent, catalytic, alpha, BRCA1 - breast cancer 1, early onset, FBXW7 - f-box and wd repeat domain containing 7, e3 ubiquitin protein ligase, RELA - v-rel avian reticuloendot…
GO:0023057	negative regulation of signaling	2.34e-16	2.36e-14	2.87	7194	948	169	64	[PRKAA1 - protein kinase, amp-activated, alpha 1 catalytic subunit, PARK2 - parkinson protein 2, e3 ubiquitin protein ligase (parkin), DEPTOR - dep domain containing mtor-interacting protein, PRKACA - protein kinase, camp-dependent, catalytic, alpha, BRCA1 - breast cancer 1, early onset, FBXW7 - f-box and wd repeat domain containing 7, e3 ubiquitin protein ligase, RELA - v-rel avian reticuloendot…
GO:0008284	positive regulation of cell proliferation	3.56e-16	3.56e-14	3.3	7194	696	169	54	[PRKAA1 - protein kinase, amp-activated, alpha 1 catalytic subunit, AKT3 - v-akt murine thymoma viral oncogene homolog 3, RELA - v-rel avian reticuloendotheliosis viral oncogene homolog a, ABL1 - c-abl oncogene 1, non-receptor tyrosine kinase, CTNNB1 - catenin (cadherin-associated protein), beta 1, 88kda, MAPK15 - mitogen-activated protein kinase 15, SP1 - sp1 transcription factor, VEGFA - vascul…
GO:0046777	protein autophosphorylation	4.05e-16	4.02e-14	6.73	7194	177	169	28	[FGFR2 - fibroblast growth factor receptor 2, PRKACA - protein kinase, camp-dependent, catalytic, alpha, AURKB - aurora kinase b, DDR2 - discoidin domain receptor tyrosine kinase 2, EGFR - epidermal growth factor receptor, ABL1 - c-abl oncogene 1, non-receptor tyrosine kinase, TRIM28 - tripartite motif containing 28, LRRK2 - leucine-rich repeat kinase 2, LYN - v-yes-1 yamaguchi sarcoma viral rela…
GO:1902532	negative regulation of intracellular signal transduction	4.97e-16	4.91e-14	4.39	7194	388	169	40	[PARK2 - parkinson protein 2, e3 ubiquitin protein ligase (parkin), PRKAA1 - protein kinase, amp-activated, alpha 1 catalytic subunit, DEPTOR - dep domain containing mtor-interacting protein, DYRK2 - dual-specificity tyrosine-(y)-phosphorylation regulated kinase 2, MDM2 - mdm2 oncogene, e3 ubiquitin protein ligase, RELA - v-rel avian reticuloendotheliosis viral oncogene homolog a, NFE2L2 - nuclea…
GO:0048585	negative regulation of response to stimulus	5.17e-16	5.07e-14	2.63	7194	1133	169	70	[PARK2 - parkinson protein 2, e3 ubiquitin protein ligase (parkin), PRKAA1 - protein kinase, amp-activated, alpha 1 catalytic subunit, AKT3 - v-akt murine thymoma viral oncogene homolog 3, DEPTOR - dep domain containing mtor-interacting protein, PRKACA - protein kinase, camp-dependent, catalytic, alpha, BRCA1 - breast cancer 1, early onset, FBXW7 - f-box and wd repeat domain containing 7, e3 ubiq…
GO:0045859	regulation of protein kinase activity	9.12e-16	8.87e-14	3.34	7194	662	169	52	[PRKAA1 - protein kinase, amp-activated, alpha 1 catalytic subunit, DEPTOR - dep domain containing mtor-interacting protein, CDC25A - cell division cycle 25a, PRKACA - protein kinase, camp-dependent, catalytic, alpha, CDK1 - cyclin-dependent kinase 1, FBXW7 - f-box and wd repeat domain containing 7, e3 ubiquitin protein ligase, SLC11A1 - solute carrier family 11 (proton-coupled divalent metal ion…
GO:0033674	positive regulation of kinase activity	1.11e-15	1.07e-13	3.73	7194	525	169	46	[FGFR2 - fibroblast growth factor receptor 2, PRKAA1 - protein kinase, amp-activated, alpha 1 catalytic subunit, CDK1 - cyclin-dependent kinase 1, PRKACA - protein kinase, camp-dependent, catalytic, alpha, IRS1 - insulin receptor substrate 1, DDR2 - discoidin domain receptor tyrosine kinase 2, EEF1A2 - eukaryotic translation elongation factor 1 alpha 2, FBXW7 - f-box and wd repeat domain containi…
GO:0034614	cellular response to reactive oxygen species	1.52e-15	1.46e-13	9.61	7194	93	169	21	[PRKAA1 - protein kinase, amp-activated, alpha 1 catalytic subunit, MAPK9 - mitogen-activated protein kinase 9, MAPK8 - mitogen-activated protein kinase 8, AKT1 - v-akt murine thymoma viral oncogene homolog 1, MAPK3 - mitogen-activated protein kinase 3, MAPK1 - mitogen-activated protein kinase 1, JUN - jun proto-oncogene, RELA - v-rel avian reticuloendotheliosis viral oncogene homolog a, NFE2L2 -…
GO:0051253	negative regulation of RNA metabolic process	1.68e-15	1.6e-13	2.95	7194	850	169	59	[PARK2 - parkinson protein 2, e3 ubiquitin protein ligase (parkin), BRCA1 - breast cancer 1, early onset, RELA - v-rel avian reticuloendotheliosis viral oncogene homolog a, NOTCH4 - notch 4, RPL10 - ribosomal protein l10, SLC11A1 - solute carrier family 11 (proton-coupled divalent metal ion transporter), member 1, NCOR2 - nuclear receptor corepressor 2, TRIM28 - tripartite motif containing 28, EP…
GO:0031401	positive regulation of protein modification process	1.76e-15	1.67e-13	2.73	7194	1015	169	65	[PARK2 - parkinson protein 2, e3 ubiquitin protein ligase (parkin), PRKAA1 - protein kinase, amp-activated, alpha 1 catalytic subunit, PRKACA - protein kinase, camp-dependent, catalytic, alpha, CDK1 - cyclin-dependent kinase 1, BRCA1 - breast cancer 1, early onset, FBXW7 - f-box and wd repeat domain containing 7, e3 ubiquitin protein ligase, SLC11A1 - solute carrier family 11 (proton-coupled diva…
GO:0051128	regulation of cellular component organization	1.95e-15	1.83e-13	2.16	7194	1734	169	88	[PARK2 - parkinson protein 2, e3 ubiquitin protein ligase (parkin), PRKAA1 - protein kinase, amp-activated, alpha 1 catalytic subunit, PRKACA - protein kinase, camp-dependent, catalytic, alpha, BRCA1 - breast cancer 1, early onset, FBXW7 - f-box and wd repeat domain containing 7, e3 ubiquitin protein ligase, SLC11A1 - solute carrier family 11 (proton-coupled divalent metal ion transporter), membe…
GO:0001934	positive regulation of protein phosphorylation	2.33e-15	2.17e-13	2.93	7194	856	169	59	[PRKAA1 - protein kinase, amp-activated, alpha 1 catalytic subunit, PRKACA - protein kinase, camp-dependent, catalytic, alpha, CDK1 - cyclin-dependent kinase 1, FBXW7 - f-box and wd repeat domain containing 7, e3 ubiquitin protein ligase, SLC11A1 - solute carrier family 11 (proton-coupled divalent metal ion transporter), member 1, ABL1 - c-abl oncogene 1, non-receptor tyrosine kinase, LRRK2 - leu…
GO:0000302	response to reactive oxygen species	2.63e-15	2.44e-13	7.29	7194	146	169	25	[PRKAA1 - protein kinase, amp-activated, alpha 1 catalytic subunit, JUN - jun proto-oncogene, RELA - v-rel avian reticuloendotheliosis viral oncogene homolog a, NFE2L2 - nuclear factor (erythroid-derived 2)-like 2, EGFR - epidermal growth factor receptor, ABL1 - c-abl oncogene 1, non-receptor tyrosine kinase, MAPT - microtubule-associated protein tau, MYB - v-myb avian myeloblastosis viral oncoge…
GO:0033993	response to lipid	2.68e-15	2.47e-13	3.57	7194	560	169	47	[FGFR2 - fibroblast growth factor receptor 2, PRKAA1 - protein kinase, amp-activated, alpha 1 catalytic subunit, JUN - jun proto-oncogene, IRS1 - insulin receptor substrate 1, STAT3 - signal transducer and activator of transcription 3 (acute-phase response factor), RELA - v-rel avian reticuloendotheliosis viral oncogene homolog a, SLC11A1 - solute carrier family 11 (proton-coupled divalent metal …
GO:1902533	positive regulation of intracellular signal transduction	2.74e-15	2.51e-13	2.92	7194	859	169	59	[PRKAA1 - protein kinase, amp-activated, alpha 1 catalytic subunit, PARK2 - parkinson protein 2, e3 ubiquitin protein ligase (parkin), AKT3 - v-akt murine thymoma viral oncogene homolog 3, CDK1 - cyclin-dependent kinase 1, FBXW7 - f-box and wd repeat domain containing 7, e3 ubiquitin protein ligase, RELA - v-rel avian reticuloendotheliosis viral oncogene homolog a, ABL1 - c-abl oncogene 1, non-re…
GO:0010506	regulation of autophagy	5.14e-15	4.67e-13	5.63	7194	227	169	30	[PRKAA1 - protein kinase, amp-activated, alpha 1 catalytic subunit, PARK2 - parkinson protein 2, e3 ubiquitin protein ligase (parkin), PRKACA - protein kinase, camp-dependent, catalytic, alpha, STAT3 - signal transducer and activator of transcription 3 (acute-phase response factor), EEF1A2 - eukaryotic translation elongation factor 1 alpha 2, FBXW7 - f-box and wd repeat domain containing 7, e3 ub…
GO:0010035	response to inorganic substance	6.54e-15	5.91e-13	4.41	7194	357	169	37	[PRKAA1 - protein kinase, amp-activated, alpha 1 catalytic subunit, PARK2 - parkinson protein 2, e3 ubiquitin protein ligase (parkin), JUN - jun proto-oncogene, EEF1A2 - eukaryotic translation elongation factor 1 alpha 2, TERT - telomerase reverse transcriptase, RELA - v-rel avian reticuloendotheliosis viral oncogene homolog a, NFE2L2 - nuclear factor (erythroid-derived 2)-like 2, EGFR - epiderma…
GO:0032880	regulation of protein localization	6.74e-15	6.05e-13	3.42	7194	597	169	48	[PRKAA1 - protein kinase, amp-activated, alpha 1 catalytic subunit, PARK2 - parkinson protein 2, e3 ubiquitin protein ligase (parkin), CDK1 - cyclin-dependent kinase 1, PRKACA - protein kinase, camp-dependent, catalytic, alpha, IRS1 - insulin receptor substrate 1, FBXW7 - f-box and wd repeat domain containing 7, e3 ubiquitin protein ligase, TERT - telomerase reverse transcriptase, TP53 - tumor pr…
GO:0045597	positive regulation of cell differentiation	7.45e-15	6.64e-13	3.13	7194	721	169	53	[PARK2 - parkinson protein 2, e3 ubiquitin protein ligase (parkin), RELA - v-rel avian reticuloendotheliosis viral oncogene homolog a, ABL1 - c-abl oncogene 1, non-receptor tyrosine kinase, MAPT - microtubule-associated protein tau, EP300 - e1a binding protein p300, RET - ret proto-oncogene, ATF1 - activating transcription factor 1, CTNNB1 - catenin (cadherin-associated protein), beta 1, 88kda, V…
GO:0006979	response to oxidative stress	8.27e-15	7.32e-13	5.32	7194	248	169	31	[PRKAA1 - protein kinase, amp-activated, alpha 1 catalytic subunit, PARK2 - parkinson protein 2, e3 ubiquitin protein ligase (parkin), JUN - jun proto-oncogene, RELA - v-rel avian reticuloendotheliosis viral oncogene homolog a, NFE2L2 - nuclear factor (erythroid-derived 2)-like 2, EGFR - epidermal growth factor receptor, ABL1 - c-abl oncogene 1, non-receptor tyrosine kinase, MYB - v-myb avian mye…
GO:0051248	negative regulation of protein metabolic process	8.88e-15	7.82e-13	3.12	7194	724	169	53	[PRKAA1 - protein kinase, amp-activated, alpha 1 catalytic subunit, PARK2 - parkinson protein 2, e3 ubiquitin protein ligase (parkin), DEPTOR - dep domain containing mtor-interacting protein, BRCA1 - breast cancer 1, early onset, RELA - v-rel avian reticuloendotheliosis viral oncogene homolog a, NOTCH4 - notch 4, ABL1 - c-abl oncogene 1, non-receptor tyrosine kinase, MAPT - microtubule-associated…
GO:0050790	regulation of catalytic activity	1.07e-14	9.33e-13	2.12	7194	1746	169	87	[PARK2 - parkinson protein 2, e3 ubiquitin protein ligase (parkin), PRKAA1 - protein kinase, amp-activated, alpha 1 catalytic subunit, DEPTOR - dep domain containing mtor-interacting protein, CDC25A - cell division cycle 25a, PRKACA - protein kinase, camp-dependent, catalytic, alpha, CDK1 - cyclin-dependent kinase 1, FBXW7 - f-box and wd repeat domain containing 7, e3 ubiquitin protein ligase, SL…
GO:0010638	positive regulation of organelle organization	1.34e-14	1.16e-12	3.8	7194	470	169	42	[PARK2 - parkinson protein 2, e3 ubiquitin protein ligase (parkin), PRKAA1 - protein kinase, amp-activated, alpha 1 catalytic subunit, AURKB - aurora kinase b, BRCA1 - breast cancer 1, early onset, FBXW7 - f-box and wd repeat domain containing 7, e3 ubiquitin protein ligase, NTRK3 - neurotrophic tyrosine kinase, receptor, type 3, TP53 - tumor protein p53, ABL1 - c-abl oncogene 1, non-receptor tyr…
GO:0045934	negative regulation of nucleobase-containing compound metabolic process	1.34e-14	1.16e-12	2.75	7194	944	169	61	[PARK2 - parkinson protein 2, e3 ubiquitin protein ligase (parkin), BRCA1 - breast cancer 1, early onset, RELA - v-rel avian reticuloendotheliosis viral oncogene homolog a, NOTCH4 - notch 4, RPL10 - ribosomal protein l10, SLC11A1 - solute carrier family 11 (proton-coupled divalent metal ion transporter), member 1, NCOR2 - nuclear receptor corepressor 2, TRIM28 - tripartite motif containing 28, EP…
GO:0032269	negative regulation of cellular protein metabolic process	2.06e-14	1.77e-12	3.16	7194	688	169	51	[PRKAA1 - protein kinase, amp-activated, alpha 1 catalytic subunit, PARK2 - parkinson protein 2, e3 ubiquitin protein ligase (parkin), DEPTOR - dep domain containing mtor-interacting protein, BRCA1 - breast cancer 1, early onset, RELA - v-rel avian reticuloendotheliosis viral oncogene homolog a, NOTCH4 - notch 4, ABL1 - c-abl oncogene 1, non-receptor tyrosine kinase, MAPT - microtubule-associated…
GO:0051726	regulation of cell cycle	3.03e-14	2.58e-12	2.89	7194	824	169	56	[PRKAA1 - protein kinase, amp-activated, alpha 1 catalytic subunit, CDC25A - cell division cycle 25a, CDK1 - cyclin-dependent kinase 1, PRKACA - protein kinase, camp-dependent, catalytic, alpha, BRCA1 - breast cancer 1, early onset, FBXW7 - f-box and wd repeat domain containing 7, e3 ubiquitin protein ligase, ABL1 - c-abl oncogene 1, non-receptor tyrosine kinase, EP300 - e1a binding protein p300,…
GO:0032870	cellular response to hormone stimulus	4.77e-14	4.04e-12	5	7194	264	169	31	[PRKAA1 - protein kinase, amp-activated, alpha 1 catalytic subunit, PRKACA - protein kinase, camp-dependent, catalytic, alpha, IRS1 - insulin receptor substrate 1, STAT3 - signal transducer and activator of transcription 3 (acute-phase response factor), RELA - v-rel avian reticuloendotheliosis viral oncogene homolog a, NFE2L2 - nuclear factor (erythroid-derived 2)-like 2, EGFR - epidermal growth …
GO:0034599	cellular response to oxidative stress	4.82e-14	4.07e-12	6.81	7194	150	169	24	[MAPK9 - mitogen-activated protein kinase 9, PRKAA1 - protein kinase, amp-activated, alpha 1 catalytic subunit, MAPK8 - mitogen-activated protein kinase 8, AKT1 - v-akt murine thymoma viral oncogene homolog 1, MAPK3 - mitogen-activated protein kinase 3, MAPK1 - mitogen-activated protein kinase 1, JUN - jun proto-oncogene, PRKD1 - protein kinase d1, RELA - v-rel avian reticuloendotheliosis viral o…
GO:0042176	regulation of protein catabolic process	6.53e-14	5.47e-12	4.94	7194	267	169	31	[PARK2 - parkinson protein 2, e3 ubiquitin protein ligase (parkin), PRKACA - protein kinase, camp-dependent, catalytic, alpha, HIPK2 - homeodomain interacting protein kinase 2, EEF1A2 - eukaryotic translation elongation factor 1 alpha 2, FBXW7 - f-box and wd repeat domain containing 7, e3 ubiquitin protein ligase, MDM2 - mdm2 oncogene, e3 ubiquitin protein ligase, RELA - v-rel avian reticuloendot…
GO:0002682	regulation of immune system process	7.69e-14	6.4e-12	2.5	7194	1125	169	66	[PRKACA - protein kinase, camp-dependent, catalytic, alpha, FBXW7 - f-box and wd repeat domain containing 7, e3 ubiquitin protein ligase, RELA - v-rel avian reticuloendotheliosis viral oncogene homolog a, SLC11A1 - solute carrier family 11 (proton-coupled divalent metal ion transporter), member 1, ABL1 - c-abl oncogene 1, non-receptor tyrosine kinase, LRRK2 - leucine-rich repeat kinase 2, EP300 -…
GO:1901653	cellular response to peptide	9.38e-14	7.76e-12	5.98	7194	185	169	26	[PRKACA - protein kinase, camp-dependent, catalytic, alpha, IRS1 - insulin receptor substrate 1, MDM2 - mdm2 oncogene, e3 ubiquitin protein ligase, TP53 - tumor protein p53, RELA - v-rel avian reticuloendotheliosis viral oncogene homolog a, NFE2L2 - nuclear factor (erythroid-derived 2)-like 2, FOXO1 - forkhead box o1, PPARG - peroxisome proliferator-activated receptor gamma, SP1 - sp1 transcripti…
GO:0006915	apoptotic process	1.09e-13	8.93e-12	3.58	7194	499	169	42	[FGFR2 - fibroblast growth factor receptor 2, CDK1 - cyclin-dependent kinase 1, BRCA1 - breast cancer 1, early onset, RAF1 - v-raf-1 murine leukemia viral oncogene homolog 1, MDM2 - mdm2 oncogene, e3 ubiquitin protein ligase, TP53 - tumor protein p53, JAG2 - jagged 2, EP300 - e1a binding protein p300, ATM - ataxia telangiectasia mutated, PAK4 - p21 protein (cdc42/rac)-activated kinase 4, RPS6KA3 …
GO:0048511	rhythmic process	1.22e-13	1e-11	5.42	7194	220	169	28	[PRKAA1 - protein kinase, amp-activated, alpha 1 catalytic subunit, CDK1 - cyclin-dependent kinase 1, JUN - jun proto-oncogene, FBXW7 - f-box and wd repeat domain containing 7, e3 ubiquitin protein ligase, TP53 - tumor protein p53, EGFR - epidermal growth factor receptor, TWIST1 - twist basic helix-loop-helix transcription factor 1, NCOR2 - nuclear receptor corepressor 2, EP300 - e1a binding prot…
GO:0071900	regulation of protein serine/threonine kinase activity	1.32e-13	1.07e-11	3.82	7194	435	169	39	[PRKAA1 - protein kinase, amp-activated, alpha 1 catalytic subunit, CDC25A - cell division cycle 25a, CDK1 - cyclin-dependent kinase 1, RAF1 - v-raf-1 murine leukemia viral oncogene homolog 1, NTRK3 - neurotrophic tyrosine kinase, receptor, type 3, ABL1 - c-abl oncogene 1, non-receptor tyrosine kinase, EGFR - epidermal growth factor receptor, LRRK2 - leucine-rich repeat kinase 2, LYN - v-yes-1 ya…
GO:0031327	negative regulation of cellular biosynthetic process	2.42e-13	1.96e-11	2.65	7194	948	169	59	[PRKAA1 - protein kinase, amp-activated, alpha 1 catalytic subunit, PARK2 - parkinson protein 2, e3 ubiquitin protein ligase (parkin), BRCA1 - breast cancer 1, early onset, FBXW7 - f-box and wd repeat domain containing 7, e3 ubiquitin protein ligase, RELA - v-rel avian reticuloendotheliosis viral oncogene homolog a, NOTCH4 - notch 4, RPL10 - ribosomal protein l10, NCOR2 - nuclear receptor corepre…
GO:0071375	cellular response to peptide hormone stimulus	2.51e-13	1.99e-11	7.09	7194	132	169	22	[SP1 - sp1 transcription factor, AKT2 - v-akt murine thymoma viral oncogene homolog 2, PRKACA - protein kinase, camp-dependent, catalytic, alpha, AKT1 - v-akt murine thymoma viral oncogene homolog 1, IRS1 - insulin receptor substrate 1, PRKDC - protein kinase, dna-activated, catalytic polypeptide, CAV1 - caveolin 1, caveolae protein, 22kda, NFKB1 - nuclear factor of kappa light polypeptide gene e…
GO:0012501	programmed cell death	2.49e-13	2e-11	3.36	7194	558	169	44	[FGFR2 - fibroblast growth factor receptor 2, CDK1 - cyclin-dependent kinase 1, BRCA1 - breast cancer 1, early onset, RAF1 - v-raf-1 murine leukemia viral oncogene homolog 1, MDM2 - mdm2 oncogene, e3 ubiquitin protein ligase, TP53 - tumor protein p53, JAG2 - jagged 2, EP300 - e1a binding protein p300, PAK4 - p21 protein (cdc42/rac)-activated kinase 4, ATM - ataxia telangiectasia mutated, RPS6KA3 …
GO:0008219	cell death	2.51e-13	2e-11	3.29	7194	582	169	45	[FGFR2 - fibroblast growth factor receptor 2, CDK1 - cyclin-dependent kinase 1, BRCA1 - breast cancer 1, early onset, RAF1 - v-raf-1 murine leukemia viral oncogene homolog 1, MDM2 - mdm2 oncogene, e3 ubiquitin protein ligase, TP53 - tumor protein p53, JAG2 - jagged 2, LRRK2 - leucine-rich repeat kinase 2, EP300 - e1a binding protein p300, PAK4 - p21 protein (cdc42/rac)-activated kinase 4, ATM - a…
GO:1901652	response to peptide	2.67e-13	2.11e-11	4.54	7194	300	169	32	[PRKACA - protein kinase, camp-dependent, catalytic, alpha, IRS1 - insulin receptor substrate 1, STAT3 - signal transducer and activator of transcription 3 (acute-phase response factor), STAT5A - signal transducer and activator of transcription 5a, MDM2 - mdm2 oncogene, e3 ubiquitin protein ligase, TP53 - tumor protein p53, RELA - v-rel avian reticuloendotheliosis viral oncogene homolog a, NFE2L2…
GO:0032879	regulation of localization	2.71e-13	2.13e-11	2.03	7194	1804	169	86	[PARK2 - parkinson protein 2, e3 ubiquitin protein ligase (parkin), PRKAA1 - protein kinase, amp-activated, alpha 1 catalytic subunit, AKT3 - v-akt murine thymoma viral oncogene homolog 3, PRKACA - protein kinase, camp-dependent, catalytic, alpha, CDK1 - cyclin-dependent kinase 1, FBXW7 - f-box and wd repeat domain containing 7, e3 ubiquitin protein ligase, SLC11A1 - solute carrier family 11 (pro…
GO:1901214	regulation of neuron death	2.84e-13	2.22e-11	5.04	7194	245	169	29	[PARK2 - parkinson protein 2, e3 ubiquitin protein ligase (parkin), HIPK2 - homeodomain interacting protein kinase 2, JUN - jun proto-oncogene, FBXW7 - f-box and wd repeat domain containing 7, e3 ubiquitin protein ligase, TERT - telomerase reverse transcriptase, TP53 - tumor protein p53, ABL1 - c-abl oncogene 1, non-receptor tyrosine kinase, MYB - v-myb avian myeloblastosis viral oncogene homolog…
GO:0044403	symbiont process	3.43e-13	2.65e-11	3.46	7194	516	169	42	[PARK2 - parkinson protein 2, e3 ubiquitin protein ligase (parkin), HIPK2 - homeodomain interacting protein kinase 2, RPL21 - ribosomal protein l21, STAT3 - signal transducer and activator of transcription 3 (acute-phase response factor), FBXW7 - f-box and wd repeat domain containing 7, e3 ubiquitin protein ligase, MDM2 - mdm2 oncogene, e3 ubiquitin protein ligase, RELA - v-rel avian reticuloendo…
GO:0016032	viral process	3.43e-13	2.67e-11	3.46	7194	516	169	42	[PARK2 - parkinson protein 2, e3 ubiquitin protein ligase (parkin), HIPK2 - homeodomain interacting protein kinase 2, RPL21 - ribosomal protein l21, STAT3 - signal transducer and activator of transcription 3 (acute-phase response factor), FBXW7 - f-box and wd repeat domain containing 7, e3 ubiquitin protein ligase, MDM2 - mdm2 oncogene, e3 ubiquitin protein ligase, RELA - v-rel avian reticuloendo…
GO:0071407	cellular response to organic cyclic compound	3.92e-13	3.01e-11	4.63	7194	285	169	31	[PARK2 - parkinson protein 2, e3 ubiquitin protein ligase (parkin), PRKACA - protein kinase, camp-dependent, catalytic, alpha, BRCA1 - breast cancer 1, early onset, EGFR - epidermal growth factor receptor, ABL1 - c-abl oncogene 1, non-receptor tyrosine kinase, LRRK2 - leucine-rich repeat kinase 2, ESR1 - estrogen receptor 1, PAK4 - p21 protein (cdc42/rac)-activated kinase 4, CEBPA - ccaat/enhance…
GO:0044419	interspecies interaction between organisms	4.06e-13	3.1e-11	3.13	7194	639	169	47	[PARK2 - parkinson protein 2, e3 ubiquitin protein ligase (parkin), CDK1 - cyclin-dependent kinase 1, HIPK2 - homeodomain interacting protein kinase 2, RPL21 - ribosomal protein l21, JUN - jun proto-oncogene, STAT3 - signal transducer and activator of transcription 3 (acute-phase response factor), FBXW7 - f-box and wd repeat domain containing 7, e3 ubiquitin protein ligase, MDM2 - mdm2 oncogene, …
GO:0000122	negative regulation of transcription by RNA polymerase II	4.39e-13	3.34e-11	3.3	7194	567	169	44	[FGFR2 - fibroblast growth factor receptor 2, PARK2 - parkinson protein 2, e3 ubiquitin protein ligase (parkin), HIPK2 - homeodomain interacting protein kinase 2, JUN - jun proto-oncogene, AURKB - aurora kinase b, STAT3 - signal transducer and activator of transcription 3 (acute-phase response factor), MDM2 - mdm2 oncogene, e3 ubiquitin protein ligase, HIF1AN - hypoxia inducible factor 1, alpha s…
GO:0009725	response to hormone	4.51e-13	3.4e-11	3.51	7194	497	169	41	[PRKAA1 - protein kinase, amp-activated, alpha 1 catalytic subunit, PRKACA - protein kinase, camp-dependent, catalytic, alpha, IRS1 - insulin receptor substrate 1, STAT3 - signal transducer and activator of transcription 3 (acute-phase response factor), STAT5A - signal transducer and activator of transcription 5a, RELA - v-rel avian reticuloendotheliosis viral oncogene homolog a, NFE2L2 - nuclear…
GO:0009890	negative regulation of biosynthetic process	4.85e-13	3.65e-11	2.61	7194	963	169	59	[PRKAA1 - protein kinase, amp-activated, alpha 1 catalytic subunit, PARK2 - parkinson protein 2, e3 ubiquitin protein ligase (parkin), BRCA1 - breast cancer 1, early onset, FBXW7 - f-box and wd repeat domain containing 7, e3 ubiquitin protein ligase, RELA - v-rel avian reticuloendotheliosis viral oncogene homolog a, NOTCH4 - notch 4, RPL10 - ribosomal protein l10, NCOR2 - nuclear receptor corepre…
GO:2000147	positive regulation of cell motility	5.31e-13	3.97e-11	3.74	7194	432	169	38	[AKT3 - v-akt murine thymoma viral oncogene homolog 3, DDR2 - discoidin domain receptor tyrosine kinase 2, STAT3 - signal transducer and activator of transcription 3 (acute-phase response factor), STAT5A - signal transducer and activator of transcription 5a, TERT - telomerase reverse transcriptase, NTRK3 - neurotrophic tyrosine kinase, receptor, type 3, NFE2L2 - nuclear factor (erythroid-derived …
GO:0051090	regulation of DNA-binding transcription factor activity	5.6e-13	4.16e-11	4.16	7194	348	169	34	[HIPK2 - homeodomain interacting protein kinase 2, JUN - jun proto-oncogene, DDR2 - discoidin domain receptor tyrosine kinase 2, STAT3 - signal transducer and activator of transcription 3 (acute-phase response factor), RELA - v-rel avian reticuloendotheliosis viral oncogene homolog a, TWIST1 - twist basic helix-loop-helix transcription factor 1, ESR1 - estrogen receptor 1, EP300 - e1a binding pro…
GO:0062012	regulation of small molecule metabolic process	5.72e-13	4.23e-11	4.57	7194	289	169	31	[PRKAA1 - protein kinase, amp-activated, alpha 1 catalytic subunit, PARK2 - parkinson protein 2, e3 ubiquitin protein ligase (parkin), CDK1 - cyclin-dependent kinase 1, IRS1 - insulin receptor substrate 1, BRCA1 - breast cancer 1, early onset, DYRK2 - dual-specificity tyrosine-(y)-phosphorylation regulated kinase 2, TP53 - tumor protein p53, TWIST1 - twist basic helix-loop-helix transcription fac…
GO:0014070	response to organic cyclic compound	8.15e-13	6e-11	3.31	7194	553	169	43	[PRKAA1 - protein kinase, amp-activated, alpha 1 catalytic subunit, PARK2 - parkinson protein 2, e3 ubiquitin protein ligase (parkin), PRKACA - protein kinase, camp-dependent, catalytic, alpha, JUN - jun proto-oncogene, BRCA1 - breast cancer 1, early onset, STAT3 - signal transducer and activator of transcription 3 (acute-phase response factor), RELA - v-rel avian reticuloendotheliosis viral onco…
GO:0030335	positive regulation of cell migration	1.09e-12	8.01e-11	3.75	7194	420	169	37	[AKT3 - v-akt murine thymoma viral oncogene homolog 3, DDR2 - discoidin domain receptor tyrosine kinase 2, STAT3 - signal transducer and activator of transcription 3 (acute-phase response factor), STAT5A - signal transducer and activator of transcription 5a, TERT - telomerase reverse transcriptase, NTRK3 - neurotrophic tyrosine kinase, receptor, type 3, NFE2L2 - nuclear factor (erythroid-derived …
GO:0016572	histone phosphorylation	1.15e-12	8.3e-11	17.03	7194	30	169	12	[RPS6KA4 - ribosomal protein s6 kinase, 90kda, polypeptide 4, PRKAA1 - protein kinase, amp-activated, alpha 1 catalytic subunit, VRK1 - vaccinia related kinase 1, CCNA2 - cyclin a2, RPS6KA5 - ribosomal protein s6 kinase, 90kda, polypeptide 5, CDK1 - cyclin-dependent kinase 1, PRKCB - protein kinase c, beta, PRKCD - protein kinase c, delta, ATM - ataxia telangiectasia mutated, PRKCA - protein kina…
GO:0051050	positive regulation of transport	1.14e-12	8.32e-11	3.1	7194	632	169	46	[PRKAA1 - protein kinase, amp-activated, alpha 1 catalytic subunit, PARK2 - parkinson protein 2, e3 ubiquitin protein ligase (parkin), PRKACA - protein kinase, camp-dependent, catalytic, alpha, IRS1 - insulin receptor substrate 1, FBXW7 - f-box and wd repeat domain containing 7, e3 ubiquitin protein ligase, TERT - telomerase reverse transcriptase, TP53 - tumor protein p53, NFE2L2 - nuclear factor…
GO:0051272	positive regulation of cellular component movement	1.17e-12	8.43e-11	3.65	7194	443	169	38	[AKT3 - v-akt murine thymoma viral oncogene homolog 3, DDR2 - discoidin domain receptor tyrosine kinase 2, STAT3 - signal transducer and activator of transcription 3 (acute-phase response factor), STAT5A - signal transducer and activator of transcription 5a, TERT - telomerase reverse transcriptase, NTRK3 - neurotrophic tyrosine kinase, receptor, type 3, NFE2L2 - nuclear factor (erythroid-derived …
GO:2000113	negative regulation of cellular macromolecule biosynthetic process	1.58e-12	1.14e-10	2.64	7194	904	169	56	[PARK2 - parkinson protein 2, e3 ubiquitin protein ligase (parkin), BRCA1 - breast cancer 1, early onset, RELA - v-rel avian reticuloendotheliosis viral oncogene homolog a, NOTCH4 - notch 4, RPL10 - ribosomal protein l10, NCOR2 - nuclear receptor corepressor 2, TRIM28 - tripartite motif containing 28, EP300 - e1a binding protein p300, EIF2AK3 - eukaryotic translation initiation factor 2-alpha kin…
GO:0040017	positive regulation of locomotion	2.05e-12	1.46e-10	3.59	7194	451	169	38	[AKT3 - v-akt murine thymoma viral oncogene homolog 3, DDR2 - discoidin domain receptor tyrosine kinase 2, STAT3 - signal transducer and activator of transcription 3 (acute-phase response factor), STAT5A - signal transducer and activator of transcription 5a, TERT - telomerase reverse transcriptase, NTRK3 - neurotrophic tyrosine kinase, receptor, type 3, NFE2L2 - nuclear factor (erythroid-derived …
GO:0043434	response to peptide hormone	2.28e-12	1.62e-10	5.02	7194	229	169	27	[PRKACA - protein kinase, camp-dependent, catalytic, alpha, IRS1 - insulin receptor substrate 1, STAT3 - signal transducer and activator of transcription 3 (acute-phase response factor), STAT5A - signal transducer and activator of transcription 5a, RELA - v-rel avian reticuloendotheliosis viral oncogene homolog a, NFE2L2 - nuclear factor (erythroid-derived 2)-like 2, LYN - v-yes-1 yamaguchi sarco…
GO:0010558	negative regulation of macromolecule biosynthetic process	2.29e-12	1.62e-10	2.61	7194	912	169	56	[PARK2 - parkinson protein 2, e3 ubiquitin protein ligase (parkin), BRCA1 - breast cancer 1, early onset, RELA - v-rel avian reticuloendotheliosis viral oncogene homolog a, NOTCH4 - notch 4, RPL10 - ribosomal protein l10, NCOR2 - nuclear receptor corepressor 2, TRIM28 - tripartite motif containing 28, EP300 - e1a binding protein p300, EIF2AK3 - eukaryotic translation initiation factor 2-alpha kin…
GO:2001234	negative regulation of apoptotic signaling pathway	2.32e-12	1.63e-10	5.74	7194	178	169	24	[PARK2 - parkinson protein 2, e3 ubiquitin protein ligase (parkin), AKT1 - v-akt murine thymoma viral oncogene homolog 1, RB1 - retinoblastoma 1, INS - insulin, BRCA1 - breast cancer 1, early onset, RAF1 - v-raf-1 murine leukemia viral oncogene homolog 1, IL1B - interleukin 1, beta, TERT - telomerase reverse transcriptase, MDM2 - mdm2 oncogene, e3 ubiquitin protein ligase, PTPN1 - protein tyrosin…
GO:0002768	immune response-regulating cell surface receptor signaling pathway	2.85e-12	1.99e-10	4.61	7194	268	169	29	[PRKACA - protein kinase, camp-dependent, catalytic, alpha, JUN - jun proto-oncogene, RAF1 - v-raf-1 murine leukemia viral oncogene homolog 1, RELA - v-rel avian reticuloendotheliosis viral oncogene homolog a, ABL1 - c-abl oncogene 1, non-receptor tyrosine kinase, LYN - v-yes-1 yamaguchi sarcoma viral related oncogene homolog, EP300 - e1a binding protein p300, MAPK10 - mitogen-activated protein k…
GO:0045860	positive regulation of protein kinase activity	3.53e-12	2.45e-10	3.52	7194	459	169	38	[PRKAA1 - protein kinase, amp-activated, alpha 1 catalytic subunit, CDK1 - cyclin-dependent kinase 1, PRKACA - protein kinase, camp-dependent, catalytic, alpha, DDR2 - discoidin domain receptor tyrosine kinase 2, FBXW7 - f-box and wd repeat domain containing 7, e3 ubiquitin protein ligase, RAF1 - v-raf-1 murine leukemia viral oncogene homolog 1, NTRK3 - neurotrophic tyrosine kinase, receptor, typ…
GO:0045892	negative regulation of transcription, DNA-templated	3.66e-12	2.53e-10	2.77	7194	784	169	51	[PARK2 - parkinson protein 2, e3 ubiquitin protein ligase (parkin), BRCA1 - breast cancer 1, early onset, RELA - v-rel avian reticuloendotheliosis viral oncogene homolog a, RPL10 - ribosomal protein l10, NOTCH4 - notch 4, NCOR2 - nuclear receptor corepressor 2, TRIM28 - tripartite motif containing 28, EP300 - e1a binding protein p300, FOXO1 - forkhead box o1, CTNNB1 - catenin (cadherin-associated…
GO:1903507	negative regulation of nucleic acid-templated transcription	3.84e-12	2.65e-10	2.77	7194	785	169	51	[PARK2 - parkinson protein 2, e3 ubiquitin protein ligase (parkin), BRCA1 - breast cancer 1, early onset, RELA - v-rel avian reticuloendotheliosis viral oncogene homolog a, RPL10 - ribosomal protein l10, NOTCH4 - notch 4, NCOR2 - nuclear receptor corepressor 2, TRIM28 - tripartite motif containing 28, EP300 - e1a binding protein p300, FOXO1 - forkhead box o1, CTNNB1 - catenin (cadherin-associated…
GO:2000058	regulation of ubiquitin-dependent protein catabolic process	3.88e-12	2.66e-10	7.04	7194	121	169	20	[PARK2 - parkinson protein 2, e3 ubiquitin protein ligase (parkin), MAPK9 - mitogen-activated protein kinase 9, PLK1 - polo-like kinase 1, AKT1 - v-akt murine thymoma viral oncogene homolog 1, HIPK2 - homeodomain interacting protein kinase 2, HSP90AB1 - heat shock protein 90kda alpha (cytosolic), class b member 1, GNB2L1 - guanine nucleotide binding protein (g protein), beta polypeptide 2-like 1,…
GO:0070848	response to growth factor	4.09e-12	2.79e-10	4.71	7194	253	169	28	[FGFR2 - fibroblast growth factor receptor 2, NTRK3 - neurotrophic tyrosine kinase, receptor, type 3, RELA - v-rel avian reticuloendotheliosis viral oncogene homolog a, TWIST1 - twist basic helix-loop-helix transcription factor 1, EGFR - epidermal growth factor receptor, MAPT - microtubule-associated protein tau, MYC - v-myc avian myelocytomatosis viral oncogene homolog, MAPK14 - mitogen-activate…
GO:0051348	negative regulation of transferase activity	4.24e-12	2.86e-10	4.89	7194	235	169	27	[PARK2 - parkinson protein 2, e3 ubiquitin protein ligase (parkin), DEPTOR - dep domain containing mtor-interacting protein, TP53 - tumor protein p53, ABL1 - c-abl oncogene 1, non-receptor tyrosine kinase, MAPT - microtubule-associated protein tau, LYN - v-yes-1 yamaguchi sarcoma viral related oncogene homolog, CEBPA - ccaat/enhancer binding protein (c/ebp), alpha, PPARG - peroxisome proliferator…
GO:1902679	negative regulation of RNA biosynthetic process	4.24e-12	2.88e-10	2.76	7194	787	169	51	[PARK2 - parkinson protein 2, e3 ubiquitin protein ligase (parkin), BRCA1 - breast cancer 1, early onset, RELA - v-rel avian reticuloendotheliosis viral oncogene homolog a, RPL10 - ribosomal protein l10, NOTCH4 - notch 4, NCOR2 - nuclear receptor corepressor 2, TRIM28 - tripartite motif containing 28, EP300 - e1a binding protein p300, FOXO1 - forkhead box o1, CTNNB1 - catenin (cadherin-associated…
GO:0033043	regulation of organelle organization	4.36e-12	2.93e-10	2.61	7194	898	169	55	[PARK2 - parkinson protein 2, e3 ubiquitin protein ligase (parkin), PRKAA1 - protein kinase, amp-activated, alpha 1 catalytic subunit, BRCA1 - breast cancer 1, early onset, FBXW7 - f-box and wd repeat domain containing 7, e3 ubiquitin protein ligase, ABL1 - c-abl oncogene 1, non-receptor tyrosine kinase, MAPT - microtubule-associated protein tau, TRIM28 - tripartite motif containing 28, LRRK2 - l…
GO:0070201	regulation of establishment of protein localization	4.94e-12	3.29e-10	3.75	7194	397	169	35	[PARK2 - parkinson protein 2, e3 ubiquitin protein ligase (parkin), PRKAA1 - protein kinase, amp-activated, alpha 1 catalytic subunit, PRKACA - protein kinase, camp-dependent, catalytic, alpha, IRS1 - insulin receptor substrate 1, FBXW7 - f-box and wd repeat domain containing 7, e3 ubiquitin protein ligase, TP53 - tumor protein p53, EGFR - epidermal growth factor receptor, MAPT - microtubule-asso…
GO:0018108	peptidyl-tyrosine phosphorylation	4.93e-12	3.3e-10	6.53	7194	137	169	21	[CSF1R - colony stimulating factor 1 receptor, FGFR2 - fibroblast growth factor receptor 2, IGF1R - insulin-like growth factor 1 receptor, HIPK2 - homeodomain interacting protein kinase 2, MAPK3 - mitogen-activated protein kinase 3, DYRK1A - dual-specificity tyrosine-(y)-phosphorylation regulated kinase 1a, DDR2 - discoidin domain receptor tyrosine kinase 2, NTRK3 - neurotrophic tyrosine kinase, …
GO:0010563	negative regulation of phosphorus metabolic process	5.32e-12	3.52e-10	3.65	7194	420	169	36	[PARK2 - parkinson protein 2, e3 ubiquitin protein ligase (parkin), DEPTOR - dep domain containing mtor-interacting protein, NTRK3 - neurotrophic tyrosine kinase, receptor, type 3, TP53 - tumor protein p53, ABL1 - c-abl oncogene 1, non-receptor tyrosine kinase, TWIST1 - twist basic helix-loop-helix transcription factor 1, MAPT - microtubule-associated protein tau, LRRK2 - leucine-rich repeat kina…
GO:0019216	regulation of lipid metabolic process	5.46e-12	3.6e-10	4.49	7194	275	169	29	[PRKAA1 - protein kinase, amp-activated, alpha 1 catalytic subunit, IRS1 - insulin receptor substrate 1, BRCA1 - breast cancer 1, early onset, EEF1A2 - eukaryotic translation elongation factor 1 alpha 2, FBXW7 - f-box and wd repeat domain containing 7, e3 ubiquitin protein ligase, TWIST1 - twist basic helix-loop-helix transcription factor 1, SNAI1 - snail family zinc finger 1, NCOR2 - nuclear rec…
GO:1904951	positive regulation of establishment of protein localization	5.75e-12	3.75e-10	4.83	7194	238	169	27	[PRKAA1 - protein kinase, amp-activated, alpha 1 catalytic subunit, PRKACA - protein kinase, camp-dependent, catalytic, alpha, FBXW7 - f-box and wd repeat domain containing 7, e3 ubiquitin protein ligase, TP53 - tumor protein p53, EGFR - epidermal growth factor receptor, TRIM28 - tripartite motif containing 28, MAPK14 - mitogen-activated protein kinase 14, MAPK8 - mitogen-activated protein kinase…
GO:0032147	activation of protein kinase activity	5.73e-12	3.76e-10	4.33	7194	295	169	30	[PRKAA1 - protein kinase, amp-activated, alpha 1 catalytic subunit, PRKACA - protein kinase, camp-dependent, catalytic, alpha, CDK1 - cyclin-dependent kinase 1, RAF1 - v-raf-1 murine leukemia viral oncogene homolog 1, NTRK3 - neurotrophic tyrosine kinase, receptor, type 3, SLC11A1 - solute carrier family 11 (proton-coupled divalent metal ion transporter), member 1, EGFR - epidermal growth factor …
GO:0018212	peptidyl-tyrosine modification	6.58e-12	4.28e-10	6.43	7194	139	169	21	[CSF1R - colony stimulating factor 1 receptor, FGFR2 - fibroblast growth factor receptor 2, IGF1R - insulin-like growth factor 1 receptor, HIPK2 - homeodomain interacting protein kinase 2, MAPK3 - mitogen-activated protein kinase 3, DYRK1A - dual-specificity tyrosine-(y)-phosphorylation regulated kinase 1a, DDR2 - discoidin domain receptor tyrosine kinase 2, NTRK3 - neurotrophic tyrosine kinase, …
GO:0002764	immune response-regulating signaling pathway	7.71e-12	4.98e-10	3.9	7194	360	169	33	[PRKACA - protein kinase, camp-dependent, catalytic, alpha, JUN - jun proto-oncogene, RAF1 - v-raf-1 murine leukemia viral oncogene homolog 1, RELA - v-rel avian reticuloendotheliosis viral oncogene homolog a, ABL1 - c-abl oncogene 1, non-receptor tyrosine kinase, LYN - v-yes-1 yamaguchi sarcoma viral related oncogene homolog, EP300 - e1a binding protein p300, RPS6KA3 - ribosomal protein s6 kinas…
GO:0032386	regulation of intracellular transport	7.86e-12	5.06e-10	4.42	7194	279	169	29	[PRKAA1 - protein kinase, amp-activated, alpha 1 catalytic subunit, PARK2 - parkinson protein 2, e3 ubiquitin protein ligase (parkin), PRKACA - protein kinase, camp-dependent, catalytic, alpha, FBXW7 - f-box and wd repeat domain containing 7, e3 ubiquitin protein ligase, TP53 - tumor protein p53, TRIM28 - tripartite motif containing 28, LYN - v-yes-1 yamaguchi sarcoma viral related oncogene homol…
GO:0045732	positive regulation of protein catabolic process	9.42e-12	6.04e-10	5.96	7194	157	169	22	[MAPK9 - mitogen-activated protein kinase 9, PARK2 - parkinson protein 2, e3 ubiquitin protein ligase (parkin), PLK1 - polo-like kinase 1, AKT1 - v-akt murine thymoma viral oncogene homolog 1, GNB2L1 - guanine nucleotide binding protein (g protein), beta polypeptide 2-like 1, CAV1 - caveolin 1, caveolae protein, 22kda, FBXW7 - f-box and wd repeat domain containing 7, e3 ubiquitin protein ligase, …
GO:0042493	response to drug	9.93e-12	6.34e-10	3.2	7194	546	169	41	[FGFR2 - fibroblast growth factor receptor 2, PRKAA1 - protein kinase, amp-activated, alpha 1 catalytic subunit, PARK2 - parkinson protein 2, e3 ubiquitin protein ligase (parkin), JUN - jun proto-oncogene, BRCA1 - breast cancer 1, early onset, RELA - v-rel avian reticuloendotheliosis viral oncogene homolog a, TP53 - tumor protein p53, NFE2L2 - nuclear factor (erythroid-derived 2)-like 2, ABL1 - c…
GO:0040012	regulation of locomotion	1.12e-11	7.12e-10	2.77	7194	753	169	49	[AKT3 - v-akt murine thymoma viral oncogene homolog 3, FBXW7 - f-box and wd repeat domain containing 7, e3 ubiquitin protein ligase, ABL1 - c-abl oncogene 1, non-receptor tyrosine kinase, TRIM28 - tripartite motif containing 28, LRRK2 - leucine-rich repeat kinase 2, ATM - ataxia telangiectasia mutated, RET - ret proto-oncogene, NOS3 - nitric oxide synthase 3 (endothelial cell), MAPK15 - mitogen-a…
GO:0062013	positive regulation of small molecule metabolic process	1.19e-11	7.54e-10	7.09	7194	114	169	19	[PRKAA1 - protein kinase, amp-activated, alpha 1 catalytic subunit, AKT2 - v-akt murine thymoma viral oncogene homolog 2, CDK1 - cyclin-dependent kinase 1, AKT1 - v-akt murine thymoma viral oncogene homolog 1, INS - insulin, IRS1 - insulin receptor substrate 1, NFKB1 - nuclear factor of kappa light polypeptide gene enhancer in b-cells 1, IL1B - interleukin 1, beta, DYRK2 - dual-specificity tyrosi…
GO:2000060	positive regulation of ubiquitin-dependent protein catabolic process	1.35e-11	8.44e-10	8.96	7194	76	169	16	[PARK2 - parkinson protein 2, e3 ubiquitin protein ligase (parkin), MAPK9 - mitogen-activated protein kinase 9, PLK1 - polo-like kinase 1, AKT1 - v-akt murine thymoma viral oncogene homolog 1, GNB2L1 - guanine nucleotide binding protein (g protein), beta polypeptide 2-like 1, FBXW7 - f-box and wd repeat domain containing 7, e3 ubiquitin protein ligase, CAV1 - caveolin 1, caveolae protein, 22kda, …
GO:1903362	regulation of cellular protein catabolic process	1.34e-11	8.44e-10	5.56	7194	176	169	23	[MAPK9 - mitogen-activated protein kinase 9, PARK2 - parkinson protein 2, e3 ubiquitin protein ligase (parkin), PLK1 - polo-like kinase 1, PRKACA - protein kinase, camp-dependent, catalytic, alpha, AKT1 - v-akt murine thymoma viral oncogene homolog 1, HIPK2 - homeodomain interacting protein kinase 2, GNB2L1 - guanine nucleotide binding protein (g protein), beta polypeptide 2-like 1, HSP90AB1 - he…
GO:0038093	Fc receptor signaling pathway	1.52e-11	9.47e-10	6.17	7194	145	169	21	[MAPK10 - mitogen-activated protein kinase 10, MAPK9 - mitogen-activated protein kinase 9, MAPK8 - mitogen-activated protein kinase 8, ARPC2 - actin related protein 2/3 complex, subunit 2, 34kda, MAPK3 - mitogen-activated protein kinase 3, MAPK1 - mitogen-activated protein kinase 1, HSP90AB1 - heat shock protein 90kda alpha (cytosolic), class b member 1, JUN - jun proto-oncogene, NFKB1 - nuclear …
GO:0030162	regulation of proteolysis	1.72e-11	1.07e-09	3.27	7194	507	169	39	[PARK2 - parkinson protein 2, e3 ubiquitin protein ligase (parkin), PRKACA - protein kinase, camp-dependent, catalytic, alpha, HIPK2 - homeodomain interacting protein kinase 2, STAT3 - signal transducer and activator of transcription 3 (acute-phase response factor), FBXW7 - f-box and wd repeat domain containing 7, e3 ubiquitin protein ligase, RAF1 - v-raf-1 murine leukemia viral oncogene homolog …
GO:0043393	regulation of protein binding	1.79e-11	1.1e-09	5.78	7194	162	169	22	[PARK2 - parkinson protein 2, e3 ubiquitin protein ligase (parkin), MAPK8 - mitogen-activated protein kinase 8, PLK1 - polo-like kinase 1, PRKACA - protein kinase, camp-dependent, catalytic, alpha, AKT1 - v-akt murine thymoma viral oncogene homolog 1, HIPK2 - homeodomain interacting protein kinase 2, MAPK3 - mitogen-activated protein kinase 3, GNB2L1 - guanine nucleotide binding protein (g protei…
GO:2000145	regulation of cell motility	1.78e-11	1.1e-09	2.82	7194	709	169	47	[AKT3 - v-akt murine thymoma viral oncogene homolog 3, DDR2 - discoidin domain receptor tyrosine kinase 2, STAT3 - signal transducer and activator of transcription 3 (acute-phase response factor), FBXW7 - f-box and wd repeat domain containing 7, e3 ubiquitin protein ligase, RAF1 - v-raf-1 murine leukemia viral oncogene homolog 1, STAT5A - signal transducer and activator of transcription 5a, TERT …
GO:0051049	regulation of transport	1.92e-11	1.18e-09	2.32	7194	1139	169	62	[PARK2 - parkinson protein 2, e3 ubiquitin protein ligase (parkin), PRKAA1 - protein kinase, amp-activated, alpha 1 catalytic subunit, PRKACA - protein kinase, camp-dependent, catalytic, alpha, FBXW7 - f-box and wd repeat domain containing 7, e3 ubiquitin protein ligase, SLC11A1 - solute carrier family 11 (proton-coupled divalent metal ion transporter), member 1, ABL1 - c-abl oncogene 1, non-rece…
GO:0051704	multi-organism process	2.01e-11	1.22e-09	2.42	7194	1020	169	58	[PARK2 - parkinson protein 2, e3 ubiquitin protein ligase (parkin), CDK1 - cyclin-dependent kinase 1, RPL21 - ribosomal protein l21, FBXW7 - f-box and wd repeat domain containing 7, e3 ubiquitin protein ligase, RELA - v-rel avian reticuloendotheliosis viral oncogene homolog a, RPL10 - ribosomal protein l10, SLC11A1 - solute carrier family 11 (proton-coupled divalent metal ion transporter), member…
GO:0033157	regulation of intracellular protein transport	2.02e-11	1.23e-09	5.75	7194	163	169	22	[PARK2 - parkinson protein 2, e3 ubiquitin protein ligase (parkin), PRKAA1 - protein kinase, amp-activated, alpha 1 catalytic subunit, AKT2 - v-akt murine thymoma viral oncogene homolog 2, PRKACA - protein kinase, camp-dependent, catalytic, alpha, HDAC3 - histone deacetylase 3, MAPK1 - mitogen-activated protein kinase 1, HSP90AB1 - heat shock protein 90kda alpha (cytosolic), class b member 1, FBX…
GO:0045936	negative regulation of phosphate metabolic process	2.32e-11	1.41e-09	3.56	7194	419	169	35	[PARK2 - parkinson protein 2, e3 ubiquitin protein ligase (parkin), DEPTOR - dep domain containing mtor-interacting protein, NTRK3 - neurotrophic tyrosine kinase, receptor, type 3, TP53 - tumor protein p53, ABL1 - c-abl oncogene 1, non-receptor tyrosine kinase, TWIST1 - twist basic helix-loop-helix transcription factor 1, MAPT - microtubule-associated protein tau, LRRK2 - leucine-rich repeat kina…
GO:0070482	response to oxygen levels	2.39e-11	1.44e-09	4.73	7194	234	169	26	[PRKAA1 - protein kinase, amp-activated, alpha 1 catalytic subunit, HIPK2 - homeodomain interacting protein kinase 2, RAF1 - v-raf-1 murine leukemia viral oncogene homolog 1, TERT - telomerase reverse transcriptase, MDM2 - mdm2 oncogene, e3 ubiquitin protein ligase, TP53 - tumor protein p53, TWIST1 - twist basic helix-loop-helix transcription factor 1, MYB - v-myb avian myeloblastosis viral oncog…
GO:0007005	mitochondrion organization	2.59e-11	1.55e-09	5.68	7194	165	169	22	[PARK2 - parkinson protein 2, e3 ubiquitin protein ligase (parkin), AKT3 - v-akt murine thymoma viral oncogene homolog 3, MAPK8 - mitogen-activated protein kinase 8, AKT1 - v-akt murine thymoma viral oncogene homolog 1, CISD2 - cdgsh iron sulfur domain 2, JUN - jun proto-oncogene, TERT - telomerase reverse transcriptase, E2F1 - e2f transcription factor 1, TP53 - tumor protein p53, PARP1 - poly (a…
GO:0010038	response to metal ion	2.91e-11	1.73e-09	4.69	7194	236	169	26	[PRKAA1 - protein kinase, amp-activated, alpha 1 catalytic subunit, PARK2 - parkinson protein 2, e3 ubiquitin protein ligase (parkin), JUN - jun proto-oncogene, TERT - telomerase reverse transcriptase, NFE2L2 - nuclear factor (erythroid-derived 2)-like 2, EGFR - epidermal growth factor receptor, MAPT - microtubule-associated protein tau, LRRK2 - leucine-rich repeat kinase 2, EIF2AK3 - eukaryotic …
GO:0048513	animal organ development	3.35e-11	1.99e-09	2.61	7194	831	169	51	[FBXW7 - f-box and wd repeat domain containing 7, e3 ubiquitin protein ligase, TFEB - transcription factor eb, RELA - v-rel avian reticuloendotheliosis viral oncogene homolog a, NOTCH4 - notch 4, RPL10 - ribosomal protein l10, ABL1 - c-abl oncogene 1, non-receptor tyrosine kinase, EP300 - e1a binding protein p300, ATM - ataxia telangiectasia mutated, RET - ret proto-oncogene, CTNNB1 - catenin (ca…
GO:0009059	macromolecule biosynthetic process	3.46e-11	2.05e-09	2.96	7194	618	169	43	[CDK1 - cyclin-dependent kinase 1, RPL21 - ribosomal protein l21, JUN - jun proto-oncogene, BRCA1 - breast cancer 1, early onset, EEF1A2 - eukaryotic translation elongation factor 1 alpha 2, TERT - telomerase reverse transcriptase, RELA - v-rel avian reticuloendotheliosis viral oncogene homolog a, TP53 - tumor protein p53, NOTCH4 - notch 4, RPL10 - ribosomal protein l10, SLC11A1 - solute carrier …
GO:0035690	cellular response to drug	3.52e-11	2.07e-09	4.65	7194	238	169	26	[PRKAA1 - protein kinase, amp-activated, alpha 1 catalytic subunit, PARK2 - parkinson protein 2, e3 ubiquitin protein ligase (parkin), BRCA1 - breast cancer 1, early onset, TP53 - tumor protein p53, RELA - v-rel avian reticuloendotheliosis viral oncogene homolog a, NFE2L2 - nuclear factor (erythroid-derived 2)-like 2, EGFR - epidermal growth factor receptor, ABL1 - c-abl oncogene 1, non-receptor …
GO:0031400	negative regulation of protein modification process	3.51e-11	2.07e-09	3.42	7194	448	169	36	[PARK2 - parkinson protein 2, e3 ubiquitin protein ligase (parkin), PRKAA1 - protein kinase, amp-activated, alpha 1 catalytic subunit, DEPTOR - dep domain containing mtor-interacting protein, BRCA1 - breast cancer 1, early onset, NTRK3 - neurotrophic tyrosine kinase, receptor, type 3, RELA - v-rel avian reticuloendotheliosis viral oncogene homolog a, ABL1 - c-abl oncogene 1, non-receptor tyrosine…
GO:1903364	positive regulation of cellular protein catabolic process	3.65e-11	2.13e-09	7.16	7194	107	169	18	[PARK2 - parkinson protein 2, e3 ubiquitin protein ligase (parkin), MAPK9 - mitogen-activated protein kinase 9, PLK1 - polo-like kinase 1, AKT1 - v-akt murine thymoma viral oncogene homolog 1, GNB2L1 - guanine nucleotide binding protein (g protein), beta polypeptide 2-like 1, CAV1 - caveolin 1, caveolae protein, 22kda, FBXW7 - f-box and wd repeat domain containing 7, e3 ubiquitin protein ligase, …
GO:1900182	positive regulation of protein localization to nucleus	4.62e-11	2.69e-09	9.12	7194	70	169	15	[PLK1 - polo-like kinase 1, CDK1 - cyclin-dependent kinase 1, AKT1 - v-akt murine thymoma viral oncogene homolog 1, HDAC3 - histone deacetylase 3, INS - insulin, MAPK1 - mitogen-activated protein kinase 1, HSP90AB1 - heat shock protein 90kda alpha (cytosolic), class b member 1, TERT - telomerase reverse transcriptase, PARP1 - poly (adp-ribose) polymerase 1, TRIM28 - tripartite motif containing 28…
GO:0033135	regulation of peptidyl-serine phosphorylation	4.77e-11	2.75e-09	6.58	7194	123	169	19	[PRKAA1 - protein kinase, amp-activated, alpha 1 catalytic subunit, VEGFA - vascular endothelial growth factor a, AKT1 - v-akt murine thymoma viral oncogene homolog 1, GNB2L1 - guanine nucleotide binding protein (g protein), beta polypeptide 2-like 1, HSP90AB1 - heat shock protein 90kda alpha (cytosolic), class b member 1, CAV1 - caveolin 1, caveolae protein, 22kda, RAF1 - v-raf-1 murine leukemia…
GO:2001242	regulation of intrinsic apoptotic signaling pathway	4.77e-11	2.76e-09	6.58	7194	123	169	19	[PARK2 - parkinson protein 2, e3 ubiquitin protein ligase (parkin), AKT1 - v-akt murine thymoma viral oncogene homolog 1, GNB2L1 - guanine nucleotide binding protein (g protein), beta polypeptide 2-like 1, INS - insulin, CAV1 - caveolin 1, caveolae protein, 22kda, FBXW7 - f-box and wd repeat domain containing 7, e3 ubiquitin protein ligase, MDM2 - mdm2 oncogene, e3 ubiquitin protein ligase, PTPN1…
GO:0030154	cell differentiation	5.15e-11	2.96e-09	2.27	7194	1165	169	62	[CDK1 - cyclin-dependent kinase 1, FBXW7 - f-box and wd repeat domain containing 7, e3 ubiquitin protein ligase, NOTCH4 - notch 4, ABL1 - c-abl oncogene 1, non-receptor tyrosine kinase, MAPT - microtubule-associated protein tau, TRIM28 - tripartite motif containing 28, EP300 - e1a binding protein p300, FOXO1 - forkhead box o1, CTNNB1 - catenin (cadherin-associated protein), beta 1, 88kda, VDR - v…
GO:0071241	cellular response to inorganic substance	5.58e-11	3.2e-09	5.77	7194	155	169	21	[MAPK9 - mitogen-activated protein kinase 9, PARK2 - parkinson protein 2, e3 ubiquitin protein ligase (parkin), PRKAA1 - protein kinase, amp-activated, alpha 1 catalytic subunit, MAPK8 - mitogen-activated protein kinase 8, AKT1 - v-akt murine thymoma viral oncogene homolog 1, MAPK3 - mitogen-activated protein kinase 3, MAPK1 - mitogen-activated protein kinase 1, JUN - jun proto-oncogene, PARP1 - …
GO:0071363	cellular response to growth factor stimulus	6.66e-11	3.79e-09	4.71	7194	226	169	25	[FGFR2 - fibroblast growth factor receptor 2, NTRK3 - neurotrophic tyrosine kinase, receptor, type 3, RELA - v-rel avian reticuloendotheliosis viral oncogene homolog a, TWIST1 - twist basic helix-loop-helix transcription factor 1, EGFR - epidermal growth factor receptor, MAPT - microtubule-associated protein tau, MAPK14 - mitogen-activated protein kinase 14, CTNNB1 - catenin (cadherin-associated …
GO:1902893	regulation of pri-miRNA transcription by RNA polymerase II	6.97e-11	3.96e-09	11.07	7194	50	169	13	[JUN - jun proto-oncogene, STAT3 - signal transducer and activator of transcription 3 (acute-phase response factor), TERT - telomerase reverse transcriptase, NR3C1 - nuclear receptor subfamily 3, group c, member 1 (glucocorticoid receptor), RELA - v-rel avian reticuloendotheliosis viral oncogene homolog a, TP53 - tumor protein p53, TNF - tumor necrosis factor, FOS - fbj murine osteosarcoma viral …
GO:0051099	positive regulation of binding	7.09e-11	4.01e-09	6.04	7194	141	169	20	[PARK2 - parkinson protein 2, e3 ubiquitin protein ligase (parkin), CDK9 - cyclin-dependent kinase 9, HIPK2 - homeodomain interacting protein kinase 2, RB1 - retinoblastoma 1, HSP90AB1 - heat shock protein 90kda alpha (cytosolic), class b member 1, CAV1 - caveolin 1, caveolae protein, 22kda, TERT - telomerase reverse transcriptase, PARP1 - poly (adp-ribose) polymerase 1, TWIST1 - twist basic heli…
GO:1903050	regulation of proteolysis involved in cellular protein catabolic process	7.16e-11	4.03e-09	5.69	7194	157	169	21	[PARK2 - parkinson protein 2, e3 ubiquitin protein ligase (parkin), MAPK9 - mitogen-activated protein kinase 9, PLK1 - polo-like kinase 1, PRKACA - protein kinase, camp-dependent, catalytic, alpha, AKT1 - v-akt murine thymoma viral oncogene homolog 1, HIPK2 - homeodomain interacting protein kinase 2, GNB2L1 - guanine nucleotide binding protein (g protein), beta polypeptide 2-like 1, HSP90AB1 - he…
GO:0001666	response to hypoxia	7.56e-11	4.24e-09	4.89	7194	209	169	24	[PRKAA1 - protein kinase, amp-activated, alpha 1 catalytic subunit, VEGFA - vascular endothelial growth factor a, AKT1 - v-akt murine thymoma viral oncogene homolog 1, HIPK2 - homeodomain interacting protein kinase 2, CAV1 - caveolin 1, caveolae protein, 22kda, RAF1 - v-raf-1 murine leukemia viral oncogene homolog 1, TERT - telomerase reverse transcriptase, E2F1 - e2f transcription factor 1, MDM2…
GO:0009314	response to radiation	7.73e-11	4.32e-09	4.03	7194	306	169	29	[PRKAA1 - protein kinase, amp-activated, alpha 1 catalytic subunit, CDC25A - cell division cycle 25a, JUN - jun proto-oncogene, AURKB - aurora kinase b, BRCA1 - breast cancer 1, early onset, MDM2 - mdm2 oncogene, e3 ubiquitin protein ligase, TP53 - tumor protein p53, RELA - v-rel avian reticuloendotheliosis viral oncogene homolog a, EGFR - epidermal growth factor receptor, EP300 - e1a binding pro…
GO:0033138	positive regulation of peptidyl-serine phosphorylation	7.94e-11	4.42e-09	7.38	7194	98	169	17	[VEGFA - vascular endothelial growth factor a, AKT1 - v-akt murine thymoma viral oncogene homolog 1, HSP90AB1 - heat shock protein 90kda alpha (cytosolic), class b member 1, CAV1 - caveolin 1, caveolae protein, 22kda, RAF1 - v-raf-1 murine leukemia viral oncogene homolog 1, NTRK3 - neurotrophic tyrosine kinase, receptor, type 3, PRKD1 - protein kinase d1, EGFR - epidermal growth factor receptor, …
GO:0051222	positive regulation of protein transport	8.37e-11	4.62e-09	4.86	7194	210	169	24	[PRKAA1 - protein kinase, amp-activated, alpha 1 catalytic subunit, AKT2 - v-akt murine thymoma viral oncogene homolog 2, PRKACA - protein kinase, camp-dependent, catalytic, alpha, HDAC3 - histone deacetylase 3, HSP90AB1 - heat shock protein 90kda alpha (cytosolic), class b member 1, GNB2L1 - guanine nucleotide binding protein (g protein), beta polypeptide 2-like 1, MAPK1 - mitogen-activated prot…
GO:0009895	negative regulation of catabolic process	8.37e-11	4.64e-09	4.86	7194	210	169	24	[PRKAA1 - protein kinase, amp-activated, alpha 1 catalytic subunit, AKT1 - v-akt murine thymoma viral oncogene homolog 1, HIPK2 - homeodomain interacting protein kinase 2, INS - insulin, MAPKAPK2 - mitogen-activated protein kinase-activated protein kinase 2, HSP90AB1 - heat shock protein 90kda alpha (cytosolic), class b member 1, STAT3 - signal transducer and activator of transcription 3 (acute-p…
GO:1901796	regulation of signal transduction by p53 class mediator	9.21e-11	5.06e-09	5.95	7194	143	169	20	[PARK2 - parkinson protein 2, e3 ubiquitin protein ligase (parkin), PRKAA1 - protein kinase, amp-activated, alpha 1 catalytic subunit, AKT1 - v-akt murine thymoma viral oncogene homolog 1, HIPK2 - homeodomain interacting protein kinase 2, DYRK1A - dual-specificity tyrosine-(y)-phosphorylation regulated kinase 1a, AURKB - aurora kinase b, BRCA1 - breast cancer 1, early onset, DYRK2 - dual-specific…
GO:0090316	positive regulation of intracellular protein transport	9.39e-11	5.14e-09	6.78	7194	113	169	18	[PRKAA1 - protein kinase, amp-activated, alpha 1 catalytic subunit, AKT2 - v-akt murine thymoma viral oncogene homolog 2, PRKACA - protein kinase, camp-dependent, catalytic, alpha, HDAC3 - histone deacetylase 3, HSP90AB1 - heat shock protein 90kda alpha (cytosolic), class b member 1, MAPK1 - mitogen-activated protein kinase 1, FBXW7 - f-box and wd repeat domain containing 7, e3 ubiquitin protein …
GO:0071396	cellular response to lipid	1.15e-10	6.25e-09	3.97	7194	311	169	29	[FGFR2 - fibroblast growth factor receptor 2, PRKAA1 - protein kinase, amp-activated, alpha 1 catalytic subunit, IRS1 - insulin receptor substrate 1, RELA - v-rel avian reticuloendotheliosis viral oncogene homolog a, EGFR - epidermal growth factor receptor, ABL1 - c-abl oncogene 1, non-receptor tyrosine kinase, MYB - v-myb avian myeloblastosis viral oncogene homolog, LYN - v-yes-1 yamaguchi sarco…
GO:0071840	cellular component organization or biogenesis	1.16e-10	6.32e-09	1.62	7194	2816	169	107	[PARK2 - parkinson protein 2, e3 ubiquitin protein ligase (parkin), DEPTOR - dep domain containing mtor-interacting protein, CDK1 - cyclin-dependent kinase 1, BRCA1 - breast cancer 1, early onset, RELA - v-rel avian reticuloendotheliosis viral oncogene homolog a, ABL1 - c-abl oncogene 1, non-receptor tyrosine kinase, MAP1LC3B - microtubule-associated protein 1 light chain 3 beta, TRIM28 - tripart…
GO:0044092	negative regulation of molecular function	1.2e-10	6.47e-09	2.63	7194	776	169	48	[PARK2 - parkinson protein 2, e3 ubiquitin protein ligase (parkin), DEPTOR - dep domain containing mtor-interacting protein, JUN - jun proto-oncogene, AURKB - aurora kinase b, FBXW7 - f-box and wd repeat domain containing 7, e3 ubiquitin protein ligase, RAF1 - v-raf-1 murine leukemia viral oncogene homolog 1, TP53 - tumor protein p53, TWIST1 - twist basic helix-loop-helix transcription factor 1, …
GO:0045834	positive regulation of lipid metabolic process	1.27e-10	6.84e-09	6.66	7194	115	169	18	[PRKAA1 - protein kinase, amp-activated, alpha 1 catalytic subunit, AKT2 - v-akt murine thymoma viral oncogene homolog 2, AKT1 - v-akt murine thymoma viral oncogene homolog 1, GNB2L1 - guanine nucleotide binding protein (g protein), beta polypeptide 2-like 1, INS - insulin, IRS1 - insulin receptor substrate 1, EEF1A2 - eukaryotic translation elongation factor 1 alpha 2, IL1B - interleukin 1, beta…
GO:0032768	regulation of monooxygenase activity	1.56e-10	8.37e-09	11.88	7194	43	169	12	[VDR - vitamin d (1,25- dihydroxyvitamin d3) receptor, TNF - tumor necrosis factor, HSP90AA1 - heat shock protein 90kda alpha (cytosolic), class a member 1, EGFR - epidermal growth factor receptor, AKT1 - v-akt murine thymoma viral oncogene homolog 1, INS - insulin, NOS3 - nitric oxide synthase 3 (endothelial cell), NFKB1 - nuclear factor of kappa light polypeptide gene enhancer in b-cells 1, CAV…
GO:0048856	anatomical structure development	1.64e-10	8.76e-09	1.84	7194	1940	169	84	[PARK2 - parkinson protein 2, e3 ubiquitin protein ligase (parkin), BRCA1 - breast cancer 1, early onset, FBXW7 - f-box and wd repeat domain containing 7, e3 ubiquitin protein ligase, TFEB - transcription factor eb, RELA - v-rel avian reticuloendotheliosis viral oncogene homolog a, NOTCH4 - notch 4, RPL10 - ribosomal protein l10, ABL1 - c-abl oncogene 1, non-receptor tyrosine kinase, MAPT - micro…
GO:0036293	response to decreased oxygen levels	1.67e-10	8.92e-09	4.71	7194	217	169	24	[PRKAA1 - protein kinase, amp-activated, alpha 1 catalytic subunit, VEGFA - vascular endothelial growth factor a, AKT1 - v-akt murine thymoma viral oncogene homolog 1, HIPK2 - homeodomain interacting protein kinase 2, CAV1 - caveolin 1, caveolae protein, 22kda, RAF1 - v-raf-1 murine leukemia viral oncogene homolog 1, TERT - telomerase reverse transcriptase, E2F1 - e2f transcription factor 1, MDM2…
GO:0002684	positive regulation of immune system process	1.71e-10	9.1e-09	2.61	7194	784	169	48	[PRKACA - protein kinase, camp-dependent, catalytic, alpha, JUN - jun proto-oncogene, STAT3 - signal transducer and activator of transcription 3 (acute-phase response factor), RAF1 - v-raf-1 murine leukemia viral oncogene homolog 1, RELA - v-rel avian reticuloendotheliosis viral oncogene homolog a, SLC11A1 - solute carrier family 11 (proton-coupled divalent metal ion transporter), member 1, ABL1 …
GO:0051270	regulation of cellular component movement	1.93e-10	1.02e-08	2.64	7194	759	169	47	[AKT3 - v-akt murine thymoma viral oncogene homolog 3, DDR2 - discoidin domain receptor tyrosine kinase 2, STAT3 - signal transducer and activator of transcription 3 (acute-phase response factor), FBXW7 - f-box and wd repeat domain containing 7, e3 ubiquitin protein ligase, RAF1 - v-raf-1 murine leukemia viral oncogene homolog 1, STAT5A - signal transducer and activator of transcription 5a, TERT …
GO:1903052	positive regulation of proteolysis involved in cellular protein catabolic process	2.01e-10	1.06e-08	7.57	7194	90	169	16	[PARK2 - parkinson protein 2, e3 ubiquitin protein ligase (parkin), MAPK9 - mitogen-activated protein kinase 9, PLK1 - polo-like kinase 1, AKT1 - v-akt murine thymoma viral oncogene homolog 1, GNB2L1 - guanine nucleotide binding protein (g protein), beta polypeptide 2-like 1, FBXW7 - f-box and wd repeat domain containing 7, e3 ubiquitin protein ligase, CAV1 - caveolin 1, caveolae protein, 22kda, …
GO:0016043	cellular component organization	2.33e-10	1.22e-08	1.61	7194	2803	169	106	[PARK2 - parkinson protein 2, e3 ubiquitin protein ligase (parkin), DEPTOR - dep domain containing mtor-interacting protein, CDK1 - cyclin-dependent kinase 1, BRCA1 - breast cancer 1, early onset, RELA - v-rel avian reticuloendotheliosis viral oncogene homolog a, ABL1 - c-abl oncogene 1, non-receptor tyrosine kinase, MAP1LC3B - microtubule-associated protein 1 light chain 3 beta, TRIM28 - tripart…
GO:0051341	regulation of oxidoreductase activity	2.38e-10	1.24e-08	8.19	7194	78	169	15	[VDR - vitamin d (1,25- dihydroxyvitamin d3) receptor, PARK2 - parkinson protein 2, e3 ubiquitin protein ligase (parkin), AKT1 - v-akt murine thymoma viral oncogene homolog 1, INS - insulin, CAV1 - caveolin 1, caveolae protein, 22kda, NFKB1 - nuclear factor of kappa light polypeptide gene enhancer in b-cells 1, IL1B - interleukin 1, beta, TERT - telomerase reverse transcriptase, HSP90AA1 - heat s…
GO:0051223	regulation of protein transport	2.41e-10	1.26e-08	3.63	7194	364	169	31	[PRKAA1 - protein kinase, amp-activated, alpha 1 catalytic subunit, PARK2 - parkinson protein 2, e3 ubiquitin protein ligase (parkin), PRKACA - protein kinase, camp-dependent, catalytic, alpha, IRS1 - insulin receptor substrate 1, FBXW7 - f-box and wd repeat domain containing 7, e3 ubiquitin protein ligase, TP53 - tumor protein p53, EGFR - epidermal growth factor receptor, TRIM28 - tripartite mot…
GO:0040008	regulation of growth	2.49e-10	1.29e-08	3.27	7194	456	169	35	[FGFR2 - fibroblast growth factor receptor 2, PARK2 - parkinson protein 2, e3 ubiquitin protein ligase (parkin), STAT5A - signal transducer and activator of transcription 5a, TP53 - tumor protein p53, ABL1 - c-abl oncogene 1, non-receptor tyrosine kinase, EGFR - epidermal growth factor receptor, MAPT - microtubule-associated protein tau, PAK4 - p21 protein (cdc42/rac)-activated kinase 4, RPS6KA3 …
GO:2000377	regulation of reactive oxygen species metabolic process	2.51e-10	1.3e-08	5.99	7194	135	169	19	[PARK2 - parkinson protein 2, e3 ubiquitin protein ligase (parkin), AKT1 - v-akt murine thymoma viral oncogene homolog 1, HSP90AB1 - heat shock protein 90kda alpha (cytosolic), class b member 1, INS - insulin, BRCA1 - breast cancer 1, early onset, CAV1 - caveolin 1, caveolae protein, 22kda, IL1B - interleukin 1, beta, TP53 - tumor protein p53, NFE2L2 - nuclear factor (erythroid-derived 2)-like 2,…
GO:0031347	regulation of defense response	2.56e-10	1.32e-08	2.88	7194	605	169	41	[PRKACA - protein kinase, camp-dependent, catalytic, alpha, STAT3 - signal transducer and activator of transcription 3 (acute-phase response factor), RAF1 - v-raf-1 murine leukemia viral oncogene homolog 1, RELA - v-rel avian reticuloendotheliosis viral oncogene homolog a, EGFR - epidermal growth factor receptor, LRRK2 - leucine-rich repeat kinase 2, LYN - v-yes-1 yamaguchi sarcoma viral related …
GO:0043408	regulation of MAPK cascade	2.83e-10	1.45e-08	2.88	7194	607	169	41	[FGFR2 - fibroblast growth factor receptor 2, PRKAA1 - protein kinase, amp-activated, alpha 1 catalytic subunit, PARK2 - parkinson protein 2, e3 ubiquitin protein ligase (parkin), CDK1 - cyclin-dependent kinase 1, HIPK2 - homeodomain interacting protein kinase 2, FBXW7 - f-box and wd repeat domain containing 7, e3 ubiquitin protein ligase, RAF1 - v-raf-1 murine leukemia viral oncogene homolog 1, …
GO:0043535	regulation of blood vessel endothelial cell migration	2.87e-10	1.47e-08	8.08	7194	79	169	15	[AKT3 - v-akt murine thymoma viral oncogene homolog 3, SP1 - sp1 transcription factor, VEGFA - vascular endothelial growth factor a, AKT1 - v-akt murine thymoma viral oncogene homolog 1, FBXW7 - f-box and wd repeat domain containing 7, e3 ubiquitin protein ligase, STAT5A - signal transducer and activator of transcription 5a, PRKD1 - protein kinase d1, HSPB1 - heat shock 27kda protein 1, NFE2L2 - …
GO:0032502	developmental process	3.02e-10	1.53e-08	1.6	7194	2855	169	107	[PARK2 - parkinson protein 2, e3 ubiquitin protein ligase (parkin), CDK1 - cyclin-dependent kinase 1, BRCA1 - breast cancer 1, early onset, RELA - v-rel avian reticuloendotheliosis viral oncogene homolog a, ABL1 - c-abl oncogene 1, non-receptor tyrosine kinase, TRIM28 - tripartite motif containing 28, EP300 - e1a binding protein p300, PAK4 - p21 protein (cdc42/rac)-activated kinase 4, RET - ret p…
GO:0032436	positive regulation of proteasomal ubiquitin-dependent protein catabolic process	3.02e-10	1.54e-08	8.89	7194	67	169	14	[PARK2 - parkinson protein 2, e3 ubiquitin protein ligase (parkin), MAPK9 - mitogen-activated protein kinase 9, PLK1 - polo-like kinase 1, AKT1 - v-akt murine thymoma viral oncogene homolog 1, GNB2L1 - guanine nucleotide binding protein (g protein), beta polypeptide 2-like 1, CAV1 - caveolin 1, caveolae protein, 22kda, MDM2 - mdm2 oncogene, e3 ubiquitin protein ligase, CSNK1E - casein kinase 1, e…
GO:0050678	regulation of epithelial cell proliferation	3.04e-10	1.54e-08	4.22	7194	262	169	26	[FGFR2 - fibroblast growth factor receptor 2, AKT3 - v-akt murine thymoma viral oncogene homolog 3, FBXW7 - f-box and wd repeat domain containing 7, e3 ubiquitin protein ligase, STAT5A - signal transducer and activator of transcription 5a, TWIST1 - twist basic helix-loop-helix transcription factor 1, EGFR - epidermal growth factor receptor, EGF - epidermal growth factor, MYC - v-myc avian myelocy…
GO:0034248	regulation of cellular amide metabolic process	3.21e-10	1.62e-08	4.38	7194	243	169	25	[PRKAA1 - protein kinase, amp-activated, alpha 1 catalytic subunit, STAT3 - signal transducer and activator of transcription 3 (acute-phase response factor), EEF1A2 - eukaryotic translation elongation factor 1 alpha 2, TP53 - tumor protein p53, RELA - v-rel avian reticuloendotheliosis viral oncogene homolog a, RPL10 - ribosomal protein l10, NOTCH4 - notch 4, NFE2L2 - nuclear factor (erythroid-der…
GO:0071453	cellular response to oxygen levels	3.36e-10	1.69e-08	6.76	7194	107	169	17	[PRKAA1 - protein kinase, amp-activated, alpha 1 catalytic subunit, VEGFA - vascular endothelial growth factor a, AKT1 - v-akt murine thymoma viral oncogene homolog 1, HIPK2 - homeodomain interacting protein kinase 2, CAV1 - caveolin 1, caveolae protein, 22kda, E2F1 - e2f transcription factor 1, TERT - telomerase reverse transcriptase, MDM2 - mdm2 oncogene, e3 ubiquitin protein ligase, TP53 - tum…
GO:1901800	positive regulation of proteasomal protein catabolic process	3.47e-10	1.73e-08	7.98	7194	80	169	15	[PARK2 - parkinson protein 2, e3 ubiquitin protein ligase (parkin), MAPK9 - mitogen-activated protein kinase 9, PLK1 - polo-like kinase 1, AKT1 - v-akt murine thymoma viral oncogene homolog 1, GNB2L1 - guanine nucleotide binding protein (g protein), beta polypeptide 2-like 1, FBXW7 - f-box and wd repeat domain containing 7, e3 ubiquitin protein ligase, CAV1 - caveolin 1, caveolae protein, 22kda, …
GO:0032388	positive regulation of intracellular transport	4.05e-10	2.01e-08	5.49	7194	155	169	20	[PARK2 - parkinson protein 2, e3 ubiquitin protein ligase (parkin), PRKAA1 - protein kinase, amp-activated, alpha 1 catalytic subunit, AKT2 - v-akt murine thymoma viral oncogene homolog 2, PRKACA - protein kinase, camp-dependent, catalytic, alpha, HDAC3 - histone deacetylase 3, MAPK1 - mitogen-activated protein kinase 1, HSP90AB1 - heat shock protein 90kda alpha (cytosolic), class b member 1, FBX…
GO:0048869	cellular developmental process	4.05e-10	2.02e-08	1.93	7194	1653	169	75	[CDK1 - cyclin-dependent kinase 1, PRKACA - protein kinase, camp-dependent, catalytic, alpha, FBXW7 - f-box and wd repeat domain containing 7, e3 ubiquitin protein ligase, NOTCH4 - notch 4, ABL1 - c-abl oncogene 1, non-receptor tyrosine kinase, TRIM28 - tripartite motif containing 28, MAPT - microtubule-associated protein tau, LRRK2 - leucine-rich repeat kinase 2, EP300 - e1a binding protein p300…
GO:0060149	negative regulation of posttranscriptional gene silencing	4.4e-10	2.16e-08	22.7	7194	15	169	8	[TP53 - tumor protein p53, TNF - tumor necrosis factor, NCOR2 - nuclear receptor corepressor 2, ELAVL1 - elav (embryonic lethal, abnormal vision, drosophila)-like 1 (hu antigen r), ESR1 - estrogen receptor 1, STAT3 - signal transducer and activator of transcription 3 (acute-phase response factor), PPARG - peroxisome proliferator-activated receptor gamma, TERT - telomerase reverse transcriptase]
GO:0060965	negative regulation of gene silencing by miRNA	4.4e-10	2.17e-08	22.7	7194	15	169	8	[TP53 - tumor protein p53, TNF - tumor necrosis factor, NCOR2 - nuclear receptor corepressor 2, ELAVL1 - elav (embryonic lethal, abnormal vision, drosophila)-like 1 (hu antigen r), ESR1 - estrogen receptor 1, STAT3 - signal transducer and activator of transcription 3 (acute-phase response factor), PPARG - peroxisome proliferator-activated receptor gamma, TERT - telomerase reverse transcriptase]
GO:0060967	negative regulation of gene silencing by RNA	4.4e-10	2.18e-08	22.7	7194	15	169	8	[TP53 - tumor protein p53, TNF - tumor necrosis factor, NCOR2 - nuclear receptor corepressor 2, ELAVL1 - elav (embryonic lethal, abnormal vision, drosophila)-like 1 (hu antigen r), ESR1 - estrogen receptor 1, STAT3 - signal transducer and activator of transcription 3 (acute-phase response factor), PPARG - peroxisome proliferator-activated receptor gamma, TERT - telomerase reverse transcriptase]
GO:0045787	positive regulation of cell cycle	4.48e-10	2.19e-08	4	7194	287	169	27	[FGFR2 - fibroblast growth factor receptor 2, CDC25A - cell division cycle 25a, PRKACA - protein kinase, camp-dependent, catalytic, alpha, CDK1 - cyclin-dependent kinase 1, AURKB - aurora kinase b, BRCA1 - breast cancer 1, early onset, TERT - telomerase reverse transcriptase, MDM2 - mdm2 oncogene, e3 ubiquitin protein ligase, TP53 - tumor protein p53, EGFR - epidermal growth factor receptor, ABL1…
GO:0050794	regulation of cellular process	4.87e-10	2.38e-08	1.22	7194	5635	169	161	[PARK2 - parkinson protein 2, e3 ubiquitin protein ligase (parkin), DEPTOR - dep domain containing mtor-interacting protein, CDC25A - cell division cycle 25a, CDK1 - cyclin-dependent kinase 1, BRCA1 - breast cancer 1, early onset, RELA - v-rel avian reticuloendotheliosis viral oncogene homolog a, ABL1 - c-abl oncogene 1, non-receptor tyrosine kinase, TRIM28 - tripartite motif containing 28, NCOR2…
GO:0065008	regulation of biological quality	5.03e-10	2.45e-08	1.73	7194	2241	169	91	[PARK2 - parkinson protein 2, e3 ubiquitin protein ligase (parkin), PRKAA1 - protein kinase, amp-activated, alpha 1 catalytic subunit, AKT3 - v-akt murine thymoma viral oncogene homolog 3, DEPTOR - dep domain containing mtor-interacting protein, PRKACA - protein kinase, camp-dependent, catalytic, alpha, FBXW7 - f-box and wd repeat domain containing 7, e3 ubiquitin protein ligase, SLC11A1 - solute…
GO:0042326	negative regulation of phosphorylation	5.19e-10	2.51e-08	3.62	7194	353	169	30	[PARK2 - parkinson protein 2, e3 ubiquitin protein ligase (parkin), DEPTOR - dep domain containing mtor-interacting protein, NTRK3 - neurotrophic tyrosine kinase, receptor, type 3, TWIST1 - twist basic helix-loop-helix transcription factor 1, ABL1 - c-abl oncogene 1, non-receptor tyrosine kinase, MAPT - microtubule-associated protein tau, LYN - v-yes-1 yamaguchi sarcoma viral related oncogene hom…
GO:0030334	regulation of cell migration	5.2e-10	2.51e-08	2.72	7194	672	169	43	[AKT3 - v-akt murine thymoma viral oncogene homolog 3, DDR2 - discoidin domain receptor tyrosine kinase 2, STAT3 - signal transducer and activator of transcription 3 (acute-phase response factor), FBXW7 - f-box and wd repeat domain containing 7, e3 ubiquitin protein ligase, STAT5A - signal transducer and activator of transcription 5a, TERT - telomerase reverse transcriptase, NTRK3 - neurotrophic …
GO:0051896	regulation of protein kinase B signaling	5.24e-10	2.52e-08	4.88	7194	192	169	22	[FGFR2 - fibroblast growth factor receptor 2, IGF1R - insulin-like growth factor 1 receptor, AKT1 - v-akt murine thymoma viral oncogene homolog 1, GNB2L1 - guanine nucleotide binding protein (g protein), beta polypeptide 2-like 1, HSP90AB1 - heat shock protein 90kda alpha (cytosolic), class b member 1, INS - insulin, IRS1 - insulin receptor substrate 1, NTRK3 - neurotrophic tyrosine kinase, recep…
GO:0009411	response to UV	6.08e-10	2.91e-08	6.52	7194	111	169	17	[PRKAA1 - protein kinase, amp-activated, alpha 1 catalytic subunit, CDC25A - cell division cycle 25a, MAPK8 - mitogen-activated protein kinase 8, AKT1 - v-akt murine thymoma viral oncogene homolog 1, AURKB - aurora kinase b, RELA - v-rel avian reticuloendotheliosis viral oncogene homolog a, TP53 - tumor protein p53, POLH - polymerase (dna directed), eta, PARP1 - poly (adp-ribose) polymerase 1, EG…
GO:0043536	positive regulation of blood vessel endothelial cell migration	6.39e-10	3.05e-08	10.64	7194	48	169	12	[HSPB1 - heat shock 27kda protein 1, NFE2L2 - nuclear factor (erythroid-derived 2)-like 2, SP1 - sp1 transcription factor, ABL1 - c-abl oncogene 1, non-receptor tyrosine kinase, AKT3 - v-akt murine thymoma viral oncogene homolog 3, VEGFA - vascular endothelial growth factor a, AKT1 - v-akt murine thymoma viral oncogene homolog 1, PRKCA - protein kinase c, alpha, NOS3 - nitric oxide synthase 3 (en…
GO:1902895	positive regulation of pri-miRNA transcription by RNA polymerase II	8.24e-10	3.92e-08	12.01	7194	39	169	11	[RELA - v-rel avian reticuloendotheliosis viral oncogene homolog a, TP53 - tumor protein p53, FOS - fbj murine osteosarcoma viral oncogene homolog, TNF - tumor necrosis factor, JUN - jun proto-oncogene, SMAD3 - smad family member 3, STAT3 - signal transducer and activator of transcription 3 (acute-phase response factor), PPARG - peroxisome proliferator-activated receptor gamma, TERT - telomerase …
GO:0046626	regulation of insulin receptor signaling pathway	8.3e-10	3.94e-08	10.42	7194	49	169	12	[RELA - v-rel avian reticuloendotheliosis viral oncogene homolog a, PRKAA1 - protein kinase, amp-activated, alpha 1 catalytic subunit, SRC - v-src avian sarcoma (schmidt-ruppin a-2) viral oncogene homolog, PRKCB - protein kinase c, beta, PRKCD - protein kinase c, delta, INS - insulin, IRS1 - insulin receptor substrate 1, TSC2 - tuberous sclerosis 2, PAK1 - p21 protein (cdc42/rac)-activated kinase…
GO:0045862	positive regulation of proteolysis	8.8e-10	4.16e-08	4.02	7194	275	169	26	[PARK2 - parkinson protein 2, e3 ubiquitin protein ligase (parkin), STAT3 - signal transducer and activator of transcription 3 (acute-phase response factor), FBXW7 - f-box and wd repeat domain containing 7, e3 ubiquitin protein ligase, MDM2 - mdm2 oncogene, e3 ubiquitin protein ligase, NFE2L2 - nuclear factor (erythroid-derived 2)-like 2, MAPT - microtubule-associated protein tau, LRRK2 - leucine…
GO:0001819	positive regulation of cytokine production	8.94e-10	4.21e-08	3.54	7194	361	169	30	[BRCA1 - breast cancer 1, early onset, STAT3 - signal transducer and activator of transcription 3 (acute-phase response factor), RELA - v-rel avian reticuloendotheliosis viral oncogene homolog a, SLC11A1 - solute carrier family 11 (proton-coupled divalent metal ion transporter), member 1, ABL1 - c-abl oncogene 1, non-receptor tyrosine kinase, TWIST1 - twist basic helix-loop-helix transcription fa…
GO:0001933	negative regulation of protein phosphorylation	9.49e-10	4.46e-08	3.75	7194	318	169	28	[PARK2 - parkinson protein 2, e3 ubiquitin protein ligase (parkin), DEPTOR - dep domain containing mtor-interacting protein, NTRK3 - neurotrophic tyrosine kinase, receptor, type 3, TWIST1 - twist basic helix-loop-helix transcription factor 1, ABL1 - c-abl oncogene 1, non-receptor tyrosine kinase, LYN - v-yes-1 yamaguchi sarcoma viral related oncogene homolog, LRRK2 - leucine-rich repeat kinase 2,…
GO:0002429	immune response-activating cell surface receptor signaling pathway	9.58e-10	4.49e-08	4.33	7194	236	169	24	[RPS6KA5 - ribosomal protein s6 kinase, 90kda, polypeptide 5, ARPC2 - actin related protein 2/3 complex, subunit 2, 34kda, PRKACA - protein kinase, camp-dependent, catalytic, alpha, MAPK3 - mitogen-activated protein kinase 3, HSP90AB1 - heat shock protein 90kda alpha (cytosolic), class b member 1, MAPK1 - mitogen-activated protein kinase 1, NFKB1 - nuclear factor of kappa light polypeptide gene e…
GO:0043405	regulation of MAP kinase activity	1.12e-09	5.25e-08	3.84	7194	299	169	27	[PRKAA1 - protein kinase, amp-activated, alpha 1 catalytic subunit, CDK1 - cyclin-dependent kinase 1, RAF1 - v-raf-1 murine leukemia viral oncogene homolog 1, NTRK3 - neurotrophic tyrosine kinase, receptor, type 3, EGFR - epidermal growth factor receptor, LYN - v-yes-1 yamaguchi sarcoma viral related oncogene homolog, LRRK2 - leucine-rich repeat kinase 2, EGF - epidermal growth factor, RET - ret …
GO:0051091	positive regulation of DNA-binding transcription factor activity	1.18e-09	5.46e-08	4.47	7194	219	169	23	[RPS6KA5 - ribosomal protein s6 kinase, 90kda, polypeptide 5, VEGFA - vascular endothelial growth factor a, AKT1 - v-akt murine thymoma viral oncogene homolog 1, HIPK2 - homeodomain interacting protein kinase 2, INS - insulin, DDR2 - discoidin domain receptor tyrosine kinase 2, NFKB1 - nuclear factor of kappa light polypeptide gene enhancer in b-cells 1, STAT3 - signal transducer and activator of…
GO:1900180	regulation of protein localization to nucleus	1.2e-09	5.54e-08	6.74	7194	101	169	16	[PLK1 - polo-like kinase 1, CDK1 - cyclin-dependent kinase 1, AKT1 - v-akt murine thymoma viral oncogene homolog 1, HDAC3 - histone deacetylase 3, HSP90AB1 - heat shock protein 90kda alpha (cytosolic), class b member 1, INS - insulin, MAPK1 - mitogen-activated protein kinase 1, TERT - telomerase reverse transcriptase, PARP1 - poly (adp-ribose) polymerase 1, TRIM28 - tripartite motif containing 28…
GO:0090087	regulation of peptide transport	1.26e-09	5.84e-08	3.39	7194	389	169	31	[PARK2 - parkinson protein 2, e3 ubiquitin protein ligase (parkin), PRKAA1 - protein kinase, amp-activated, alpha 1 catalytic subunit, PRKACA - protein kinase, camp-dependent, catalytic, alpha, IRS1 - insulin receptor substrate 1, FBXW7 - f-box and wd repeat domain containing 7, e3 ubiquitin protein ligase, TP53 - tumor protein p53, EGFR - epidermal growth factor receptor, TRIM28 - tripartite mot…
GO:0034097	response to cytokine	1.41e-09	6.51e-08	3.29	7194	414	169	32	[JUN - jun proto-oncogene, BRCA1 - breast cancer 1, early onset, STAT3 - signal transducer and activator of transcription 3 (acute-phase response factor), RELA - v-rel avian reticuloendotheliosis viral oncogene homolog a, NFE2L2 - nuclear factor (erythroid-derived 2)-like 2, SLC11A1 - solute carrier family 11 (proton-coupled divalent metal ion transporter), member 1, CEBPA - ccaat/enhancer bindin…
GO:1900407	regulation of cellular response to oxidative stress	1.58e-09	7.24e-08	8.78	7194	63	169	13	[PARK2 - parkinson protein 2, e3 ubiquitin protein ligase (parkin), AKT1 - v-akt murine thymoma viral oncogene homolog 1, GNB2L1 - guanine nucleotide binding protein (g protein), beta polypeptide 2-like 1, INS - insulin, FBXW7 - f-box and wd repeat domain containing 7, e3 ubiquitin protein ligase, PARP1 - poly (adp-ribose) polymerase 1, HSPB1 - heat shock 27kda protein 1, NFE2L2 - nuclear factor …
GO:0060284	regulation of cell development	1.65e-09	7.56e-08	2.67	7194	670	169	42	[PARK2 - parkinson protein 2, e3 ubiquitin protein ligase (parkin), CDK1 - cyclin-dependent kinase 1, FBXW7 - f-box and wd repeat domain containing 7, e3 ubiquitin protein ligase, NTRK3 - neurotrophic tyrosine kinase, receptor, type 3, TP53 - tumor protein p53, RELA - v-rel avian reticuloendotheliosis viral oncogene homolog a, NFE2L2 - nuclear factor (erythroid-derived 2)-like 2, ABL1 - c-abl onc…
GO:0071248	cellular response to metal ion	1.67e-09	7.6e-08	5.72	7194	134	169	18	[PARK2 - parkinson protein 2, e3 ubiquitin protein ligase (parkin), PRKAA1 - protein kinase, amp-activated, alpha 1 catalytic subunit, MAPK9 - mitogen-activated protein kinase 9, MAPK8 - mitogen-activated protein kinase 8, AKT1 - v-akt murine thymoma viral oncogene homolog 1, MAPK3 - mitogen-activated protein kinase 3, MAPK1 - mitogen-activated protein kinase 1, JUN - jun proto-oncogene, PARP1 - …
GO:0009416	response to light stimulus	1.68e-09	7.66e-08	4.59	7194	204	169	22	[MAPK10 - mitogen-activated protein kinase 10, PRKAA1 - protein kinase, amp-activated, alpha 1 catalytic subunit, CDC25A - cell division cycle 25a, MAPK8 - mitogen-activated protein kinase 8, AKT2 - v-akt murine thymoma viral oncogene homolog 2, AKT1 - v-akt murine thymoma viral oncogene homolog 1, AURKB - aurora kinase b, RELA - v-rel avian reticuloendotheliosis viral oncogene homolog a, TP53 - …
GO:1903201	regulation of oxidative stress-induced cell death	1.75e-09	7.91e-08	9.82	7194	52	169	12	[HSPB1 - heat shock 27kda protein 1, PARP1 - poly (adp-ribose) polymerase 1, NFE2L2 - nuclear factor (erythroid-derived 2)-like 2, PARK2 - parkinson protein 2, e3 ubiquitin protein ligase (parkin), LRRK2 - leucine-rich repeat kinase 2, AKT1 - v-akt murine thymoma viral oncogene homolog 1, NR4A3 - nuclear receptor subfamily 4, group a, member 3, GNB2L1 - guanine nucleotide binding protein (g prote…
GO:0002757	immune response-activating signal transduction	1.8e-09	8.11e-08	3.64	7194	327	169	28	[PRKACA - protein kinase, camp-dependent, catalytic, alpha, RAF1 - v-raf-1 murine leukemia viral oncogene homolog 1, RELA - v-rel avian reticuloendotheliosis viral oncogene homolog a, ABL1 - c-abl oncogene 1, non-receptor tyrosine kinase, LYN - v-yes-1 yamaguchi sarcoma viral related oncogene homolog, EP300 - e1a binding protein p300, RPS6KA3 - ribosomal protein s6 kinase, 90kda, polypeptide 3, T…
GO:0045765	regulation of angiogenesis	1.89e-09	8.52e-08	4.19	7194	244	169	24	[SP1 - sp1 transcription factor, AKT3 - v-akt murine thymoma viral oncogene homolog 3, KRT1 - keratin 1, VEGFA - vascular endothelial growth factor a, HIPK2 - homeodomain interacting protein kinase 2, BRCA1 - breast cancer 1, early onset, FBXW7 - f-box and wd repeat domain containing 7, e3 ubiquitin protein ligase, IL1B - interleukin 1, beta, TERT - telomerase reverse transcriptase, PRKD1 - prote…
GO:0050776	regulation of immune response	2.1e-09	9.43e-08	2.53	7194	758	169	45	[PRKACA - protein kinase, camp-dependent, catalytic, alpha, JUN - jun proto-oncogene, RAF1 - v-raf-1 murine leukemia viral oncogene homolog 1, RELA - v-rel avian reticuloendotheliosis viral oncogene homolog a, SLC11A1 - solute carrier family 11 (proton-coupled divalent metal ion transporter), member 1, ABL1 - c-abl oncogene 1, non-receptor tyrosine kinase, MYB - v-myb avian myeloblastosis viral o…
GO:0033044	regulation of chromosome organization	2.18e-09	9.76e-08	4	7194	266	169	25	[AURKB - aurora kinase b, BRCA1 - breast cancer 1, early onset, TP53 - tumor protein p53, TWIST1 - twist basic helix-loop-helix transcription factor 1, MYB - v-myb avian myeloblastosis viral oncogene homolog, TRIM28 - tripartite motif containing 28, MAPT - microtubule-associated protein tau, LRRK2 - leucine-rich repeat kinase 2, ATM - ataxia telangiectasia mutated, MYC - v-myc avian myelocytomato…
GO:0043086	negative regulation of catalytic activity	2.25e-09	1e-07	2.89	7194	545	169	37	[PARK2 - parkinson protein 2, e3 ubiquitin protein ligase (parkin), DEPTOR - dep domain containing mtor-interacting protein, RAF1 - v-raf-1 murine leukemia viral oncogene homolog 1, TP53 - tumor protein p53, ABL1 - c-abl oncogene 1, non-receptor tyrosine kinase, MAPT - microtubule-associated protein tau, LRRK2 - leucine-rich repeat kinase 2, LYN - v-yes-1 yamaguchi sarcoma viral related oncogene …
GO:1902882	regulation of response to oxidative stress	2.38e-09	1.06e-07	8.51	7194	65	169	13	[PARK2 - parkinson protein 2, e3 ubiquitin protein ligase (parkin), AKT1 - v-akt murine thymoma viral oncogene homolog 1, INS - insulin, GNB2L1 - guanine nucleotide binding protein (g protein), beta polypeptide 2-like 1, FBXW7 - f-box and wd repeat domain containing 7, e3 ubiquitin protein ligase, PARP1 - poly (adp-ribose) polymerase 1, HSPB1 - heat shock 27kda protein 1, NFE2L2 - nuclear factor …
GO:0033127	regulation of histone phosphorylation	2.5e-09	1.11e-07	24.83	7194	12	169	7	[RPS6KA4 - ribosomal protein s6 kinase, 90kda, polypeptide 4, TWIST1 - twist basic helix-loop-helix transcription factor 1, RPS6KA5 - ribosomal protein s6 kinase, 90kda, polypeptide 5, CDK9 - cyclin-dependent kinase 9, MAPK3 - mitogen-activated protein kinase 3, ATM - ataxia telangiectasia mutated, IL1B - interleukin 1, beta]
GO:0002253	activation of immune response	2.53e-09	1.12e-07	3.39	7194	377	169	30	[PRKACA - protein kinase, camp-dependent, catalytic, alpha, RAF1 - v-raf-1 murine leukemia viral oncogene homolog 1, RELA - v-rel avian reticuloendotheliosis viral oncogene homolog a, ABL1 - c-abl oncogene 1, non-receptor tyrosine kinase, LYN - v-yes-1 yamaguchi sarcoma viral related oncogene homolog, EP300 - e1a binding protein p300, RPS6KA3 - ribosomal protein s6 kinase, 90kda, polypeptide 3, T…
GO:0071276	cellular response to cadmium ion	2.61e-09	1.14e-07	15.32	7194	25	169	9	[MAPK9 - mitogen-activated protein kinase 9, FOS - fbj murine osteosarcoma viral oncogene homolog, EGFR - epidermal growth factor receptor, MAPK8 - mitogen-activated protein kinase 8, AKT1 - v-akt murine thymoma viral oncogene homolog 1, MAPK3 - mitogen-activated protein kinase 3, MAPK1 - mitogen-activated protein kinase 1, JUN - jun proto-oncogene, CHUK - conserved helix-loop-helix ubiquitous ki…
GO:0031647	regulation of protein stability	2.6e-09	1.15e-07	4.7	7194	190	169	21	[PARK2 - parkinson protein 2, e3 ubiquitin protein ligase (parkin), PLK1 - polo-like kinase 1, HDAC3 - histone deacetylase 3, MAPK1 - mitogen-activated protein kinase 1, HSP90AB1 - heat shock protein 90kda alpha (cytosolic), class b member 1, PRKDC - protein kinase, dna-activated, catalytic polypeptide, FBXW7 - f-box and wd repeat domain containing 7, e3 ubiquitin protein ligase, TERT - telomeras…
GO:1900076	regulation of cellular response to insulin stimulus	2.79e-09	1.22e-07	9.46	7194	54	169	12	[RELA - v-rel avian reticuloendotheliosis viral oncogene homolog a, PRKAA1 - protein kinase, amp-activated, alpha 1 catalytic subunit, SRC - v-src avian sarcoma (schmidt-ruppin a-2) viral oncogene homolog, PRKCB - protein kinase c, beta, PRKCD - protein kinase c, delta, INS - insulin, IRS1 - insulin receptor substrate 1, TSC2 - tuberous sclerosis 2, PAK1 - p21 protein (cdc42/rac)-activated kinase…
GO:0051052	regulation of DNA metabolic process	2.89e-09	1.26e-07	3.68	7194	312	169	27	[JUN - jun proto-oncogene, AURKB - aurora kinase b, BRCA1 - breast cancer 1, early onset, TP53 - tumor protein p53, EGFR - epidermal growth factor receptor, TWIST1 - twist basic helix-loop-helix transcription factor 1, TRIM28 - tripartite motif containing 28, ATM - ataxia telangiectasia mutated, EGF - epidermal growth factor, MYC - v-myc avian myelocytomatosis viral oncogene homolog, ATF1 - activ…
GO:1905269	positive regulation of chromatin organization	3e-09	1.31e-07	7.54	7194	79	169	14	[RPS6KA5 - ribosomal protein s6 kinase, 90kda, polypeptide 5, VEGFA - vascular endothelial growth factor a, CDK9 - cyclin-dependent kinase 9, MAPK3 - mitogen-activated protein kinase 3, BRCA1 - breast cancer 1, early onset, IL1B - interleukin 1, beta, PRKD1 - protein kinase d1, RPS6KA4 - ribosomal protein s6 kinase, 90kda, polypeptide 4, TP53 - tumor protein p53, TRIM28 - tripartite motif contain…
GO:2001252	positive regulation of chromosome organization	3.05e-09	1.32e-07	5.51	7194	139	169	18	[MAPK15 - mitogen-activated protein kinase 15, RPS6KA5 - ribosomal protein s6 kinase, 90kda, polypeptide 5, VEGFA - vascular endothelial growth factor a, CDK9 - cyclin-dependent kinase 9, MAPK3 - mitogen-activated protein kinase 3, MAPK1 - mitogen-activated protein kinase 1, RB1 - retinoblastoma 1, AURKB - aurora kinase b, BRCA1 - breast cancer 1, early onset, IL1B - interleukin 1, beta, PRKD1 - …
GO:0038095	Fc-epsilon receptor signaling pathway	3.13e-09	1.35e-07	6.87	7194	93	169	15	[MAPK10 - mitogen-activated protein kinase 10, MAPK9 - mitogen-activated protein kinase 9, MAPK8 - mitogen-activated protein kinase 8, MAPK3 - mitogen-activated protein kinase 3, JUN - jun proto-oncogene, MAPK1 - mitogen-activated protein kinase 1, NFKB1 - nuclear factor of kappa light polypeptide gene enhancer in b-cells 1, IKBKB - inhibitor of kappa light polypeptide gene enhancer in b-cells, k…
GO:0009267	cellular response to starvation	3.3e-09	1.42e-07	6.31	7194	108	169	16	[PRKAA1 - protein kinase, amp-activated, alpha 1 catalytic subunit, MAPK8 - mitogen-activated protein kinase 8, MAPK3 - mitogen-activated protein kinase 3, MAPK1 - mitogen-activated protein kinase 1, JUN - jun proto-oncogene, TFEB - transcription factor eb, PRKD1 - protein kinase d1, TP53 - tumor protein p53, NFE2L2 - nuclear factor (erythroid-derived 2)-like 2, MAP1LC3B - microtubule-associated …
GO:0007346	regulation of mitotic cell cycle	3.41e-09	1.47e-07	3.1	7194	453	169	33	[CDC25A - cell division cycle 25a, CDK1 - cyclin-dependent kinase 1, PRKACA - protein kinase, camp-dependent, catalytic, alpha, AURKB - aurora kinase b, BRCA1 - breast cancer 1, early onset, TERT - telomerase reverse transcriptase, MDM2 - mdm2 oncogene, e3 ubiquitin protein ligase, TP53 - tumor protein p53, ABL1 - c-abl oncogene 1, non-receptor tyrosine kinase, EGFR - epidermal growth factor rece…
GO:0071902	positive regulation of protein serine/threonine kinase activity	3.71e-09	1.59e-07	3.76	7194	294	169	26	[PRKAA1 - protein kinase, amp-activated, alpha 1 catalytic subunit, CDK1 - cyclin-dependent kinase 1, RAF1 - v-raf-1 murine leukemia viral oncogene homolog 1, NTRK3 - neurotrophic tyrosine kinase, receptor, type 3, EGFR - epidermal growth factor receptor, LRRK2 - leucine-rich repeat kinase 2, EGF - epidermal growth factor, RET - ret proto-oncogene, MAP2K1 - mitogen-activated protein kinase kinase…
GO:0001817	regulation of cytokine production	3.73e-09	1.59e-07	2.84	7194	555	169	37	[BRCA1 - breast cancer 1, early onset, STAT3 - signal transducer and activator of transcription 3 (acute-phase response factor), RELA - v-rel avian reticuloendotheliosis viral oncogene homolog a, SLC11A1 - solute carrier family 11 (proton-coupled divalent metal ion transporter), member 1, TWIST1 - twist basic helix-loop-helix transcription factor 1, ABL1 - c-abl oncogene 1, non-receptor tyrosine …
GO:0051093	negative regulation of developmental process	3.87e-09	1.65e-07	2.59	7194	689	169	42	[PARK2 - parkinson protein 2, e3 ubiquitin protein ligase (parkin), AKT3 - v-akt murine thymoma viral oncogene homolog 3, PRKACA - protein kinase, camp-dependent, catalytic, alpha, FBXW7 - f-box and wd repeat domain containing 7, e3 ubiquitin protein ligase, TERT - telomerase reverse transcriptase, TP53 - tumor protein p53, NFE2L2 - nuclear factor (erythroid-derived 2)-like 2, NOTCH4 - notch 4, T…
GO:1901342	regulation of vasculature development	4.04e-09	1.71e-07	3.88	7194	274	169	25	[AKT3 - v-akt murine thymoma viral oncogene homolog 3, HIPK2 - homeodomain interacting protein kinase 2, BRCA1 - breast cancer 1, early onset, FBXW7 - f-box and wd repeat domain containing 7, e3 ubiquitin protein ligase, TERT - telomerase reverse transcriptase, HIF1AN - hypoxia inducible factor 1, alpha subunit inhibitor, NFE2L2 - nuclear factor (erythroid-derived 2)-like 2, ABL1 - c-abl oncogene…
GO:0033129	positive regulation of histone phosphorylation	4.15e-09	1.75e-07	31.93	7194	8	169	6	[RPS6KA4 - ribosomal protein s6 kinase, 90kda, polypeptide 4, RPS6KA5 - ribosomal protein s6 kinase, 90kda, polypeptide 5, CDK9 - cyclin-dependent kinase 9, ATM - ataxia telangiectasia mutated, MAPK3 - mitogen-activated protein kinase 3, IL1B - interleukin 1, beta]
GO:0033673	negative regulation of kinase activity	4.18e-09	1.76e-07	4.38	7194	214	169	22	[PARK2 - parkinson protein 2, e3 ubiquitin protein ligase (parkin), DEPTOR - dep domain containing mtor-interacting protein, PLK1 - polo-like kinase 1, IGF1R - insulin-like growth factor 1 receptor, AKT1 - v-akt murine thymoma viral oncogene homolog 1, RB1 - retinoblastoma 1, GNB2L1 - guanine nucleotide binding protein (g protein), beta polypeptide 2-like 1, CAV1 - caveolin 1, caveolae protein, 2…
GO:0044087	regulation of cellular component biogenesis	4.29e-09	1.8e-07	2.63	7194	664	169	41	[PRKAA1 - protein kinase, amp-activated, alpha 1 catalytic subunit, PARK2 - parkinson protein 2, e3 ubiquitin protein ligase (parkin), PRKACA - protein kinase, camp-dependent, catalytic, alpha, JUN - jun proto-oncogene, BRCA1 - breast cancer 1, early onset, RAF1 - v-raf-1 murine leukemia viral oncogene homolog 1, TP53 - tumor protein p53, TWIST1 - twist basic helix-loop-helix transcription factor…
GO:0050999	regulation of nitric-oxide synthase activity	4.34e-09	1.81e-07	12.16	7194	35	169	10	[TNF - tumor necrosis factor, HSP90AA1 - heat shock protein 90kda alpha (cytosolic), class a member 1, EGFR - epidermal growth factor receptor, AKT1 - v-akt murine thymoma viral oncogene homolog 1, INS - insulin, NOS3 - nitric oxide synthase 3 (endothelial cell), CAV1 - caveolin 1, caveolae protein, 22kda, IL1B - interleukin 1, beta, TERT - telomerase reverse transcriptase, HIF1A - hypoxia induci…
GO:0022603	regulation of anatomical structure morphogenesis	4.35e-09	1.81e-07	2.44	7194	804	169	46	[FGFR2 - fibroblast growth factor receptor 2, PARK2 - parkinson protein 2, e3 ubiquitin protein ligase (parkin), AKT3 - v-akt murine thymoma viral oncogene homolog 3, HIPK2 - homeodomain interacting protein kinase 2, BRCA1 - breast cancer 1, early onset, FBXW7 - f-box and wd repeat domain containing 7, e3 ubiquitin protein ligase, TERT - telomerase reverse transcriptase, HIF1AN - hypoxia inducibl…
GO:0051972	regulation of telomerase activity	4.34e-09	1.82e-07	12.16	7194	35	169	10	[TP53 - tumor protein p53, HSP90AA1 - heat shock protein 90kda alpha (cytosolic), class a member 1, MAPK15 - mitogen-activated protein kinase 15, SRC - v-src avian sarcoma (schmidt-ruppin a-2) viral oncogene homolog, MAPK3 - mitogen-activated protein kinase 3, HSP90AB1 - heat shock protein 90kda alpha (cytosolic), class b member 1, MAPK1 - mitogen-activated protein kinase 1, AURKB - aurora kinase…
GO:0045637	regulation of myeloid cell differentiation	4.81e-09	2e-07	4.78	7194	178	169	20	[RB1 - retinoblastoma 1, JUN - jun proto-oncogene, PRKDC - protein kinase, dna-activated, catalytic polypeptide, FBXW7 - f-box and wd repeat domain containing 7, e3 ubiquitin protein ligase, STAT3 - signal transducer and activator of transcription 3 (acute-phase response factor), FOS - fbj murine osteosarcoma viral oncogene homolog, TNF - tumor necrosis factor, LYN - v-yes-1 yamaguchi sarcoma vir…
GO:0042752	regulation of circadian rhythm	4.93e-09	2.04e-07	6.65	7194	96	169	15	[MAPK10 - mitogen-activated protein kinase 10, PRKAA1 - protein kinase, amp-activated, alpha 1 catalytic subunit, MAPK9 - mitogen-activated protein kinase 9, MAPK8 - mitogen-activated protein kinase 8, CDK1 - cyclin-dependent kinase 1, HDAC3 - histone deacetylase 3, FBXW7 - f-box and wd repeat domain containing 7, e3 ubiquitin protein ligase, PRKDC - protein kinase, dna-activated, catalytic polyp…
GO:0001558	regulation of cell growth	4.95e-09	2.04e-07	3.71	7194	298	169	26	[PARK2 - parkinson protein 2, e3 ubiquitin protein ligase (parkin), TP53 - tumor protein p53, EGFR - epidermal growth factor receptor, ABL1 - c-abl oncogene 1, non-receptor tyrosine kinase, MAPT - microtubule-associated protein tau, PAK4 - p21 protein (cdc42/rac)-activated kinase 4, RPS6KA3 - ribosomal protein s6 kinase, 90kda, polypeptide 3, RPS6KA1 - ribosomal protein s6 kinase, 90kda, polypept…
GO:0002223	stimulatory C-type lectin receptor signaling pathway	4.99e-09	2.05e-07	7.27	7194	82	169	14	[RPS6KA5 - ribosomal protein s6 kinase, 90kda, polypeptide 5, PRKACA - protein kinase, camp-dependent, catalytic, alpha, NFKB1 - nuclear factor of kappa light polypeptide gene enhancer in b-cells 1, RAF1 - v-raf-1 murine leukemia viral oncogene homolog 1, IKBKB - inhibitor of kappa light polypeptide gene enhancer in b-cells, kinase beta, RELA - v-rel avian reticuloendotheliosis viral oncogene hom…
GO:0071496	cellular response to external stimulus	5.1e-09	2.09e-07	4.15	7194	236	169	23	[PRKAA1 - protein kinase, amp-activated, alpha 1 catalytic subunit, MAPK8 - mitogen-activated protein kinase 8, AKT1 - v-akt murine thymoma viral oncogene homolog 1, MAPK3 - mitogen-activated protein kinase 3, JUN - jun proto-oncogene, MAPK1 - mitogen-activated protein kinase 1, NFKB1 - nuclear factor of kappa light polypeptide gene enhancer in b-cells 1, TFEB - transcription factor eb, IL1B - in…
GO:0031058	positive regulation of histone modification	5.16e-09	2.11e-07	8.02	7194	69	169	13	[RPS6KA5 - ribosomal protein s6 kinase, 90kda, polypeptide 5, VEGFA - vascular endothelial growth factor a, CDK9 - cyclin-dependent kinase 9, MAPK3 - mitogen-activated protein kinase 3, BRCA1 - breast cancer 1, early onset, IL1B - interleukin 1, beta, PRKD1 - protein kinase d1, TP53 - tumor protein p53, RPS6KA4 - ribosomal protein s6 kinase, 90kda, polypeptide 4, MYB - v-myb avian myeloblastosis …
GO:0031349	positive regulation of defense response	5.36e-09	2.19e-07	3.37	7194	366	169	29	[PRKACA - protein kinase, camp-dependent, catalytic, alpha, STAT3 - signal transducer and activator of transcription 3 (acute-phase response factor), RAF1 - v-raf-1 murine leukemia viral oncogene homolog 1, RELA - v-rel avian reticuloendotheliosis viral oncogene homolog a, EGFR - epidermal growth factor receptor, LYN - v-yes-1 yamaguchi sarcoma viral related oncogene homolog, LRRK2 - leucine-rich…
GO:0046627	negative regulation of insulin receptor signaling pathway	5.74e-09	2.33e-07	14.19	7194	27	169	9	[RELA - v-rel avian reticuloendotheliosis viral oncogene homolog a, PRKAA1 - protein kinase, amp-activated, alpha 1 catalytic subunit, PRKCB - protein kinase c, beta, PRKCD - protein kinase c, delta, TSC2 - tuberous sclerosis 2, IRS1 - insulin receptor substrate 1, GSK3A - glycogen synthase kinase 3 alpha, IL1B - interleukin 1, beta, PTPN1 - protein tyrosine phosphatase, non-receptor type 1]
GO:1903202	negative regulation of oxidative stress-induced cell death	5.89e-09	2.37e-07	11.82	7194	36	169	10	[HSPB1 - heat shock 27kda protein 1, NFE2L2 - nuclear factor (erythroid-derived 2)-like 2, PARK2 - parkinson protein 2, e3 ubiquitin protein ligase (parkin), LRRK2 - leucine-rich repeat kinase 2, AKT1 - v-akt murine thymoma viral oncogene homolog 1, NR4A3 - nuclear receptor subfamily 4, group a, member 3, INS - insulin, GNB2L1 - guanine nucleotide binding protein (g protein), beta polypeptide 2-l…
GO:1900408	negative regulation of cellular response to oxidative stress	5.89e-09	2.38e-07	11.82	7194	36	169	10	[HSPB1 - heat shock 27kda protein 1, NFE2L2 - nuclear factor (erythroid-derived 2)-like 2, PARK2 - parkinson protein 2, e3 ubiquitin protein ligase (parkin), LRRK2 - leucine-rich repeat kinase 2, AKT1 - v-akt murine thymoma viral oncogene homolog 1, NR4A3 - nuclear receptor subfamily 4, group a, member 3, INS - insulin, GNB2L1 - guanine nucleotide binding protein (g protein), beta polypeptide 2-l…
GO:1902883	negative regulation of response to oxidative stress	5.89e-09	2.39e-07	11.82	7194	36	169	10	[HSPB1 - heat shock 27kda protein 1, NFE2L2 - nuclear factor (erythroid-derived 2)-like 2, PARK2 - parkinson protein 2, e3 ubiquitin protein ligase (parkin), LRRK2 - leucine-rich repeat kinase 2, AKT1 - v-akt murine thymoma viral oncogene homolog 1, NR4A3 - nuclear receptor subfamily 4, group a, member 3, GNB2L1 - guanine nucleotide binding protein (g protein), beta polypeptide 2-like 1, INS - in…
GO:0030111	regulation of Wnt signaling pathway	6.29e-09	2.53e-07	3.94	7194	259	169	24	[FGFR2 - fibroblast growth factor receptor 2, PARK2 - parkinson protein 2, e3 ubiquitin protein ligase (parkin), GNB2L1 - guanine nucleotide binding protein (g protein), beta polypeptide 2-like 1, NFKB1 - nuclear factor of kappa light polypeptide gene enhancer in b-cells 1, CAV1 - caveolin 1, caveolae protein, 22kda, TERT - telomerase reverse transcriptase, CSNK1E - casein kinase 1, epsilon, ABL1…
GO:0002220	innate immune response activating cell surface receptor signaling pathway	6.92e-09	2.77e-07	7.09	7194	84	169	14	[RPS6KA5 - ribosomal protein s6 kinase, 90kda, polypeptide 5, PRKACA - protein kinase, camp-dependent, catalytic, alpha, NFKB1 - nuclear factor of kappa light polypeptide gene enhancer in b-cells 1, RAF1 - v-raf-1 murine leukemia viral oncogene homolog 1, IKBKB - inhibitor of kappa light polypeptide gene enhancer in b-cells, kinase beta, RELA - v-rel avian reticuloendotheliosis viral oncogene hom…
GO:2001243	negative regulation of intrinsic apoptotic signaling pathway	7.44e-09	2.97e-07	7.79	7194	71	169	13	[PARK2 - parkinson protein 2, e3 ubiquitin protein ligase (parkin), AKT1 - v-akt murine thymoma viral oncogene homolog 1, INS - insulin, MDM2 - mdm2 oncogene, e3 ubiquitin protein ligase, PTPN1 - protein tyrosine phosphatase, non-receptor type 1, HSPB1 - heat shock 27kda protein 1, NFE2L2 - nuclear factor (erythroid-derived 2)-like 2, SNAI1 - snail family zinc finger 1, LRRK2 - leucine-rich repea…
GO:0048732	gland development	7.81e-09	3.11e-07	4.65	7194	183	169	20	[FGFR2 - fibroblast growth factor receptor 2, MAPK3 - mitogen-activated protein kinase 3, SMAD2 - smad family member 2, MAPK1 - mitogen-activated protein kinase 1, CAV1 - caveolin 1, caveolae protein, 22kda, PRKDC - protein kinase, dna-activated, catalytic polypeptide, RAF1 - v-raf-1 murine leukemia viral oncogene homolog 1, RELA - v-rel avian reticuloendotheliosis viral oncogene homolog a, NOTCH…
GO:0046686	response to cadmium ion	7.9e-09	3.14e-07	11.5	7194	37	169	10	[MAPK9 - mitogen-activated protein kinase 9, FOS - fbj murine osteosarcoma viral oncogene homolog, EGFR - epidermal growth factor receptor, MAPK8 - mitogen-activated protein kinase 8, AKT1 - v-akt murine thymoma viral oncogene homolog 1, MAPK3 - mitogen-activated protein kinase 3, MAPK1 - mitogen-activated protein kinase 1, JUN - jun proto-oncogene, CHUK - conserved helix-loop-helix ubiquitous ki…
GO:1900077	negative regulation of cellular response to insulin stimulus	8.29e-09	3.29e-07	13.68	7194	28	169	9	[RELA - v-rel avian reticuloendotheliosis viral oncogene homolog a, PRKAA1 - protein kinase, amp-activated, alpha 1 catalytic subunit, PRKCB - protein kinase c, beta, PRKCD - protein kinase c, delta, TSC2 - tuberous sclerosis 2, IRS1 - insulin receptor substrate 1, GSK3A - glycogen synthase kinase 3 alpha, IL1B - interleukin 1, beta, PTPN1 - protein tyrosine phosphatase, non-receptor type 1]
GO:0050789	regulation of biological process	8.84e-09	3.49e-07	1.18	7194	5903	169	163	[PARK2 - parkinson protein 2, e3 ubiquitin protein ligase (parkin), DEPTOR - dep domain containing mtor-interacting protein, CDC25A - cell division cycle 25a, CDK1 - cyclin-dependent kinase 1, BRCA1 - breast cancer 1, early onset, RELA - v-rel avian reticuloendotheliosis viral oncogene homolog a, ABL1 - c-abl oncogene 1, non-receptor tyrosine kinase, TRIM28 - tripartite motif containing 28, NCOR2…
GO:1901216	positive regulation of neuron death	9.5e-09	3.74e-07	6.93	7194	86	169	14	[JUN - jun proto-oncogene, FBXW7 - f-box and wd repeat domain containing 7, e3 ubiquitin protein ligase, TP53 - tumor protein p53, PARP1 - poly (adp-ribose) polymerase 1, ABL1 - c-abl oncogene 1, non-receptor tyrosine kinase, TNF - tumor necrosis factor, FOS - fbj murine osteosarcoma viral oncogene homolog, MAPT - microtubule-associated protein tau, MYB - v-myb avian myeloblastosis viral oncogene…
GO:0038127	ERBB signaling pathway	1.01e-08	3.94e-07	8.51	7194	60	169	12	[HSP90AA1 - heat shock protein 90kda alpha (cytosolic), class a member 1, EGFR - epidermal growth factor receptor, ABL1 - c-abl oncogene 1, non-receptor tyrosine kinase, RPS6KA5 - ribosomal protein s6 kinase, 90kda, polypeptide 5, AKT1 - v-akt murine thymoma viral oncogene homolog 1, SRC - v-src avian sarcoma (schmidt-ruppin a-2) viral oncogene homolog, ERBB3 - v-erb-b2 avian erythroblastic leuke…
GO:0010827	regulation of glucose transmembrane transport	1.01e-08	3.95e-07	8.51	7194	60	169	12	[NFE2L2 - nuclear factor (erythroid-derived 2)-like 2, TNF - tumor necrosis factor, AKT2 - v-akt murine thymoma viral oncogene homolog 2, AKT1 - v-akt murine thymoma viral oncogene homolog 1, NR4A3 - nuclear receptor subfamily 4, group a, member 3, PRKCB - protein kinase c, beta, INS - insulin, IRS1 - insulin receptor substrate 1, GSK3A - glycogen synthase kinase 3 alpha, IL1B - interleukin 1, be…
GO:0006974	cellular response to DNA damage stimulus	1.14e-08	4.43e-07	2.83	7194	526	169	35	[CDK1 - cyclin-dependent kinase 1, TRRAP - transformation/transcription domain-associated protein, HIPK2 - homeodomain interacting protein kinase 2, BRCA1 - breast cancer 1, early onset, DYRK2 - dual-specificity tyrosine-(y)-phosphorylation regulated kinase 2, MDM2 - mdm2 oncogene, e3 ubiquitin protein ligase, TP53 - tumor protein p53, ABL1 - c-abl oncogene 1, non-receptor tyrosine kinase, TRIM28…
GO:0009653	anatomical structure morphogenesis	1.13e-08	4.43e-07	2.27	7194	917	169	49	[AKT3 - v-akt murine thymoma viral oncogene homolog 3, RELA - v-rel avian reticuloendotheliosis viral oncogene homolog a, NOTCH4 - notch 4, ABL1 - c-abl oncogene 1, non-receptor tyrosine kinase, TRIM28 - tripartite motif containing 28, LRRK2 - leucine-rich repeat kinase 2, EP300 - e1a binding protein p300, PXN - paxillin, RET - ret proto-oncogene, NOS3 - nitric oxide synthase 3 (endothelial cell)…
GO:0032434	regulation of proteasomal ubiquitin-dependent protein catabolic process	1.16e-08	4.52e-07	6.26	7194	102	169	15	[PARK2 - parkinson protein 2, e3 ubiquitin protein ligase (parkin), MAPK9 - mitogen-activated protein kinase 9, PLK1 - polo-like kinase 1, AKT1 - v-akt murine thymoma viral oncogene homolog 1, HSP90AB1 - heat shock protein 90kda alpha (cytosolic), class b member 1, GNB2L1 - guanine nucleotide binding protein (g protein), beta polypeptide 2-like 1, CAV1 - caveolin 1, caveolae protein, 22kda, MDM2 …
GO:0042594	response to starvation	1.18e-08	4.57e-07	5.4	7194	134	169	17	[PRKAA1 - protein kinase, amp-activated, alpha 1 catalytic subunit, MAPK8 - mitogen-activated protein kinase 8, MAPK3 - mitogen-activated protein kinase 3, MAPK1 - mitogen-activated protein kinase 1, JUN - jun proto-oncogene, TFEB - transcription factor eb, PRKD1 - protein kinase d1, TP53 - tumor protein p53, NFE2L2 - nuclear factor (erythroid-derived 2)-like 2, MAP1LC3B - microtubule-associated …
GO:0070920	regulation of production of small RNA involved in gene silencing by RNA	1.23e-08	4.75e-07	16.22	7194	21	169	8	[TP53 - tumor protein p53, TNF - tumor necrosis factor, EGFR - epidermal growth factor receptor, NCOR2 - nuclear receptor corepressor 2, ESR1 - estrogen receptor 1, STAT3 - signal transducer and activator of transcription 3 (acute-phase response factor), MAP2K1 - mitogen-activated protein kinase kinase 1, TERT - telomerase reverse transcriptase]
GO:1903798	regulation of production of miRNAs involved in gene silencing by miRNA	1.23e-08	4.76e-07	16.22	7194	21	169	8	[TP53 - tumor protein p53, TNF - tumor necrosis factor, EGFR - epidermal growth factor receptor, NCOR2 - nuclear receptor corepressor 2, ESR1 - estrogen receptor 1, STAT3 - signal transducer and activator of transcription 3 (acute-phase response factor), MAP2K1 - mitogen-activated protein kinase kinase 1, TERT - telomerase reverse transcriptase]
GO:0061136	regulation of proteasomal protein catabolic process	1.32e-08	5.08e-07	5.36	7194	135	169	17	[PARK2 - parkinson protein 2, e3 ubiquitin protein ligase (parkin), MAPK9 - mitogen-activated protein kinase 9, PLK1 - polo-like kinase 1, PRKACA - protein kinase, camp-dependent, catalytic, alpha, AKT1 - v-akt murine thymoma viral oncogene homolog 1, HSP90AB1 - heat shock protein 90kda alpha (cytosolic), class b member 1, GNB2L1 - guanine nucleotide binding protein (g protein), beta polypeptide …
GO:0043388	positive regulation of DNA binding	1.47e-08	5.62e-07	9.36	7194	50	169	11	[PARP1 - poly (adp-ribose) polymerase 1, PARK2 - parkinson protein 2, e3 ubiquitin protein ligase (parkin), TWIST1 - twist basic helix-loop-helix transcription factor 1, TRIM28 - tripartite motif containing 28, EP300 - e1a binding protein p300, HIPK2 - homeodomain interacting protein kinase 2, RB1 - retinoblastoma 1, EGF - epidermal growth factor, TXN - thioredoxin, PPARG - peroxisome proliferato…
GO:0042060	wound healing	1.49e-08	5.71e-07	7.38	7194	75	169	13	[FGFR2 - fibroblast growth factor receptor 2, SMAD2 - smad family member 2, INS - insulin, RAF1 - v-raf-1 murine leukemia viral oncogene homolog 1, SLC11A1 - solute carrier family 11 (proton-coupled divalent metal ion transporter), member 1, NOTCH4 - notch 4, EGFR - epidermal growth factor receptor, ERBB3 - v-erb-b2 avian erythroblastic leukemia viral oncogene homolog 3, SMAD3 - smad family membe…
GO:0031098	stress-activated protein kinase signaling cascade	1.5e-08	5.72e-07	6.7	7194	89	169	14	[MAPK10 - mitogen-activated protein kinase 10, MAPK9 - mitogen-activated protein kinase 9, MAPK8 - mitogen-activated protein kinase 8, MAPK3 - mitogen-activated protein kinase 3, MAPKAPK2 - mitogen-activated protein kinase-activated protein kinase 2, MAPK1 - mitogen-activated protein kinase 1, NFKB1 - nuclear factor of kappa light polypeptide gene enhancer in b-cells 1, IKBKB - inhibitor of kappa…
GO:0032885	regulation of polysaccharide biosynthetic process	1.65e-08	6.27e-07	12.77	7194	30	169	9	[AKT2 - v-akt murine thymoma viral oncogene homolog 2, AKT1 - v-akt murine thymoma viral oncogene homolog 1, INS - insulin, EGF - epidermal growth factor, IRS1 - insulin receptor substrate 1, GSK3B - glycogen synthase kinase 3 beta, GSK3A - glycogen synthase kinase 3 alpha, NFKB1 - nuclear factor of kappa light polypeptide gene enhancer in b-cells 1, DYRK2 - dual-specificity tyrosine-(y)-phosphor…
GO:0010942	positive regulation of cell death	1.67e-08	6.32e-07	2.74	7194	560	169	36	[JUN - jun proto-oncogene, EEF1A2 - eukaryotic translation elongation factor 1 alpha 2, FBXW7 - f-box and wd repeat domain containing 7, e3 ubiquitin protein ligase, TP53 - tumor protein p53, ABL1 - c-abl oncogene 1, non-receptor tyrosine kinase, MYB - v-myb avian myeloblastosis viral oncogene homolog, MAPT - microtubule-associated protein tau, LRRK2 - leucine-rich repeat kinase 2, LYN - v-yes-1 …
GO:0051101	regulation of DNA binding	1.75e-08	6.58e-07	6.08	7194	105	169	15	[PARK2 - parkinson protein 2, e3 ubiquitin protein ligase (parkin), MAPK8 - mitogen-activated protein kinase 8, HIPK2 - homeodomain interacting protein kinase 2, RB1 - retinoblastoma 1, JUN - jun proto-oncogene, FBXW7 - f-box and wd repeat domain containing 7, e3 ubiquitin protein ligase, E2F1 - e2f transcription factor 1, PARP1 - poly (adp-ribose) polymerase 1, TWIST1 - twist basic helix-loop-he…
GO:0071456	cellular response to hypoxia	1.74e-08	6.59e-07	6.62	7194	90	169	14	[PRKAA1 - protein kinase, amp-activated, alpha 1 catalytic subunit, VEGFA - vascular endothelial growth factor a, AKT1 - v-akt murine thymoma viral oncogene homolog 1, HIPK2 - homeodomain interacting protein kinase 2, TERT - telomerase reverse transcriptase, E2F1 - e2f transcription factor 1, MDM2 - mdm2 oncogene, e3 ubiquitin protein ligase, TP53 - tumor protein p53, TWIST1 - twist basic helix-l…
GO:0051881	regulation of mitochondrial membrane potential	1.81e-08	6.8e-07	10.64	7194	40	169	10	[PARP1 - poly (adp-ribose) polymerase 1, PARK2 - parkinson protein 2, e3 ubiquitin protein ligase (parkin), ABL1 - c-abl oncogene 1, non-receptor tyrosine kinase, MAPT - microtubule-associated protein tau, AKT2 - v-akt murine thymoma viral oncogene homolog 2, LRRK2 - leucine-rich repeat kinase 2, BCL2 - b-cell cll/lymphoma 2, AKT1 - v-akt murine thymoma viral oncogene homolog 1, SRC - v-src avian…
GO:0045088	regulation of innate immune response	2.1e-08	7.88e-07	3.36	7194	342	169	27	[PRKACA - protein kinase, camp-dependent, catalytic, alpha, RAF1 - v-raf-1 murine leukemia viral oncogene homolog 1, RELA - v-rel avian reticuloendotheliosis viral oncogene homolog a, LYN - v-yes-1 yamaguchi sarcoma viral related oncogene homolog, ESR1 - estrogen receptor 1, EP300 - e1a binding protein p300, RPS6KA3 - ribosomal protein s6 kinase, 90kda, polypeptide 3, TBK1 - tank-binding kinase 1…
GO:0045786	negative regulation of cell cycle	2.13e-08	7.96e-07	3.09	7194	413	169	30	[PRKAA1 - protein kinase, amp-activated, alpha 1 catalytic subunit, CDK1 - cyclin-dependent kinase 1, AURKB - aurora kinase b, BRCA1 - breast cancer 1, early onset, MDM2 - mdm2 oncogene, e3 ubiquitin protein ligase, TP53 - tumor protein p53, ABL1 - c-abl oncogene 1, non-receptor tyrosine kinase, EGFR - epidermal growth factor receptor, EP300 - e1a binding protein p300, ATM - ataxia telangiectasia…
GO:0050994	regulation of lipid catabolic process	2.35e-08	8.72e-07	10.38	7194	41	169	10	[PRKAA1 - protein kinase, amp-activated, alpha 1 catalytic subunit, TNF - tumor necrosis factor, TWIST1 - twist basic helix-loop-helix transcription factor 1, AKT2 - v-akt murine thymoma viral oncogene homolog 2, AKT1 - v-akt murine thymoma viral oncogene homolog 1, PRKCD - protein kinase c, delta, INS - insulin, IRS1 - insulin receptor substrate 1, PPARA - peroxisome proliferator-activated recep…
GO:0006469	negative regulation of protein kinase activity	2.34e-08	8.72e-07	4.37	7194	195	169	20	[DEPTOR - dep domain containing mtor-interacting protein, PLK1 - polo-like kinase 1, IGF1R - insulin-like growth factor 1 receptor, AKT1 - v-akt murine thymoma viral oncogene homolog 1, RB1 - retinoblastoma 1, GNB2L1 - guanine nucleotide binding protein (g protein), beta polypeptide 2-like 1, CAV1 - caveolin 1, caveolae protein, 22kda, IL1B - interleukin 1, beta, PTPN1 - protein tyrosine phosphat…
GO:1904018	positive regulation of vasculature development	2.4e-08	8.9e-07	4.85	7194	158	169	18	[SP1 - sp1 transcription factor, AKT3 - v-akt murine thymoma viral oncogene homolog 3, VEGFA - vascular endothelial growth factor a, HIPK2 - homeodomain interacting protein kinase 2, BRCA1 - breast cancer 1, early onset, IL1B - interleukin 1, beta, TERT - telomerase reverse transcriptase, PRKD1 - protein kinase d1, HSPB1 - heat shock 27kda protein 1, HIF1AN - hypoxia inducible factor 1, alpha sub…
GO:0051960	regulation of nervous system development	2.45e-08	9.04e-07	2.6	7194	622	169	38	[PARK2 - parkinson protein 2, e3 ubiquitin protein ligase (parkin), CDK1 - cyclin-dependent kinase 1, PRKACA - protein kinase, camp-dependent, catalytic, alpha, NTRK3 - neurotrophic tyrosine kinase, receptor, type 3, TP53 - tumor protein p53, RELA - v-rel avian reticuloendotheliosis viral oncogene homolog a, NFE2L2 - nuclear factor (erythroid-derived 2)-like 2, ABL1 - c-abl oncogene 1, non-recept…
GO:0008593	regulation of Notch signaling pathway	2.45e-08	9.05e-07	7.09	7194	78	169	13	[AKT1 - v-akt murine thymoma viral oncogene homolog 1, FBXW7 - f-box and wd repeat domain containing 7, e3 ubiquitin protein ligase, STAT3 - signal transducer and activator of transcription 3 (acute-phase response factor), HIF1AN - hypoxia inducible factor 1, alpha subunit inhibitor, NOTCH4 - notch 4, EGFR - epidermal growth factor receptor, JAG2 - jagged 2, EP300 - e1a binding protein p300, SRC …
GO:0031668	cellular response to extracellular stimulus	2.56e-08	9.38e-07	4.57	7194	177	169	19	[PRKAA1 - protein kinase, amp-activated, alpha 1 catalytic subunit, MAPK8 - mitogen-activated protein kinase 8, MAPK3 - mitogen-activated protein kinase 3, MAPK1 - mitogen-activated protein kinase 1, JUN - jun proto-oncogene, TFEB - transcription factor eb, PRKD1 - protein kinase d1, TP53 - tumor protein p53, NFE2L2 - nuclear factor (erythroid-derived 2)-like 2, FOS - fbj murine osteosarcoma vira…
GO:0001101	response to acid chemical	2.57e-08	9.38e-07	3.97	7194	236	169	22	[FGFR2 - fibroblast growth factor receptor 2, PRKAA1 - protein kinase, amp-activated, alpha 1 catalytic subunit, VEGFA - vascular endothelial growth factor a, AKT1 - v-akt murine thymoma viral oncogene homolog 1, IRS1 - insulin receptor substrate 1, E2F1 - e2f transcription factor 1, RELA - v-rel avian reticuloendotheliosis viral oncogene homolog a, TNF - tumor necrosis factor, MYB - v-myb avian …
GO:0045766	positive regulation of angiogenesis	2.57e-08	9.39e-07	5.13	7194	141	169	17	[SP1 - sp1 transcription factor, AKT3 - v-akt murine thymoma viral oncogene homolog 3, VEGFA - vascular endothelial growth factor a, HIPK2 - homeodomain interacting protein kinase 2, BRCA1 - breast cancer 1, early onset, IL1B - interleukin 1, beta, TERT - telomerase reverse transcriptase, PRKD1 - protein kinase d1, HSPB1 - heat shock 27kda protein 1, NFE2L2 - nuclear factor (erythroid-derived 2)-…
GO:0051054	positive regulation of DNA metabolic process	2.56e-08	9.41e-07	4.57	7194	177	169	19	[MAPK15 - mitogen-activated protein kinase 15, AKT1 - v-akt murine thymoma viral oncogene homolog 1, MAPK3 - mitogen-activated protein kinase 3, MAPK1 - mitogen-activated protein kinase 1, JUN - jun proto-oncogene, HSP90AB1 - heat shock protein 90kda alpha (cytosolic), class b member 1, AURKB - aurora kinase b, BRCA1 - breast cancer 1, early onset, PRKDC - protein kinase, dna-activated, catalytic…
GO:0043523	regulation of neuron apoptotic process	2.65e-08	9.66e-07	4.82	7194	159	169	18	[PARK2 - parkinson protein 2, e3 ubiquitin protein ligase (parkin), HIPK2 - homeodomain interacting protein kinase 2, JUN - jun proto-oncogene, HSP90AB1 - heat shock protein 90kda alpha (cytosolic), class b member 1, FBXW7 - f-box and wd repeat domain containing 7, e3 ubiquitin protein ligase, TERT - telomerase reverse transcriptase, TP53 - tumor protein p53, PARP1 - poly (adp-ribose) polymerase …
GO:0046824	positive regulation of nucleocytoplasmic transport	2.82e-08	1.02e-06	8.83	7194	53	169	11	[TP53 - tumor protein p53, TRIM28 - tripartite motif containing 28, PRKACA - protein kinase, camp-dependent, catalytic, alpha, HDAC3 - histone deacetylase 3, PRKCD - protein kinase c, delta, MAPK1 - mitogen-activated protein kinase 1, HSP90AB1 - heat shock protein 90kda alpha (cytosolic), class b member 1, SMAD3 - smad family member 3, GSK3B - glycogen synthase kinase 3 beta, IL1B - interleukin 1…
GO:0046321	positive regulation of fatty acid oxidation	2.99e-08	1.08e-06	25.54	7194	10	169	6	[TWIST1 - twist basic helix-loop-helix transcription factor 1, AKT2 - v-akt murine thymoma viral oncogene homolog 2, NR4A3 - nuclear receptor subfamily 4, group a, member 3, IRS1 - insulin receptor substrate 1, PPARA - peroxisome proliferator-activated receptor alpha, PPARG - peroxisome proliferator-activated receptor gamma]
GO:0043068	positive regulation of programmed cell death	2.99e-08	1.08e-06	2.78	7194	520	169	34	[JUN - jun proto-oncogene, FBXW7 - f-box and wd repeat domain containing 7, e3 ubiquitin protein ligase, EEF1A2 - eukaryotic translation elongation factor 1 alpha 2, TP53 - tumor protein p53, ABL1 - c-abl oncogene 1, non-receptor tyrosine kinase, MYB - v-myb avian myeloblastosis viral oncogene homolog, MAPT - microtubule-associated protein tau, LRRK2 - leucine-rich repeat kinase 2, LYN - v-yes-1 …
GO:0010611	regulation of cardiac muscle hypertrophy	3.02e-08	1.09e-06	10.14	7194	42	169	10	[PARP1 - poly (adp-ribose) polymerase 1, CDK9 - cyclin-dependent kinase 9, NR4A3 - nuclear receptor subfamily 4, group a, member 3, SMAD3 - smad family member 3, PRKCA - protein kinase c, alpha, PAK1 - p21 protein (cdc42/rac)-activated kinase 1, GSK3A - glycogen synthase kinase 3 alpha, YY1 - yy1 transcription factor, PPARA - peroxisome proliferator-activated receptor alpha, FOXO1 - forkhead box …
GO:0043254	regulation of protein complex assembly	3.04e-08	1.09e-06	3.3	7194	348	169	27	[PRKAA1 - protein kinase, amp-activated, alpha 1 catalytic subunit, JUN - jun proto-oncogene, RAF1 - v-raf-1 murine leukemia viral oncogene homolog 1, TP53 - tumor protein p53, TWIST1 - twist basic helix-loop-helix transcription factor 1, ABL1 - c-abl oncogene 1, non-receptor tyrosine kinase, MAPT - microtubule-associated protein tau, EP300 - e1a binding protein p300, ESR1 - estrogen receptor 1, …
GO:0045913	positive regulation of carbohydrate metabolic process	3.13e-08	1.12e-06	7.74	7194	66	169	12	[PRKAA1 - protein kinase, amp-activated, alpha 1 catalytic subunit, AKT2 - v-akt murine thymoma viral oncogene homolog 2, AKT1 - v-akt murine thymoma viral oncogene homolog 1, SRC - v-src avian sarcoma (schmidt-ruppin a-2) viral oncogene homolog, INS - insulin, EGF - epidermal growth factor, IRS1 - insulin receptor substrate 1, NFKB1 - nuclear factor of kappa light polypeptide gene enhancer in b-…
GO:0002218	activation of innate immune response	3.3e-08	1.18e-06	4.28	7194	199	169	20	[RPS6KA5 - ribosomal protein s6 kinase, 90kda, polypeptide 5, PRKACA - protein kinase, camp-dependent, catalytic, alpha, MAPKAPK2 - mitogen-activated protein kinase-activated protein kinase 2, NFKB1 - nuclear factor of kappa light polypeptide gene enhancer in b-cells 1, PRKDC - protein kinase, dna-activated, catalytic polypeptide, RAF1 - v-raf-1 murine leukemia viral oncogene homolog 1, IKBKB - i…
GO:0023014	signal transduction by protein phosphorylation	3.34e-08	1.19e-06	3.5	7194	304	169	25	[FGFR2 - fibroblast growth factor receptor 2, IRS1 - insulin receptor substrate 1, RAF1 - v-raf-1 murine leukemia viral oncogene homolog 1, EGFR - epidermal growth factor receptor, LRRK2 - leucine-rich repeat kinase 2, EGF - epidermal growth factor, RET - ret proto-oncogene, MYC - v-myc avian myelocytomatosis viral oncogene homolog, MAP2K1 - mitogen-activated protein kinase kinase 1, MAPK14 - mit…
GO:0000165	MAPK cascade	3.34e-08	1.19e-06	3.5	7194	304	169	25	[FGFR2 - fibroblast growth factor receptor 2, IRS1 - insulin receptor substrate 1, RAF1 - v-raf-1 murine leukemia viral oncogene homolog 1, EGFR - epidermal growth factor receptor, LRRK2 - leucine-rich repeat kinase 2, EGF - epidermal growth factor, RET - ret proto-oncogene, MYC - v-myc avian myelocytomatosis viral oncogene homolog, MAP2K1 - mitogen-activated protein kinase kinase 1, MAPK14 - mit…
GO:1900034	regulation of cellular response to heat	3.47e-08	1.23e-06	8.67	7194	54	169	11	[HSP90AA1 - heat shock protein 90kda alpha (cytosolic), class a member 1, MAPT - microtubule-associated protein tau, EP300 - e1a binding protein p300, MAPK3 - mitogen-activated protein kinase 3, ATM - ataxia telangiectasia mutated, HSP90AB1 - heat shock protein 90kda alpha (cytosolic), class b member 1, MAPK1 - mitogen-activated protein kinase 1, CREBBP - creb binding protein, MAPKAPK2 - mitogen-…
GO:0043502	regulation of muscle adaptation	3.47e-08	1.23e-06	8.67	7194	54	169	11	[PARP1 - poly (adp-ribose) polymerase 1, CDK9 - cyclin-dependent kinase 9, NR4A3 - nuclear receptor subfamily 4, group a, member 3, SMAD3 - smad family member 3, PRKCA - protein kinase c, alpha, NOS3 - nitric oxide synthase 3 (endothelial cell), PAK1 - p21 protein (cdc42/rac)-activated kinase 1, GSK3A - glycogen synthase kinase 3 alpha, YY1 - yy1 transcription factor, PPARA - peroxisome prolifera…
GO:0045927	positive regulation of growth	3.69e-08	1.3e-06	4.47	7194	181	169	19	[FGFR2 - fibroblast growth factor receptor 2, PARK2 - parkinson protein 2, e3 ubiquitin protein ligase (parkin), VEGFA - vascular endothelial growth factor a, AKT1 - v-akt murine thymoma viral oncogene homolog 1, MAPK1 - mitogen-activated protein kinase 1, INS - insulin, PRKDC - protein kinase, dna-activated, catalytic polypeptide, EGFR - epidermal growth factor receptor, MAPT - microtubule-assoc…
GO:0009058	biosynthetic process	3.68e-08	1.3e-06	2.12	7194	1043	169	52	[PRKAA1 - protein kinase, amp-activated, alpha 1 catalytic subunit, CDK1 - cyclin-dependent kinase 1, RPL21 - ribosomal protein l21, BRCA1 - breast cancer 1, early onset, RELA - v-rel avian reticuloendotheliosis viral oncogene homolog a, RPL10 - ribosomal protein l10, SLC11A1 - solute carrier family 11 (proton-coupled divalent metal ion transporter), member 1, NOTCH4 - notch 4, TRIM28 - tripartit…
GO:0032774	RNA biosynthetic process	3.87e-08	1.36e-06	3.27	7194	352	169	27	[CDK1 - cyclin-dependent kinase 1, JUN - jun proto-oncogene, TERT - telomerase reverse transcriptase, TP53 - tumor protein p53, RELA - v-rel avian reticuloendotheliosis viral oncogene homolog a, NOTCH4 - notch 4, TRIM28 - tripartite motif containing 28, ESR1 - estrogen receptor 1, PPARA - peroxisome proliferator-activated receptor alpha, PPARG - peroxisome proliferator-activated receptor gamma, V…
GO:0006109	regulation of carbohydrate metabolic process	3.92e-08	1.37e-06	4.99	7194	145	169	17	[PARK2 - parkinson protein 2, e3 ubiquitin protein ligase (parkin), PRKAA1 - protein kinase, amp-activated, alpha 1 catalytic subunit, AKT2 - v-akt murine thymoma viral oncogene homolog 2, AKT1 - v-akt murine thymoma viral oncogene homolog 1, INS - insulin, IRS1 - insulin receptor substrate 1, NFKB1 - nuclear factor of kappa light polypeptide gene enhancer in b-cells 1, DYRK2 - dual-specificity t…
GO:0050778	positive regulation of immune response	3.92e-08	1.37e-06	2.7	7194	552	169	35	[PRKACA - protein kinase, camp-dependent, catalytic, alpha, RAF1 - v-raf-1 murine leukemia viral oncogene homolog 1, RELA - v-rel avian reticuloendotheliosis viral oncogene homolog a, SLC11A1 - solute carrier family 11 (proton-coupled divalent metal ion transporter), member 1, ABL1 - c-abl oncogene 1, non-receptor tyrosine kinase, MYB - v-myb avian myeloblastosis viral oncogene homolog, LYN - v-y…
GO:0036294	cellular response to decreased oxygen levels	4.08e-08	1.42e-06	6.21	7194	96	169	14	[PRKAA1 - protein kinase, amp-activated, alpha 1 catalytic subunit, VEGFA - vascular endothelial growth factor a, AKT1 - v-akt murine thymoma viral oncogene homolog 1, HIPK2 - homeodomain interacting protein kinase 2, TERT - telomerase reverse transcriptase, E2F1 - e2f transcription factor 1, MDM2 - mdm2 oncogene, e3 ubiquitin protein ligase, TP53 - tumor protein p53, TWIST1 - twist basic helix-l…
GO:0010608	posttranscriptional regulation of gene expression	4.11e-08	1.43e-06	3.58	7194	285	169	24	[EIF4E - eukaryotic translation initiation factor 4e, AKT2 - v-akt murine thymoma viral oncogene homolog 2, AKT1 - v-akt murine thymoma viral oncogene homolog 1, MAPK3 - mitogen-activated protein kinase 3, MAPKAPK2 - mitogen-activated protein kinase-activated protein kinase 2, GNB2L1 - guanine nucleotide binding protein (g protein), beta polypeptide 2-like 1, MAPK1 - mitogen-activated protein kin…
GO:0044249	cellular biosynthetic process	4.49e-08	1.56e-06	2.16	7194	987	169	50	[PRKAA1 - protein kinase, amp-activated, alpha 1 catalytic subunit, CDK1 - cyclin-dependent kinase 1, RPL21 - ribosomal protein l21, BRCA1 - breast cancer 1, early onset, RELA - v-rel avian reticuloendotheliosis viral oncogene homolog a, RPL10 - ribosomal protein l10, NOTCH4 - notch 4, TRIM28 - tripartite motif containing 28, ATM - ataxia telangiectasia mutated, NOS3 - nitric oxide synthase 3 (en…
GO:2001020	regulation of response to DNA damage stimulus	4.75e-08	1.64e-06	4.64	7194	165	169	18	[CDK9 - cyclin-dependent kinase 9, DYRK1A - dual-specificity tyrosine-(y)-phosphorylation regulated kinase 1a, BRCA1 - breast cancer 1, early onset, PRKDC - protein kinase, dna-activated, catalytic polypeptide, MDM2 - mdm2 oncogene, e3 ubiquitin protein ligase, TP53 - tumor protein p53, POLH - polymerase (dna directed), eta, PARP1 - poly (adp-ribose) polymerase 1, TWIST1 - twist basic helix-loop-…
GO:0032868	response to insulin	4.82e-08	1.66e-06	5.65	7194	113	169	15	[SP1 - sp1 transcription factor, AKT2 - v-akt murine thymoma viral oncogene homolog 2, AKT1 - v-akt murine thymoma viral oncogene homolog 1, IRS1 - insulin receptor substrate 1, PRKDC - protein kinase, dna-activated, catalytic polypeptide, RELA - v-rel avian reticuloendotheliosis viral oncogene homolog a, PARP1 - poly (adp-ribose) polymerase 1, LYN - v-yes-1 yamaguchi sarcoma viral related oncoge…
GO:0031056	regulation of histone modification	4.82e-08	1.66e-06	5.65	7194	113	169	15	[RPS6KA5 - ribosomal protein s6 kinase, 90kda, polypeptide 5, VEGFA - vascular endothelial growth factor a, MAPK8 - mitogen-activated protein kinase 8, CDK9 - cyclin-dependent kinase 9, MAPK3 - mitogen-activated protein kinase 3, BRCA1 - breast cancer 1, early onset, IL1B - interleukin 1, beta, PRKD1 - protein kinase d1, RPS6KA4 - ribosomal protein s6 kinase, 90kda, polypeptide 4, TP53 - tumor pr…
GO:0014066	regulation of phosphatidylinositol 3-kinase signaling	4.82e-08	1.66e-06	5.65	7194	113	169	15	[IGF1R - insulin-like growth factor 1 receptor, MAPK3 - mitogen-activated protein kinase 3, INS - insulin, MAPK1 - mitogen-activated protein kinase 1, NTRK3 - neurotrophic tyrosine kinase, receptor, type 3, EGFR - epidermal growth factor receptor, PTPN6 - protein tyrosine phosphatase, non-receptor type 6, TNF - tumor necrosis factor, TWIST1 - twist basic helix-loop-helix transcription factor 1, L…
GO:0014743	regulation of muscle hypertrophy	4.88e-08	1.67e-06	9.67	7194	44	169	10	[PARP1 - poly (adp-ribose) polymerase 1, CDK9 - cyclin-dependent kinase 9, NR4A3 - nuclear receptor subfamily 4, group a, member 3, PRKCA - protein kinase c, alpha, SMAD3 - smad family member 3, PAK1 - p21 protein (cdc42/rac)-activated kinase 1, GSK3A - glycogen synthase kinase 3 alpha, YY1 - yy1 transcription factor, PPARA - peroxisome proliferator-activated receptor alpha, FOXO1 - forkhead box …
GO:1901576	organic substance biosynthetic process	4.96e-08	1.7e-06	2.13	7194	1021	169	51	[PRKAA1 - protein kinase, amp-activated, alpha 1 catalytic subunit, CDK1 - cyclin-dependent kinase 1, RPL21 - ribosomal protein l21, BRCA1 - breast cancer 1, early onset, RELA - v-rel avian reticuloendotheliosis viral oncogene homolog a, RPL10 - ribosomal protein l10, SLC11A1 - solute carrier family 11 (proton-coupled divalent metal ion transporter), member 1, NOTCH4 - notch 4, TRIM28 - tripartit…
GO:0042592	homeostatic process	5.18e-08	1.76e-06	2.2	7194	930	169	48	[PARK2 - parkinson protein 2, e3 ubiquitin protein ligase (parkin), PRKAA1 - protein kinase, amp-activated, alpha 1 catalytic subunit, AKT3 - v-akt murine thymoma viral oncogene homolog 3, PRKACA - protein kinase, camp-dependent, catalytic, alpha, IRS1 - insulin receptor substrate 1, STAT3 - signal transducer and activator of transcription 3 (acute-phase response factor), FBXW7 - f-box and wd rep…
GO:0032881	regulation of polysaccharide metabolic process	5.58e-08	1.9e-06	11.27	7194	34	169	9	[AKT2 - v-akt murine thymoma viral oncogene homolog 2, AKT1 - v-akt murine thymoma viral oncogene homolog 1, INS - insulin, EGF - epidermal growth factor, IRS1 - insulin receptor substrate 1, GSK3B - glycogen synthase kinase 3 beta, GSK3A - glycogen synthase kinase 3 alpha, NFKB1 - nuclear factor of kappa light polypeptide gene enhancer in b-cells 1, DYRK2 - dual-specificity tyrosine-(y)-phosphor…
GO:0010821	regulation of mitochondrion organization	5.62e-08	1.9e-06	5.2	7194	131	169	16	[PARK2 - parkinson protein 2, e3 ubiquitin protein ligase (parkin), PRKAA1 - protein kinase, amp-activated, alpha 1 catalytic subunit, MAPK8 - mitogen-activated protein kinase 8, AKT1 - v-akt murine thymoma viral oncogene homolog 1, FBXW7 - f-box and wd repeat domain containing 7, e3 ubiquitin protein ligase, E2F1 - e2f transcription factor 1, TP53 - tumor protein p53, MAPT - microtubule-associat…
GO:1902806	regulation of cell cycle G1/S phase transition	5.62e-08	1.91e-06	5.2	7194	131	169	16	[CDK1 - cyclin-dependent kinase 1, AKT1 - v-akt murine thymoma viral oncogene homolog 1, RB1 - retinoblastoma 1, PRKDC - protein kinase, dna-activated, catalytic polypeptide, FBXW7 - f-box and wd repeat domain containing 7, e3 ubiquitin protein ligase, E2F1 - e2f transcription factor 1, TERT - telomerase reverse transcriptase, MDM2 - mdm2 oncogene, e3 ubiquitin protein ligase, TP53 - tumor protei…
GO:1902175	regulation of oxidative stress-induced intrinsic apoptotic signaling pathway	6.05e-08	2.04e-06	13.62	7194	25	169	8	[PARP1 - poly (adp-ribose) polymerase 1, HSPB1 - heat shock 27kda protein 1, NFE2L2 - nuclear factor (erythroid-derived 2)-like 2, PARK2 - parkinson protein 2, e3 ubiquitin protein ligase (parkin), AKT1 - v-akt murine thymoma viral oncogene homolog 1, INS - insulin, FBXW7 - f-box and wd repeat domain containing 7, e3 ubiquitin protein ligase, HIF1A - hypoxia inducible factor 1, alpha subunit (bas…
GO:0010906	regulation of glucose metabolic process	6.15e-08	2.07e-06	6.59	7194	84	169	13	[PARK2 - parkinson protein 2, e3 ubiquitin protein ligase (parkin), AKT2 - v-akt murine thymoma viral oncogene homolog 2, AKT1 - v-akt murine thymoma viral oncogene homolog 1, INS - insulin, IRS1 - insulin receptor substrate 1, DYRK2 - dual-specificity tyrosine-(y)-phosphorylation regulated kinase 2, TP53 - tumor protein p53, EP300 - e1a binding protein p300, SRC - v-src avian sarcoma (schmidt-ru…
GO:1903747	regulation of establishment of protein localization to mitochondrion	6.29e-08	2.11e-06	8.21	7194	57	169	11	[TP53 - tumor protein p53, PRKAA1 - protein kinase, amp-activated, alpha 1 catalytic subunit, PARK2 - parkinson protein 2, e3 ubiquitin protein ligase (parkin), MAPK8 - mitogen-activated protein kinase 8, MAPT - microtubule-associated protein tau, CSNK2A2 - casein kinase 2, alpha prime polypeptide, LRRK2 - leucine-rich repeat kinase 2, BCL2 - b-cell cll/lymphoma 2, GSK3A - glycogen synthase kinas…
GO:0071901	negative regulation of protein serine/threonine kinase activity	6.9e-08	2.31e-06	5.5	7194	116	169	15	[PLK1 - polo-like kinase 1, AKT1 - v-akt murine thymoma viral oncogene homolog 1, RB1 - retinoblastoma 1, CAV1 - caveolin 1, caveolae protein, 22kda, IL1B - interleukin 1, beta, PTPN1 - protein tyrosine phosphatase, non-receptor type 1, HSPB1 - heat shock 27kda protein 1, ABL1 - c-abl oncogene 1, non-receptor tyrosine kinase, PTPN6 - protein tyrosine phosphatase, non-receptor type 6, PPP2CA - pro…
GO:0010564	regulation of cell cycle process	7.25e-08	2.42e-06	2.69	7194	539	169	34	[CDC25A - cell division cycle 25a, CDK1 - cyclin-dependent kinase 1, PRKACA - protein kinase, camp-dependent, catalytic, alpha, AURKB - aurora kinase b, BRCA1 - breast cancer 1, early onset, FBXW7 - f-box and wd repeat domain containing 7, e3 ubiquitin protein ligase, TERT - telomerase reverse transcriptase, MDM2 - mdm2 oncogene, e3 ubiquitin protein ligase, TP53 - tumor protein p53, EGFR - epide…
GO:0009605	response to external stimulus	7.35e-08	2.45e-06	2.12	7194	1002	169	50	[PRKAA1 - protein kinase, amp-activated, alpha 1 catalytic subunit, PARK2 - parkinson protein 2, e3 ubiquitin protein ligase (parkin), TFEB - transcription factor eb, RELA - v-rel avian reticuloendotheliosis viral oncogene homolog a, SLC11A1 - solute carrier family 11 (proton-coupled divalent metal ion transporter), member 1, ABL1 - c-abl oncogene 1, non-receptor tyrosine kinase, MAP1LC3B - micro…
GO:0008630	intrinsic apoptotic signaling pathway in response to DNA damage	7.6e-08	2.53e-06	8.07	7194	58	169	11	[TP53 - tumor protein p53, TNF - tumor necrosis factor, ABL1 - c-abl oncogene 1, non-receptor tyrosine kinase, BCL2 - b-cell cll/lymphoma 2, EP300 - e1a binding protein p300, HIPK2 - homeodomain interacting protein kinase 2, ATM - ataxia telangiectasia mutated, BRCA1 - breast cancer 1, early onset, PRKDC - protein kinase, dna-activated, catalytic polypeptide, E2F1 - e2f transcription factor 1, DY…
GO:0043065	positive regulation of apoptotic process	7.71e-08	2.56e-06	2.73	7194	514	169	33	[JUN - jun proto-oncogene, FBXW7 - f-box and wd repeat domain containing 7, e3 ubiquitin protein ligase, EEF1A2 - eukaryotic translation elongation factor 1 alpha 2, TP53 - tumor protein p53, ABL1 - c-abl oncogene 1, non-receptor tyrosine kinase, MYB - v-myb avian myeloblastosis viral oncogene homolog, MAPT - microtubule-associated protein tau, LYN - v-yes-1 yamaguchi sarcoma viral related oncoge…
GO:0050679	positive regulation of epithelial cell proliferation	7.94e-08	2.63e-06	4.76	7194	152	169	17	[FGFR2 - fibroblast growth factor receptor 2, SP1 - sp1 transcription factor, AKT3 - v-akt murine thymoma viral oncogene homolog 3, VEGFA - vascular endothelial growth factor a, AKT1 - v-akt murine thymoma viral oncogene homolog 1, STAT5A - signal transducer and activator of transcription 5a, PRKD1 - protein kinase d1, EGFR - epidermal growth factor receptor, TWIST1 - twist basic helix-loop-helix…
GO:1903706	regulation of hemopoiesis	8.06e-08	2.66e-06	3.25	7194	341	169	26	[JUN - jun proto-oncogene, STAT3 - signal transducer and activator of transcription 3 (acute-phase response factor), FBXW7 - f-box and wd repeat domain containing 7, e3 ubiquitin protein ligase, NFE2L2 - nuclear factor (erythroid-derived 2)-like 2, ABL1 - c-abl oncogene 1, non-receptor tyrosine kinase, MYB - v-myb avian myeloblastosis viral oncogene homolog, LYN - v-yes-1 yamaguchi sarcoma viral …
GO:0006325	chromatin organization	8.06e-08	2.66e-06	2.92	7194	438	169	30	[PRKAA1 - protein kinase, amp-activated, alpha 1 catalytic subunit, CDK1 - cyclin-dependent kinase 1, TRRAP - transformation/transcription domain-associated protein, AURKB - aurora kinase b, RELA - v-rel avian reticuloendotheliosis viral oncogene homolog a, TP53 - tumor protein p53, SNAI1 - snail family zinc finger 1, TRIM28 - tripartite motif containing 28, MYB - v-myb avian myeloblastosis viral…
GO:0060968	regulation of gene silencing	8.21e-08	2.69e-06	6.43	7194	86	169	13	[XPO5 - exportin 5, STAT3 - signal transducer and activator of transcription 3 (acute-phase response factor), TERT - telomerase reverse transcriptase, TP53 - tumor protein p53, TNF - tumor necrosis factor, EGFR - epidermal growth factor receptor, TRIM28 - tripartite motif containing 28, NCOR2 - nuclear receptor corepressor 2, ELAVL1 - elav (embryonic lethal, abnormal vision, drosophila)-like 1 (h…
GO:0042770	signal transduction in response to DNA damage	8.21e-08	2.7e-06	6.43	7194	86	169	13	[PLK1 - polo-like kinase 1, CDK1 - cyclin-dependent kinase 1, HIPK2 - homeodomain interacting protein kinase 2, BRCA1 - breast cancer 1, early onset, PRKDC - protein kinase, dna-activated, catalytic polypeptide, E2F1 - e2f transcription factor 1, MDM2 - mdm2 oncogene, e3 ubiquitin protein ligase, TP53 - tumor protein p53, ABL1 - c-abl oncogene 1, non-receptor tyrosine kinase, EP300 - e1a binding …
GO:0035924	cellular response to vascular endothelial growth factor stimulus	8.56e-08	2.8e-06	13.1	7194	26	169	8	[HSPB1 - heat shock 27kda protein 1, RELA - v-rel avian reticuloendotheliosis viral oncogene homolog a, VEGFA - vascular endothelial growth factor a, AKT1 - v-akt murine thymoma viral oncogene homolog 1, MAPKAPK2 - mitogen-activated protein kinase-activated protein kinase 2, NR4A1 - nuclear receptor subfamily 4, group a, member 1, PRKD1 - protein kinase d1, MAPK14 - mitogen-activated protein kina…
GO:0043255	regulation of carbohydrate biosynthetic process	8.64e-08	2.82e-06	7.09	7194	72	169	12	[AKT2 - v-akt murine thymoma viral oncogene homolog 2, AKT1 - v-akt murine thymoma viral oncogene homolog 1, EP300 - e1a binding protein p300, INS - insulin, EGF - epidermal growth factor, IRS1 - insulin receptor substrate 1, GSK3B - glycogen synthase kinase 3 beta, GSK3A - glycogen synthase kinase 3 alpha, NFKB1 - nuclear factor of kappa light polypeptide gene enhancer in b-cells 1, PPARA - pero…
GO:0046320	regulation of fatty acid oxidation	8.93e-08	2.91e-06	16.55	7194	18	169	7	[TWIST1 - twist basic helix-loop-helix transcription factor 1, AKT2 - v-akt murine thymoma viral oncogene homolog 2, AKT1 - v-akt murine thymoma viral oncogene homolog 1, NR4A3 - nuclear receptor subfamily 4, group a, member 3, IRS1 - insulin receptor substrate 1, PPARA - peroxisome proliferator-activated receptor alpha, PPARG - peroxisome proliferator-activated receptor gamma]
GO:0071345	cellular response to cytokine stimulus	9.2e-08	2.99e-06	3.33	7194	320	169	25	[BRCA1 - breast cancer 1, early onset, STAT3 - signal transducer and activator of transcription 3 (acute-phase response factor), RELA - v-rel avian reticuloendotheliosis viral oncogene homolog a, NFE2L2 - nuclear factor (erythroid-derived 2)-like 2, CEBPA - ccaat/enhancer binding protein (c/ebp), alpha, TBK1 - tank-binding kinase 1, CEBPB - ccaat/enhancer binding protein (c/ebp), beta, MAPK14 - m…
GO:0050767	regulation of neurogenesis	9.58e-08	3.1e-06	2.6	7194	572	169	35	[PARK2 - parkinson protein 2, e3 ubiquitin protein ligase (parkin), CDK1 - cyclin-dependent kinase 1, NTRK3 - neurotrophic tyrosine kinase, receptor, type 3, RELA - v-rel avian reticuloendotheliosis viral oncogene homolog a, TP53 - tumor protein p53, NFE2L2 - nuclear factor (erythroid-derived 2)-like 2, ABL1 - c-abl oncogene 1, non-receptor tyrosine kinase, MAPT - microtubule-associated protein t…
GO:0048538	thymus development	9.62e-08	3.11e-06	10.64	7194	36	169	9	[ABL1 - c-abl oncogene 1, non-receptor tyrosine kinase, BCL2 - b-cell cll/lymphoma 2, MAPK3 - mitogen-activated protein kinase 3, ATM - ataxia telangiectasia mutated, MAPK1 - mitogen-activated protein kinase 1, TYR - tyrosinase, PRKDC - protein kinase, dna-activated, catalytic polypeptide, MAP2K1 - mitogen-activated protein kinase kinase 1, RAF1 - v-raf-1 murine leukemia viral oncogene homolog 1]
GO:0032869	cellular response to insulin stimulus	1.01e-07	3.27e-06	7	7194	73	169	12	[PARP1 - poly (adp-ribose) polymerase 1, SP1 - sp1 transcription factor, AKT2 - v-akt murine thymoma viral oncogene homolog 2, AKT1 - v-akt murine thymoma viral oncogene homolog 1, SRC - v-src avian sarcoma (schmidt-ruppin a-2) viral oncogene homolog, IRS1 - insulin receptor substrate 1, PAK1 - p21 protein (cdc42/rac)-activated kinase 1, GSK3A - glycogen synthase kinase 3 alpha, PRKDC - protein k…
GO:0044271	cellular nitrogen compound biosynthetic process	1.02e-07	3.27e-06	2.47	7194	656	169	38	[CDK1 - cyclin-dependent kinase 1, RPL21 - ribosomal protein l21, JUN - jun proto-oncogene, EEF1A2 - eukaryotic translation elongation factor 1 alpha 2, TERT - telomerase reverse transcriptase, RELA - v-rel avian reticuloendotheliosis viral oncogene homolog a, TP53 - tumor protein p53, NOTCH4 - notch 4, RPL10 - ribosomal protein l10, EGFR - epidermal growth factor receptor, TRIM28 - tripartite mo…
GO:0016202	regulation of striated muscle tissue development	1.02e-07	3.28e-06	5.79	7194	103	169	14	[FGFR2 - fibroblast growth factor receptor 2, PRKAA1 - protein kinase, amp-activated, alpha 1 catalytic subunit, MAPK1 - mitogen-activated protein kinase 1, TWIST1 - twist basic helix-loop-helix transcription factor 1, BCL2 - b-cell cll/lymphoma 2, ERBB3 - v-erb-b2 avian erythroblastic leukemia viral oncogene homolog 3, SMAD3 - smad family member 3, ERBB4 - v-erb-b2 avian erythroblastic leukemia …
GO:0043406	positive regulation of MAP kinase activity	1.06e-07	3.4e-06	3.82	7194	234	169	21	[MAPK10 - mitogen-activated protein kinase 10, PRKAA1 - protein kinase, amp-activated, alpha 1 catalytic subunit, VEGFA - vascular endothelial growth factor a, CDK1 - cyclin-dependent kinase 1, MAPK3 - mitogen-activated protein kinase 3, MAPKAPK2 - mitogen-activated protein kinase-activated protein kinase 2, MAPK1 - mitogen-activated protein kinase 1, RAF1 - v-raf-1 murine leukemia viral oncogene…
GO:0010595	positive regulation of endothelial cell migration	1.09e-07	3.48e-06	6.29	7194	88	169	13	[AKT3 - v-akt murine thymoma viral oncogene homolog 3, SP1 - sp1 transcription factor, VEGFA - vascular endothelial growth factor a, AKT1 - v-akt murine thymoma viral oncogene homolog 1, STAT5A - signal transducer and activator of transcription 5a, PRKD1 - protein kinase d1, HSPB1 - heat shock 27kda protein 1, NFE2L2 - nuclear factor (erythroid-derived 2)-like 2, ABL1 - c-abl oncogene 1, non-rece…
GO:0010594	regulation of endothelial cell migration	1.18e-07	3.76e-06	4.94	7194	138	169	16	[SP1 - sp1 transcription factor, AKT3 - v-akt murine thymoma viral oncogene homolog 3, VEGFA - vascular endothelial growth factor a, AKT1 - v-akt murine thymoma viral oncogene homolog 1, FBXW7 - f-box and wd repeat domain containing 7, e3 ubiquitin protein ligase, STAT5A - signal transducer and activator of transcription 5a, PRKD1 - protein kinase d1, HSPB1 - heat shock 27kda protein 1, NFE2L2 - …
GO:0090311	regulation of protein deacetylation	1.25e-07	3.96e-06	10.35	7194	37	169	9	[TP53 - tumor protein p53, PRKAA1 - protein kinase, amp-activated, alpha 1 catalytic subunit, VEGFA - vascular endothelial growth factor a, MAPK8 - mitogen-activated protein kinase 8, MAPT - microtubule-associated protein tau, LRRK2 - leucine-rich repeat kinase 2, EP300 - e1a binding protein p300, DYRK1A - dual-specificity tyrosine-(y)-phosphorylation regulated kinase 1a, PRKD1 - protein kinase d…
GO:0043620	regulation of DNA-templated transcription in response to stress	1.25e-07	3.96e-06	6.22	7194	89	169	13	[VEGFA - vascular endothelial growth factor a, JUN - jun proto-oncogene, RELA - v-rel avian reticuloendotheliosis viral oncogene homolog a, TP53 - tumor protein p53, HIF1AN - hypoxia inducible factor 1, alpha subunit inhibitor, NFE2L2 - nuclear factor (erythroid-derived 2)-like 2, EP300 - e1a binding protein p300, CREBBP - creb binding protein, RPS6KA3 - ribosomal protein s6 kinase, 90kda, polype…
GO:1903799	negative regulation of production of miRNAs involved in gene silencing by miRNA	1.26e-07	4.01e-06	21.28	7194	12	169	6	[TP53 - tumor protein p53, TNF - tumor necrosis factor, NCOR2 - nuclear receptor corepressor 2, ESR1 - estrogen receptor 1, STAT3 - signal transducer and activator of transcription 3 (acute-phase response factor), TERT - telomerase reverse transcriptase]
GO:0060147	regulation of posttranscriptional gene silencing	1.31e-07	4.11e-06	7.68	7194	61	169	11	[TP53 - tumor protein p53, EGFR - epidermal growth factor receptor, TNF - tumor necrosis factor, XPO5 - exportin 5, ELAVL1 - elav (embryonic lethal, abnormal vision, drosophila)-like 1 (hu antigen r), NCOR2 - nuclear receptor corepressor 2, ESR1 - estrogen receptor 1, STAT3 - signal transducer and activator of transcription 3 (acute-phase response factor), MAP2K1 - mitogen-activated protein kinas…
GO:0048634	regulation of muscle organ development	1.3e-07	4.11e-06	5.68	7194	105	169	14	[FGFR2 - fibroblast growth factor receptor 2, PRKAA1 - protein kinase, amp-activated, alpha 1 catalytic subunit, MAPK1 - mitogen-activated protein kinase 1, TWIST1 - twist basic helix-loop-helix transcription factor 1, BCL2 - b-cell cll/lymphoma 2, ERBB3 - v-erb-b2 avian erythroblastic leukemia viral oncogene homolog 3, ERBB4 - v-erb-b2 avian erythroblastic leukemia viral oncogene homolog 4, SMAD…
GO:0060966	regulation of gene silencing by RNA	1.31e-07	4.12e-06	7.68	7194	61	169	11	[TP53 - tumor protein p53, EGFR - epidermal growth factor receptor, TNF - tumor necrosis factor, XPO5 - exportin 5, ELAVL1 - elav (embryonic lethal, abnormal vision, drosophila)-like 1 (hu antigen r), NCOR2 - nuclear receptor corepressor 2, ESR1 - estrogen receptor 1, STAT3 - signal transducer and activator of transcription 3 (acute-phase response factor), MAP2K1 - mitogen-activated protein kinas…
GO:1901861	regulation of muscle tissue development	1.3e-07	4.12e-06	5.68	7194	105	169	14	[FGFR2 - fibroblast growth factor receptor 2, PRKAA1 - protein kinase, amp-activated, alpha 1 catalytic subunit, MAPK1 - mitogen-activated protein kinase 1, TWIST1 - twist basic helix-loop-helix transcription factor 1, BCL2 - b-cell cll/lymphoma 2, ERBB3 - v-erb-b2 avian erythroblastic leukemia viral oncogene homolog 3, ERBB4 - v-erb-b2 avian erythroblastic leukemia viral oncogene homolog 4, SMAD…
GO:0019217	regulation of fatty acid metabolic process	1.31e-07	4.13e-06	7.68	7194	61	169	11	[TWIST1 - twist basic helix-loop-helix transcription factor 1, AKT2 - v-akt murine thymoma viral oncogene homolog 2, AKT1 - v-akt murine thymoma viral oncogene homolog 1, NR4A3 - nuclear receptor subfamily 4, group a, member 3, INS - insulin, IRS1 - insulin receptor substrate 1, BRCA1 - breast cancer 1, early onset, CAV1 - caveolin 1, caveolae protein, 22kda, PPARA - peroxisome proliferator-activ…
GO:2000045	regulation of G1/S transition of mitotic cell cycle	1.37e-07	4.27e-06	5.23	7194	122	169	15	[CDK1 - cyclin-dependent kinase 1, AKT1 - v-akt murine thymoma viral oncogene homolog 1, RB1 - retinoblastoma 1, PRKDC - protein kinase, dna-activated, catalytic polypeptide, E2F1 - e2f transcription factor 1, TERT - telomerase reverse transcriptase, MDM2 - mdm2 oncogene, e3 ubiquitin protein ligase, TP53 - tumor protein p53, EGFR - epidermal growth factor receptor, PTPN6 - protein tyrosine phosp…
GO:1901522	positive regulation of transcription from RNA polymerase II promoter involved in cellular response to chemical stimulus	1.39e-07	4.32e-06	15.68	7194	19	169	7	[RELA - v-rel avian reticuloendotheliosis viral oncogene homolog a, TP53 - tumor protein p53, NFE2L2 - nuclear factor (erythroid-derived 2)-like 2, VEGFA - vascular endothelial growth factor a, EP300 - e1a binding protein p300, RUNX2 - runt-related transcription factor 2, HIF1A - hypoxia inducible factor 1, alpha subunit (basic helix-loop-helix transcription factor)]
GO:0008285	negative regulation of cell proliferation	1.63e-07	5.08e-06	2.7	7194	504	169	32	[FGFR2 - fibroblast growth factor receptor 2, FBXW7 - f-box and wd repeat domain containing 7, e3 ubiquitin protein ligase, RAF1 - v-raf-1 murine leukemia viral oncogene homolog 1, TP53 - tumor protein p53, LYN - v-yes-1 yamaguchi sarcoma viral related oncogene homolog, ATM - ataxia telangiectasia mutated, RPS6KA2 - ribosomal protein s6 kinase, 90kda, polypeptide 2, NOS3 - nitric oxide synthase 3…
GO:0090068	positive regulation of cell cycle process	1.64e-07	5.09e-06	3.89	7194	219	169	20	[MAPK15 - mitogen-activated protein kinase 15, CDC25A - cell division cycle 25a, PRKACA - protein kinase, camp-dependent, catalytic, alpha, AKT1 - v-akt murine thymoma viral oncogene homolog 1, CDK1 - cyclin-dependent kinase 1, RB1 - retinoblastoma 1, INS - insulin, AURKB - aurora kinase b, BRCA1 - breast cancer 1, early onset, IL1B - interleukin 1, beta, TERT - telomerase reverse transcriptase, …
GO:0031330	negative regulation of cellular catabolic process	1.67e-07	5.18e-06	4.28	7194	179	169	18	[AKT1 - v-akt murine thymoma viral oncogene homolog 1, HIPK2 - homeodomain interacting protein kinase 2, MAPKAPK2 - mitogen-activated protein kinase-activated protein kinase 2, HSP90AB1 - heat shock protein 90kda alpha (cytosolic), class b member 1, INS - insulin, STAT3 - signal transducer and activator of transcription 3 (acute-phase response factor), E2F1 - e2f transcription factor 1, TP53 - tu…
GO:0007568	aging	1.82e-07	5.62e-06	4.26	7194	180	169	18	[AKT1 - v-akt murine thymoma viral oncogene homolog 1, MAPK3 - mitogen-activated protein kinase 3, CISD2 - cdgsh iron sulfur domain 2, JUN - jun proto-oncogene, MAPK1 - mitogen-activated protein kinase 1, AURKB - aurora kinase b, TERT - telomerase reverse transcriptase, RELA - v-rel avian reticuloendotheliosis viral oncogene homolog a, TP53 - tumor protein p53, NFE2L2 - nuclear factor (erythroid-…
GO:0002758	innate immune response-activating signal transduction	1.82e-07	5.63e-06	4.26	7194	180	169	18	[RPS6KA5 - ribosomal protein s6 kinase, 90kda, polypeptide 5, PRKACA - protein kinase, camp-dependent, catalytic, alpha, MAPKAPK2 - mitogen-activated protein kinase-activated protein kinase 2, NFKB1 - nuclear factor of kappa light polypeptide gene enhancer in b-cells 1, RAF1 - v-raf-1 murine leukemia viral oncogene homolog 1, IKBKB - inhibitor of kappa light polypeptide gene enhancer in b-cells, …
GO:2000379	positive regulation of reactive oxygen species metabolic process	1.87e-07	5.74e-06	6.63	7194	77	169	12	[TP53 - tumor protein p53, NFE2L2 - nuclear factor (erythroid-derived 2)-like 2, HSP90AA1 - heat shock protein 90kda alpha (cytosolic), class a member 1, EGFR - epidermal growth factor receptor, TNF - tumor necrosis factor, MAPT - microtubule-associated protein tau, AKT1 - v-akt murine thymoma viral oncogene homolog 1, PRKCD - protein kinase c, delta, HSP90AB1 - heat shock protein 90kda alpha (cy…
GO:0009991	response to extracellular stimulus	1.88e-07	5.77e-06	3.21	7194	332	169	25	[PRKAA1 - protein kinase, amp-activated, alpha 1 catalytic subunit, JUN - jun proto-oncogene, TFEB - transcription factor eb, TP53 - tumor protein p53, RELA - v-rel avian reticuloendotheliosis viral oncogene homolog a, NFE2L2 - nuclear factor (erythroid-derived 2)-like 2, EGFR - epidermal growth factor receptor, MAP1LC3B - microtubule-associated protein 1 light chain 3 beta, LRRK2 - leucine-rich …
GO:0031669	cellular response to nutrient levels	2.03e-07	6.22e-06	4.47	7194	162	169	17	[PRKAA1 - protein kinase, amp-activated, alpha 1 catalytic subunit, MAPK8 - mitogen-activated protein kinase 8, MAPK3 - mitogen-activated protein kinase 3, MAPK1 - mitogen-activated protein kinase 1, JUN - jun proto-oncogene, TFEB - transcription factor eb, PRKD1 - protein kinase d1, TP53 - tumor protein p53, NFE2L2 - nuclear factor (erythroid-derived 2)-like 2, MAP1LC3B - microtubule-associated …
GO:1903649	regulation of cytoplasmic transport	2.09e-07	6.39e-06	14.9	7194	20	169	7	[PARK2 - parkinson protein 2, e3 ubiquitin protein ligase (parkin), LRRK2 - leucine-rich repeat kinase 2, SRC - v-src avian sarcoma (schmidt-ruppin a-2) viral oncogene homolog, MAPK3 - mitogen-activated protein kinase 3, MAPK1 - mitogen-activated protein kinase 1, MAP2K1 - mitogen-activated protein kinase kinase 1, MSN - moesin]
GO:1902275	regulation of chromatin organization	2.14e-07	6.53e-06	4.73	7194	144	169	16	[RPS6KA5 - ribosomal protein s6 kinase, 90kda, polypeptide 5, VEGFA - vascular endothelial growth factor a, MAPK8 - mitogen-activated protein kinase 8, CDK9 - cyclin-dependent kinase 9, MAPK3 - mitogen-activated protein kinase 3, BRCA1 - breast cancer 1, early onset, IL1B - interleukin 1, beta, PRKD1 - protein kinase d1, RPS6KA4 - ribosomal protein s6 kinase, 90kda, polypeptide 4, TP53 - tumor pr…
GO:0060969	negative regulation of gene silencing	2.22e-07	6.74e-06	11.74	7194	29	169	8	[TP53 - tumor protein p53, TNF - tumor necrosis factor, ELAVL1 - elav (embryonic lethal, abnormal vision, drosophila)-like 1 (hu antigen r), NCOR2 - nuclear receptor corepressor 2, ESR1 - estrogen receptor 1, STAT3 - signal transducer and activator of transcription 3 (acute-phase response factor), PPARG - peroxisome proliferator-activated receptor gamma, TERT - telomerase reverse transcriptase]
GO:0071229	cellular response to acid chemical	2.36e-07	7.16e-06	4.7	7194	145	169	16	[FGFR2 - fibroblast growth factor receptor 2, PRKAA1 - protein kinase, amp-activated, alpha 1 catalytic subunit, AKT1 - v-akt murine thymoma viral oncogene homolog 1, IRS1 - insulin receptor substrate 1, E2F1 - e2f transcription factor 1, TNF - tumor necrosis factor, MYB - v-myb avian myeloblastosis viral oncogene homolog, LYN - v-yes-1 yamaguchi sarcoma viral related oncogene homolog, SRC - v-sr…
GO:0031334	positive regulation of protein complex assembly	2.52e-07	7.62e-06	3.96	7194	204	169	19	[MAPK9 - mitogen-activated protein kinase 9, ARPC2 - actin related protein 2/3 complex, subunit 2, 34kda, VEGFA - vascular endothelial growth factor a, JUN - jun proto-oncogene, GNB2L1 - guanine nucleotide binding protein (g protein), beta polypeptide 2-like 1, TP53 - tumor protein p53, PARP1 - poly (adp-ribose) polymerase 1, TNF - tumor necrosis factor, HSP90AA1 - heat shock protein 90kda alpha …
GO:0001936	regulation of endothelial cell proliferation	2.64e-07	7.99e-06	5.37	7194	111	169	14	[SP1 - sp1 transcription factor, AKT3 - v-akt murine thymoma viral oncogene homolog 3, VEGFA - vascular endothelial growth factor a, AKT1 - v-akt murine thymoma viral oncogene homolog 1, CAV1 - caveolin 1, caveolae protein, 22kda, STAT5A - signal transducer and activator of transcription 5a, PRKD1 - protein kinase d1, TNF - tumor necrosis factor, EGF - epidermal growth factor, PRKCA - protein kin…
GO:0043410	positive regulation of MAPK cascade	2.74e-07	8.28e-06	2.76	7194	463	169	30	[FGFR2 - fibroblast growth factor receptor 2, PRKAA1 - protein kinase, amp-activated, alpha 1 catalytic subunit, CDK1 - cyclin-dependent kinase 1, HIPK2 - homeodomain interacting protein kinase 2, FBXW7 - f-box and wd repeat domain containing 7, e3 ubiquitin protein ligase, RAF1 - v-raf-1 murine leukemia viral oncogene homolog 1, NTRK3 - neurotrophic tyrosine kinase, receptor, type 3, ABL1 - c-ab…
GO:0010907	positive regulation of glucose metabolic process	2.96e-07	8.91e-06	11.35	7194	30	169	8	[AKT2 - v-akt murine thymoma viral oncogene homolog 2, AKT1 - v-akt murine thymoma viral oncogene homolog 1, SRC - v-src avian sarcoma (schmidt-ruppin a-2) viral oncogene homolog, INS - insulin, IRS1 - insulin receptor substrate 1, KAT2B - k(lysine) acetyltransferase 2b, PPARA - peroxisome proliferator-activated receptor alpha, DYRK2 - dual-specificity tyrosine-(y)-phosphorylation regulated kinas…
GO:0051897	positive regulation of protein kinase B signaling	3.14e-07	9.42e-06	4.6	7194	148	169	16	[FGFR2 - fibroblast growth factor receptor 2, IGF1R - insulin-like growth factor 1 receptor, HSP90AB1 - heat shock protein 90kda alpha (cytosolic), class b member 1, INS - insulin, IRS1 - insulin receptor substrate 1, EGFR - epidermal growth factor receptor, HSP90AA1 - heat shock protein 90kda alpha (cytosolic), class a member 1, TNF - tumor necrosis factor, ESR1 - estrogen receptor 1, SRC - v-sr…
GO:0046890	regulation of lipid biosynthetic process	3.19e-07	9.52e-06	4.91	7194	130	169	15	[VDR - vitamin d (1,25- dihydroxyvitamin d3) receptor, PRKAA1 - protein kinase, amp-activated, alpha 1 catalytic subunit, SP1 - sp1 transcription factor, AKT1 - v-akt murine thymoma viral oncogene homolog 1, GNB2L1 - guanine nucleotide binding protein (g protein), beta polypeptide 2-like 1, INS - insulin, BRCA1 - breast cancer 1, early onset, FBXW7 - f-box and wd repeat domain containing 7, e3 ub…
GO:0045931	positive regulation of mitotic cell cycle	3.19e-07	9.55e-06	4.91	7194	130	169	15	[CDC25A - cell division cycle 25a, EIF4E - eukaryotic translation initiation factor 4e, CDK1 - cyclin-dependent kinase 1, AKT1 - v-akt murine thymoma viral oncogene homolog 1, RB1 - retinoblastoma 1, INS - insulin, AURKB - aurora kinase b, IL1B - interleukin 1, beta, TERT - telomerase reverse transcriptase, MDM2 - mdm2 oncogene, e3 ubiquitin protein ligase, ABL1 - c-abl oncogene 1, non-receptor t…
GO:0030656	regulation of vitamin metabolic process	3.57e-07	1.06e-05	26.61	7194	8	169	5	[VDR - vitamin d (1,25- dihydroxyvitamin d3) receptor, TNF - tumor necrosis factor, SNAI1 - snail family zinc finger 1, NFKB1 - nuclear factor of kappa light polypeptide gene enhancer in b-cells 1, IL1B - interleukin 1, beta]
GO:0060556	regulation of vitamin D biosynthetic process	3.57e-07	1.06e-05	26.61	7194	8	169	5	[VDR - vitamin d (1,25- dihydroxyvitamin d3) receptor, TNF - tumor necrosis factor, SNAI1 - snail family zinc finger 1, NFKB1 - nuclear factor of kappa light polypeptide gene enhancer in b-cells 1, IL1B - interleukin 1, beta]
GO:0048145	regulation of fibroblast proliferation	3.57e-07	1.06e-05	6.99	7194	67	169	11	[TP53 - tumor protein p53, CCNA2 - cyclin a2, MYB - v-myb avian myeloblastosis viral oncogene homolog, ESR1 - estrogen receptor 1, DDR2 - discoidin domain receptor tyrosine kinase 2, CREB1 - camp responsive element binding protein 1, PRKDC - protein kinase, dna-activated, catalytic polypeptide, MYC - v-myc avian myelocytomatosis viral oncogene homolog, E2F1 - e2f transcription factor 1, PPARG - p…
GO:0050730	regulation of peptidyl-tyrosine phosphorylation	3.66e-07	1.08e-05	3.7	7194	230	169	20	[CSF1R - colony stimulating factor 1 receptor, VEGFA - vascular endothelial growth factor a, GNB2L1 - guanine nucleotide binding protein (g protein), beta polypeptide 2-like 1, FBXW7 - f-box and wd repeat domain containing 7, e3 ubiquitin protein ligase, STAT3 - signal transducer and activator of transcription 3 (acute-phase response factor), CAV1 - caveolin 1, caveolae protein, 22kda, PTPN1 - pr…
GO:0016579	protein deubiquitination	3.75e-07	1.11e-05	4.28	7194	169	169	17	[PARK2 - parkinson protein 2, e3 ubiquitin protein ligase (parkin), CDC25A - cell division cycle 25a, CDK1 - cyclin-dependent kinase 1, TRRAP - transformation/transcription domain-associated protein, SMAD2 - smad family member 2, BRCA1 - breast cancer 1, early onset, MDM2 - mdm2 oncogene, e3 ubiquitin protein ligase, TP53 - tumor protein p53, CCNA2 - cyclin a2, EP300 - e1a binding protein p300, E…
GO:0038128	ERBB2 signaling pathway	3.91e-07	1.15e-05	10.99	7194	31	169	8	[HSP90AA1 - heat shock protein 90kda alpha (cytosolic), class a member 1, EGFR - epidermal growth factor receptor, SRC - v-src avian sarcoma (schmidt-ruppin a-2) viral oncogene homolog, ERBB3 - v-erb-b2 avian erythroblastic leukemia viral oncogene homolog 3, EGF - epidermal growth factor, ERBB4 - v-erb-b2 avian erythroblastic leukemia viral oncogene homolog 4, PRKCA - protein kinase c, alpha, ERB…
GO:2001236	regulation of extrinsic apoptotic signaling pathway	3.9e-07	1.15e-05	4.84	7194	132	169	15	[DEPTOR - dep domain containing mtor-interacting protein, AKT1 - v-akt murine thymoma viral oncogene homolog 1, BRCA1 - breast cancer 1, early onset, CAV1 - caveolin 1, caveolae protein, 22kda, IL1B - interleukin 1, beta, RAF1 - v-raf-1 murine leukemia viral oncogene homolog 1, TERT - telomerase reverse transcriptase, RELA - v-rel avian reticuloendotheliosis viral oncogene homolog a, TNF - tumor …
GO:0043467	regulation of generation of precursor metabolites and energy	3.97e-07	1.17e-05	5.65	7194	98	169	13	[PRKAA1 - protein kinase, amp-activated, alpha 1 catalytic subunit, AKT2 - v-akt murine thymoma viral oncogene homolog 2, CDK1 - cyclin-dependent kinase 1, AKT1 - v-akt murine thymoma viral oncogene homolog 1, INS - insulin, IRS1 - insulin receptor substrate 1, DYRK2 - dual-specificity tyrosine-(y)-phosphorylation regulated kinase 2, TP53 - tumor protein p53, EP300 - e1a binding protein p300, GSK…
GO:0002431	Fc receptor mediated stimulatory signaling pathway	4.18e-07	1.22e-05	6.89	7194	68	169	11	[HSP90AA1 - heat shock protein 90kda alpha (cytosolic), class a member 1, ABL1 - c-abl oncogene 1, non-receptor tyrosine kinase, ARPC2 - actin related protein 2/3 complex, subunit 2, 34kda, LYN - v-yes-1 yamaguchi sarcoma viral related oncogene homolog, SRC - v-src avian sarcoma (schmidt-ruppin a-2) viral oncogene homolog, NR4A3 - nuclear receptor subfamily 4, group a, member 3, PRKCD - protein k…
GO:0097190	apoptotic signaling pathway	4.27e-07	1.25e-05	3.83	7194	211	169	19	[HIPK2 - homeodomain interacting protein kinase 2, BRCA1 - breast cancer 1, early onset, CAV1 - caveolin 1, caveolae protein, 22kda, PRKDC - protein kinase, dna-activated, catalytic polypeptide, DYRK2 - dual-specificity tyrosine-(y)-phosphorylation regulated kinase 2, E2F1 - e2f transcription factor 1, TP53 - tumor protein p53, TNF - tumor necrosis factor, ABL1 - c-abl oncogene 1, non-receptor ty…
GO:0010962	regulation of glucan biosynthetic process	4.42e-07	1.29e-05	13.54	7194	22	169	7	[AKT2 - v-akt murine thymoma viral oncogene homolog 2, AKT1 - v-akt murine thymoma viral oncogene homolog 1, INS - insulin, IRS1 - insulin receptor substrate 1, GSK3B - glycogen synthase kinase 3 beta, GSK3A - glycogen synthase kinase 3 alpha, DYRK2 - dual-specificity tyrosine-(y)-phosphorylation regulated kinase 2]
GO:0005979	regulation of glycogen biosynthetic process	4.42e-07	1.29e-05	13.54	7194	22	169	7	[AKT2 - v-akt murine thymoma viral oncogene homolog 2, AKT1 - v-akt murine thymoma viral oncogene homolog 1, INS - insulin, IRS1 - insulin receptor substrate 1, GSK3B - glycogen synthase kinase 3 beta, GSK3A - glycogen synthase kinase 3 alpha, DYRK2 - dual-specificity tyrosine-(y)-phosphorylation regulated kinase 2]
GO:0010508	positive regulation of autophagy	4.48e-07	1.3e-05	5.59	7194	99	169	13	[PARK2 - parkinson protein 2, e3 ubiquitin protein ligase (parkin), PRKAA1 - protein kinase, amp-activated, alpha 1 catalytic subunit, MAPK3 - mitogen-activated protein kinase 3, TFEB - transcription factor eb, PRKD1 - protein kinase d1, LRRK2 - leucine-rich repeat kinase 2, TSC2 - tuberous sclerosis 2, GSK3B - glycogen synthase kinase 3 beta, PIM2 - pim-2 oncogene, GSK3A - glycogen synthase kina…
GO:0010720	positive regulation of cell development	4.56e-07	1.32e-05	2.9	7194	397	169	27	[PARK2 - parkinson protein 2, e3 ubiquitin protein ligase (parkin), NTRK3 - neurotrophic tyrosine kinase, receptor, type 3, RELA - v-rel avian reticuloendotheliosis viral oncogene homolog a, NFE2L2 - nuclear factor (erythroid-derived 2)-like 2, ABL1 - c-abl oncogene 1, non-receptor tyrosine kinase, MAPT - microtubule-associated protein tau, MYB - v-myb avian myeloblastosis viral oncogene homolog,…
GO:0009636	response to toxic substance	5.03e-07	1.46e-05	3.36	7194	279	169	22	[FGFR2 - fibroblast growth factor receptor 2, PRKAA1 - protein kinase, amp-activated, alpha 1 catalytic subunit, PARK2 - parkinson protein 2, e3 ubiquitin protein ligase (parkin), MAPK3 - mitogen-activated protein kinase 3, JUN - jun proto-oncogene, MAPK1 - mitogen-activated protein kinase 1, NFKB1 - nuclear factor of kappa light polypeptide gene enhancer in b-cells 1, RELA - v-rel avian reticulo…
GO:0030855	epithelial cell differentiation	5.21e-07	1.51e-05	3.97	7194	193	169	18	[FGFR2 - fibroblast growth factor receptor 2, VEGFA - vascular endothelial growth factor a, AKT2 - v-akt murine thymoma viral oncogene homolog 2, AKT1 - v-akt murine thymoma viral oncogene homolog 1, CDK1 - cyclin-dependent kinase 1, BCR - breakpoint cluster region, ABL1 - c-abl oncogene 1, non-receptor tyrosine kinase, SMAD3 - smad family member 3, ERBB4 - v-erb-b2 avian erythroblastic leukemia …
GO:0030278	regulation of ossification	5.42e-07	1.56e-05	4.42	7194	154	169	16	[FGFR2 - fibroblast growth factor receptor 2, PRKACA - protein kinase, camp-dependent, catalytic, alpha, MAPK3 - mitogen-activated protein kinase 3, MAPK1 - mitogen-activated protein kinase 1, DDR2 - discoidin domain receptor tyrosine kinase 2, RUNX2 - runt-related transcription factor 2, PRKD1 - protein kinase d1, TNF - tumor necrosis factor, TWIST1 - twist basic helix-loop-helix transcription f…
GO:0071214	cellular response to abiotic stimulus	5.54e-07	1.59e-05	3.61	7194	236	169	20	[CDC25A - cell division cycle 25a, MAPK8 - mitogen-activated protein kinase 8, AKT2 - v-akt murine thymoma viral oncogene homolog 2, AKT1 - v-akt murine thymoma viral oncogene homolog 1, MAPK3 - mitogen-activated protein kinase 3, AURKB - aurora kinase b, NFKB1 - nuclear factor of kappa light polypeptide gene enhancer in b-cells 1, IL1B - interleukin 1, beta, MDM2 - mdm2 oncogene, e3 ubiquitin pr…
GO:0104004	cellular response to environmental stimulus	5.54e-07	1.59e-05	3.61	7194	236	169	20	[CDC25A - cell division cycle 25a, MAPK8 - mitogen-activated protein kinase 8, AKT2 - v-akt murine thymoma viral oncogene homolog 2, AKT1 - v-akt murine thymoma viral oncogene homolog 1, MAPK3 - mitogen-activated protein kinase 3, AURKB - aurora kinase b, NFKB1 - nuclear factor of kappa light polypeptide gene enhancer in b-cells 1, IL1B - interleukin 1, beta, MDM2 - mdm2 oncogene, e3 ubiquitin pr…
GO:1901987	regulation of cell cycle phase transition	5.77e-07	1.65e-05	3.11	7194	328	169	24	[MAPK15 - mitogen-activated protein kinase 15, CDC25A - cell division cycle 25a, PLK1 - polo-like kinase 1, PRKACA - protein kinase, camp-dependent, catalytic, alpha, AKT1 - v-akt murine thymoma viral oncogene homolog 1, CDK1 - cyclin-dependent kinase 1, RB1 - retinoblastoma 1, AURKB - aurora kinase b, BRCA1 - breast cancer 1, early onset, FBXW7 - f-box and wd repeat domain containing 7, e3 ubiqu…
GO:0060627	regulation of vesicle-mediated transport	5.86e-07	1.68e-05	2.94	7194	377	169	26	[PRKAA1 - protein kinase, amp-activated, alpha 1 catalytic subunit, PARK2 - parkinson protein 2, e3 ubiquitin protein ligase (parkin), SLC11A1 - solute carrier family 11 (proton-coupled divalent metal ion transporter), member 1, ABL1 - c-abl oncogene 1, non-receptor tyrosine kinase, LRRK2 - leucine-rich repeat kinase 2, LYN - v-yes-1 yamaguchi sarcoma viral related oncogene homolog, EGF - epiderm…
GO:0046324	regulation of glucose import	6.16e-07	1.76e-05	8.71	7194	44	169	9	[NFE2L2 - nuclear factor (erythroid-derived 2)-like 2, TNF - tumor necrosis factor, AKT2 - v-akt murine thymoma viral oncogene homolog 2, AKT1 - v-akt murine thymoma viral oncogene homolog 1, INS - insulin, IRS1 - insulin receptor substrate 1, GSK3A - glycogen synthase kinase 3 alpha, TERT - telomerase reverse transcriptase, MAPK14 - mitogen-activated protein kinase 14]
GO:0071156	regulation of cell cycle arrest	6.47e-07	1.84e-05	5.94	7194	86	169	12	[TP53 - tumor protein p53, CDK9 - cyclin-dependent kinase 9, AKT2 - v-akt murine thymoma viral oncogene homolog 2, EP300 - e1a binding protein p300, CDK1 - cyclin-dependent kinase 1, PRKACA - protein kinase, camp-dependent, catalytic, alpha, ATM - ataxia telangiectasia mutated, HSP90AB1 - heat shock protein 90kda alpha (cytosolic), class b member 1, BRCA1 - breast cancer 1, early onset, CDK2 - cy…
GO:0031648	protein destabilization	6.61e-07	1.87e-05	10.32	7194	33	169	8	[PARK2 - parkinson protein 2, e3 ubiquitin protein ligase (parkin), PLK1 - polo-like kinase 1, EP300 - e1a binding protein p300, SRC - v-src avian sarcoma (schmidt-ruppin a-2) viral oncogene homolog, CREBBP - creb binding protein, PRKDC - protein kinase, dna-activated, catalytic polypeptide, FBXW7 - f-box and wd repeat domain containing 7, e3 ubiquitin protein ligase, MDM2 - mdm2 oncogene, e3 ubi…
GO:0032092	positive regulation of protein binding	6.56e-07	1.87e-05	6.6	7194	71	169	11	[PARK2 - parkinson protein 2, e3 ubiquitin protein ligase (parkin), ABL1 - c-abl oncogene 1, non-receptor tyrosine kinase, PPP2CA - protein phosphatase 2, catalytic subunit, alpha isozyme, LRRK2 - leucine-rich repeat kinase 2, PPP2CB - protein phosphatase 2, catalytic subunit, beta isozyme, EP300 - e1a binding protein p300, HIPK2 - homeodomain interacting protein kinase 2, HSP90AB1 - heat shock p…
GO:0031663	lipopolysaccharide-mediated signaling pathway	6.61e-07	1.88e-05	10.32	7194	33	169	8	[IRF3 - interferon regulatory factor 3, TNF - tumor necrosis factor, LYN - v-yes-1 yamaguchi sarcoma viral related oncogene homolog, AKT1 - v-akt murine thymoma viral oncogene homolog 1, MAPK3 - mitogen-activated protein kinase 3, MAPK1 - mitogen-activated protein kinase 1, IL1B - interleukin 1, beta, MAPK14 - mitogen-activated protein kinase 14]
GO:0046822	regulation of nucleocytoplasmic transport	7.35e-07	2.08e-05	5.87	7194	87	169	12	[TP53 - tumor protein p53, TRIM28 - tripartite motif containing 28, PRKACA - protein kinase, camp-dependent, catalytic, alpha, HDAC3 - histone deacetylase 3, PRKCD - protein kinase c, delta, HSP90AB1 - heat shock protein 90kda alpha (cytosolic), class b member 1, MAPK1 - mitogen-activated protein kinase 1, SMAD3 - smad family member 3, GSK3B - glycogen synthase kinase 3 beta, IL1B - interleukin 1…
GO:0051403	stress-activated MAPK cascade	7.59e-07	2.14e-05	6.5	7194	72	169	11	[MAPK10 - mitogen-activated protein kinase 10, MAPK9 - mitogen-activated protein kinase 9, TNF - tumor necrosis factor, MAPK8 - mitogen-activated protein kinase 8, MAPK3 - mitogen-activated protein kinase 3, MAPK1 - mitogen-activated protein kinase 1, MAPKAPK2 - mitogen-activated protein kinase-activated protein kinase 2, CHUK - conserved helix-loop-helix ubiquitous kinase, NFKB1 - nuclear factor…
GO:0045089	positive regulation of innate immune response	8.1e-07	2.28e-05	3.39	7194	264	169	21	[RPS6KA5 - ribosomal protein s6 kinase, 90kda, polypeptide 5, PRKACA - protein kinase, camp-dependent, catalytic, alpha, MAPKAPK2 - mitogen-activated protein kinase-activated protein kinase 2, NFKB1 - nuclear factor of kappa light polypeptide gene enhancer in b-cells 1, CAV1 - caveolin 1, caveolae protein, 22kda, PRKDC - protein kinase, dna-activated, catalytic polypeptide, RAF1 - v-raf-1 murine …
GO:0048729	tissue morphogenesis	8.1e-07	2.28e-05	3.39	7194	264	169	21	[FGFR2 - fibroblast growth factor receptor 2, CSF1R - colony stimulating factor 1 receptor, VEGFA - vascular endothelial growth factor a, SMAD2 - smad family member 2, NOTCH4 - notch 4, TWIST1 - twist basic helix-loop-helix transcription factor 1, TRIM28 - tripartite motif containing 28, SNAI1 - snail family zinc finger 1, JAG2 - jagged 2, BCL2 - b-cell cll/lymphoma 2, ESR1 - estrogen receptor 1,…
GO:0016070	RNA metabolic process	8.4e-07	2.35e-05	2.27	7194	712	169	38	[CDK1 - cyclin-dependent kinase 1, PRKACA - protein kinase, camp-dependent, catalytic, alpha, RPL21 - ribosomal protein l21, JUN - jun proto-oncogene, TERT - telomerase reverse transcriptase, RELA - v-rel avian reticuloendotheliosis viral oncogene homolog a, TP53 - tumor protein p53, NOTCH4 - notch 4, RPL10 - ribosomal protein l10, MAPT - microtubule-associated protein tau, TRIM28 - tripartite mo…
GO:0070646	protein modification by small protein removal	8.52e-07	2.38e-05	4.04	7194	179	169	17	[PARK2 - parkinson protein 2, e3 ubiquitin protein ligase (parkin), CDC25A - cell division cycle 25a, CDK1 - cyclin-dependent kinase 1, TRRAP - transformation/transcription domain-associated protein, SMAD2 - smad family member 2, BRCA1 - breast cancer 1, early onset, MDM2 - mdm2 oncogene, e3 ubiquitin protein ligase, TP53 - tumor protein p53, CCNA2 - cyclin a2, EP300 - e1a binding protein p300, E…
GO:1903320	regulation of protein modification by small protein conjugation or removal	8.52e-07	2.38e-05	4.04	7194	179	169	17	[MAPK9 - mitogen-activated protein kinase 9, PARK2 - parkinson protein 2, e3 ubiquitin protein ligase (parkin), PLK1 - polo-like kinase 1, CDK9 - cyclin-dependent kinase 9, AKT1 - v-akt murine thymoma viral oncogene homolog 1, HDAC3 - histone deacetylase 3, HSP90AB1 - heat shock protein 90kda alpha (cytosolic), class b member 1, BRCA1 - breast cancer 1, early onset, CAV1 - caveolin 1, caveolae pr…
GO:0045930	negative regulation of mitotic cell cycle	8.72e-07	2.43e-05	3.66	7194	221	169	19	[PLK1 - polo-like kinase 1, CDK1 - cyclin-dependent kinase 1, RB1 - retinoblastoma 1, AURKB - aurora kinase b, BRCA1 - breast cancer 1, early onset, PRKDC - protein kinase, dna-activated, catalytic polypeptide, E2F1 - e2f transcription factor 1, MDM2 - mdm2 oncogene, e3 ubiquitin protein ligase, TP53 - tumor protein p53, TNF - tumor necrosis factor, ABL1 - c-abl oncogene 1, non-receptor tyrosine …
GO:0050769	positive regulation of neurogenesis	8.93e-07	2.48e-05	3.04	7194	336	169	24	[PARK2 - parkinson protein 2, e3 ubiquitin protein ligase (parkin), VEGFA - vascular endothelial growth factor a, IL1B - interleukin 1, beta, NTRK3 - neurotrophic tyrosine kinase, receptor, type 3, E2F1 - e2f transcription factor 1, PRKD1 - protein kinase d1, RELA - v-rel avian reticuloendotheliosis viral oncogene homolog a, CSNK1E - casein kinase 1, epsilon, NFE2L2 - nuclear factor (erythroid-de…
GO:0010634	positive regulation of epithelial cell migration	9.49e-07	2.63e-05	4.85	7194	123	169	14	[SP1 - sp1 transcription factor, AKT3 - v-akt murine thymoma viral oncogene homolog 3, VEGFA - vascular endothelial growth factor a, AKT1 - v-akt murine thymoma viral oncogene homolog 1, STAT5A - signal transducer and activator of transcription 5a, PRKD1 - protein kinase d1, HSPB1 - heat shock 27kda protein 1, NFE2L2 - nuclear factor (erythroid-derived 2)-like 2, ABL1 - c-abl oncogene 1, non-rece…
GO:0060964	regulation of gene silencing by miRNA	1.07e-06	2.97e-05	7.09	7194	60	169	10	[TP53 - tumor protein p53, EGFR - epidermal growth factor receptor, TNF - tumor necrosis factor, ELAVL1 - elav (embryonic lethal, abnormal vision, drosophila)-like 1 (hu antigen r), NCOR2 - nuclear receptor corepressor 2, ESR1 - estrogen receptor 1, STAT3 - signal transducer and activator of transcription 3 (acute-phase response factor), MAP2K1 - mitogen-activated protein kinase kinase 1, PPARG -…
GO:0070302	regulation of stress-activated protein kinase signaling cascade	1.1e-06	3.04e-05	3.77	7194	203	169	18	[PARK2 - parkinson protein 2, e3 ubiquitin protein ligase (parkin), VEGFA - vascular endothelial growth factor a, IGF1R - insulin-like growth factor 1 receptor, AKT1 - v-akt murine thymoma viral oncogene homolog 1, HDAC3 - histone deacetylase 3, HIPK2 - homeodomain interacting protein kinase 2, MAPK3 - mitogen-activated protein kinase 3, MAPK1 - mitogen-activated protein kinase 1, IL1B - interleu…
GO:0031667	response to nutrient levels	1.12e-06	3.08e-05	3.1	7194	316	169	23	[PRKAA1 - protein kinase, amp-activated, alpha 1 catalytic subunit, MAPK8 - mitogen-activated protein kinase 8, AKT1 - v-akt murine thymoma viral oncogene homolog 1, MAPK3 - mitogen-activated protein kinase 3, MAPK1 - mitogen-activated protein kinase 1, JUN - jun proto-oncogene, TFEB - transcription factor eb, PRKD1 - protein kinase d1, RELA - v-rel avian reticuloendotheliosis viral oncogene homo…
GO:0051962	positive regulation of nervous system development	1.13e-06	3.1e-05	2.92	7194	365	169	25	[PARK2 - parkinson protein 2, e3 ubiquitin protein ligase (parkin), NTRK3 - neurotrophic tyrosine kinase, receptor, type 3, RELA - v-rel avian reticuloendotheliosis viral oncogene homolog a, NFE2L2 - nuclear factor (erythroid-derived 2)-like 2, MYB - v-myb avian myeloblastosis viral oncogene homolog, MAPT - microtubule-associated protein tau, LYN - v-yes-1 yamaguchi sarcoma viral related oncogene…
GO:0000187	activation of MAPK activity	1.21e-06	3.31e-05	4.43	7194	144	169	15	[MAPK10 - mitogen-activated protein kinase 10, PRKAA1 - protein kinase, amp-activated, alpha 1 catalytic subunit, CDK1 - cyclin-dependent kinase 1, MAPK3 - mitogen-activated protein kinase 3, MAPK1 - mitogen-activated protein kinase 1, MAPKAPK2 - mitogen-activated protein kinase-activated protein kinase 2, IL1B - interleukin 1, beta, NTRK3 - neurotrophic tyrosine kinase, receptor, type 3, PTPN1 -…
GO:2001235	positive regulation of apoptotic signaling pathway	1.21e-06	3.32e-05	4.43	7194	144	169	15	[MAPK9 - mitogen-activated protein kinase 9, MAPK8 - mitogen-activated protein kinase 8, GNB2L1 - guanine nucleotide binding protein (g protein), beta polypeptide 2-like 1, FBXW7 - f-box and wd repeat domain containing 7, e3 ubiquitin protein ligase, CAV1 - caveolin 1, caveolae protein, 22kda, E2F1 - e2f transcription factor 1, TP53 - tumor protein p53, TNF - tumor necrosis factor, BCL2 - b-cell …
GO:0065007	biological regulation	1.22e-06	3.34e-05	1.13	7194	6121	169	163	[PARK2 - parkinson protein 2, e3 ubiquitin protein ligase (parkin), DEPTOR - dep domain containing mtor-interacting protein, CDC25A - cell division cycle 25a, CDK1 - cyclin-dependent kinase 1, BRCA1 - breast cancer 1, early onset, RELA - v-rel avian reticuloendotheliosis viral oncogene homolog a, ABL1 - c-abl oncogene 1, non-receptor tyrosine kinase, TRIM28 - tripartite motif containing 28, NCOR2…
GO:0008283	cell proliferation	1.23e-06	3.36e-05	2.99	7194	342	169	24	[FGFR2 - fibroblast growth factor receptor 2, CSF1R - colony stimulating factor 1 receptor, CDC25A - cell division cycle 25a, CDK9 - cyclin-dependent kinase 9, AKT1 - v-akt murine thymoma viral oncogene homolog 1, MAPK1 - mitogen-activated protein kinase 1, AURKB - aurora kinase b, DDR2 - discoidin domain receptor tyrosine kinase 2, TP53 - tumor protein p53, SLC11A1 - solute carrier family 11 (pr…
GO:1905952	regulation of lipid localization	1.24e-06	3.37e-05	5.12	7194	108	169	13	[PARK2 - parkinson protein 2, e3 ubiquitin protein ligase (parkin), AKT2 - v-akt murine thymoma viral oncogene homolog 2, AKT1 - v-akt murine thymoma viral oncogene homolog 1, FBXW7 - f-box and wd repeat domain containing 7, e3 ubiquitin protein ligase, NFKB1 - nuclear factor of kappa light polypeptide gene enhancer in b-cells 1, CAV1 - caveolin 1, caveolae protein, 22kda, IL1B - interleukin 1, b…
GO:0010675	regulation of cellular carbohydrate metabolic process	1.24e-06	3.38e-05	5.12	7194	108	169	13	[PARK2 - parkinson protein 2, e3 ubiquitin protein ligase (parkin), AKT2 - v-akt murine thymoma viral oncogene homolog 2, AKT1 - v-akt murine thymoma viral oncogene homolog 1, INS - insulin, IRS1 - insulin receptor substrate 1, DYRK2 - dual-specificity tyrosine-(y)-phosphorylation regulated kinase 2, TP53 - tumor protein p53, EP300 - e1a binding protein p300, SRC - v-src avian sarcoma (schmidt-ru…
GO:0072401	signal transduction involved in DNA integrity checkpoint	1.26e-06	3.4e-05	6.98	7194	61	169	10	[TP53 - tumor protein p53, PLK1 - polo-like kinase 1, EP300 - e1a binding protein p300, CDK1 - cyclin-dependent kinase 1, ATM - ataxia telangiectasia mutated, BRCA1 - breast cancer 1, early onset, PRKDC - protein kinase, dna-activated, catalytic polypeptide, CDK2 - cyclin-dependent kinase 2, E2F1 - e2f transcription factor 1, MDM2 - mdm2 oncogene, e3 ubiquitin protein ligase]
GO:0072422	signal transduction involved in DNA damage checkpoint	1.26e-06	3.41e-05	6.98	7194	61	169	10	[TP53 - tumor protein p53, PLK1 - polo-like kinase 1, EP300 - e1a binding protein p300, CDK1 - cyclin-dependent kinase 1, ATM - ataxia telangiectasia mutated, BRCA1 - breast cancer 1, early onset, PRKDC - protein kinase, dna-activated, catalytic polypeptide, CDK2 - cyclin-dependent kinase 2, E2F1 - e2f transcription factor 1, MDM2 - mdm2 oncogene, e3 ubiquitin protein ligase]
GO:0032481	positive regulation of type I interferon production	1.26e-06	3.42e-05	6.98	7194	61	169	10	[RELA - v-rel avian reticuloendotheliosis viral oncogene homolog a, IRF3 - interferon regulatory factor 3, HSP90AA1 - heat shock protein 90kda alpha (cytosolic), class a member 1, EP300 - e1a binding protein p300, CREBBP - creb binding protein, CHUK - conserved helix-loop-helix ubiquitous kinase, PRKDC - protein kinase, dna-activated, catalytic polypeptide, NFKB1 - nuclear factor of kappa light p…
GO:0071478	cellular response to radiation	1.28e-06	3.44e-05	4.73	7194	126	169	14	[CDC25A - cell division cycle 25a, AKT2 - v-akt murine thymoma viral oncogene homolog 2, AURKB - aurora kinase b, MDM2 - mdm2 oncogene, e3 ubiquitin protein ligase, TP53 - tumor protein p53, POLH - polymerase (dna directed), eta, PARP1 - poly (adp-ribose) polymerase 1, EP300 - e1a binding protein p300, ATM - ataxia telangiectasia mutated, PRKCD - protein kinase c, delta, CREBBP - creb binding pro…
GO:0048534	hematopoietic or lymphoid organ development	1.28e-06	3.44e-05	4.73	7194	126	169	14	[CSF1R - colony stimulating factor 1 receptor, MAPK3 - mitogen-activated protein kinase 3, MAPK1 - mitogen-activated protein kinase 1, PRKDC - protein kinase, dna-activated, catalytic polypeptide, RUNX2 - runt-related transcription factor 2, RAF1 - v-raf-1 murine leukemia viral oncogene homolog 1, TP53 - tumor protein p53, NOTCH4 - notch 4, ABL1 - c-abl oncogene 1, non-receptor tyrosine kinase, B…
GO:2000278	regulation of DNA biosynthetic process	1.33e-06	3.57e-05	6.16	7194	76	169	11	[TP53 - tumor protein p53, HSP90AA1 - heat shock protein 90kda alpha (cytosolic), class a member 1, MAPK15 - mitogen-activated protein kinase 15, SRC - v-src avian sarcoma (schmidt-ruppin a-2) viral oncogene homolog, MAPK3 - mitogen-activated protein kinase 3, ATM - ataxia telangiectasia mutated, MAPK1 - mitogen-activated protein kinase 1, HSP90AB1 - heat shock protein 90kda alpha (cytosolic), cl…
GO:0032501	multicellular organismal process	1.33e-06	3.57e-05	1.64	7194	1900	169	73	[PRKAA1 - protein kinase, amp-activated, alpha 1 catalytic subunit, PARK2 - parkinson protein 2, e3 ubiquitin protein ligase (parkin), PRKACA - protein kinase, camp-dependent, catalytic, alpha, BRCA1 - breast cancer 1, early onset, RELA - v-rel avian reticuloendotheliosis viral oncogene homolog a, NOTCH4 - notch 4, SLC11A1 - solute carrier family 11 (proton-coupled divalent metal ion transporter)…
GO:2000573	positive regulation of DNA biosynthetic process	1.34e-06	3.6e-05	7.98	7194	48	169	9	[HSP90AA1 - heat shock protein 90kda alpha (cytosolic), class a member 1, MAPK15 - mitogen-activated protein kinase 15, SRC - v-src avian sarcoma (schmidt-ruppin a-2) viral oncogene homolog, MAPK3 - mitogen-activated protein kinase 3, ATM - ataxia telangiectasia mutated, MAPK1 - mitogen-activated protein kinase 1, HSP90AB1 - heat shock protein 90kda alpha (cytosolic), class b member 1, AURKB - au…
GO:0010828	positive regulation of glucose transmembrane transport	1.36e-06	3.63e-05	9.46	7194	36	169	8	[NFE2L2 - nuclear factor (erythroid-derived 2)-like 2, AKT2 - v-akt murine thymoma viral oncogene homolog 2, AKT1 - v-akt murine thymoma viral oncogene homolog 1, NR4A3 - nuclear receptor subfamily 4, group a, member 3, INS - insulin, IRS1 - insulin receptor substrate 1, TERT - telomerase reverse transcriptase, MAPK14 - mitogen-activated protein kinase 14]
GO:0032101	regulation of response to external stimulus	1.39e-06	3.7e-05	2.33	7194	639	169	35	[STAT3 - signal transducer and activator of transcription 3 (acute-phase response factor), NTRK3 - neurotrophic tyrosine kinase, receptor, type 3, RELA - v-rel avian reticuloendotheliosis viral oncogene homolog a, NFE2L2 - nuclear factor (erythroid-derived 2)-like 2, EGFR - epidermal growth factor receptor, LRRK2 - leucine-rich repeat kinase 2, LYN - v-yes-1 yamaguchi sarcoma viral related oncoge…
GO:0019221	cytokine-mediated signaling pathway	1.43e-06	3.81e-05	2.41	7194	583	169	33	[PRKACA - protein kinase, camp-dependent, catalytic, alpha, IRS1 - insulin receptor substrate 1, STAT3 - signal transducer and activator of transcription 3 (acute-phase response factor), STAT5A - signal transducer and activator of transcription 5a, RELA - v-rel avian reticuloendotheliosis viral oncogene homolog a, TP53 - tumor protein p53, TWIST1 - twist basic helix-loop-helix transcription facto…
GO:0072395	signal transduction involved in cell cycle checkpoint	1.47e-06	3.91e-05	6.87	7194	62	169	10	[TP53 - tumor protein p53, PLK1 - polo-like kinase 1, EP300 - e1a binding protein p300, CDK1 - cyclin-dependent kinase 1, ATM - ataxia telangiectasia mutated, BRCA1 - breast cancer 1, early onset, PRKDC - protein kinase, dna-activated, catalytic polypeptide, CDK2 - cyclin-dependent kinase 2, E2F1 - e2f transcription factor 1, MDM2 - mdm2 oncogene, e3 ubiquitin protein ligase]
GO:1901655	cellular response to ketone	1.52e-06	4.02e-05	6.08	7194	77	169	11	[PRKAA1 - protein kinase, amp-activated, alpha 1 catalytic subunit, EGFR - epidermal growth factor receptor, EIF4E - eukaryotic translation initiation factor 4e, AKT1 - v-akt murine thymoma viral oncogene homolog 1, SRC - v-src avian sarcoma (schmidt-ruppin a-2) viral oncogene homolog, SGK1 - serum/glucocorticoid regulated kinase 1, FOXO1 - forkhead box o1, CFTR - cystic fibrosis transmembrane co…
GO:1902176	negative regulation of oxidative stress-induced intrinsic apoptotic signaling pathway	1.54e-06	4.07e-05	15.02	7194	17	169	6	[HSPB1 - heat shock 27kda protein 1, NFE2L2 - nuclear factor (erythroid-derived 2)-like 2, PARK2 - parkinson protein 2, e3 ubiquitin protein ligase (parkin), AKT1 - v-akt murine thymoma viral oncogene homolog 1, INS - insulin, HIF1A - hypoxia inducible factor 1, alpha subunit (basic helix-loop-helix transcription factor)]
GO:0031998	regulation of fatty acid beta-oxidation	1.55e-06	4.09e-05	21.28	7194	10	169	5	[TWIST1 - twist basic helix-loop-helix transcription factor 1, AKT2 - v-akt murine thymoma viral oncogene homolog 2, AKT1 - v-akt murine thymoma viral oncogene homolog 1, IRS1 - insulin receptor substrate 1, PPARA - peroxisome proliferator-activated receptor alpha]
GO:0070873	regulation of glycogen metabolic process	1.57e-06	4.15e-05	11.46	7194	26	169	7	[AKT2 - v-akt murine thymoma viral oncogene homolog 2, AKT1 - v-akt murine thymoma viral oncogene homolog 1, INS - insulin, IRS1 - insulin receptor substrate 1, GSK3B - glycogen synthase kinase 3 beta, GSK3A - glycogen synthase kinase 3 alpha, DYRK2 - dual-specificity tyrosine-(y)-phosphorylation regulated kinase 2]
GO:0043525	positive regulation of neuron apoptotic process	1.61e-06	4.25e-05	7.82	7194	49	169	9	[TP53 - tumor protein p53, TNF - tumor necrosis factor, MYB - v-myb avian myeloblastosis viral oncogene homolog, ATM - ataxia telangiectasia mutated, JUN - jun proto-oncogene, ATF2 - activating transcription factor 2, GSK3A - glycogen synthase kinase 3 alpha, FBXW7 - f-box and wd repeat domain containing 7, e3 ubiquitin protein ligase, CTNNB1 - catenin (cadherin-associated protein), beta 1, 88kda]
GO:0051100	negative regulation of binding	1.7e-06	4.46e-05	4.62	7194	129	169	14	[MAPK8 - mitogen-activated protein kinase 8, AKT1 - v-akt murine thymoma viral oncogene homolog 1, MAPK3 - mitogen-activated protein kinase 3, JUN - jun proto-oncogene, GNB2L1 - guanine nucleotide binding protein (g protein), beta polypeptide 2-like 1, AURKB - aurora kinase b, FBXW7 - f-box and wd repeat domain containing 7, e3 ubiquitin protein ligase, CAV1 - caveolin 1, caveolae protein, 22kda,…
GO:0010632	regulation of epithelial cell migration	1.7e-06	4.46e-05	3.85	7194	188	169	17	[SP1 - sp1 transcription factor, AKT3 - v-akt murine thymoma viral oncogene homolog 3, VEGFA - vascular endothelial growth factor a, AKT1 - v-akt murine thymoma viral oncogene homolog 1, FBXW7 - f-box and wd repeat domain containing 7, e3 ubiquitin protein ligase, STAT5A - signal transducer and activator of transcription 5a, PRKD1 - protein kinase d1, HSPB1 - heat shock 27kda protein 1, NFE2L2 - …
GO:0001938	positive regulation of endothelial cell proliferation	1.73e-06	4.53e-05	6	7194	78	169	11	[SP1 - sp1 transcription factor, AKT3 - v-akt murine thymoma viral oncogene homolog 3, VEGFA - vascular endothelial growth factor a, AKT1 - v-akt murine thymoma viral oncogene homolog 1, EGF - epidermal growth factor, PRKCA - protein kinase c, alpha, RPTOR - regulatory associated protein of mtor, complex 1, NR4A1 - nuclear receptor subfamily 4, group a, member 1, STAT5A - signal transducer and ac…
GO:0045596	negative regulation of cell differentiation	1.74e-06	4.56e-05	2.53	7194	505	169	30	[FBXW7 - f-box and wd repeat domain containing 7, e3 ubiquitin protein ligase, TP53 - tumor protein p53, NFE2L2 - nuclear factor (erythroid-derived 2)-like 2, NOTCH4 - notch 4, EGFR - epidermal growth factor receptor, TWIST1 - twist basic helix-loop-helix transcription factor 1, SNAI1 - snail family zinc finger 1, LYN - v-yes-1 yamaguchi sarcoma viral related oncogene homolog, LRRK2 - leucine-ric…
GO:0032091	negative regulation of protein binding	1.97e-06	5.13e-05	5.93	7194	79	169	11	[CSNK1E - casein kinase 1, epsilon, MAPK8 - mitogen-activated protein kinase 8, LRRK2 - leucine-rich repeat kinase 2, AKT1 - v-akt murine thymoma viral oncogene homolog 1, PRKCD - protein kinase c, delta, MAPK3 - mitogen-activated protein kinase 3, GNB2L1 - guanine nucleotide binding protein (g protein), beta polypeptide 2-like 1, AURKB - aurora kinase b, GSK3B - glycogen synthase kinase 3 beta, …
GO:0045923	positive regulation of fatty acid metabolic process	2.08e-06	5.41e-05	11.04	7194	27	169	7	[TWIST1 - twist basic helix-loop-helix transcription factor 1, AKT2 - v-akt murine thymoma viral oncogene homolog 2, NR4A3 - nuclear receptor subfamily 4, group a, member 3, IRS1 - insulin receptor substrate 1, PPARA - peroxisome proliferator-activated receptor alpha, IL1B - interleukin 1, beta, PPARG - peroxisome proliferator-activated receptor gamma]
GO:1904837	beta-catenin-TCF complex assembly	2.08e-06	5.42e-05	11.04	7194	27	169	7	[EP300 - e1a binding protein p300, TRRAP - transformation/transcription domain-associated protein, CREBBP - creb binding protein, HDAC1 - histone deacetylase 1, MYC - v-myc avian myelocytomatosis viral oncogene homolog, TERT - telomerase reverse transcriptase, CTNNB1 - catenin (cadherin-associated protein), beta 1, 88kda]
GO:0071482	cellular response to light stimulus	2.24e-06	5.8e-05	5.85	7194	80	169	11	[PARP1 - poly (adp-ribose) polymerase 1, POLH - polymerase (dna directed), eta, TP53 - tumor protein p53, CDC25A - cell division cycle 25a, AKT2 - v-akt murine thymoma viral oncogene homolog 2, EP300 - e1a binding protein p300, PRKCD - protein kinase c, delta, CREBBP - creb binding protein, AURKB - aurora kinase b, YY1 - yy1 transcription factor, MYC - v-myc avian myelocytomatosis viral oncogene …
GO:0030307	positive regulation of cell growth	2.31e-06	5.93e-05	4.85	7194	114	169	13	[PARK2 - parkinson protein 2, e3 ubiquitin protein ligase (parkin), VEGFA - vascular endothelial growth factor a, AKT1 - v-akt murine thymoma viral oncogene homolog 1, INS - insulin, EGFR - epidermal growth factor receptor, MAPT - microtubule-associated protein tau, BCL2 - b-cell cll/lymphoma 2, CSNK2A1 - casein kinase 2, alpha 1 polypeptide, RPS6KA3 - ribosomal protein s6 kinase, 90kda, polypept…
GO:0009987	cellular process	2.3e-06	5.93e-05	1.09	7194	6557	169	168	[PARK2 - parkinson protein 2, e3 ubiquitin protein ligase (parkin), DEPTOR - dep domain containing mtor-interacting protein, CDC25A - cell division cycle 25a, CDK1 - cyclin-dependent kinase 1, BRCA1 - breast cancer 1, early onset, RELA - v-rel avian reticuloendotheliosis viral oncogene homolog a, MAP1LC3B - microtubule-associated protein 1 light chain 3 beta, ABL1 - c-abl oncogene 1, non-receptor…
GO:0038096	Fc-gamma receptor signaling pathway involved in phagocytosis	2.3e-06	5.94e-05	6.55	7194	65	169	10	[HSP90AA1 - heat shock protein 90kda alpha (cytosolic), class a member 1, ABL1 - c-abl oncogene 1, non-receptor tyrosine kinase, ARPC2 - actin related protein 2/3 complex, subunit 2, 34kda, LYN - v-yes-1 yamaguchi sarcoma viral related oncogene homolog, SRC - v-src avian sarcoma (schmidt-ruppin a-2) viral oncogene homolog, PRKCD - protein kinase c, delta, MAPK3 - mitogen-activated protein kinase …
GO:0002433	immune response-regulating cell surface receptor signaling pathway involved in phagocytosis	2.3e-06	5.95e-05	6.55	7194	65	169	10	[HSP90AA1 - heat shock protein 90kda alpha (cytosolic), class a member 1, ABL1 - c-abl oncogene 1, non-receptor tyrosine kinase, ARPC2 - actin related protein 2/3 complex, subunit 2, 34kda, LYN - v-yes-1 yamaguchi sarcoma viral related oncogene homolog, SRC - v-src avian sarcoma (schmidt-ruppin a-2) viral oncogene homolog, PRKCD - protein kinase c, delta, MAPK3 - mitogen-activated protein kinase …
GO:0034644	cellular response to UV	2.3e-06	5.96e-05	6.55	7194	65	169	10	[POLH - polymerase (dna directed), eta, PARP1 - poly (adp-ribose) polymerase 1, TP53 - tumor protein p53, CDC25A - cell division cycle 25a, EP300 - e1a binding protein p300, PRKCD - protein kinase c, delta, CREBBP - creb binding protein, AURKB - aurora kinase b, YY1 - yy1 transcription factor, MYC - v-myc avian myelocytomatosis viral oncogene homolog]
GO:1901215	negative regulation of neuron death	2.41e-06	6.16e-05	4.2	7194	152	169	15	[PARK2 - parkinson protein 2, e3 ubiquitin protein ligase (parkin), AKT1 - v-akt murine thymoma viral oncogene homolog 1, HIPK2 - homeodomain interacting protein kinase 2, HSP90AB1 - heat shock protein 90kda alpha (cytosolic), class b member 1, GNB2L1 - guanine nucleotide binding protein (g protein), beta polypeptide 2-like 1, TERT - telomerase reverse transcriptase, LRRK2 - leucine-rich repeat k…
GO:0022414	reproductive process	2.41e-06	6.16e-05	2.18	7194	743	169	38	[FGFR2 - fibroblast growth factor receptor 2, CDK1 - cyclin-dependent kinase 1, PRKACA - protein kinase, camp-dependent, catalytic, alpha, STAT3 - signal transducer and activator of transcription 3 (acute-phase response factor), TFEB - transcription factor eb, EGFR - epidermal growth factor receptor, JAG2 - jagged 2, SNAI1 - snail family zinc finger 1, NCOR2 - nuclear receptor corepressor 2, TRIM…
GO:0006352	DNA-templated transcription, initiation	2.41e-06	6.17e-05	4.2	7194	152	169	15	[VDR - vitamin d (1,25- dihydroxyvitamin d3) receptor, CDK9 - cyclin-dependent kinase 9, CDK1 - cyclin-dependent kinase 1, MAPK3 - mitogen-activated protein kinase 3, RUNX2 - runt-related transcription factor 2, NR3C1 - nuclear receptor subfamily 3, group c, member 1 (glucocorticoid receptor), NOTCH4 - notch 4, TRIM28 - tripartite motif containing 28, ESR1 - estrogen receptor 1, NR4A3 - nuclear r…
GO:0006417	regulation of translation	2.44e-06	6.24e-05	3.75	7194	193	169	17	[EIF4E - eukaryotic translation initiation factor 4e, AKT2 - v-akt murine thymoma viral oncogene homolog 2, AKT1 - v-akt murine thymoma viral oncogene homolog 1, MAPK3 - mitogen-activated protein kinase 3, GNB2L1 - guanine nucleotide binding protein (g protein), beta polypeptide 2-like 1, MAPK1 - mitogen-activated protein kinase 1, PRKDC - protein kinase, dna-activated, catalytic polypeptide, STA…
GO:0006367	transcription initiation from RNA polymerase II promoter	2.46e-06	6.25e-05	4.48	7194	133	169	14	[VDR - vitamin d (1,25- dihydroxyvitamin d3) receptor, CDK9 - cyclin-dependent kinase 9, CDK1 - cyclin-dependent kinase 1, RUNX2 - runt-related transcription factor 2, NR3C1 - nuclear receptor subfamily 3, group c, member 1 (glucocorticoid receptor), NOTCH4 - notch 4, TRIM28 - tripartite motif containing 28, ESR1 - estrogen receptor 1, NR4A3 - nuclear receptor subfamily 4, group a, member 3, CREB…
GO:1901990	regulation of mitotic cell cycle phase transition	2.53e-06	6.43e-05	3.05	7194	307	169	22	[CDC25A - cell division cycle 25a, PLK1 - polo-like kinase 1, PRKACA - protein kinase, camp-dependent, catalytic, alpha, AKT1 - v-akt murine thymoma viral oncogene homolog 1, CDK1 - cyclin-dependent kinase 1, RB1 - retinoblastoma 1, AURKB - aurora kinase b, BRCA1 - breast cancer 1, early onset, PRKDC - protein kinase, dna-activated, catalytic polypeptide, TERT - telomerase reverse transcriptase, …
GO:0038094	Fc-gamma receptor signaling pathway	2.66e-06	6.72e-05	6.45	7194	66	169	10	[HSP90AA1 - heat shock protein 90kda alpha (cytosolic), class a member 1, ABL1 - c-abl oncogene 1, non-receptor tyrosine kinase, ARPC2 - actin related protein 2/3 complex, subunit 2, 34kda, LYN - v-yes-1 yamaguchi sarcoma viral related oncogene homolog, SRC - v-src avian sarcoma (schmidt-ruppin a-2) viral oncogene homolog, PRKCD - protein kinase c, delta, MAPK3 - mitogen-activated protein kinase …
GO:0062014	negative regulation of small molecule metabolic process	2.66e-06	6.73e-05	6.45	7194	66	169	10	[PARP1 - poly (adp-ribose) polymerase 1, TP53 - tumor protein p53, SNAI1 - snail family zinc finger 1, AKT1 - v-akt murine thymoma viral oncogene homolog 1, EP300 - e1a binding protein p300, INS - insulin, BRCA1 - breast cancer 1, early onset, GSK3A - glycogen synthase kinase 3 alpha, NFKB1 - nuclear factor of kappa light polypeptide gene enhancer in b-cells 1, PPARA - peroxisome proliferator-act…
GO:0048646	anatomical structure formation involved in morphogenesis	2.65e-06	6.74e-05	2.53	7194	488	169	29	[FGFR2 - fibroblast growth factor receptor 2, PRKACA - protein kinase, camp-dependent, catalytic, alpha, HIPK2 - homeodomain interacting protein kinase 2, JUN - jun proto-oncogene, TP53 - tumor protein p53, TWIST1 - twist basic helix-loop-helix transcription factor 1, ABL1 - c-abl oncogene 1, non-receptor tyrosine kinase, SNAI1 - snail family zinc finger 1, EP300 - e1a binding protein p300, ATM -…
GO:0051973	positive regulation of telomerase activity	2.72e-06	6.87e-05	10.64	7194	28	169	7	[HSP90AA1 - heat shock protein 90kda alpha (cytosolic), class a member 1, MAPK15 - mitogen-activated protein kinase 15, MAPK3 - mitogen-activated protein kinase 3, HSP90AB1 - heat shock protein 90kda alpha (cytosolic), class b member 1, MAPK1 - mitogen-activated protein kinase 1, AURKB - aurora kinase b, MYC - v-myc avian myelocytomatosis viral oncogene homolog]
GO:0060644	mammary gland epithelial cell differentiation	2.78e-06	6.96e-05	19.35	7194	11	169	5	[AKT2 - v-akt murine thymoma viral oncogene homolog 2, AKT1 - v-akt murine thymoma viral oncogene homolog 1, ERBB4 - v-erb-b2 avian erythroblastic leukemia viral oncogene homolog 4, CEBPB - ccaat/enhancer binding protein (c/ebp), beta, HIF1A - hypoxia inducible factor 1, alpha subunit (basic helix-loop-helix transcription factor)]
GO:0035404	histone-serine phosphorylation	2.78e-06	6.98e-05	19.35	7194	11	169	5	[RPS6KA4 - ribosomal protein s6 kinase, 90kda, polypeptide 4, PRKAA1 - protein kinase, amp-activated, alpha 1 catalytic subunit, VRK1 - vaccinia related kinase 1, RPS6KA5 - ribosomal protein s6 kinase, 90kda, polypeptide 5, AURKB - aurora kinase b]
GO:0007077	mitotic nuclear envelope disassembly	2.78e-06	6.99e-05	19.35	7194	11	169	5	[VRK1 - vaccinia related kinase 1, PLK1 - polo-like kinase 1, CDK1 - cyclin-dependent kinase 1, PRKCB - protein kinase c, beta, PRKCA - protein kinase c, alpha]
GO:0048009	insulin-like growth factor receptor signaling pathway	2.78e-06	7e-05	19.35	7194	11	169	5	[IGF1R - insulin-like growth factor 1 receptor, AKT1 - v-akt murine thymoma viral oncogene homolog 1, IRS1 - insulin receptor substrate 1, TSC2 - tuberous sclerosis 2, EIF2AK3 - eukaryotic translation initiation factor 2-alpha kinase 3]
GO:0044089	positive regulation of cellular component biogenesis	2.85e-06	7.13e-05	2.77	7194	384	169	25	[JUN - jun proto-oncogene, TP53 - tumor protein p53, TWIST1 - twist basic helix-loop-helix transcription factor 1, ABL1 - c-abl oncogene 1, non-receptor tyrosine kinase, MAPT - microtubule-associated protein tau, ESR1 - estrogen receptor 1, PXN - paxillin, ATM - ataxia telangiectasia mutated, CTNNB1 - catenin (cadherin-associated protein), beta 1, 88kda, MAPK9 - mitogen-activated protein kinase 9…
GO:0034645	cellular macromolecule biosynthetic process	2.89e-06	7.2e-05	2.57	7194	463	169	28	[CDK1 - cyclin-dependent kinase 1, RPL21 - ribosomal protein l21, JUN - jun proto-oncogene, BRCA1 - breast cancer 1, early onset, EEF1A2 - eukaryotic translation elongation factor 1 alpha 2, TERT - telomerase reverse transcriptase, TP53 - tumor protein p53, RELA - v-rel avian reticuloendotheliosis viral oncogene homolog a, RPL10 - ribosomal protein l10, EGFR - epidermal growth factor receptor, AT…
GO:0034250	positive regulation of cellular amide metabolic process	3e-06	7.48e-05	5.16	7194	99	169	12	[RELA - v-rel avian reticuloendotheliosis viral oncogene homolog a, NFE2L2 - nuclear factor (erythroid-derived 2)-like 2, TNF - tumor necrosis factor, SP1 - sp1 transcription factor, ELAVL1 - elav (embryonic lethal, abnormal vision, drosophila)-like 1 (hu antigen r), PRKCD - protein kinase c, delta, MAPK3 - mitogen-activated protein kinase 3, GNB2L1 - guanine nucleotide binding protein (g protein…
GO:0055024	regulation of cardiac muscle tissue development	3.06e-06	7.62e-05	6.35	7194	67	169	10	[FGFR2 - fibroblast growth factor receptor 2, ERBB3 - v-erb-b2 avian erythroblastic leukemia viral oncogene homolog 3, MAPK1 - mitogen-activated protein kinase 1, ERBB4 - v-erb-b2 avian erythroblastic leukemia viral oncogene homolog 4, PAK1 - p21 protein (cdc42/rac)-activated kinase 1, CREB1 - camp responsive element binding protein 1, GSK3A - glycogen synthase kinase 3 alpha, YY1 - yy1 transcrip…
GO:1901360	organic cyclic compound metabolic process	3.07e-06	7.62e-05	1.74	7194	1470	169	60	[PARK2 - parkinson protein 2, e3 ubiquitin protein ligase (parkin), PRKAA1 - protein kinase, amp-activated, alpha 1 catalytic subunit, PRKACA - protein kinase, camp-dependent, catalytic, alpha, CDK1 - cyclin-dependent kinase 1, RPL21 - ribosomal protein l21, BRCA1 - breast cancer 1, early onset, RELA - v-rel avian reticuloendotheliosis viral oncogene homolog a, NOTCH4 - notch 4, RPL10 - ribosomal…
GO:0008286	insulin receptor signaling pathway	3.21e-06	7.95e-05	7.23	7194	53	169	9	[IGF1R - insulin-like growth factor 1 receptor, AKT2 - v-akt murine thymoma viral oncogene homolog 2, AKT1 - v-akt murine thymoma viral oncogene homolog 1, INS - insulin, IRS1 - insulin receptor substrate 1, GSK3B - glycogen synthase kinase 3 beta, GSK3A - glycogen synthase kinase 3 alpha, FOXO1 - forkhead box o1, PTPN1 - protein tyrosine phosphatase, non-receptor type 1]
GO:0043409	negative regulation of MAPK cascade	3.21e-06	7.95e-05	4.38	7194	136	169	14	[PARK2 - parkinson protein 2, e3 ubiquitin protein ligase (parkin), IGF1R - insulin-like growth factor 1 receptor, AKT1 - v-akt murine thymoma viral oncogene homolog 1, HDAC3 - histone deacetylase 3, CAV1 - caveolin 1, caveolae protein, 22kda, IL1B - interleukin 1, beta, PTPN1 - protein tyrosine phosphatase, non-receptor type 1, ABL1 - c-abl oncogene 1, non-receptor tyrosine kinase, PTPN6 - prote…
GO:0035994	response to muscle stretch	3.24e-06	8e-05	13.44	7194	19	169	6	[RELA - v-rel avian reticuloendotheliosis viral oncogene homolog a, FOS - fbj murine osteosarcoma viral oncogene homolog, NFKB1 - nuclear factor of kappa light polypeptide gene enhancer in b-cells 1, RAF1 - v-raf-1 murine leukemia viral oncogene homolog 1, CTNNB1 - catenin (cadherin-associated protein), beta 1, 88kda, MAPK14 - mitogen-activated protein kinase 14]
GO:1901654	response to ketone	3.34e-06	8.22e-05	4.09	7194	156	169	15	[PRKAA1 - protein kinase, amp-activated, alpha 1 catalytic subunit, EIF4E - eukaryotic translation initiation factor 4e, AKT1 - v-akt murine thymoma viral oncogene homolog 1, CAV1 - caveolin 1, caveolae protein, 22kda, NR3C1 - nuclear receptor subfamily 3, group c, member 1 (glucocorticoid receptor), RELA - v-rel avian reticuloendotheliosis viral oncogene homolog a, PARP1 - poly (adp-ribose) poly…
GO:0097193	intrinsic apoptotic signaling pathway	3.42e-06	8.41e-05	4.69	7194	118	169	13	[HIPK2 - homeodomain interacting protein kinase 2, BRCA1 - breast cancer 1, early onset, PRKDC - protein kinase, dna-activated, catalytic polypeptide, E2F1 - e2f transcription factor 1, DYRK2 - dual-specificity tyrosine-(y)-phosphorylation regulated kinase 2, TP53 - tumor protein p53, ABL1 - c-abl oncogene 1, non-receptor tyrosine kinase, TNF - tumor necrosis factor, EP300 - e1a binding protein p…
GO:0034654	nucleobase-containing compound biosynthetic process	3.47e-06	8.52e-05	2.4	7194	550	169	31	[CDK1 - cyclin-dependent kinase 1, JUN - jun proto-oncogene, TERT - telomerase reverse transcriptase, RELA - v-rel avian reticuloendotheliosis viral oncogene homolog a, TP53 - tumor protein p53, NOTCH4 - notch 4, TRIM28 - tripartite motif containing 28, ESR1 - estrogen receptor 1, PPARA - peroxisome proliferator-activated receptor alpha, PPARG - peroxisome proliferator-activated receptor gamma, V…
GO:0071870	cellular response to catecholamine stimulus	3.52e-06	8.6e-05	10.28	7194	29	169	7	[PARK2 - parkinson protein 2, e3 ubiquitin protein ligase (parkin), ABL1 - c-abl oncogene 1, non-receptor tyrosine kinase, LRRK2 - leucine-rich repeat kinase 2, PRKACA - protein kinase, camp-dependent, catalytic, alpha, NR4A3 - nuclear receptor subfamily 4, group a, member 3, MAPK3 - mitogen-activated protein kinase 3, MAPK1 - mitogen-activated protein kinase 1]
GO:1901362	organic cyclic compound biosynthetic process	3.51e-06	8.6e-05	2.28	7194	636	169	34	[PRKAA1 - protein kinase, amp-activated, alpha 1 catalytic subunit, CDK1 - cyclin-dependent kinase 1, JUN - jun proto-oncogene, TERT - telomerase reverse transcriptase, RELA - v-rel avian reticuloendotheliosis viral oncogene homolog a, TP53 - tumor protein p53, NOTCH4 - notch 4, TRIM28 - tripartite motif containing 28, ESR1 - estrogen receptor 1, TYR - tyrosinase, PPARA - peroxisome proliferator-…
GO:0071868	cellular response to monoamine stimulus	3.52e-06	8.62e-05	10.28	7194	29	169	7	[PARK2 - parkinson protein 2, e3 ubiquitin protein ligase (parkin), ABL1 - c-abl oncogene 1, non-receptor tyrosine kinase, LRRK2 - leucine-rich repeat kinase 2, PRKACA - protein kinase, camp-dependent, catalytic, alpha, NR4A3 - nuclear receptor subfamily 4, group a, member 3, MAPK3 - mitogen-activated protein kinase 3, MAPK1 - mitogen-activated protein kinase 1]
GO:0090304	nucleic acid metabolic process	3.6e-06	8.78e-05	1.89	7194	1103	169	49	[PRKACA - protein kinase, camp-dependent, catalytic, alpha, CDK1 - cyclin-dependent kinase 1, RPL21 - ribosomal protein l21, BRCA1 - breast cancer 1, early onset, RELA - v-rel avian reticuloendotheliosis viral oncogene homolog a, RPL10 - ribosomal protein l10, NOTCH4 - notch 4, ABL1 - c-abl oncogene 1, non-receptor tyrosine kinase, MAPT - microtubule-associated protein tau, TRIM28 - tripartite mo…
GO:0032368	regulation of lipid transport	3.65e-06	8.9e-05	5.57	7194	84	169	11	[PARK2 - parkinson protein 2, e3 ubiquitin protein ligase (parkin), MYB - v-myb avian myeloblastosis viral oncogene homolog, AKT2 - v-akt murine thymoma viral oncogene homolog 2, AKT1 - v-akt murine thymoma viral oncogene homolog 1, PRKCD - protein kinase c, delta, EGF - epidermal growth factor, CAV1 - caveolin 1, caveolae protein, 22kda, NFKB1 - nuclear factor of kappa light polypeptide gene enh…
GO:1905477	positive regulation of protein localization to membrane	3.71e-06	9.03e-05	5.06	7194	101	169	12	[TP53 - tumor protein p53, PARK2 - parkinson protein 2, e3 ubiquitin protein ligase (parkin), TNF - tumor necrosis factor, EGFR - epidermal growth factor receptor, MAPK8 - mitogen-activated protein kinase 8, AKT2 - v-akt murine thymoma viral oncogene homolog 2, BCL2 - b-cell cll/lymphoma 2, AKT1 - v-akt murine thymoma viral oncogene homolog 1, GNB2L1 - guanine nucleotide binding protein (g protei…
GO:0060249	anatomical structure homeostasis	3.72e-06	9.03e-05	3.64	7194	199	169	17	[PRKAA1 - protein kinase, amp-activated, alpha 1 catalytic subunit, PARK2 - parkinson protein 2, e3 ubiquitin protein ligase (parkin), AKT3 - v-akt murine thymoma viral oncogene homolog 3, KRT1 - keratin 1, VEGFA - vascular endothelial growth factor a, RB1 - retinoblastoma 1, HSP90AB1 - heat shock protein 90kda alpha (cytosolic), class b member 1, PRKDC - protein kinase, dna-activated, catalytic …
GO:2000378	negative regulation of reactive oxygen species metabolic process	3.88e-06	9.39e-05	8.31	7194	41	169	8	[TP53 - tumor protein p53, PARK2 - parkinson protein 2, e3 ubiquitin protein ligase (parkin), BCL2 - b-cell cll/lymphoma 2, INS - insulin, BRCA1 - breast cancer 1, early onset, CAV1 - caveolin 1, caveolae protein, 22kda, PPARA - peroxisome proliferator-activated receptor alpha, HIF1A - hypoxia inducible factor 1, alpha subunit (basic helix-loop-helix transcription factor)]
GO:0003006	developmental process involved in reproduction	3.88e-06	9.39e-05	2.8	7194	365	169	24	[FGFR2 - fibroblast growth factor receptor 2, VDR - vitamin d (1,25- dihydroxyvitamin d3) receptor, VEGFA - vascular endothelial growth factor a, PRKACA - protein kinase, camp-dependent, catalytic, alpha, AKT1 - v-akt murine thymoma viral oncogene homolog 1, MAPK3 - mitogen-activated protein kinase 3, MAPK1 - mitogen-activated protein kinase 1, HSP90AB1 - heat shock protein 90kda alpha (cytosolic…
GO:0032000	positive regulation of fatty acid beta-oxidation	4.25e-06	0.000102	28.38	7194	6	169	4	[TWIST1 - twist basic helix-loop-helix transcription factor 1, AKT2 - v-akt murine thymoma viral oncogene homolog 2, IRS1 - insulin receptor substrate 1, PPARA - peroxisome proliferator-activated receptor alpha]
GO:0061419	positive regulation of transcription from RNA polymerase II promoter in response to hypoxia	4.25e-06	0.000102	28.38	7194	6	169	4	[TP53 - tumor protein p53, NFE2L2 - nuclear factor (erythroid-derived 2)-like 2, VEGFA - vascular endothelial growth factor a, HIF1A - hypoxia inducible factor 1, alpha subunit (basic helix-loop-helix transcription factor)]
GO:0060558	regulation of calcidiol 1-monooxygenase activity	4.25e-06	0.000102	28.38	7194	6	169	4	[VDR - vitamin d (1,25- dihydroxyvitamin d3) receptor, TNF - tumor necrosis factor, NFKB1 - nuclear factor of kappa light polypeptide gene enhancer in b-cells 1, IL1B - interleukin 1, beta]
GO:0009611	response to wounding	4.23e-06	0.000102	4.02	7194	159	169	15	[FGFR2 - fibroblast growth factor receptor 2, SMAD2 - smad family member 2, INS - insulin, RAF1 - v-raf-1 murine leukemia viral oncogene homolog 1, SLC11A1 - solute carrier family 11 (proton-coupled divalent metal ion transporter), member 1, NOTCH4 - notch 4, EGFR - epidermal growth factor receptor, LYN - v-yes-1 yamaguchi sarcoma viral related oncogene homolog, BCL2 - b-cell cll/lymphoma 2, ERBB…
GO:0032872	regulation of stress-activated MAPK cascade	4.27e-06	0.000102	3.6	7194	201	169	17	[PARK2 - parkinson protein 2, e3 ubiquitin protein ligase (parkin), VEGFA - vascular endothelial growth factor a, IGF1R - insulin-like growth factor 1 receptor, AKT1 - v-akt murine thymoma viral oncogene homolog 1, HDAC3 - histone deacetylase 3, HIPK2 - homeodomain interacting protein kinase 2, MAPK3 - mitogen-activated protein kinase 3, MAPK1 - mitogen-activated protein kinase 1, IL1B - interleu…
GO:1903533	regulation of protein targeting	4.43e-06	0.000106	6.97	7194	55	169	9	[PARK2 - parkinson protein 2, e3 ubiquitin protein ligase (parkin), PRKAA1 - protein kinase, amp-activated, alpha 1 catalytic subunit, CSNK2A2 - casein kinase 2, alpha prime polypeptide, AKT2 - v-akt murine thymoma viral oncogene homolog 2, LRRK2 - leucine-rich repeat kinase 2, PAK1 - p21 protein (cdc42/rac)-activated kinase 1, GSK3A - glycogen synthase kinase 3 alpha, FBXW7 - f-box and wd repeat…
GO:0050996	positive regulation of lipid catabolic process	4.54e-06	0.000108	12.77	7194	20	169	6	[TWIST1 - twist basic helix-loop-helix transcription factor 1, AKT2 - v-akt murine thymoma viral oncogene homolog 2, PRKCD - protein kinase c, delta, IRS1 - insulin receptor substrate 1, PPARA - peroxisome proliferator-activated receptor alpha, IL1B - interleukin 1, beta]
GO:1903203	regulation of oxidative stress-induced neuron death	4.54e-06	0.000108	12.77	7194	20	169	6	[PARP1 - poly (adp-ribose) polymerase 1, PARK2 - parkinson protein 2, e3 ubiquitin protein ligase (parkin), NR4A3 - nuclear receptor subfamily 4, group a, member 3, GNB2L1 - guanine nucleotide binding protein (g protein), beta polypeptide 2-like 1, FBXW7 - f-box and wd repeat domain containing 7, e3 ubiquitin protein ligase, HIF1A - hypoxia inducible factor 1, alpha subunit (basic helix-loop-heli…
GO:0046326	positive regulation of glucose import	4.5e-06	0.000108	9.93	7194	30	169	7	[NFE2L2 - nuclear factor (erythroid-derived 2)-like 2, AKT2 - v-akt murine thymoma viral oncogene homolog 2, AKT1 - v-akt murine thymoma viral oncogene homolog 1, INS - insulin, IRS1 - insulin receptor substrate 1, TERT - telomerase reverse transcriptase, MAPK14 - mitogen-activated protein kinase 14]
GO:0046677	response to antibiotic	4.55e-06	0.000108	3.42	7194	224	169	18	[FGFR2 - fibroblast growth factor receptor 2, PRKAA1 - protein kinase, amp-activated, alpha 1 catalytic subunit, JUN - jun proto-oncogene, MDM2 - mdm2 oncogene, e3 ubiquitin protein ligase, RELA - v-rel avian reticuloendotheliosis viral oncogene homolog a, TP53 - tumor protein p53, NFE2L2 - nuclear factor (erythroid-derived 2)-like 2, ABL1 - c-abl oncogene 1, non-receptor tyrosine kinase, HSP90AA…
GO:1903350	response to dopamine	4.67e-06	0.000111	17.74	7194	12	169	5	[PARK2 - parkinson protein 2, e3 ubiquitin protein ligase (parkin), ABL1 - c-abl oncogene 1, non-receptor tyrosine kinase, LRRK2 - leucine-rich repeat kinase 2, MAPK3 - mitogen-activated protein kinase 3, MAPK1 - mitogen-activated protein kinase 1]
GO:1903351	cellular response to dopamine	4.67e-06	0.000111	17.74	7194	12	169	5	[PARK2 - parkinson protein 2, e3 ubiquitin protein ligase (parkin), ABL1 - c-abl oncogene 1, non-receptor tyrosine kinase, LRRK2 - leucine-rich repeat kinase 2, MAPK3 - mitogen-activated protein kinase 3, MAPK1 - mitogen-activated protein kinase 1]
GO:0048708	astrocyte differentiation	4.67e-06	0.000111	17.74	7194	12	169	5	[ABL1 - c-abl oncogene 1, non-receptor tyrosine kinase, MAPK3 - mitogen-activated protein kinase 3, MAPK1 - mitogen-activated protein kinase 1, STAT3 - signal transducer and activator of transcription 3 (acute-phase response factor), MAP2K1 - mitogen-activated protein kinase kinase 1]
GO:0051241	negative regulation of multicellular organismal process	4.91e-06	0.000116	2.01	7194	889	169	42	[PRKACA - protein kinase, camp-dependent, catalytic, alpha, FBXW7 - f-box and wd repeat domain containing 7, e3 ubiquitin protein ligase, TP53 - tumor protein p53, NFE2L2 - nuclear factor (erythroid-derived 2)-like 2, SLC11A1 - solute carrier family 11 (proton-coupled divalent metal ion transporter), member 1, TWIST1 - twist basic helix-loop-helix transcription factor 1, EGFR - epidermal growth f…
GO:0019438	aromatic compound biosynthetic process	4.95e-06	0.000117	2.32	7194	588	169	32	[CDK1 - cyclin-dependent kinase 1, JUN - jun proto-oncogene, TERT - telomerase reverse transcriptase, RELA - v-rel avian reticuloendotheliosis viral oncogene homolog a, TP53 - tumor protein p53, NOTCH4 - notch 4, TRIM28 - tripartite motif containing 28, ESR1 - estrogen receptor 1, TYR - tyrosinase, PPARA - peroxisome proliferator-activated receptor alpha, PPARG - peroxisome proliferator-activated…
GO:0034641	cellular nitrogen compound metabolic process	4.96e-06	0.000117	1.72	7194	1456	169	59	[PRKACA - protein kinase, camp-dependent, catalytic, alpha, CDK1 - cyclin-dependent kinase 1, RPL21 - ribosomal protein l21, BRCA1 - breast cancer 1, early onset, RELA - v-rel avian reticuloendotheliosis viral oncogene homolog a, NOTCH4 - notch 4, RPL10 - ribosomal protein l10, ABL1 - c-abl oncogene 1, non-receptor tyrosine kinase, MAPT - microtubule-associated protein tau, TRIM28 - tripartite mo…
GO:0045833	negative regulation of lipid metabolic process	5.17e-06	0.000121	6.84	7194	56	169	9	[PRKAA1 - protein kinase, amp-activated, alpha 1 catalytic subunit, TNF - tumor necrosis factor, SNAI1 - snail family zinc finger 1, AKT1 - v-akt murine thymoma viral oncogene homolog 1, INS - insulin, BRCA1 - breast cancer 1, early onset, NFKB1 - nuclear factor of kappa light polypeptide gene enhancer in b-cells 1, FBXW7 - f-box and wd repeat domain containing 7, e3 ubiquitin protein ligase, IL1…
GO:0071869	response to catecholamine	5.7e-06	0.000133	9.61	7194	31	169	7	[PARK2 - parkinson protein 2, e3 ubiquitin protein ligase (parkin), ABL1 - c-abl oncogene 1, non-receptor tyrosine kinase, LRRK2 - leucine-rich repeat kinase 2, PRKACA - protein kinase, camp-dependent, catalytic, alpha, NR4A3 - nuclear receptor subfamily 4, group a, member 3, MAPK3 - mitogen-activated protein kinase 3, MAPK1 - mitogen-activated protein kinase 1]
GO:0071867	response to monoamine	5.7e-06	0.000134	9.61	7194	31	169	7	[PARK2 - parkinson protein 2, e3 ubiquitin protein ligase (parkin), ABL1 - c-abl oncogene 1, non-receptor tyrosine kinase, LRRK2 - leucine-rich repeat kinase 2, PRKACA - protein kinase, camp-dependent, catalytic, alpha, NR4A3 - nuclear receptor subfamily 4, group a, member 3, MAPK3 - mitogen-activated protein kinase 3, MAPK1 - mitogen-activated protein kinase 1]
GO:0016570	histone modification	5.86e-06	0.000137	3.22	7194	251	169	19	[PRKAA1 - protein kinase, amp-activated, alpha 1 catalytic subunit, RPS6KA5 - ribosomal protein s6 kinase, 90kda, polypeptide 5, TRRAP - transformation/transcription domain-associated protein, CDK1 - cyclin-dependent kinase 1, HDAC3 - histone deacetylase 3, AURKB - aurora kinase b, RPS6KA4 - ribosomal protein s6 kinase, 90kda, polypeptide 4, VRK1 - vaccinia related kinase 1, CCNA2 - cyclin a2, EP…
GO:0032006	regulation of TOR signaling	6.02e-06	0.00014	6.72	7194	57	169	9	[PRKAA1 - protein kinase, amp-activated, alpha 1 catalytic subunit, AKT3 - v-akt murine thymoma viral oncogene homolog 3, DEPTOR - dep domain containing mtor-interacting protein, HDAC3 - histone deacetylase 3, ATM - ataxia telangiectasia mutated, TSC2 - tuberous sclerosis 2, RPTOR - regulatory associated protein of mtor, complex 1, GSK3A - glycogen synthase kinase 3 alpha, HIF1A - hypoxia inducib…
GO:0043154	negative regulation of cysteine-type endopeptidase activity involved in apoptotic process	6.02e-06	0.00014	6.72	7194	57	169	9	[TNF - tumor necrosis factor, VEGFA - vascular endothelial growth factor a, AKT1 - v-akt murine thymoma viral oncogene homolog 1, SRC - v-src avian sarcoma (schmidt-ruppin a-2) viral oncogene homolog, CSNK2A1 - casein kinase 2, alpha 1 polypeptide, RPS6KA3 - ribosomal protein s6 kinase, 90kda, polypeptide 3, RPS6KA1 - ribosomal protein s6 kinase, 90kda, polypeptide 1, PAK2 - p21 protein (cdc42/ra…
GO:0043281	regulation of cysteine-type endopeptidase activity involved in apoptotic process	6.21e-06	0.000144	3.89	7194	164	169	15	[VEGFA - vascular endothelial growth factor a, AKT1 - v-akt murine thymoma viral oncogene homolog 1, GNB2L1 - guanine nucleotide binding protein (g protein), beta polypeptide 2-like 1, RAF1 - v-raf-1 murine leukemia viral oncogene homolog 1, TNF - tumor necrosis factor, MAPT - microtubule-associated protein tau, SRC - v-src avian sarcoma (schmidt-ruppin a-2) viral oncogene homolog, CSNK2A1 - case…
GO:0045747	positive regulation of Notch signaling pathway	6.77e-06	0.000157	7.74	7194	44	169	8	[NOTCH4 - notch 4, JAG2 - jagged 2, EP300 - e1a binding protein p300, SRC - v-src avian sarcoma (schmidt-ruppin a-2) viral oncogene homolog, CREBBP - creb binding protein, NOS3 - nitric oxide synthase 3 (endothelial cell), STAT3 - signal transducer and activator of transcription 3 (acute-phase response factor), KAT2B - k(lysine) acetyltransferase 2b]
GO:0045444	fat cell differentiation	6.98e-06	0.000161	6.61	7194	58	169	9	[AKT2 - v-akt murine thymoma viral oncogene homolog 2, EP300 - e1a binding protein p300, NR4A3 - nuclear receptor subfamily 4, group a, member 3, ATF2 - activating transcription factor 2, NR4A1 - nuclear receptor subfamily 4, group a, member 1, CEBPA - ccaat/enhancer binding protein (c/ebp), alpha, CEBPB - ccaat/enhancer binding protein (c/ebp), beta, FOXO1 - forkhead box o1, PPARG - peroxisome p…
GO:0046889	positive regulation of lipid biosynthetic process	6.98e-06	0.000161	6.61	7194	58	169	9	[PRKAA1 - protein kinase, amp-activated, alpha 1 catalytic subunit, TNF - tumor necrosis factor, AKT1 - v-akt murine thymoma viral oncogene homolog 1, PRKCD - protein kinase c, delta, GNB2L1 - guanine nucleotide binding protein (g protein), beta polypeptide 2-like 1, INS - insulin, CREB1 - camp responsive element binding protein 1, PPARA - peroxisome proliferator-activated receptor alpha, IL1B - …
GO:0016569	covalent chromatin modification	6.97e-06	0.000162	3.18	7194	254	169	19	[PRKAA1 - protein kinase, amp-activated, alpha 1 catalytic subunit, RPS6KA5 - ribosomal protein s6 kinase, 90kda, polypeptide 5, TRRAP - transformation/transcription domain-associated protein, CDK1 - cyclin-dependent kinase 1, HDAC3 - histone deacetylase 3, AURKB - aurora kinase b, RPS6KA4 - ribosomal protein s6 kinase, 90kda, polypeptide 4, VRK1 - vaccinia related kinase 1, CCNA2 - cyclin a2, EP…
GO:0001959	regulation of cytokine-mediated signaling pathway	7.12e-06	0.000164	4.39	7194	126	169	13	[PARK2 - parkinson protein 2, e3 ubiquitin protein ligase (parkin), HSP90AB1 - heat shock protein 90kda alpha (cytosolic), class b member 1, GNB2L1 - guanine nucleotide binding protein (g protein), beta polypeptide 2-like 1, CAV1 - caveolin 1, caveolae protein, 22kda, IKBKB - inhibitor of kappa light polypeptide gene enhancer in b-cells, kinase beta, PTPN1 - protein tyrosine phosphatase, non-rece…
GO:0060828	regulation of canonical Wnt signaling pathway	7.23e-06	0.000166	3.46	7194	209	169	17	[FGFR2 - fibroblast growth factor receptor 2, PARK2 - parkinson protein 2, e3 ubiquitin protein ligase (parkin), NFKB1 - nuclear factor of kappa light polypeptide gene enhancer in b-cells 1, CAV1 - caveolin 1, caveolae protein, 22kda, CSNK1E - casein kinase 1, epsilon, EGFR - epidermal growth factor receptor, CSNK1A1 - casein kinase 1, alpha 1, LRRK2 - leucine-rich repeat kinase 2, SRC - v-src av…
GO:2001237	negative regulation of extrinsic apoptotic signaling pathway	7.25e-06	0.000167	5.2	7194	90	169	11	[RELA - v-rel avian reticuloendotheliosis viral oncogene homolog a, TNF - tumor necrosis factor, BCL2 - b-cell cll/lymphoma 2, AKT1 - v-akt murine thymoma viral oncogene homolog 1, SRC - v-src avian sarcoma (schmidt-ruppin a-2) viral oncogene homolog, NOS3 - nitric oxide synthase 3 (endothelial cell), GSK3B - glycogen synthase kinase 3 beta, BRCA1 - breast cancer 1, early onset, RAF1 - v-raf-1 mu…
GO:0045725	positive regulation of glycogen biosynthetic process	7.45e-06	0.00017	16.37	7194	13	169	5	[AKT2 - v-akt murine thymoma viral oncogene homolog 2, AKT1 - v-akt murine thymoma viral oncogene homolog 1, INS - insulin, IRS1 - insulin receptor substrate 1, DYRK2 - dual-specificity tyrosine-(y)-phosphorylation regulated kinase 2]
GO:2001039	negative regulation of cellular response to drug	7.45e-06	0.00017	16.37	7194	13	169	5	[NFE2L2 - nuclear factor (erythroid-derived 2)-like 2, LRRK2 - leucine-rich repeat kinase 2, NR4A3 - nuclear receptor subfamily 4, group a, member 3, GNB2L1 - guanine nucleotide binding protein (g protein), beta polypeptide 2-like 1, TXN - thioredoxin]
GO:1901032	negative regulation of response to reactive oxygen species	7.45e-06	0.00017	16.37	7194	13	169	5	[NFE2L2 - nuclear factor (erythroid-derived 2)-like 2, LRRK2 - leucine-rich repeat kinase 2, NR4A3 - nuclear receptor subfamily 4, group a, member 3, GNB2L1 - guanine nucleotide binding protein (g protein), beta polypeptide 2-like 1, TXN - thioredoxin]
GO:1903206	negative regulation of hydrogen peroxide-induced cell death	7.45e-06	0.00017	16.37	7194	13	169	5	[NFE2L2 - nuclear factor (erythroid-derived 2)-like 2, LRRK2 - leucine-rich repeat kinase 2, NR4A3 - nuclear receptor subfamily 4, group a, member 3, GNB2L1 - guanine nucleotide binding protein (g protein), beta polypeptide 2-like 1, TXN - thioredoxin]
GO:2000641	regulation of early endosome to late endosome transport	7.45e-06	0.000171	16.37	7194	13	169	5	[SRC - v-src avian sarcoma (schmidt-ruppin a-2) viral oncogene homolog, MAPK3 - mitogen-activated protein kinase 3, MAPK1 - mitogen-activated protein kinase 1, MAP2K1 - mitogen-activated protein kinase kinase 1, MSN - moesin]
GO:0051900	regulation of mitochondrial depolarization	7.45e-06	0.000171	16.37	7194	13	169	5	[PARP1 - poly (adp-ribose) polymerase 1, LRRK2 - leucine-rich repeat kinase 2, BCL2 - b-cell cll/lymphoma 2, SRC - v-src avian sarcoma (schmidt-ruppin a-2) viral oncogene homolog, GNB2L1 - guanine nucleotide binding protein (g protein), beta polypeptide 2-like 1]
GO:0010822	positive regulation of mitochondrion organization	8.08e-06	0.000184	5.15	7194	91	169	11	[TP53 - tumor protein p53, PARK2 - parkinson protein 2, e3 ubiquitin protein ligase (parkin), PRKAA1 - protein kinase, amp-activated, alpha 1 catalytic subunit, MAPK8 - mitogen-activated protein kinase 8, CSNK2A2 - casein kinase 2, alpha prime polypeptide, BCL2 - b-cell cll/lymphoma 2, GSK3B - glycogen synthase kinase 3 beta, GSK3A - glycogen synthase kinase 3 alpha, FBXW7 - f-box and wd repeat d…
GO:0050727	regulation of inflammatory response	8.17e-06	0.000185	2.93	7194	305	169	21	[KRT1 - keratin 1, RB1 - retinoblastoma 1, INS - insulin, NFKB1 - nuclear factor of kappa light polypeptide gene enhancer in b-cells 1, STAT3 - signal transducer and activator of transcription 3 (acute-phase response factor), IL1B - interleukin 1, beta, RELA - v-rel avian reticuloendotheliosis viral oncogene homolog a, IRF3 - interferon regulatory factor 3, TNF - tumor necrosis factor, EGFR - epi…
GO:0010565	regulation of cellular ketone metabolic process	8.3e-06	0.000188	4.69	7194	109	169	12	[TWIST1 - twist basic helix-loop-helix transcription factor 1, NCOR2 - nuclear receptor corepressor 2, AKT2 - v-akt murine thymoma viral oncogene homolog 2, AKT1 - v-akt murine thymoma viral oncogene homolog 1, NR4A3 - nuclear receptor subfamily 4, group a, member 3, INS - insulin, IRS1 - insulin receptor substrate 1, BRCA1 - breast cancer 1, early onset, CAV1 - caveolin 1, caveolae protein, 22kd…
GO:0010614	negative regulation of cardiac muscle hypertrophy	8.4e-06	0.00019	11.61	7194	22	169	6	[SMAD3 - smad family member 3, PAK1 - p21 protein (cdc42/rac)-activated kinase 1, GSK3A - glycogen synthase kinase 3 alpha, PPARA - peroxisome proliferator-activated receptor alpha, YY1 - yy1 transcription factor, FOXO1 - forkhead box o1]
GO:0051092	positive regulation of NF-kappaB transcription factor activity	8.48e-06	0.000191	4.32	7194	128	169	13	[RPS6KA5 - ribosomal protein s6 kinase, 90kda, polypeptide 5, INS - insulin, NFKB1 - nuclear factor of kappa light polypeptide gene enhancer in b-cells 1, STAT3 - signal transducer and activator of transcription 3 (acute-phase response factor), CAV1 - caveolin 1, caveolae protein, 22kda, IL1B - interleukin 1, beta, IKBKB - inhibitor of kappa light polypeptide gene enhancer in b-cells, kinase beta…
GO:0043122	regulation of I-kappaB kinase/NF-kappaB signaling	8.77e-06	0.000198	3.58	7194	190	169	16	[PARK2 - parkinson protein 2, e3 ubiquitin protein ligase (parkin), AKT1 - v-akt murine thymoma viral oncogene homolog 1, IL1B - interleukin 1, beta, PRKD1 - protein kinase d1, IKBKB - inhibitor of kappa light polypeptide gene enhancer in b-cells, kinase beta, RELA - v-rel avian reticuloendotheliosis viral oncogene homolog a, HSPB1 - heat shock 27kda protein 1, IRF3 - interferon regulatory factor…
GO:1903146	regulation of autophagy of mitochondrion	8.9e-06	0.0002	9.03	7194	33	169	7	[TP53 - tumor protein p53, PARK2 - parkinson protein 2, e3 ubiquitin protein ligase (parkin), CSNK2A2 - casein kinase 2, alpha prime polypeptide, TSC2 - tuberous sclerosis 2, GSK3A - glycogen synthase kinase 3 alpha, FBXW7 - f-box and wd repeat domain containing 7, e3 ubiquitin protein ligase, HIF1A - hypoxia inducible factor 1, alpha subunit (basic helix-loop-helix transcription factor)]
GO:0048638	regulation of developmental growth	8.91e-06	0.0002	3.26	7194	235	169	18	[FGFR2 - fibroblast growth factor receptor 2, PARK2 - parkinson protein 2, e3 ubiquitin protein ligase (parkin), VEGFA - vascular endothelial growth factor a, AKT1 - v-akt murine thymoma viral oncogene homolog 1, MAPK1 - mitogen-activated protein kinase 1, PRKDC - protein kinase, dna-activated, catalytic polypeptide, STAT5A - signal transducer and activator of transcription 5a, ABL1 - c-abl oncog…
GO:0097237	cellular response to toxic substance	8.99e-06	0.000202	5.09	7194	92	169	11	[RELA - v-rel avian reticuloendotheliosis viral oncogene homolog a, NFE2L2 - nuclear factor (erythroid-derived 2)-like 2, PRKAA1 - protein kinase, amp-activated, alpha 1 catalytic subunit, PARK2 - parkinson protein 2, e3 ubiquitin protein ligase (parkin), TNF - tumor necrosis factor, ABL1 - c-abl oncogene 1, non-receptor tyrosine kinase, MYB - v-myb avian myeloblastosis viral oncogene homolog, SR…
GO:0006725	cellular aromatic compound metabolic process	9.08e-06	0.000203	1.73	7194	1378	169	56	[PARK2 - parkinson protein 2, e3 ubiquitin protein ligase (parkin), PRKACA - protein kinase, camp-dependent, catalytic, alpha, CDK1 - cyclin-dependent kinase 1, RPL21 - ribosomal protein l21, BRCA1 - breast cancer 1, early onset, RELA - v-rel avian reticuloendotheliosis viral oncogene homolog a, NOTCH4 - notch 4, RPL10 - ribosomal protein l10, ABL1 - c-abl oncogene 1, non-receptor tyrosine kinase…
GO:0009612	response to mechanical stimulus	9.4e-06	0.00021	4	7194	149	169	14	[MAPK8 - mitogen-activated protein kinase 8, AKT1 - v-akt murine thymoma viral oncogene homolog 1, MAPK3 - mitogen-activated protein kinase 3, JUN - jun proto-oncogene, NFKB1 - nuclear factor of kappa light polypeptide gene enhancer in b-cells 1, IL1B - interleukin 1, beta, RAF1 - v-raf-1 murine leukemia viral oncogene homolog 1, RELA - v-rel avian reticuloendotheliosis viral oncogene homolog a, …
GO:0090287	regulation of cellular response to growth factor stimulus	9.38e-06	0.00021	3.57	7194	191	169	16	[HIPK2 - homeodomain interacting protein kinase 2, SMAD2 - smad family member 2, HSP90AB1 - heat shock protein 90kda alpha (cytosolic), class b member 1, CAV1 - caveolin 1, caveolae protein, 22kda, IL1B - interleukin 1, beta, NTRK3 - neurotrophic tyrosine kinase, receptor, type 3, PTPN1 - protein tyrosine phosphatase, non-receptor type 1, TP53 - tumor protein p53, ABL1 - c-abl oncogene 1, non-rec…
GO:0006996	organelle organization	9.43e-06	0.00021	1.78	7194	1242	169	52	[PARK2 - parkinson protein 2, e3 ubiquitin protein ligase (parkin), AKT3 - v-akt murine thymoma viral oncogene homolog 3, CDK1 - cyclin-dependent kinase 1, FBXW7 - f-box and wd repeat domain containing 7, e3 ubiquitin protein ligase, TFEB - transcription factor eb, ABL1 - c-abl oncogene 1, non-receptor tyrosine kinase, MAP1LC3B - microtubule-associated protein 1 light chain 3 beta, MAPT - microtu…
GO:0010332	response to gamma radiation	9.58e-06	0.000213	7.4	7194	46	169	8	[PARP1 - poly (adp-ribose) polymerase 1, TP53 - tumor protein p53, PRKAA1 - protein kinase, amp-activated, alpha 1 catalytic subunit, BCL2 - b-cell cll/lymphoma 2, ATM - ataxia telangiectasia mutated, PRKDC - protein kinase, dna-activated, catalytic polypeptide, MYC - v-myc avian myelocytomatosis viral oncogene homolog, MDM2 - mdm2 oncogene, e3 ubiquitin protein ligase]
GO:0051353	positive regulation of oxidoreductase activity	9.58e-06	0.000213	7.4	7194	46	169	8	[VDR - vitamin d (1,25- dihydroxyvitamin d3) receptor, TNF - tumor necrosis factor, ABL1 - c-abl oncogene 1, non-receptor tyrosine kinase, AKT1 - v-akt murine thymoma viral oncogene homolog 1, INS - insulin, IL1B - interleukin 1, beta, TERT - telomerase reverse transcriptase, HIF1A - hypoxia inducible factor 1, alpha subunit (basic helix-loop-helix transcription factor)]
GO:0060020	Bergmann glial cell differentiation	9.74e-06	0.000215	24.32	7194	7	169	4	[ABL1 - c-abl oncogene 1, non-receptor tyrosine kinase, MAPK3 - mitogen-activated protein kinase 3, MAPK1 - mitogen-activated protein kinase 1, MAP2K1 - mitogen-activated protein kinase kinase 1]
GO:1904385	cellular response to angiotensin	9.74e-06	0.000216	24.32	7194	7	169	4	[RELA - v-rel avian reticuloendotheliosis viral oncogene homolog a, NFE2L2 - nuclear factor (erythroid-derived 2)-like 2, PRKCD - protein kinase c, delta, NFKB1 - nuclear factor of kappa light polypeptide gene enhancer in b-cells 1]
GO:0090045	positive regulation of deacetylase activity	9.74e-06	0.000216	24.32	7194	7	169	4	[VEGFA - vascular endothelial growth factor a, MAPK8 - mitogen-activated protein kinase 8, LRRK2 - leucine-rich repeat kinase 2, PRKD1 - protein kinase d1]
GO:0045639	positive regulation of myeloid cell differentiation	9.82e-06	0.000217	5.6	7194	76	169	10	[FOS - fbj murine osteosarcoma viral oncogene homolog, TNF - tumor necrosis factor, RB1 - retinoblastoma 1, JUN - jun proto-oncogene, PRKCA - protein kinase c, alpha, CREB1 - camp responsive element binding protein 1, PRKDC - protein kinase, dna-activated, catalytic polypeptide, STAT3 - signal transducer and activator of transcription 3 (acute-phase response factor), MAPK14 - mitogen-activated pr…
GO:0045667	regulation of osteoblast differentiation	9.99e-06	0.00022	5.03	7194	93	169	11	[FGFR2 - fibroblast growth factor receptor 2, TWIST1 - twist basic helix-loop-helix transcription factor 1, TNF - tumor necrosis factor, PRKACA - protein kinase, camp-dependent, catalytic, alpha, SMAD3 - smad family member 3, DDR2 - discoidin domain receptor tyrosine kinase 2, CEBPA - ccaat/enhancer binding protein (c/ebp), alpha, RUNX2 - runt-related transcription factor 2, CEBPB - ccaat/enhance…
GO:0009266	response to temperature stimulus	1e-05	0.000221	4.6	7194	111	169	12	[PRKAA1 - protein kinase, amp-activated, alpha 1 catalytic subunit, FOS - fbj murine osteosarcoma viral oncogene homolog, HSP90AA1 - heat shock protein 90kda alpha (cytosolic), class a member 1, MAPT - microtubule-associated protein tau, LYN - v-yes-1 yamaguchi sarcoma viral related oncogene homolog, AKT1 - v-akt murine thymoma viral oncogene homolog 1, PRKACA - protein kinase, camp-dependent, ca…
GO:0018130	heterocycle biosynthetic process	1.03e-05	0.000227	2.28	7194	580	169	31	[CDK1 - cyclin-dependent kinase 1, JUN - jun proto-oncogene, TERT - telomerase reverse transcriptase, RELA - v-rel avian reticuloendotheliosis viral oncogene homolog a, TP53 - tumor protein p53, NOTCH4 - notch 4, TRIM28 - tripartite motif containing 28, ESR1 - estrogen receptor 1, PPARA - peroxisome proliferator-activated receptor alpha, PPARG - peroxisome proliferator-activated receptor gamma, V…
GO:0042307	positive regulation of protein import into nucleus	1.1e-05	0.000241	8.76	7194	34	169	7	[TRIM28 - tripartite motif containing 28, HDAC3 - histone deacetylase 3, PRKCD - protein kinase c, delta, MAPK1 - mitogen-activated protein kinase 1, HSP90AB1 - heat shock protein 90kda alpha (cytosolic), class b member 1, SMAD3 - smad family member 3, MAPK14 - mitogen-activated protein kinase 14]
GO:0007595	lactation	1.1e-05	0.000241	8.76	7194	34	169	7	[VEGFA - vascular endothelial growth factor a, NCOR2 - nuclear receptor corepressor 2, ERBB4 - v-erb-b2 avian erythroblastic leukemia viral oncogene homolog 4, CREB1 - camp responsive element binding protein 1, CAV1 - caveolin 1, caveolae protein, 22kda, STAT5A - signal transducer and activator of transcription 5a, HIF1A - hypoxia inducible factor 1, alpha subunit (basic helix-loop-helix transcri…
GO:1901797	negative regulation of signal transduction by p53 class mediator	1.11e-05	0.000244	11.1	7194	23	169	6	[PARK2 - parkinson protein 2, e3 ubiquitin protein ligase (parkin), TWIST1 - twist basic helix-loop-helix transcription factor 1, SNAI1 - snail family zinc finger 1, BCL2 - b-cell cll/lymphoma 2, DYRK1A - dual-specificity tyrosine-(y)-phosphorylation regulated kinase 1a, MDM2 - mdm2 oncogene, e3 ubiquitin protein ligase]
GO:0030397	membrane disassembly	1.14e-05	0.000247	15.2	7194	14	169	5	[VRK1 - vaccinia related kinase 1, PLK1 - polo-like kinase 1, CDK1 - cyclin-dependent kinase 1, PRKCB - protein kinase c, beta, PRKCA - protein kinase c, alpha]
GO:0051081	nuclear envelope disassembly	1.14e-05	0.000247	15.2	7194	14	169	5	[VRK1 - vaccinia related kinase 1, PLK1 - polo-like kinase 1, CDK1 - cyclin-dependent kinase 1, PRKCB - protein kinase c, beta, PRKCA - protein kinase c, alpha]
GO:0060252	positive regulation of glial cell proliferation	1.14e-05	0.000247	15.2	7194	14	169	5	[TNF - tumor necrosis factor, MYB - v-myb avian myeloblastosis viral oncogene homolog, LYN - v-yes-1 yamaguchi sarcoma viral related oncogene homolog, IL1B - interleukin 1, beta, E2F1 - e2f transcription factor 1]
GO:0055021	regulation of cardiac muscle tissue growth	1.13e-05	0.000247	7.25	7194	47	169	8	[FGFR2 - fibroblast growth factor receptor 2, MAPK1 - mitogen-activated protein kinase 1, ERBB4 - v-erb-b2 avian erythroblastic leukemia viral oncogene homolog 4, PAK1 - p21 protein (cdc42/rac)-activated kinase 1, GSK3A - glycogen synthase kinase 3 alpha, YY1 - yy1 transcription factor, PPARA - peroxisome proliferator-activated receptor alpha, MAPK14 - mitogen-activated protein kinase 14]
GO:1903749	positive regulation of establishment of protein localization to mitochondrion	1.13e-05	0.000247	7.25	7194	47	169	8	[TP53 - tumor protein p53, PRKAA1 - protein kinase, amp-activated, alpha 1 catalytic subunit, MAPK8 - mitogen-activated protein kinase 8, CSNK2A2 - casein kinase 2, alpha prime polypeptide, BCL2 - b-cell cll/lymphoma 2, GSK3A - glycogen synthase kinase 3 alpha, FBXW7 - f-box and wd repeat domain containing 7, e3 ubiquitin protein ligase, E2F1 - e2f transcription factor 1]
GO:0009888	tissue development	1.16e-05	0.000252	2.7	7194	363	169	23	[FGFR2 - fibroblast growth factor receptor 2, VDR - vitamin d (1,25- dihydroxyvitamin d3) receptor, VEGFA - vascular endothelial growth factor a, SMAD2 - smad family member 2, MAPK3 - mitogen-activated protein kinase 3, MAPK1 - mitogen-activated protein kinase 1, DDR2 - discoidin domain receptor tyrosine kinase 2, CAV1 - caveolin 1, caveolae protein, 22kda, TP53 - tumor protein p53, PPP2CA - prot…
GO:1903426	regulation of reactive oxygen species biosynthetic process	1.23e-05	0.000265	6.18	7194	62	169	9	[HSP90AA1 - heat shock protein 90kda alpha (cytosolic), class a member 1, TNF - tumor necrosis factor, AKT1 - v-akt murine thymoma viral oncogene homolog 1, HSP90AB1 - heat shock protein 90kda alpha (cytosolic), class b member 1, INS - insulin, SMAD3 - smad family member 3, CAV1 - caveolin 1, caveolae protein, 22kda, PPARA - peroxisome proliferator-activated receptor alpha, IL1B - interleukin 1, …
GO:0071236	cellular response to antibiotic	1.23e-05	0.000265	4.93	7194	95	169	11	[TP53 - tumor protein p53, RELA - v-rel avian reticuloendotheliosis viral oncogene homolog a, NFE2L2 - nuclear factor (erythroid-derived 2)-like 2, PRKAA1 - protein kinase, amp-activated, alpha 1 catalytic subunit, ABL1 - c-abl oncogene 1, non-receptor tyrosine kinase, MYB - v-myb avian myeloblastosis viral oncogene homolog, SRC - v-src avian sarcoma (schmidt-ruppin a-2) viral oncogene homolog, P…
GO:0043988	histone H3-S28 phosphorylation	1.27e-05	0.000274	42.57	7194	3	169	3	[RPS6KA4 - ribosomal protein s6 kinase, 90kda, polypeptide 4, RPS6KA5 - ribosomal protein s6 kinase, 90kda, polypeptide 5, AURKB - aurora kinase b]
GO:0018076	N-terminal peptidyl-lysine acetylation	1.27e-05	0.000275	42.57	7194	3	169	3	[EP300 - e1a binding protein p300, CREBBP - creb binding protein, KAT2B - k(lysine) acetyltransferase 2b]
GO:0072413	signal transduction involved in mitotic cell cycle checkpoint	1.33e-05	0.000284	7.09	7194	48	169	8	[TP53 - tumor protein p53, EP300 - e1a binding protein p300, CDK1 - cyclin-dependent kinase 1, ATM - ataxia telangiectasia mutated, PRKDC - protein kinase, dna-activated, catalytic polypeptide, CDK2 - cyclin-dependent kinase 2, E2F1 - e2f transcription factor 1, MDM2 - mdm2 oncogene, e3 ubiquitin protein ligase]
GO:1902402	signal transduction involved in mitotic DNA damage checkpoint	1.33e-05	0.000285	7.09	7194	48	169	8	[TP53 - tumor protein p53, EP300 - e1a binding protein p300, CDK1 - cyclin-dependent kinase 1, ATM - ataxia telangiectasia mutated, PRKDC - protein kinase, dna-activated, catalytic polypeptide, CDK2 - cyclin-dependent kinase 2, E2F1 - e2f transcription factor 1, MDM2 - mdm2 oncogene, e3 ubiquitin protein ligase]
GO:0072431	signal transduction involved in mitotic G1 DNA damage checkpoint	1.33e-05	0.000285	7.09	7194	48	169	8	[TP53 - tumor protein p53, EP300 - e1a binding protein p300, CDK1 - cyclin-dependent kinase 1, ATM - ataxia telangiectasia mutated, PRKDC - protein kinase, dna-activated, catalytic polypeptide, CDK2 - cyclin-dependent kinase 2, E2F1 - e2f transcription factor 1, MDM2 - mdm2 oncogene, e3 ubiquitin protein ligase]
GO:1902400	intracellular signal transduction involved in G1 DNA damage checkpoint	1.33e-05	0.000286	7.09	7194	48	169	8	[TP53 - tumor protein p53, EP300 - e1a binding protein p300, CDK1 - cyclin-dependent kinase 1, ATM - ataxia telangiectasia mutated, PRKDC - protein kinase, dna-activated, catalytic polypeptide, CDK2 - cyclin-dependent kinase 2, E2F1 - e2f transcription factor 1, MDM2 - mdm2 oncogene, e3 ubiquitin protein ligase]
GO:1902403	signal transduction involved in mitotic DNA integrity checkpoint	1.33e-05	0.000286	7.09	7194	48	169	8	[TP53 - tumor protein p53, EP300 - e1a binding protein p300, CDK1 - cyclin-dependent kinase 1, ATM - ataxia telangiectasia mutated, PRKDC - protein kinase, dna-activated, catalytic polypeptide, CDK2 - cyclin-dependent kinase 2, E2F1 - e2f transcription factor 1, MDM2 - mdm2 oncogene, e3 ubiquitin protein ligase]
GO:0042542	response to hydrogen peroxide	1.36e-05	0.00029	4.88	7194	96	169	11	[RELA - v-rel avian reticuloendotheliosis viral oncogene homolog a, NFE2L2 - nuclear factor (erythroid-derived 2)-like 2, PRKAA1 - protein kinase, amp-activated, alpha 1 catalytic subunit, ABL1 - c-abl oncogene 1, non-receptor tyrosine kinase, MYB - v-myb avian myeloblastosis viral oncogene homolog, BCL2 - b-cell cll/lymphoma 2, PPP2CB - protein phosphatase 2, catalytic subunit, beta isozyme, SRC…
GO:2000117	negative regulation of cysteine-type endopeptidase activity	1.4e-05	0.000298	6.08	7194	63	169	9	[TNF - tumor necrosis factor, VEGFA - vascular endothelial growth factor a, AKT1 - v-akt murine thymoma viral oncogene homolog 1, SRC - v-src avian sarcoma (schmidt-ruppin a-2) viral oncogene homolog, CSNK2A1 - casein kinase 2, alpha 1 polypeptide, RPS6KA3 - ribosomal protein s6 kinase, 90kda, polypeptide 3, RPS6KA1 - ribosomal protein s6 kinase, 90kda, polypeptide 1, PAK2 - p21 protein (cdc42/ra…
GO:0030177	positive regulation of Wnt signaling pathway	1.4e-05	0.000298	4.13	7194	134	169	13	[FGFR2 - fibroblast growth factor receptor 2, NFKB1 - nuclear factor of kappa light polypeptide gene enhancer in b-cells 1, CAV1 - caveolin 1, caveolae protein, 22kda, TERT - telomerase reverse transcriptase, CSNK1E - casein kinase 1, epsilon, ABL1 - c-abl oncogene 1, non-receptor tyrosine kinase, EGFR - epidermal growth factor receptor, LRRK2 - leucine-rich repeat kinase 2, SRC - v-src avian sar…
GO:0048660	regulation of smooth muscle cell proliferation	1.45e-05	0.000306	4.44	7194	115	169	12	[FGFR2 - fibroblast growth factor receptor 2, TNF - tumor necrosis factor, EGFR - epidermal growth factor receptor, MYB - v-myb avian myeloblastosis viral oncogene homolog, AKT1 - v-akt murine thymoma viral oncogene homolog 1, NR4A3 - nuclear receptor subfamily 4, group a, member 3, JUN - jun proto-oncogene, PAK1 - p21 protein (cdc42/rac)-activated kinase 1, PRKDC - protein kinase, dna-activated,…
GO:0016241	regulation of macroautophagy	1.45e-05	0.000307	4.44	7194	115	169	12	[TP53 - tumor protein p53, PRKAA1 - protein kinase, amp-activated, alpha 1 catalytic subunit, PARK2 - parkinson protein 2, e3 ubiquitin protein ligase (parkin), MAPK8 - mitogen-activated protein kinase 8, LRRK2 - leucine-rich repeat kinase 2, AKT1 - v-akt murine thymoma viral oncogene homolog 1, PRKACA - protein kinase, camp-dependent, catalytic, alpha, MAPK3 - mitogen-activated protein kinase 3,…
GO:0032770	positive regulation of monooxygenase activity	1.46e-05	0.000308	10.64	7194	24	169	6	[TNF - tumor necrosis factor, AKT1 - v-akt murine thymoma viral oncogene homolog 1, INS - insulin, IL1B - interleukin 1, beta, TERT - telomerase reverse transcriptase, HIF1A - hypoxia inducible factor 1, alpha subunit (basic helix-loop-helix transcription factor)]
GO:0014741	negative regulation of muscle hypertrophy	1.46e-05	0.000308	10.64	7194	24	169	6	[SMAD3 - smad family member 3, PAK1 - p21 protein (cdc42/rac)-activated kinase 1, GSK3A - glycogen synthase kinase 3 alpha, FOXO1 - forkhead box o1, YY1 - yy1 transcription factor, PPARA - peroxisome proliferator-activated receptor alpha]
GO:0031396	regulation of protein ubiquitination	1.48e-05	0.000313	3.84	7194	155	169	14	[PARK2 - parkinson protein 2, e3 ubiquitin protein ligase (parkin), MAPK9 - mitogen-activated protein kinase 9, PLK1 - polo-like kinase 1, CDK9 - cyclin-dependent kinase 9, AKT1 - v-akt murine thymoma viral oncogene homolog 1, HDAC3 - histone deacetylase 3, HSP90AB1 - heat shock protein 90kda alpha (cytosolic), class b member 1, BRCA1 - breast cancer 1, early onset, FBXW7 - f-box and wd repeat do…
GO:0010676	positive regulation of cellular carbohydrate metabolic process	1.56e-05	0.000329	6.95	7194	49	169	8	[AKT2 - v-akt murine thymoma viral oncogene homolog 2, AKT1 - v-akt murine thymoma viral oncogene homolog 1, SRC - v-src avian sarcoma (schmidt-ruppin a-2) viral oncogene homolog, INS - insulin, IRS1 - insulin receptor substrate 1, PPARA - peroxisome proliferator-activated receptor alpha, KAT2B - k(lysine) acetyltransferase 2b, DYRK2 - dual-specificity tyrosine-(y)-phosphorylation regulated kinas…
GO:0030155	regulation of cell adhesion	1.56e-05	0.000329	2.27	7194	563	169	30	[RELA - v-rel avian reticuloendotheliosis viral oncogene homolog a, NOTCH4 - notch 4, ABL1 - c-abl oncogene 1, non-receptor tyrosine kinase, JAG2 - jagged 2, MYB - v-myb avian myeloblastosis viral oncogene homolog, LYN - v-yes-1 yamaguchi sarcoma viral related oncogene homolog, ATM - ataxia telangiectasia mutated, RET - ret proto-oncogene, CEBPB - ccaat/enhancer binding protein (c/ebp), beta, PPA…
GO:0022402	cell cycle process	1.61e-05	0.000337	2.15	7194	652	169	33	[PRKAA1 - protein kinase, amp-activated, alpha 1 catalytic subunit, CDC25A - cell division cycle 25a, CDK1 - cyclin-dependent kinase 1, PRKACA - protein kinase, camp-dependent, catalytic, alpha, AURKB - aurora kinase b, BRCA1 - breast cancer 1, early onset, FBXW7 - f-box and wd repeat domain containing 7, e3 ubiquitin protein ligase, MDM2 - mdm2 oncogene, e3 ubiquitin protein ligase, TP53 - tumor…
GO:1904591	positive regulation of protein import	1.64e-05	0.000344	8.28	7194	36	169	7	[TRIM28 - tripartite motif containing 28, HDAC3 - histone deacetylase 3, PRKCD - protein kinase c, delta, MAPK1 - mitogen-activated protein kinase 1, HSP90AB1 - heat shock protein 90kda alpha (cytosolic), class b member 1, SMAD3 - smad family member 3, MAPK14 - mitogen-activated protein kinase 14]
GO:0060759	regulation of response to cytokine stimulus	1.65e-05	0.000345	4.07	7194	136	169	13	[PARK2 - parkinson protein 2, e3 ubiquitin protein ligase (parkin), HSP90AB1 - heat shock protein 90kda alpha (cytosolic), class b member 1, GNB2L1 - guanine nucleotide binding protein (g protein), beta polypeptide 2-like 1, CAV1 - caveolin 1, caveolae protein, 22kda, IKBKB - inhibitor of kappa light polypeptide gene enhancer in b-cells, kinase beta, PTPN1 - protein tyrosine phosphatase, non-rece…
GO:0032479	regulation of type I interferon production	1.66e-05	0.000347	4.78	7194	98	169	11	[RELA - v-rel avian reticuloendotheliosis viral oncogene homolog a, IRF3 - interferon regulatory factor 3, HSP90AA1 - heat shock protein 90kda alpha (cytosolic), class a member 1, EP300 - e1a binding protein p300, CREBBP - creb binding protein, CHUK - conserved helix-loop-helix ubiquitous kinase, PRKDC - protein kinase, dna-activated, catalytic polypeptide, NFKB1 - nuclear factor of kappa light p…
GO:0070875	positive regulation of glycogen metabolic process	1.67e-05	0.000349	14.19	7194	15	169	5	[AKT2 - v-akt murine thymoma viral oncogene homolog 2, AKT1 - v-akt murine thymoma viral oncogene homolog 1, INS - insulin, IRS1 - insulin receptor substrate 1, DYRK2 - dual-specificity tyrosine-(y)-phosphorylation regulated kinase 2]
GO:0048010	vascular endothelial growth factor receptor signaling pathway	1.82e-05	0.000379	5.89	7194	65	169	9	[HSPB1 - heat shock 27kda protein 1, HSP90AA1 - heat shock protein 90kda alpha (cytosolic), class a member 1, VEGFA - vascular endothelial growth factor a, SRC - v-src avian sarcoma (schmidt-ruppin a-2) viral oncogene homolog, PXN - paxillin, MAPKAPK2 - mitogen-activated protein kinase-activated protein kinase 2, PAK2 - p21 protein (cdc42/rac)-activated kinase 2, PRKD1 - protein kinase d1, MAPK14…
GO:0071158	positive regulation of cell cycle arrest	1.82e-05	0.000379	5.89	7194	65	169	9	[TP53 - tumor protein p53, EP300 - e1a binding protein p300, CDK1 - cyclin-dependent kinase 1, PRKACA - protein kinase, camp-dependent, catalytic, alpha, ATM - ataxia telangiectasia mutated, BRCA1 - breast cancer 1, early onset, CDK2 - cyclin-dependent kinase 2, E2F1 - e2f transcription factor 1, MDM2 - mdm2 oncogene, e3 ubiquitin protein ligase]
GO:2000758	positive regulation of peptidyl-lysine acetylation	1.88e-05	0.00039	10.22	7194	25	169	6	[RPS6KA4 - ribosomal protein s6 kinase, 90kda, polypeptide 4, PRKAA1 - protein kinase, amp-activated, alpha 1 catalytic subunit, RPS6KA5 - ribosomal protein s6 kinase, 90kda, polypeptide 5, MAPK3 - mitogen-activated protein kinase 3, BRCA1 - breast cancer 1, early onset, IL1B - interleukin 1, beta]
GO:0060251	regulation of glial cell proliferation	1.88e-05	0.00039	10.22	7194	25	169	6	[TNF - tumor necrosis factor, MYB - v-myb avian myeloblastosis viral oncogene homolog, LYN - v-yes-1 yamaguchi sarcoma viral related oncogene homolog, CREB1 - camp responsive element binding protein 1, IL1B - interleukin 1, beta, E2F1 - e2f transcription factor 1]
GO:0032007	negative regulation of TOR signaling	1.88e-05	0.000391	10.22	7194	25	169	6	[PRKAA1 - protein kinase, amp-activated, alpha 1 catalytic subunit, DEPTOR - dep domain containing mtor-interacting protein, ATM - ataxia telangiectasia mutated, TSC2 - tuberous sclerosis 2, GSK3A - glycogen synthase kinase 3 alpha, HIF1A - hypoxia inducible factor 1, alpha subunit (basic helix-loop-helix transcription factor)]
GO:1903376	regulation of oxidative stress-induced neuron intrinsic apoptotic signaling pathway	1.91e-05	0.000396	21.28	7194	8	169	4	[PARP1 - poly (adp-ribose) polymerase 1, PARK2 - parkinson protein 2, e3 ubiquitin protein ligase (parkin), FBXW7 - f-box and wd repeat domain containing 7, e3 ubiquitin protein ligase, HIF1A - hypoxia inducible factor 1, alpha subunit (basic helix-loop-helix transcription factor)]
GO:1905953	negative regulation of lipid localization	1.98e-05	0.000409	8.05	7194	37	169	7	[TNF - tumor necrosis factor, AKT2 - v-akt murine thymoma viral oncogene homolog 2, AKT1 - v-akt murine thymoma viral oncogene homolog 1, EGF - epidermal growth factor, NFKB1 - nuclear factor of kappa light polypeptide gene enhancer in b-cells 1, PPARA - peroxisome proliferator-activated receptor alpha, PPARG - peroxisome proliferator-activated receptor gamma]
GO:0045598	regulation of fat cell differentiation	2.01e-05	0.000415	4.68	7194	100	169	11	[TNF - tumor necrosis factor, AKT1 - v-akt murine thymoma viral oncogene homolog 1, INS - insulin, SMAD3 - smad family member 3, CREB1 - camp responsive element binding protein 1, CEBPA - ccaat/enhancer binding protein (c/ebp), alpha, CEBPB - ccaat/enhancer binding protein (c/ebp), beta, FOXO1 - forkhead box o1, E2F1 - e2f transcription factor 1, PPARG - peroxisome proliferator-activated receptor…
GO:0030330	DNA damage response, signal transduction by p53 class mediator	2.06e-05	0.000425	5.8	7194	66	169	9	[TP53 - tumor protein p53, EP300 - e1a binding protein p300, CDK1 - cyclin-dependent kinase 1, HIPK2 - homeodomain interacting protein kinase 2, ATM - ataxia telangiectasia mutated, BRCA1 - breast cancer 1, early onset, CDK2 - cyclin-dependent kinase 2, E2F1 - e2f transcription factor 1, MDM2 - mdm2 oncogene, e3 ubiquitin protein ligase]
GO:0071300	cellular response to retinoic acid	2.12e-05	0.000435	6.68	7194	51	169	8	[FGFR2 - fibroblast growth factor receptor 2, MYB - v-myb avian myeloblastosis viral oncogene homolog, LYN - v-yes-1 yamaguchi sarcoma viral related oncogene homolog, ATM - ataxia telangiectasia mutated, RET - ret proto-oncogene, CREB1 - camp responsive element binding protein 1, PPARG - peroxisome proliferator-activated receptor gamma, PTK7 - protein tyrosine kinase 7]
GO:0071356	cellular response to tumor necrosis factor	2.21e-05	0.000455	4.64	7194	101	169	11	[RELA - v-rel avian reticuloendotheliosis viral oncogene homolog a, NFE2L2 - nuclear factor (erythroid-derived 2)-like 2, AKT1 - v-akt murine thymoma viral oncogene homolog 1, MAPK3 - mitogen-activated protein kinase 3, MAPK1 - mitogen-activated protein kinase 1, BRCA1 - breast cancer 1, early onset, CHUK - conserved helix-loop-helix ubiquitous kinase, NFKB1 - nuclear factor of kappa light polype…
GO:0042593	glucose homeostasis	2.23e-05	0.000457	4.26	7194	120	169	12	[PRKAA1 - protein kinase, amp-activated, alpha 1 catalytic subunit, IGF1R - insulin-like growth factor 1 receptor, AKT1 - v-akt murine thymoma viral oncogene homolog 1, PRKACA - protein kinase, camp-dependent, catalytic, alpha, GNB2L1 - guanine nucleotide binding protein (g protein), beta polypeptide 2-like 1, INS - insulin, IRS1 - insulin receptor substrate 1, STAT3 - signal transducer and activ…
GO:0033500	carbohydrate homeostasis	2.23e-05	0.000458	4.26	7194	120	169	12	[PRKAA1 - protein kinase, amp-activated, alpha 1 catalytic subunit, IGF1R - insulin-like growth factor 1 receptor, AKT1 - v-akt murine thymoma viral oncogene homolog 1, PRKACA - protein kinase, camp-dependent, catalytic, alpha, GNB2L1 - guanine nucleotide binding protein (g protein), beta polypeptide 2-like 1, INS - insulin, IRS1 - insulin receptor substrate 1, STAT3 - signal transducer and activ…
GO:0038083	peptidyl-tyrosine autophosphorylation	2.39e-05	0.000487	13.3	7194	16	169	5	[EGFR - epidermal growth factor receptor, ABL1 - c-abl oncogene 1, non-receptor tyrosine kinase, IGF1R - insulin-like growth factor 1 receptor, MAPK3 - mitogen-activated protein kinase 3, DYRK1A - dual-specificity tyrosine-(y)-phosphorylation regulated kinase 1a]
GO:0045912	negative regulation of carbohydrate metabolic process	2.38e-05	0.000487	7.84	7194	38	169	7	[TP53 - tumor protein p53, PARK2 - parkinson protein 2, e3 ubiquitin protein ligase (parkin), EP300 - e1a binding protein p300, INS - insulin, GSK3B - glycogen synthase kinase 3 beta, GSK3A - glycogen synthase kinase 3 alpha, PPARA - peroxisome proliferator-activated receptor alpha]
GO:1902993	positive regulation of amyloid precursor protein catabolic process	2.39e-05	0.000488	13.3	7194	16	169	5	[RELA - v-rel avian reticuloendotheliosis viral oncogene homolog a, TNF - tumor necrosis factor, SP1 - sp1 transcription factor, LYN - v-yes-1 yamaguchi sarcoma viral related oncogene homolog, GSK3A - glycogen synthase kinase 3 alpha]
GO:2000008	regulation of protein localization to cell surface	2.4e-05	0.000488	9.82	7194	26	169	6	[TNF - tumor necrosis factor, AKT1 - v-akt murine thymoma viral oncogene homolog 1, HSP90AB1 - heat shock protein 90kda alpha (cytosolic), class b member 1, EGF - epidermal growth factor, ERBB4 - v-erb-b2 avian erythroblastic leukemia viral oncogene homolog 4, CTNNB1 - catenin (cadherin-associated protein), beta 1, 88kda]
GO:0014068	positive regulation of phosphatidylinositol 3-kinase signaling	2.42e-05	0.00049	5.07	7194	84	169	10	[PTPN6 - protein tyrosine phosphatase, non-receptor type 6, TNF - tumor necrosis factor, IGF1R - insulin-like growth factor 1 receptor, LYN - v-yes-1 yamaguchi sarcoma viral related oncogene homolog, SRC - v-src avian sarcoma (schmidt-ruppin a-2) viral oncogene homolog, ERBB3 - v-erb-b2 avian erythroblastic leukemia viral oncogene homolog 3, INS - insulin, EGF - epidermal growth factor, ERBB4 - v…
GO:0043618	regulation of transcription from RNA polymerase II promoter in response to stress	2.42e-05	0.000491	5.07	7194	84	169	10	[TP53 - tumor protein p53, HIF1AN - hypoxia inducible factor 1, alpha subunit inhibitor, NFE2L2 - nuclear factor (erythroid-derived 2)-like 2, VEGFA - vascular endothelial growth factor a, EP300 - e1a binding protein p300, JUN - jun proto-oncogene, CREBBP - creb binding protein, TCEB1 - transcription elongation factor b (siii), polypeptide 1 (15kda, elongin c), CEBPB - ccaat/enhancer binding prot…
GO:1901888	regulation of cell junction assembly	2.42e-05	0.000491	5.07	7194	84	169	10	[TNF - tumor necrosis factor, ABL1 - c-abl oncogene 1, non-receptor tyrosine kinase, SNAI1 - snail family zinc finger 1, VEGFA - vascular endothelial growth factor a, PRKACA - protein kinase, camp-dependent, catalytic, alpha, SRC - v-src avian sarcoma (schmidt-ruppin a-2) viral oncogene homolog, SMAD3 - smad family member 3, CAV1 - caveolin 1, caveolae protein, 22kda, IL1B - interleukin 1, beta, …
GO:0060420	regulation of heart growth	2.45e-05	0.000493	6.55	7194	52	169	8	[FGFR2 - fibroblast growth factor receptor 2, MAPK1 - mitogen-activated protein kinase 1, ERBB4 - v-erb-b2 avian erythroblastic leukemia viral oncogene homolog 4, PAK1 - p21 protein (cdc42/rac)-activated kinase 1, GSK3A - glycogen synthase kinase 3 alpha, YY1 - yy1 transcription factor, PPARA - peroxisome proliferator-activated receptor alpha, MAPK14 - mitogen-activated protein kinase 14]
GO:0048636	positive regulation of muscle organ development	2.45e-05	0.000494	6.55	7194	52	169	8	[FGFR2 - fibroblast growth factor receptor 2, PRKAA1 - protein kinase, amp-activated, alpha 1 catalytic subunit, BCL2 - b-cell cll/lymphoma 2, ERBB3 - v-erb-b2 avian erythroblastic leukemia viral oncogene homolog 3, MAPK1 - mitogen-activated protein kinase 1, ERBB4 - v-erb-b2 avian erythroblastic leukemia viral oncogene homolog 4, CREB1 - camp responsive element binding protein 1, MAPK14 - mitoge…
GO:0046483	heterocycle metabolic process	2.44e-05	0.000494	1.7	7194	1353	169	54	[PRKACA - protein kinase, camp-dependent, catalytic, alpha, CDK1 - cyclin-dependent kinase 1, RPL21 - ribosomal protein l21, BRCA1 - breast cancer 1, early onset, RELA - v-rel avian reticuloendotheliosis viral oncogene homolog a, NOTCH4 - notch 4, RPL10 - ribosomal protein l10, ABL1 - c-abl oncogene 1, non-receptor tyrosine kinase, MAPT - microtubule-associated protein tau, TRIM28 - tripartite mo…
GO:0008361	regulation of cell size	2.45e-05	0.000495	6.55	7194	52	169	8	[DEPTOR - dep domain containing mtor-interacting protein, AKT3 - v-akt murine thymoma viral oncogene homolog 3, AKT1 - v-akt murine thymoma viral oncogene homolog 1, HSP90AB1 - heat shock protein 90kda alpha (cytosolic), class b member 1, RET - ret proto-oncogene, RPTOR - regulatory associated protein of mtor, complex 1, CREB1 - camp responsive element binding protein 1, MSN - moesin]
GO:0045844	positive regulation of striated muscle tissue development	2.45e-05	0.000495	6.55	7194	52	169	8	[FGFR2 - fibroblast growth factor receptor 2, PRKAA1 - protein kinase, amp-activated, alpha 1 catalytic subunit, BCL2 - b-cell cll/lymphoma 2, ERBB3 - v-erb-b2 avian erythroblastic leukemia viral oncogene homolog 3, MAPK1 - mitogen-activated protein kinase 1, ERBB4 - v-erb-b2 avian erythroblastic leukemia viral oncogene homolog 4, CREB1 - camp responsive element binding protein 1, MAPK14 - mitoge…
GO:2000116	regulation of cysteine-type endopeptidase activity	2.5e-05	0.000502	3.47	7194	184	169	15	[VEGFA - vascular endothelial growth factor a, AKT1 - v-akt murine thymoma viral oncogene homolog 1, GNB2L1 - guanine nucleotide binding protein (g protein), beta polypeptide 2-like 1, RAF1 - v-raf-1 murine leukemia viral oncogene homolog 1, TNF - tumor necrosis factor, MAPT - microtubule-associated protein tau, SRC - v-src avian sarcoma (schmidt-ruppin a-2) viral oncogene homolog, CSNK2A1 - case…
GO:0002009	morphogenesis of an epithelium	2.58e-05	0.000518	3.29	7194	207	169	16	[CSF1R - colony stimulating factor 1 receptor, FGFR2 - fibroblast growth factor receptor 2, VEGFA - vascular endothelial growth factor a, NOTCH4 - notch 4, TRIM28 - tripartite motif containing 28, JAG2 - jagged 2, BCL2 - b-cell cll/lymphoma 2, ESR1 - estrogen receptor 1, SRC - v-src avian sarcoma (schmidt-ruppin a-2) viral oncogene homolog, EGF - epidermal growth factor, SMAD3 - smad family membe…
GO:0007178	transmembrane receptor protein serine/threonine kinase signaling pathway	2.62e-05	0.000525	3.9	7194	142	169	13	[HIPK2 - homeodomain interacting protein kinase 2, MAPK3 - mitogen-activated protein kinase 3, SMAD2 - smad family member 2, JUN - jun proto-oncogene, RUNX2 - runt-related transcription factor 2, TP53 - tumor protein p53, PARP1 - poly (adp-ribose) polymerase 1, FOS - fbj murine osteosarcoma viral oncogene homolog, SRC - v-src avian sarcoma (schmidt-ruppin a-2) viral oncogene homolog, PXN - paxill…
GO:0070542	response to fatty acid	2.64e-05	0.000528	5.63	7194	68	169	9	[PRKAA1 - protein kinase, amp-activated, alpha 1 catalytic subunit, AKT1 - v-akt murine thymoma viral oncogene homolog 1, SRC - v-src avian sarcoma (schmidt-ruppin a-2) viral oncogene homolog, IRS1 - insulin receptor substrate 1, CREB1 - camp responsive element binding protein 1, YY1 - yy1 transcription factor, FOXO1 - forkhead box o1, E2F1 - e2f transcription factor 1, PPARG - peroxisome prolife…
GO:0007179	transforming growth factor beta receptor signaling pathway	2.68e-05	0.000535	5.01	7194	85	169	10	[PARP1 - poly (adp-ribose) polymerase 1, TP53 - tumor protein p53, FOS - fbj murine osteosarcoma viral oncogene homolog, SRC - v-src avian sarcoma (schmidt-ruppin a-2) viral oncogene homolog, HIPK2 - homeodomain interacting protein kinase 2, SMAD2 - smad family member 2, PXN - paxillin, JUN - jun proto-oncogene, SMAD3 - smad family member 3, CREB1 - camp responsive element binding protein 1]
GO:1902807	negative regulation of cell cycle G1/S phase transition	2.68e-05	0.000536	5.01	7194	85	169	10	[TP53 - tumor protein p53, BCL2 - b-cell cll/lymphoma 2, EP300 - e1a binding protein p300, CDK1 - cyclin-dependent kinase 1, ATM - ataxia telangiectasia mutated, RB1 - retinoblastoma 1, PRKDC - protein kinase, dna-activated, catalytic polypeptide, CDK2 - cyclin-dependent kinase 2, E2F1 - e2f transcription factor 1, MDM2 - mdm2 oncogene, e3 ubiquitin protein ligase]
GO:2000134	negative regulation of G1/S transition of mitotic cell cycle	2.68e-05	0.000536	5.01	7194	85	169	10	[TP53 - tumor protein p53, BCL2 - b-cell cll/lymphoma 2, EP300 - e1a binding protein p300, CDK1 - cyclin-dependent kinase 1, ATM - ataxia telangiectasia mutated, RB1 - retinoblastoma 1, PRKDC - protein kinase, dna-activated, catalytic polypeptide, CDK2 - cyclin-dependent kinase 2, E2F1 - e2f transcription factor 1, MDM2 - mdm2 oncogene, e3 ubiquitin protein ligase]
GO:0006139	nucleobase-containing compound metabolic process	2.69e-05	0.000536	1.72	7194	1288	169	52	[PRKACA - protein kinase, camp-dependent, catalytic, alpha, CDK1 - cyclin-dependent kinase 1, RPL21 - ribosomal protein l21, BRCA1 - breast cancer 1, early onset, RELA - v-rel avian reticuloendotheliosis viral oncogene homolog a, RPL10 - ribosomal protein l10, NOTCH4 - notch 4, ABL1 - c-abl oncogene 1, non-receptor tyrosine kinase, MAPT - microtubule-associated protein tau, TRIM28 - tripartite mo…
GO:1902105	regulation of leukocyte differentiation	2.74e-05	0.000544	3.27	7194	208	169	16	[RB1 - retinoblastoma 1, JUN - jun proto-oncogene, PRKDC - protein kinase, dna-activated, catalytic polypeptide, FBXW7 - f-box and wd repeat domain containing 7, e3 ubiquitin protein ligase, IL1B - interleukin 1, beta, FOS - fbj murine osteosarcoma viral oncogene homolog, ABL1 - c-abl oncogene 1, non-receptor tyrosine kinase, PTPN6 - protein tyrosine phosphatase, non-receptor type 6, TNF - tumor …
GO:1901863	positive regulation of muscle tissue development	2.83e-05	0.00056	6.43	7194	53	169	8	[FGFR2 - fibroblast growth factor receptor 2, PRKAA1 - protein kinase, amp-activated, alpha 1 catalytic subunit, BCL2 - b-cell cll/lymphoma 2, ERBB3 - v-erb-b2 avian erythroblastic leukemia viral oncogene homolog 3, MAPK1 - mitogen-activated protein kinase 1, ERBB4 - v-erb-b2 avian erythroblastic leukemia viral oncogene homolog 4, CREB1 - camp responsive element binding protein 1, MAPK14 - mitoge…
GO:0007507	heart development	2.82e-05	0.00056	3.87	7194	143	169	13	[PRKDC - protein kinase, dna-activated, catalytic polypeptide, RAF1 - v-raf-1 murine leukemia viral oncogene homolog 1, NTRK3 - neurotrophic tyrosine kinase, receptor, type 3, EP300 - e1a binding protein p300, ATM - ataxia telangiectasia mutated, ERBB3 - v-erb-b2 avian erythroblastic leukemia viral oncogene homolog 3, TSC2 - tuberous sclerosis 2, ERBB4 - v-erb-b2 avian erythroblastic leukemia vir…
GO:0030522	intracellular receptor signaling pathway	2.86e-05	0.000567	4.15	7194	123	169	12	[VDR - vitamin d (1,25- dihydroxyvitamin d3) receptor, RELA - v-rel avian reticuloendotheliosis viral oncogene homolog a, IRF3 - interferon regulatory factor 3, ESR1 - estrogen receptor 1, SRC - v-src avian sarcoma (schmidt-ruppin a-2) viral oncogene homolog, NR4A3 - nuclear receptor subfamily 4, group a, member 3, NR4A1 - nuclear receptor subfamily 4, group a, member 1, STAT3 - signal transducer…
GO:2000144	positive regulation of DNA-templated transcription, initiation	3.02e-05	0.000597	9.46	7194	27	169	6	[TP53 - tumor protein p53, TWIST1 - twist basic helix-loop-helix transcription factor 1, ESR1 - estrogen receptor 1, JUN - jun proto-oncogene, CREB1 - camp responsive element binding protein 1, CTNNB1 - catenin (cadherin-associated protein), beta 1, 88kda]
GO:0048639	positive regulation of developmental growth	3.11e-05	0.000613	4.12	7194	124	169	12	[FGFR2 - fibroblast growth factor receptor 2, PARK2 - parkinson protein 2, e3 ubiquitin protein ligase (parkin), VEGFA - vascular endothelial growth factor a, MAPT - microtubule-associated protein tau, BCL2 - b-cell cll/lymphoma 2, AKT1 - v-akt murine thymoma viral oncogene homolog 1, MAPK1 - mitogen-activated protein kinase 1, ERBB4 - v-erb-b2 avian erythroblastic leukemia viral oncogene homolog…
GO:0014013	regulation of gliogenesis	3.3e-05	0.000649	4.89	7194	87	169	10	[RELA - v-rel avian reticuloendotheliosis viral oncogene homolog a, TNF - tumor necrosis factor, MYB - v-myb avian myeloblastosis viral oncogene homolog, LYN - v-yes-1 yamaguchi sarcoma viral related oncogene homolog, CDK1 - cyclin-dependent kinase 1, CREB1 - camp responsive element binding protein 1, HDAC1 - histone deacetylase 1, IL1B - interleukin 1, beta, E2F1 - e2f transcription factor 1, PP…
GO:0050995	negative regulation of lipid catabolic process	3.32e-05	0.000651	12.52	7194	17	169	5	[PRKAA1 - protein kinase, amp-activated, alpha 1 catalytic subunit, TNF - tumor necrosis factor, AKT1 - v-akt murine thymoma viral oncogene homolog 1, INS - insulin, IL1B - interleukin 1, beta]
GO:0030878	thyroid gland development	3.32e-05	0.000652	12.52	7194	17	169	5	[MAPK3 - mitogen-activated protein kinase 3, MAPK1 - mitogen-activated protein kinase 1, SMAD3 - smad family member 3, MAP2K1 - mitogen-activated protein kinase kinase 1, RAF1 - v-raf-1 murine leukemia viral oncogene homolog 1]
GO:2000773	negative regulation of cellular senescence	3.32e-05	0.000653	12.52	7194	17	169	5	[TWIST1 - twist basic helix-loop-helix transcription factor 1, ABL1 - c-abl oncogene 1, non-receptor tyrosine kinase, AKT3 - v-akt murine thymoma viral oncogene homolog 3, PRKDC - protein kinase, dna-activated, catalytic polypeptide, TERT - telomerase reverse transcriptase]
GO:1904356	regulation of telomere maintenance via telomere lengthening	3.38e-05	0.00066	7.45	7194	40	169	7	[PARP1 - poly (adp-ribose) polymerase 1, MAPK15 - mitogen-activated protein kinase 15, SRC - v-src avian sarcoma (schmidt-ruppin a-2) viral oncogene homolog, MAPK3 - mitogen-activated protein kinase 3, ATM - ataxia telangiectasia mutated, MAPK1 - mitogen-activated protein kinase 1, AURKB - aurora kinase b]
GO:0061052	negative regulation of cell growth involved in cardiac muscle cell development	3.38e-05	0.000661	18.92	7194	9	169	4	[PAK1 - p21 protein (cdc42/rac)-activated kinase 1, GSK3A - glycogen synthase kinase 3 alpha, PPARA - peroxisome proliferator-activated receptor alpha, YY1 - yy1 transcription factor]
GO:0022407	regulation of cell-cell adhesion	3.39e-05	0.000661	2.67	7194	335	169	21	[VEGFA - vascular endothelial growth factor a, AKT1 - v-akt murine thymoma viral oncogene homolog 1, CAV1 - caveolin 1, caveolae protein, 22kda, IL1B - interleukin 1, beta, RELA - v-rel avian reticuloendotheliosis viral oncogene homolog a, NOTCH4 - notch 4, TNF - tumor necrosis factor, PTPN6 - protein tyrosine phosphatase, non-receptor type 6, ABL1 - c-abl oncogene 1, non-receptor tyrosine kinase…
GO:0002376	immune system process	3.39e-05	0.000661	1.66	7194	1439	169	56	[PRKACA - protein kinase, camp-dependent, catalytic, alpha, TFEB - transcription factor eb, RELA - v-rel avian reticuloendotheliosis viral oncogene homolog a, SLC11A1 - solute carrier family 11 (proton-coupled divalent metal ion transporter), member 1, ABL1 - c-abl oncogene 1, non-receptor tyrosine kinase, MAPT - microtubule-associated protein tau, TRIM28 - tripartite motif containing 28, EP300 -…
GO:0071803	positive regulation of podosome assembly	3.38e-05	0.000662	18.92	7194	9	169	4	[MAPK9 - mitogen-activated protein kinase 9, TNF - tumor necrosis factor, SRC - v-src avian sarcoma (schmidt-ruppin a-2) viral oncogene homolog, MSN - moesin]
GO:0048878	chemical homeostasis	3.58e-05	0.000697	2.07	7194	678	169	33	[PARK2 - parkinson protein 2, e3 ubiquitin protein ligase (parkin), PRKAA1 - protein kinase, amp-activated, alpha 1 catalytic subunit, PRKACA - protein kinase, camp-dependent, catalytic, alpha, IRS1 - insulin receptor substrate 1, STAT3 - signal transducer and activator of transcription 3 (acute-phase response factor), FBXW7 - f-box and wd repeat domain containing 7, e3 ubiquitin protein ligase, …
GO:1901983	regulation of protein acetylation	3.73e-05	0.000724	6.19	7194	55	169	8	[RPS6KA4 - ribosomal protein s6 kinase, 90kda, polypeptide 4, PRKAA1 - protein kinase, amp-activated, alpha 1 catalytic subunit, TWIST1 - twist basic helix-loop-helix transcription factor 1, RPS6KA5 - ribosomal protein s6 kinase, 90kda, polypeptide 5, MAPK3 - mitogen-activated protein kinase 3, GSK3B - glycogen synthase kinase 3 beta, BRCA1 - breast cancer 1, early onset, IL1B - interleukin 1, be…
GO:0033143	regulation of intracellular steroid hormone receptor signaling pathway	3.73e-05	0.000725	6.19	7194	55	169	8	[PARP1 - poly (adp-ribose) polymerase 1, NCOR2 - nuclear receptor corepressor 2, ESR1 - estrogen receptor 1, EP300 - e1a binding protein p300, SRC - v-src avian sarcoma (schmidt-ruppin a-2) viral oncogene homolog, PAK1 - p21 protein (cdc42/rac)-activated kinase 1, BRCA1 - breast cancer 1, early onset, HDAC1 - histone deacetylase 1]
GO:0009409	response to cold	3.77e-05	0.000729	9.12	7194	28	169	6	[PRKAA1 - protein kinase, amp-activated, alpha 1 catalytic subunit, HSP90AA1 - heat shock protein 90kda alpha (cytosolic), class a member 1, FOS - fbj murine osteosarcoma viral oncogene homolog, EIF2AK3 - eukaryotic translation initiation factor 2-alpha kinase 3, FOXO1 - forkhead box o1, PPARG - peroxisome proliferator-activated receptor gamma]
GO:1901031	regulation of response to reactive oxygen species	3.77e-05	0.00073	9.12	7194	28	169	6	[NFE2L2 - nuclear factor (erythroid-derived 2)-like 2, TNF - tumor necrosis factor, LRRK2 - leucine-rich repeat kinase 2, NR4A3 - nuclear receptor subfamily 4, group a, member 3, GNB2L1 - guanine nucleotide binding protein (g protein), beta polypeptide 2-like 1, TXN - thioredoxin]
GO:0051129	negative regulation of cellular component organization	3.8e-05	0.000733	2.24	7194	531	169	28	[PARK2 - parkinson protein 2, e3 ubiquitin protein ligase (parkin), AURKB - aurora kinase b, BRCA1 - breast cancer 1, early onset, RAF1 - v-raf-1 murine leukemia viral oncogene homolog 1, TP53 - tumor protein p53, TWIST1 - twist basic helix-loop-helix transcription factor 1, MAPT - microtubule-associated protein tau, LRRK2 - leucine-rich repeat kinase 2, EP300 - e1a binding protein p300, ATM - at…
GO:0002761	regulation of myeloid leukocyte differentiation	4.02e-05	0.000776	4.78	7194	89	169	10	[FOS - fbj murine osteosarcoma viral oncogene homolog, TNF - tumor necrosis factor, LYN - v-yes-1 yamaguchi sarcoma viral related oncogene homolog, RB1 - retinoblastoma 1, JUN - jun proto-oncogene, PRKCA - protein kinase c, alpha, CREB1 - camp responsive element binding protein 1, FBXW7 - f-box and wd repeat domain containing 7, e3 ubiquitin protein ligase, MYC - v-myc avian myelocytomatosis vira…
GO:1903047	mitotic cell cycle process	4.14e-05	0.000797	2.38	7194	448	169	25	[CDC25A - cell division cycle 25a, PRKACA - protein kinase, camp-dependent, catalytic, alpha, CDK1 - cyclin-dependent kinase 1, AURKB - aurora kinase b, BRCA1 - breast cancer 1, early onset, MDM2 - mdm2 oncogene, e3 ubiquitin protein ligase, TP53 - tumor protein p53, EP300 - e1a binding protein p300, ATM - ataxia telangiectasia mutated, PIM2 - pim-2 oncogene, MYC - v-myc avian myelocytomatosis vi…
GO:0070301	cellular response to hydrogen peroxide	4.27e-05	0.000821	6.08	7194	56	169	8	[RELA - v-rel avian reticuloendotheliosis viral oncogene homolog a, NFE2L2 - nuclear factor (erythroid-derived 2)-like 2, PRKAA1 - protein kinase, amp-activated, alpha 1 catalytic subunit, ABL1 - c-abl oncogene 1, non-receptor tyrosine kinase, MYB - v-myb avian myeloblastosis viral oncogene homolog, SRC - v-src avian sarcoma (schmidt-ruppin a-2) viral oncogene homolog, PRKCD - protein kinase c, d…
GO:0040007	growth	4.35e-05	0.000835	3.15	7194	216	169	16	[FGFR2 - fibroblast growth factor receptor 2, SMAD2 - smad family member 2, HSP90AB1 - heat shock protein 90kda alpha (cytosolic), class b member 1, DDR2 - discoidin domain receptor tyrosine kinase 2, TP53 - tumor protein p53, ABL1 - c-abl oncogene 1, non-receptor tyrosine kinase, HSP90AA1 - heat shock protein 90kda alpha (cytosolic), class a member 1, BCL2 - b-cell cll/lymphoma 2, EP300 - e1a bi…
GO:0061919	process utilizing autophagic mechanism	4.36e-05	0.000836	3.71	7194	149	169	13	[PARK2 - parkinson protein 2, e3 ubiquitin protein ligase (parkin), PRKAA1 - protein kinase, amp-activated, alpha 1 catalytic subunit, CISD2 - cdgsh iron sulfur domain 2, TFEB - transcription factor eb, TP53 - tumor protein p53, MAP1LC3B - microtubule-associated protein 1 light chain 3 beta, ABL1 - c-abl oncogene 1, non-receptor tyrosine kinase, HSP90AA1 - heat shock protein 90kda alpha (cytosoli…
GO:0006914	autophagy	4.36e-05	0.000837	3.71	7194	149	169	13	[PARK2 - parkinson protein 2, e3 ubiquitin protein ligase (parkin), PRKAA1 - protein kinase, amp-activated, alpha 1 catalytic subunit, CISD2 - cdgsh iron sulfur domain 2, TFEB - transcription factor eb, TP53 - tumor protein p53, ABL1 - c-abl oncogene 1, non-receptor tyrosine kinase, MAP1LC3B - microtubule-associated protein 1 light chain 3 beta, HSP90AA1 - heat shock protein 90kda alpha (cytosoli…
GO:0090312	positive regulation of protein deacetylation	4.51e-05	0.000861	11.82	7194	18	169	5	[TP53 - tumor protein p53, VEGFA - vascular endothelial growth factor a, LRRK2 - leucine-rich repeat kinase 2, DYRK1A - dual-specificity tyrosine-(y)-phosphorylation regulated kinase 1a, PRKD1 - protein kinase d1]
GO:1903205	regulation of hydrogen peroxide-induced cell death	4.51e-05	0.000862	11.82	7194	18	169	5	[NFE2L2 - nuclear factor (erythroid-derived 2)-like 2, LRRK2 - leucine-rich repeat kinase 2, NR4A3 - nuclear receptor subfamily 4, group a, member 3, GNB2L1 - guanine nucleotide binding protein (g protein), beta polypeptide 2-like 1, TXN - thioredoxin]
GO:0030856	regulation of epithelial cell differentiation	4.54e-05	0.000867	4.3	7194	109	169	11	[VDR - vitamin d (1,25- dihydroxyvitamin d3) receptor, NOTCH4 - notch 4, TNF - tumor necrosis factor, VEGFA - vascular endothelial growth factor a, GSK3B - glycogen synthase kinase 3 beta, GSK3A - glycogen synthase kinase 3 alpha, CAV1 - caveolin 1, caveolae protein, 22kda, CEBPB - ccaat/enhancer binding protein (c/ebp), beta, IL1B - interleukin 1, beta, CTNNB1 - catenin (cadherin-associated prot…
GO:1903214	regulation of protein targeting to mitochondrion	4.66e-05	0.000887	8.81	7194	29	169	6	[PARK2 - parkinson protein 2, e3 ubiquitin protein ligase (parkin), PRKAA1 - protein kinase, amp-activated, alpha 1 catalytic subunit, CSNK2A2 - casein kinase 2, alpha prime polypeptide, LRRK2 - leucine-rich repeat kinase 2, GSK3A - glycogen synthase kinase 3 alpha, FBXW7 - f-box and wd repeat domain containing 7, e3 ubiquitin protein ligase]
GO:0043516	regulation of DNA damage response, signal transduction by p53 class mediator	4.66e-05	0.000888	8.81	7194	29	169	6	[TP53 - tumor protein p53, TWIST1 - twist basic helix-loop-helix transcription factor 1, SNAI1 - snail family zinc finger 1, ATM - ataxia telangiectasia mutated, DYRK1A - dual-specificity tyrosine-(y)-phosphorylation regulated kinase 1a, MDM2 - mdm2 oncogene, e3 ubiquitin protein ligase]
GO:1905475	regulation of protein localization to membrane	4.68e-05	0.000889	3.69	7194	150	169	13	[PARK2 - parkinson protein 2, e3 ubiquitin protein ligase (parkin), MAPK8 - mitogen-activated protein kinase 8, AKT2 - v-akt murine thymoma viral oncogene homolog 2, AKT1 - v-akt murine thymoma viral oncogene homolog 1, INS - insulin, GNB2L1 - guanine nucleotide binding protein (g protein), beta polypeptide 2-like 1, E2F1 - e2f transcription factor 1, TP53 - tumor protein p53, EGFR - epidermal gr…
GO:0046620	regulation of organ growth	4.7e-05	0.000891	5.25	7194	73	169	9	[FGFR2 - fibroblast growth factor receptor 2, AKT1 - v-akt murine thymoma viral oncogene homolog 1, MAPK1 - mitogen-activated protein kinase 1, ERBB4 - v-erb-b2 avian erythroblastic leukemia viral oncogene homolog 4, PAK1 - p21 protein (cdc42/rac)-activated kinase 1, GSK3A - glycogen synthase kinase 3 alpha, YY1 - yy1 transcription factor, PPARA - peroxisome proliferator-activated receptor alpha,…
GO:0048661	positive regulation of smooth muscle cell proliferation	4.7e-05	0.000892	5.25	7194	73	169	9	[FGFR2 - fibroblast growth factor receptor 2, EGFR - epidermal growth factor receptor, TNF - tumor necrosis factor, MYB - v-myb avian myeloblastosis viral oncogene homolog, AKT1 - v-akt murine thymoma viral oncogene homolog 1, NR4A3 - nuclear receptor subfamily 4, group a, member 3, JUN - jun proto-oncogene, PAK1 - p21 protein (cdc42/rac)-activated kinase 1, TERT - telomerase reverse transcriptas…
GO:0030324	lung development	4.87e-05	0.000921	5.97	7194	57	169	8	[FGFR2 - fibroblast growth factor receptor 2, EGFR - epidermal growth factor receptor, VEGFA - vascular endothelial growth factor a, EIF4E - eukaryotic translation initiation factor 4e, EP300 - e1a binding protein p300, SMAD2 - smad family member 2, CEBPA - ccaat/enhancer binding protein (c/ebp), alpha, FBXW7 - f-box and wd repeat domain containing 7, e3 ubiquitin protein ligase]
GO:0007258	JUN phosphorylation	5.01e-05	0.000942	31.93	7194	4	169	3	[MAPK10 - mitogen-activated protein kinase 10, MAPK9 - mitogen-activated protein kinase 9, MAPK8 - mitogen-activated protein kinase 8]
GO:0090170	regulation of Golgi inheritance	5.01e-05	0.000944	31.93	7194	4	169	3	[MAPK3 - mitogen-activated protein kinase 3, MAPK1 - mitogen-activated protein kinase 1, MAP2K1 - mitogen-activated protein kinase kinase 1]
GO:0072584	caveolin-mediated endocytosis	5.01e-05	0.000945	31.93	7194	4	169	3	[MAPK3 - mitogen-activated protein kinase 3, MAPK1 - mitogen-activated protein kinase 1, CAV1 - caveolin 1, caveolae protein, 22kda]
GO:0043987	histone H3-S10 phosphorylation	5.01e-05	0.000946	31.93	7194	4	169	3	[RPS6KA4 - ribosomal protein s6 kinase, 90kda, polypeptide 4, VRK1 - vaccinia related kinase 1, RPS6KA5 - ribosomal protein s6 kinase, 90kda, polypeptide 5]
GO:0009607	response to biotic stimulus	5.27e-05	0.00099	2.13	7194	600	169	30	[FGFR2 - fibroblast growth factor receptor 2, JUN - jun proto-oncogene, RELA - v-rel avian reticuloendotheliosis viral oncogene homolog a, TP53 - tumor protein p53, SLC11A1 - solute carrier family 11 (proton-coupled divalent metal ion transporter), member 1, ABL1 - c-abl oncogene 1, non-receptor tyrosine kinase, NOS3 - nitric oxide synthase 3 (endothelial cell), EIF2AK3 - eukaryotic translation i…
GO:0034976	response to endoplasmic reticulum stress	5.37e-05	0.00101	3.9	7194	131	169	12	[TP53 - tumor protein p53, NFE2L2 - nuclear factor (erythroid-derived 2)-like 2, PARK2 - parkinson protein 2, e3 ubiquitin protein ligase (parkin), BCL2 - b-cell cll/lymphoma 2, PPP2CB - protein phosphatase 2, catalytic subunit, beta isozyme, JUN - jun proto-oncogene, EIF2AK3 - eukaryotic translation initiation factor 2-alpha kinase 3, GSK3B - glycogen synthase kinase 3 beta, GSK3A - glycogen syn…
GO:0150065	regulation of deacetylase activity	5.53e-05	0.00103	17.03	7194	10	169	4	[MAPK8 - mitogen-activated protein kinase 8, VEGFA - vascular endothelial growth factor a, LRRK2 - leucine-rich repeat kinase 2, PRKD1 - protein kinase d1]
GO:2000010	positive regulation of protein localization to cell surface	5.53e-05	0.00103	17.03	7194	10	169	4	[TNF - tumor necrosis factor, AKT1 - v-akt murine thymoma viral oncogene homolog 1, HSP90AB1 - heat shock protein 90kda alpha (cytosolic), class b member 1, ERBB4 - v-erb-b2 avian erythroblastic leukemia viral oncogene homolog 4]
GO:0045428	regulation of nitric oxide biosynthetic process	5.51e-05	0.00103	6.93	7194	43	169	7	[HSP90AA1 - heat shock protein 90kda alpha (cytosolic), class a member 1, TNF - tumor necrosis factor, AKT1 - v-akt murine thymoma viral oncogene homolog 1, HSP90AB1 - heat shock protein 90kda alpha (cytosolic), class b member 1, SMAD3 - smad family member 3, CAV1 - caveolin 1, caveolae protein, 22kda, IL1B - interleukin 1, beta]
GO:0061418	regulation of transcription from RNA polymerase II promoter in response to hypoxia	5.54e-05	0.00103	5.87	7194	58	169	8	[TP53 - tumor protein p53, HIF1AN - hypoxia inducible factor 1, alpha subunit inhibitor, NFE2L2 - nuclear factor (erythroid-derived 2)-like 2, VEGFA - vascular endothelial growth factor a, EP300 - e1a binding protein p300, CREBBP - creb binding protein, TCEB1 - transcription elongation factor b (siii), polypeptide 1 (15kda, elongin c), HIF1A - hypoxia inducible factor 1, alpha subunit (basic heli…
GO:1904407	positive regulation of nitric oxide metabolic process	5.72e-05	0.00106	8.51	7194	30	169	6	[HSP90AA1 - heat shock protein 90kda alpha (cytosolic), class a member 1, TNF - tumor necrosis factor, AKT1 - v-akt murine thymoma viral oncogene homolog 1, HSP90AB1 - heat shock protein 90kda alpha (cytosolic), class b member 1, SMAD3 - smad family member 3, IL1B - interleukin 1, beta]
GO:0045429	positive regulation of nitric oxide biosynthetic process	5.72e-05	0.00106	8.51	7194	30	169	6	[TNF - tumor necrosis factor, HSP90AA1 - heat shock protein 90kda alpha (cytosolic), class a member 1, AKT1 - v-akt murine thymoma viral oncogene homolog 1, HSP90AB1 - heat shock protein 90kda alpha (cytosolic), class b member 1, SMAD3 - smad family member 3, IL1B - interleukin 1, beta]
GO:0035094	response to nicotine	5.72e-05	0.00106	8.51	7194	30	169	6	[RELA - v-rel avian reticuloendotheliosis viral oncogene homolog a, TNF - tumor necrosis factor, BCL2 - b-cell cll/lymphoma 2, MAPK1 - mitogen-activated protein kinase 1, CREB1 - camp responsive element binding protein 1, NFKB1 - nuclear factor of kappa light polypeptide gene enhancer in b-cells 1]
GO:0034198	cellular response to amino acid starvation	5.72e-05	0.00107	8.51	7194	30	169	6	[MAPK8 - mitogen-activated protein kinase 8, MAPK3 - mitogen-activated protein kinase 3, MAPK1 - mitogen-activated protein kinase 1, EIF2AK3 - eukaryotic translation initiation factor 2-alpha kinase 3, TFEB - transcription factor eb, PRKD1 - protein kinase d1]
GO:0030099	myeloid cell differentiation	5.79e-05	0.00107	3.87	7194	132	169	12	[CSF1R - colony stimulating factor 1 receptor, PARP1 - poly (adp-ribose) polymerase 1, TNF - tumor necrosis factor, PTPN6 - protein tyrosine phosphatase, non-receptor type 6, VEGFA - vascular endothelial growth factor a, LYN - v-yes-1 yamaguchi sarcoma viral related oncogene homolog, EP300 - e1a binding protein p300, HIPK2 - homeodomain interacting protein kinase 2, RB1 - retinoblastoma 1, CEBPA …
GO:0031398	positive regulation of protein ubiquitination	5.9e-05	0.00109	4.58	7194	93	169	10	[MAPK9 - mitogen-activated protein kinase 9, PARK2 - parkinson protein 2, e3 ubiquitin protein ligase (parkin), PLK1 - polo-like kinase 1, CDK9 - cyclin-dependent kinase 9, LRRK2 - leucine-rich repeat kinase 2, HDAC3 - histone deacetylase 3, BRCA1 - breast cancer 1, early onset, GSK3A - glycogen synthase kinase 3 alpha, CAV1 - caveolin 1, caveolae protein, 22kda, FBXW7 - f-box and wd repeat domai…
GO:0046885	regulation of hormone biosynthetic process	6e-05	0.0011	11.2	7194	19	169	5	[VDR - vitamin d (1,25- dihydroxyvitamin d3) receptor, TNF - tumor necrosis factor, NFKB1 - nuclear factor of kappa light polypeptide gene enhancer in b-cells 1, IL1B - interleukin 1, beta, HIF1A - hypoxia inducible factor 1, alpha subunit (basic helix-loop-helix transcription factor)]
GO:0051051	negative regulation of transport	5.99e-05	0.0011	2.73	7194	296	169	19	[PARK2 - parkinson protein 2, e3 ubiquitin protein ligase (parkin), AKT2 - v-akt murine thymoma viral oncogene homolog 2, AKT1 - v-akt murine thymoma viral oncogene homolog 1, INS - insulin, GNB2L1 - guanine nucleotide binding protein (g protein), beta polypeptide 2-like 1, IRS1 - insulin receptor substrate 1, NFKB1 - nuclear factor of kappa light polypeptide gene enhancer in b-cells 1, CAV1 - ca…
GO:0045785	positive regulation of cell adhesion	5.94e-05	0.0011	2.57	7194	348	169	21	[ARPC2 - actin related protein 2/3 complex, subunit 2, 34kda, VEGFA - vascular endothelial growth factor a, AKT1 - v-akt murine thymoma viral oncogene homolog 1, CAV1 - caveolin 1, caveolae protein, 22kda, IL1B - interleukin 1, beta, RELA - v-rel avian reticuloendotheliosis viral oncogene homolog a, TNF - tumor necrosis factor, PTPN6 - protein tyrosine phosphatase, non-receptor type 6, ABL1 - c-a…
GO:0051000	positive regulation of nitric-oxide synthase activity	6e-05	0.00111	11.2	7194	19	169	5	[TNF - tumor necrosis factor, AKT1 - v-akt murine thymoma viral oncogene homolog 1, INS - insulin, TERT - telomerase reverse transcriptase, HIF1A - hypoxia inducible factor 1, alpha subunit (basic helix-loop-helix transcription factor)]
GO:0052547	regulation of peptidase activity	5.99e-05	0.00111	2.73	7194	296	169	19	[VEGFA - vascular endothelial growth factor a, AKT1 - v-akt murine thymoma viral oncogene homolog 1, GNB2L1 - guanine nucleotide binding protein (g protein), beta polypeptide 2-like 1, STAT3 - signal transducer and activator of transcription 3 (acute-phase response factor), CAV1 - caveolin 1, caveolae protein, 22kda, RAF1 - v-raf-1 murine leukemia viral oncogene homolog 1, TNF - tumor necrosis fa…
GO:0032204	regulation of telomere maintenance	6.28e-05	0.00115	5.77	7194	59	169	8	[PARP1 - poly (adp-ribose) polymerase 1, MAPK15 - mitogen-activated protein kinase 15, SRC - v-src avian sarcoma (schmidt-ruppin a-2) viral oncogene homolog, MAPK3 - mitogen-activated protein kinase 3, ATM - ataxia telangiectasia mutated, MAPK1 - mitogen-activated protein kinase 1, AURKB - aurora kinase b, MYC - v-myc avian myelocytomatosis viral oncogene homolog]
GO:0014015	positive regulation of gliogenesis	6.28e-05	0.00115	5.77	7194	59	169	8	[RELA - v-rel avian reticuloendotheliosis viral oncogene homolog a, TNF - tumor necrosis factor, MYB - v-myb avian myeloblastosis viral oncogene homolog, LYN - v-yes-1 yamaguchi sarcoma viral related oncogene homolog, HDAC1 - histone deacetylase 1, IL1B - interleukin 1, beta, E2F1 - e2f transcription factor 1, PPARG - peroxisome proliferator-activated receptor gamma]
GO:0007623	circadian rhythm	6.35e-05	0.00116	4.14	7194	113	169	11	[CSNK1E - casein kinase 1, epsilon, TP53 - tumor protein p53, EGFR - epidermal growth factor receptor, EP300 - e1a binding protein p300, HDAC3 - histone deacetylase 3, JUN - jun proto-oncogene, DYRK1A - dual-specificity tyrosine-(y)-phosphorylation regulated kinase 1a, GSK3B - glycogen synthase kinase 3 beta, CREB1 - camp responsive element binding protein 1, HDAC1 - histone deacetylase 1, PPARA …
GO:0048146	positive regulation of fibroblast proliferation	6.42e-05	0.00117	6.77	7194	44	169	7	[CCNA2 - cyclin a2, MYB - v-myb avian myeloblastosis viral oncogene homolog, ESR1 - estrogen receptor 1, DDR2 - discoidin domain receptor tyrosine kinase 2, PRKDC - protein kinase, dna-activated, catalytic polypeptide, MYC - v-myc avian myelocytomatosis viral oncogene homolog, E2F1 - e2f transcription factor 1]
GO:0071398	cellular response to fatty acid	6.42e-05	0.00117	6.77	7194	44	169	7	[PRKAA1 - protein kinase, amp-activated, alpha 1 catalytic subunit, AKT1 - v-akt murine thymoma viral oncogene homolog 1, SRC - v-src avian sarcoma (schmidt-ruppin a-2) viral oncogene homolog, IRS1 - insulin receptor substrate 1, CREB1 - camp responsive element binding protein 1, E2F1 - e2f transcription factor 1, PPARG - peroxisome proliferator-activated receptor gamma]
GO:0008637	apoptotic mitochondrial changes	6.42e-05	0.00117	6.77	7194	44	169	7	[TP53 - tumor protein p53, BCL2 - b-cell cll/lymphoma 2, PPP2CB - protein phosphatase 2, catalytic subunit, beta isozyme, AKT1 - v-akt murine thymoma viral oncogene homolog 1, JUN - jun proto-oncogene, ATF2 - activating transcription factor 2, ERBB4 - v-erb-b2 avian erythroblastic leukemia viral oncogene homolog 4]
GO:0070647	protein modification by small protein conjugation or removal	6.73e-05	0.00123	2.21	7194	519	169	27	[PARK2 - parkinson protein 2, e3 ubiquitin protein ligase (parkin), CDC25A - cell division cycle 25a, TRRAP - transformation/transcription domain-associated protein, CDK1 - cyclin-dependent kinase 1, BRCA1 - breast cancer 1, early onset, FBXW7 - f-box and wd repeat domain containing 7, e3 ubiquitin protein ligase, MDM2 - mdm2 oncogene, e3 ubiquitin protein ligase, TP53 - tumor protein p53, NFE2L2…
GO:0050731	positive regulation of peptidyl-tyrosine phosphorylation	6.97e-05	0.00127	3.35	7194	178	169	14	[CSF1R - colony stimulating factor 1 receptor, VEGFA - vascular endothelial growth factor a, FBXW7 - f-box and wd repeat domain containing 7, e3 ubiquitin protein ligase, STAT3 - signal transducer and activator of transcription 3 (acute-phase response factor), PTPN1 - protein tyrosine phosphatase, non-receptor type 1, TP53 - tumor protein p53, ABL1 - c-abl oncogene 1, non-receptor tyrosine kinase…
GO:0000075	cell cycle checkpoint	7.08e-05	0.00129	4.48	7194	95	169	10	[TP53 - tumor protein p53, PLK1 - polo-like kinase 1, CDK1 - cyclin-dependent kinase 1, ATM - ataxia telangiectasia mutated, AURKB - aurora kinase b, ATF2 - activating transcription factor 2, BRCA1 - breast cancer 1, early onset, CDK2 - cyclin-dependent kinase 2, E2F1 - e2f transcription factor 1, MAPK14 - mitogen-activated protein kinase 14]
GO:0071466	cellular response to xenobiotic stimulus	7.45e-05	0.00135	6.62	7194	45	169	7	[EGFR - epidermal growth factor receptor, CCNA2 - cyclin a2, EIF4E - eukaryotic translation initiation factor 4e, RB1 - retinoblastoma 1, FOXO1 - forkhead box o1, E2F1 - e2f transcription factor 1, NR3C1 - nuclear receptor subfamily 3, group c, member 1 (glucocorticoid receptor)]
GO:0045600	positive regulation of fat cell differentiation	7.45e-05	0.00135	6.62	7194	45	169	7	[AKT1 - v-akt murine thymoma viral oncogene homolog 1, INS - insulin, CREB1 - camp responsive element binding protein 1, CEBPA - ccaat/enhancer binding protein (c/ebp), alpha, CEBPB - ccaat/enhancer binding protein (c/ebp), beta, PPARG - peroxisome proliferator-activated receptor gamma, MAPK14 - mitogen-activated protein kinase 14]
GO:2001038	regulation of cellular response to drug	7.85e-05	0.00142	10.64	7194	20	169	5	[NFE2L2 - nuclear factor (erythroid-derived 2)-like 2, LRRK2 - leucine-rich repeat kinase 2, NR4A3 - nuclear receptor subfamily 4, group a, member 3, GNB2L1 - guanine nucleotide binding protein (g protein), beta polypeptide 2-like 1, TXN - thioredoxin]
GO:1905208	negative regulation of cardiocyte differentiation	7.85e-05	0.00142	10.64	7194	20	169	5	[EGFR - epidermal growth factor receptor, PAK1 - p21 protein (cdc42/rac)-activated kinase 1, GSK3A - glycogen synthase kinase 3 alpha, YY1 - yy1 transcription factor, PPARA - peroxisome proliferator-activated receptor alpha]
GO:0045861	negative regulation of proteolysis	8.28e-05	0.00149	3.13	7194	204	169	15	[VEGFA - vascular endothelial growth factor a, AKT1 - v-akt murine thymoma viral oncogene homolog 1, HIPK2 - homeodomain interacting protein kinase 2, HSP90AB1 - heat shock protein 90kda alpha (cytosolic), class b member 1, INS - insulin, RAF1 - v-raf-1 murine leukemia viral oncogene homolog 1, TP53 - tumor protein p53, TNF - tumor necrosis factor, CSNK2A2 - casein kinase 2, alpha prime polypepti…
GO:0032496	response to lipopolysaccharide	8.34e-05	0.0015	2.99	7194	228	169	16	[FGFR2 - fibroblast growth factor receptor 2, MAPK8 - mitogen-activated protein kinase 8, JUN - jun proto-oncogene, MAPKAPK2 - mitogen-activated protein kinase-activated protein kinase 2, NFKB1 - nuclear factor of kappa light polypeptide gene enhancer in b-cells 1, IL1B - interleukin 1, beta, RELA - v-rel avian reticuloendotheliosis viral oncogene homolog a, SLC11A1 - solute carrier family 11 (pr…
GO:0006998	nuclear envelope organization	8.39e-05	0.00151	7.98	7194	32	169	6	[VRK1 - vaccinia related kinase 1, PLK1 - polo-like kinase 1, PPP2CA - protein phosphatase 2, catalytic subunit, alpha isozyme, CDK1 - cyclin-dependent kinase 1, PRKCB - protein kinase c, beta, PRKCA - protein kinase c, alpha]
GO:1901030	positive regulation of mitochondrial outer membrane permeabilization involved in apoptotic signaling pathway	8.39e-05	0.00151	7.98	7194	32	169	6	[TP53 - tumor protein p53, MAPK8 - mitogen-activated protein kinase 8, BCL2 - b-cell cll/lymphoma 2, GSK3B - glycogen synthase kinase 3 beta, GSK3A - glycogen synthase kinase 3 alpha, E2F1 - e2f transcription factor 1]
GO:1901985	positive regulation of protein acetylation	8.39e-05	0.00151	7.98	7194	32	169	6	[RPS6KA4 - ribosomal protein s6 kinase, 90kda, polypeptide 4, PRKAA1 - protein kinase, amp-activated, alpha 1 catalytic subunit, RPS6KA5 - ribosomal protein s6 kinase, 90kda, polypeptide 5, MAPK3 - mitogen-activated protein kinase 3, BRCA1 - breast cancer 1, early onset, IL1B - interleukin 1, beta]
GO:1990776	response to angiotensin	8.53e-05	0.00153	15.48	7194	11	169	4	[RELA - v-rel avian reticuloendotheliosis viral oncogene homolog a, NFE2L2 - nuclear factor (erythroid-derived 2)-like 2, PRKCD - protein kinase c, delta, NFKB1 - nuclear factor of kappa light polypeptide gene enhancer in b-cells 1]
GO:0071801	regulation of podosome assembly	8.53e-05	0.00153	15.48	7194	11	169	4	[MAPK9 - mitogen-activated protein kinase 9, TNF - tumor necrosis factor, SRC - v-src avian sarcoma (schmidt-ruppin a-2) viral oncogene homolog, MSN - moesin]
GO:0060324	face development	8.53e-05	0.00153	15.48	7194	11	169	4	[MAPK3 - mitogen-activated protein kinase 3, MAPK1 - mitogen-activated protein kinase 1, MAP2K1 - mitogen-activated protein kinase kinase 1, RAF1 - v-raf-1 murine leukemia viral oncogene homolog 1]
GO:0070997	neuron death	8.62e-05	0.00154	6.48	7194	46	169	7	[TP53 - tumor protein p53, AKT2 - v-akt murine thymoma viral oncogene homolog 2, LRRK2 - leucine-rich repeat kinase 2, BCL2 - b-cell cll/lymphoma 2, ATM - ataxia telangiectasia mutated, ERBB3 - v-erb-b2 avian erythroblastic leukemia viral oncogene homolog 3, RB1 - retinoblastoma 1]
GO:0048598	embryonic morphogenesis	8.96e-05	0.0016	2.85	7194	254	169	17	[FGFR2 - fibroblast growth factor receptor 2, HIPK2 - homeodomain interacting protein kinase 2, SMAD2 - smad family member 2, MAPK3 - mitogen-activated protein kinase 3, MAPK1 - mitogen-activated protein kinase 1, GNB2L1 - guanine nucleotide binding protein (g protein), beta polypeptide 2-like 1, TP53 - tumor protein p53, TWIST1 - twist basic helix-loop-helix transcription factor 1, TRIM28 - trip…
GO:0061024	membrane organization	8.95e-05	0.0016	2.37	7194	413	169	23	[ARPC2 - actin related protein 2/3 complex, subunit 2, 34kda, PLK1 - polo-like kinase 1, MAPK8 - mitogen-activated protein kinase 8, AKT2 - v-akt murine thymoma viral oncogene homolog 2, CDK1 - cyclin-dependent kinase 1, AKT1 - v-akt murine thymoma viral oncogene homolog 1, AURKB - aurora kinase b, CAV1 - caveolin 1, caveolae protein, 22kda, E2F1 - e2f transcription factor 1, TP53 - tumor protein…
GO:0072331	signal transduction by p53 class mediator	9.24e-05	0.00164	4.34	7194	98	169	10	[TP53 - tumor protein p53, EP300 - e1a binding protein p300, CDK1 - cyclin-dependent kinase 1, HIPK2 - homeodomain interacting protein kinase 2, ATM - ataxia telangiectasia mutated, BRCA1 - breast cancer 1, early onset, CDK2 - cyclin-dependent kinase 2, DYRK2 - dual-specificity tyrosine-(y)-phosphorylation regulated kinase 2, E2F1 - e2f transcription factor 1, MDM2 - mdm2 oncogene, e3 ubiquitin p…
GO:0043123	positive regulation of I-kappaB kinase/NF-kappaB signaling	9.58e-05	0.0017	3.67	7194	139	169	12	[RELA - v-rel avian reticuloendotheliosis viral oncogene homolog a, IRF3 - interferon regulatory factor 3, PARK2 - parkinson protein 2, e3 ubiquitin protein ligase (parkin), TNF - tumor necrosis factor, ABL1 - c-abl oncogene 1, non-receptor tyrosine kinase, AKT1 - v-akt murine thymoma viral oncogene homolog 1, PRKCB - protein kinase c, beta, CHUK - conserved helix-loop-helix ubiquitous kinase, PI…
GO:0052548	regulation of endopeptidase activity	9.73e-05	0.00172	2.73	7194	281	169	18	[VEGFA - vascular endothelial growth factor a, AKT1 - v-akt murine thymoma viral oncogene homolog 1, GNB2L1 - guanine nucleotide binding protein (g protein), beta polypeptide 2-like 1, STAT3 - signal transducer and activator of transcription 3 (acute-phase response factor), RAF1 - v-raf-1 murine leukemia viral oncogene homolog 1, TNF - tumor necrosis factor, MAPT - microtubule-associated protein …
GO:0120035	regulation of plasma membrane bounded cell projection organization	9.71e-05	0.00172	2.25	7194	472	169	25	[PARK2 - parkinson protein 2, e3 ubiquitin protein ligase (parkin), NTRK3 - neurotrophic tyrosine kinase, receptor, type 3, NFE2L2 - nuclear factor (erythroid-derived 2)-like 2, ABL1 - c-abl oncogene 1, non-receptor tyrosine kinase, MAPT - microtubule-associated protein tau, LRRK2 - leucine-rich repeat kinase 2, LYN - v-yes-1 yamaguchi sarcoma viral related oncogene homolog, EP300 - e1a binding p…
GO:0090257	regulation of muscle system process	9.75e-05	0.00173	3.44	7194	161	169	13	[CDK9 - cyclin-dependent kinase 9, PRKACA - protein kinase, camp-dependent, catalytic, alpha, CAV1 - caveolin 1, caveolae protein, 22kda, PARP1 - poly (adp-ribose) polymerase 1, NR4A3 - nuclear receptor subfamily 4, group a, member 3, NOS3 - nitric oxide synthase 3 (endothelial cell), SMAD3 - smad family member 3, PRKCA - protein kinase c, alpha, PAK1 - p21 protein (cdc42/rac)-activated kinase 1,…
GO:0001775	cell activation	9.78e-05	0.00173	2	7194	682	169	32	[RAF1 - v-raf-1 murine leukemia viral oncogene homolog 1, TP53 - tumor protein p53, SLC11A1 - solute carrier family 11 (proton-coupled divalent metal ion transporter), member 1, ABL1 - c-abl oncogene 1, non-receptor tyrosine kinase, EGFR - epidermal growth factor receptor, JAG2 - jagged 2, MAPT - microtubule-associated protein tau, LYN - v-yes-1 yamaguchi sarcoma viral related oncogene homolog, E…
GO:2000756	regulation of peptidyl-lysine acetylation	9.93e-05	0.00175	6.34	7194	47	169	7	[RPS6KA4 - ribosomal protein s6 kinase, 90kda, polypeptide 4, PRKAA1 - protein kinase, amp-activated, alpha 1 catalytic subunit, TWIST1 - twist basic helix-loop-helix transcription factor 1, RPS6KA5 - ribosomal protein s6 kinase, 90kda, polypeptide 5, MAPK3 - mitogen-activated protein kinase 3, BRCA1 - breast cancer 1, early onset, IL1B - interleukin 1, beta]
GO:0006977	DNA damage response, signal transduction by p53 class mediator resulting in cell cycle arrest	9.93e-05	0.00175	6.34	7194	47	169	7	[TP53 - tumor protein p53, EP300 - e1a binding protein p300, CDK1 - cyclin-dependent kinase 1, ATM - ataxia telangiectasia mutated, CDK2 - cyclin-dependent kinase 2, E2F1 - e2f transcription factor 1, MDM2 - mdm2 oncogene, e3 ubiquitin protein ligase]
GO:0042306	regulation of protein import into nucleus	9.93e-05	0.00175	6.34	7194	47	169	7	[TRIM28 - tripartite motif containing 28, HDAC3 - histone deacetylase 3, PRKCD - protein kinase c, delta, MAPK1 - mitogen-activated protein kinase 1, HSP90AB1 - heat shock protein 90kda alpha (cytosolic), class b member 1, SMAD3 - smad family member 3, MAPK14 - mitogen-activated protein kinase 14]
GO:0036003	positive regulation of transcription from RNA polymerase II promoter in response to stress	0.000101	0.00177	10.14	7194	21	169	5	[TP53 - tumor protein p53, NFE2L2 - nuclear factor (erythroid-derived 2)-like 2, VEGFA - vascular endothelial growth factor a, CEBPB - ccaat/enhancer binding protein (c/ebp), beta, HIF1A - hypoxia inducible factor 1, alpha subunit (basic helix-loop-helix transcription factor)]
GO:0051354	negative regulation of oxidoreductase activity	0.000101	0.00177	10.14	7194	21	169	5	[PARK2 - parkinson protein 2, e3 ubiquitin protein ligase (parkin), LRRK2 - leucine-rich repeat kinase 2, INS - insulin, NFKB1 - nuclear factor of kappa light polypeptide gene enhancer in b-cells 1, CAV1 - caveolin 1, caveolae protein, 22kda]
GO:1990928	response to amino acid starvation	0.000101	0.00177	7.74	7194	33	169	6	[MAPK8 - mitogen-activated protein kinase 8, MAPK3 - mitogen-activated protein kinase 3, MAPK1 - mitogen-activated protein kinase 1, EIF2AK3 - eukaryotic translation initiation factor 2-alpha kinase 3, TFEB - transcription factor eb, PRKD1 - protein kinase d1]
GO:0010677	negative regulation of cellular carbohydrate metabolic process	0.000101	0.00177	7.74	7194	33	169	6	[PARK2 - parkinson protein 2, e3 ubiquitin protein ligase (parkin), EP300 - e1a binding protein p300, INS - insulin, GSK3B - glycogen synthase kinase 3 beta, GSK3A - glycogen synthase kinase 3 alpha, PPARA - peroxisome proliferator-activated receptor alpha]
GO:2000142	regulation of DNA-templated transcription, initiation	0.000101	0.00177	7.74	7194	33	169	6	[TP53 - tumor protein p53, TWIST1 - twist basic helix-loop-helix transcription factor 1, ESR1 - estrogen receptor 1, JUN - jun proto-oncogene, CREB1 - camp responsive element binding protein 1, CTNNB1 - catenin (cadherin-associated protein), beta 1, 88kda]
GO:0048608	reproductive structure development	0.000106	0.00185	3.22	7194	185	169	14	[FGFR2 - fibroblast growth factor receptor 2, VEGFA - vascular endothelial growth factor a, AKT1 - v-akt murine thymoma viral oncogene homolog 1, HSP90AB1 - heat shock protein 90kda alpha (cytosolic), class b member 1, MAPK1 - mitogen-activated protein kinase 1, PTPN6 - protein tyrosine phosphatase, non-receptor type 6, ESR1 - estrogen receptor 1, BCL2 - b-cell cll/lymphoma 2, SRC - v-src avian s…
GO:0061097	regulation of protein tyrosine kinase activity	0.000108	0.00188	4.73	7194	81	169	9	[CSF1R - colony stimulating factor 1 receptor, SRC - v-src avian sarcoma (schmidt-ruppin a-2) viral oncogene homolog, ERBB3 - v-erb-b2 avian erythroblastic leukemia viral oncogene homolog 3, GNB2L1 - guanine nucleotide binding protein (g protein), beta polypeptide 2-like 1, EGF - epidermal growth factor, CAV1 - caveolin 1, caveolae protein, 22kda, PAK2 - p21 protein (cdc42/rac)-activated kinase 2…
GO:0031344	regulation of cell projection organization	0.000107	0.00188	2.24	7194	475	169	25	[PARK2 - parkinson protein 2, e3 ubiquitin protein ligase (parkin), NTRK3 - neurotrophic tyrosine kinase, receptor, type 3, NFE2L2 - nuclear factor (erythroid-derived 2)-like 2, ABL1 - c-abl oncogene 1, non-receptor tyrosine kinase, MAPT - microtubule-associated protein tau, LRRK2 - leucine-rich repeat kinase 2, LYN - v-yes-1 yamaguchi sarcoma viral related oncogene homolog, EP300 - e1a binding p…
GO:0006508	proteolysis	0.000108	0.00189	2.05	7194	624	169	30	[PARK2 - parkinson protein 2, e3 ubiquitin protein ligase (parkin), CDC25A - cell division cycle 25a, TRRAP - transformation/transcription domain-associated protein, CDK1 - cyclin-dependent kinase 1, AURKB - aurora kinase b, BRCA1 - breast cancer 1, early onset, FBXW7 - f-box and wd repeat domain containing 7, e3 ubiquitin protein ligase, MDM2 - mdm2 oncogene, e3 ubiquitin protein ligase, RELA - …
GO:0048568	embryonic organ development	0.00011	0.00191	4.26	7194	100	169	10	[TP53 - tumor protein p53, FGFR2 - fibroblast growth factor receptor 2, RPL10 - ribosomal protein l10, TNF - tumor necrosis factor, AKT1 - v-akt murine thymoma viral oncogene homolog 1, MAPK1 - mitogen-activated protein kinase 1, CEBPA - ccaat/enhancer binding protein (c/ebp), alpha, TFEB - transcription factor eb, CEBPB - ccaat/enhancer binding protein (c/ebp), beta, HIF1A - hypoxia inducible fa…
GO:0034612	response to tumor necrosis factor	0.00011	0.00191	3.9	7194	120	169	11	[RELA - v-rel avian reticuloendotheliosis viral oncogene homolog a, NFE2L2 - nuclear factor (erythroid-derived 2)-like 2, AKT1 - v-akt murine thymoma viral oncogene homolog 1, MAPK3 - mitogen-activated protein kinase 3, MAPK1 - mitogen-activated protein kinase 1, BRCA1 - breast cancer 1, early onset, CHUK - conserved helix-loop-helix ubiquitous kinase, NFKB1 - nuclear factor of kappa light polype…
GO:0050853	B cell receptor signaling pathway	0.00012	0.00207	7.51	7194	34	169	6	[PTPN6 - protein tyrosine phosphatase, non-receptor type 6, ABL1 - c-abl oncogene 1, non-receptor tyrosine kinase, LYN - v-yes-1 yamaguchi sarcoma viral related oncogene homolog, BCL2 - b-cell cll/lymphoma 2, PRKCB - protein kinase c, beta, MAPK1 - mitogen-activated protein kinase 1]
GO:0030641	regulation of cellular pH	0.00012	0.00208	7.51	7194	34	169	6	[SLC11A1 - solute carrier family 11 (proton-coupled divalent metal ion transporter), member 1, LRRK2 - leucine-rich repeat kinase 2, BCL2 - b-cell cll/lymphoma 2, MAPK3 - mitogen-activated protein kinase 3, MAPK1 - mitogen-activated protein kinase 1, CFTR - cystic fibrosis transmembrane conductance regulator (atp-binding cassette sub-family c, member 7)]
GO:0055025	positive regulation of cardiac muscle tissue development	0.00012	0.00208	7.51	7194	34	169	6	[FGFR2 - fibroblast growth factor receptor 2, ERBB3 - v-erb-b2 avian erythroblastic leukemia viral oncogene homolog 3, MAPK1 - mitogen-activated protein kinase 1, ERBB4 - v-erb-b2 avian erythroblastic leukemia viral oncogene homolog 4, CREB1 - camp responsive element binding protein 1, MAPK14 - mitogen-activated protein kinase 14]
GO:0048589	developmental growth	0.000121	0.0021	3.03	7194	211	169	15	[FGFR2 - fibroblast growth factor receptor 2, SMAD2 - smad family member 2, HSP90AB1 - heat shock protein 90kda alpha (cytosolic), class b member 1, DDR2 - discoidin domain receptor tyrosine kinase 2, TP53 - tumor protein p53, ABL1 - c-abl oncogene 1, non-receptor tyrosine kinase, HSP90AA1 - heat shock protein 90kda alpha (cytosolic), class a member 1, BCL2 - b-cell cll/lymphoma 2, EP300 - e1a bi…
GO:1901727	positive regulation of histone deacetylase activity	0.000123	0.00211	25.54	7194	5	169	3	[VEGFA - vascular endothelial growth factor a, LRRK2 - leucine-rich repeat kinase 2, PRKD1 - protein kinase d1]
GO:0038033	positive regulation of endothelial cell chemotaxis by VEGF-activated vascular endothelial growth factor receptor signaling pathway	0.000123	0.00211	25.54	7194	5	169	3	[HSPB1 - heat shock 27kda protein 1, VEGFA - vascular endothelial growth factor a, PRKD1 - protein kinase d1]
GO:0060440	trachea formation	0.000123	0.00211	25.54	7194	5	169	3	[MAPK3 - mitogen-activated protein kinase 3, MAPK1 - mitogen-activated protein kinase 1, MAP2K1 - mitogen-activated protein kinase kinase 1]
GO:0002326	B cell lineage commitment	0.000123	0.00212	25.54	7194	5	169	3	[TP53 - tumor protein p53, BCL2 - b-cell cll/lymphoma 2, PRKDC - protein kinase, dna-activated, catalytic polypeptide]
GO:0120041	positive regulation of macrophage proliferation	0.000123	0.00212	25.54	7194	5	169	3	[CSF1R - colony stimulating factor 1 receptor, MAPK3 - mitogen-activated protein kinase 3, MAPK1 - mitogen-activated protein kinase 1]
GO:0070874	negative regulation of glycogen metabolic process	0.000123	0.00212	25.54	7194	5	169	3	[INS - insulin, GSK3B - glycogen synthase kinase 3 beta, GSK3A - glycogen synthase kinase 3 alpha]
GO:0006474	N-terminal protein amino acid acetylation	0.000123	0.00213	25.54	7194	5	169	3	[EP300 - e1a binding protein p300, CREBBP - creb binding protein, KAT2B - k(lysine) acetyltransferase 2b]
GO:2000303	regulation of ceramide biosynthetic process	0.000126	0.00214	14.19	7194	12	169	4	[PRKAA1 - protein kinase, amp-activated, alpha 1 catalytic subunit, TNF - tumor necrosis factor, PRKCD - protein kinase c, delta, GNB2L1 - guanine nucleotide binding protein (g protein), beta polypeptide 2-like 1]
GO:0090153	regulation of sphingolipid biosynthetic process	0.000126	0.00214	14.19	7194	12	169	4	[PRKAA1 - protein kinase, amp-activated, alpha 1 catalytic subunit, TNF - tumor necrosis factor, PRKCD - protein kinase c, delta, GNB2L1 - guanine nucleotide binding protein (g protein), beta polypeptide 2-like 1]
GO:1905038	regulation of membrane lipid metabolic process	0.000126	0.00214	14.19	7194	12	169	4	[PRKAA1 - protein kinase, amp-activated, alpha 1 catalytic subunit, TNF - tumor necrosis factor, PRKCD - protein kinase c, delta, GNB2L1 - guanine nucleotide binding protein (g protein), beta polypeptide 2-like 1]
GO:0032103	positive regulation of response to external stimulus	0.000125	0.00214	2.77	7194	261	169	17	[CSF1R - colony stimulating factor 1 receptor, VEGFA - vascular endothelial growth factor a, MAPK3 - mitogen-activated protein kinase 3, MAPK1 - mitogen-activated protein kinase 1, STAT3 - signal transducer and activator of transcription 3 (acute-phase response factor), IL1B - interleukin 1, beta, NTRK3 - neurotrophic tyrosine kinase, receptor, type 3, PRKD1 - protein kinase d1, HSPB1 - heat shoc…
GO:0010829	negative regulation of glucose transmembrane transport	0.000126	0.00215	14.19	7194	12	169	4	[TNF - tumor necrosis factor, PRKCB - protein kinase c, beta, GSK3A - glycogen synthase kinase 3 alpha, IL1B - interleukin 1, beta]
GO:1902004	positive regulation of amyloid-beta formation	0.000126	0.00215	14.19	7194	12	169	4	[RELA - v-rel avian reticuloendotheliosis viral oncogene homolog a, SP1 - sp1 transcription factor, TNF - tumor necrosis factor, GSK3A - glycogen synthase kinase 3 alpha]
GO:0035066	positive regulation of histone acetylation	0.000128	0.00217	9.67	7194	22	169	5	[RPS6KA4 - ribosomal protein s6 kinase, 90kda, polypeptide 4, RPS6KA5 - ribosomal protein s6 kinase, 90kda, polypeptide 5, MAPK3 - mitogen-activated protein kinase 3, BRCA1 - breast cancer 1, early onset, IL1B - interleukin 1, beta]
GO:0009410	response to xenobiotic stimulus	0.000128	0.00217	3.84	7194	122	169	11	[RELA - v-rel avian reticuloendotheliosis viral oncogene homolog a, PRKAA1 - protein kinase, amp-activated, alpha 1 catalytic subunit, EGFR - epidermal growth factor receptor, CCNA2 - cyclin a2, EIF4E - eukaryotic translation initiation factor 4e, RB1 - retinoblastoma 1, HSP90AB1 - heat shock protein 90kda alpha (cytosolic), class b member 1, FOXO1 - forkhead box o1, E2F1 - e2f transcription fact…
GO:2000679	positive regulation of transcription regulatory region DNA binding	0.000128	0.00218	9.67	7194	22	169	5	[PARP1 - poly (adp-ribose) polymerase 1, TWIST1 - twist basic helix-loop-helix transcription factor 1, EP300 - e1a binding protein p300, RB1 - retinoblastoma 1, CTNNB1 - catenin (cadherin-associated protein), beta 1, 88kda]
GO:2001024	negative regulation of response to drug	0.000128	0.00218	9.67	7194	22	169	5	[NFE2L2 - nuclear factor (erythroid-derived 2)-like 2, LRRK2 - leucine-rich repeat kinase 2, NR4A3 - nuclear receptor subfamily 4, group a, member 3, GNB2L1 - guanine nucleotide binding protein (g protein), beta polypeptide 2-like 1, TXN - thioredoxin]
GO:0017015	regulation of transforming growth factor beta receptor signaling pathway	0.00013	0.0022	4.62	7194	83	169	9	[TP53 - tumor protein p53, EP300 - e1a binding protein p300, HIPK2 - homeodomain interacting protein kinase 2, SMAD2 - smad family member 2, HSP90AB1 - heat shock protein 90kda alpha (cytosolic), class b member 1, CREBBP - creb binding protein, SMAD3 - smad family member 3, CAV1 - caveolin 1, caveolae protein, 22kda, PPARA - peroxisome proliferator-activated receptor alpha]
GO:1901991	negative regulation of mitotic cell cycle phase transition	0.000133	0.00225	3.33	7194	166	169	13	[PLK1 - polo-like kinase 1, CDK1 - cyclin-dependent kinase 1, RB1 - retinoblastoma 1, AURKB - aurora kinase b, BRCA1 - breast cancer 1, early onset, PRKDC - protein kinase, dna-activated, catalytic polypeptide, E2F1 - e2f transcription factor 1, MDM2 - mdm2 oncogene, e3 ubiquitin protein ligase, TP53 - tumor protein p53, EP300 - e1a binding protein p300, BCL2 - b-cell cll/lymphoma 2, ATM - ataxia…
GO:0032886	regulation of microtubule-based process	0.000135	0.00227	3.55	7194	144	169	12	[PRKAA1 - protein kinase, amp-activated, alpha 1 catalytic subunit, MAPK15 - mitogen-activated protein kinase 15, ABL1 - c-abl oncogene 1, non-receptor tyrosine kinase, MAPT - microtubule-associated protein tau, PLK1 - polo-like kinase 1, DYRK1A - dual-specificity tyrosine-(y)-phosphorylation regulated kinase 1a, GSK3B - glycogen synthase kinase 3 beta, PAK1 - p21 protein (cdc42/rac)-activated ki…
GO:0050851	antigen receptor-mediated signaling pathway	0.000135	0.00227	3.55	7194	144	169	12	[RELA - v-rel avian reticuloendotheliosis viral oncogene homolog a, PTPN6 - protein tyrosine phosphatase, non-receptor type 6, ABL1 - c-abl oncogene 1, non-receptor tyrosine kinase, LYN - v-yes-1 yamaguchi sarcoma viral related oncogene homolog, BCL2 - b-cell cll/lymphoma 2, PRKCB - protein kinase c, beta, MAPK1 - mitogen-activated protein kinase 1, PAK1 - p21 protein (cdc42/rac)-activated kinase…
GO:2000772	regulation of cellular senescence	0.000142	0.00238	7.3	7194	35	169	6	[TP53 - tumor protein p53, ABL1 - c-abl oncogene 1, non-receptor tyrosine kinase, TWIST1 - twist basic helix-loop-helix transcription factor 1, AKT3 - v-akt murine thymoma viral oncogene homolog 3, PRKDC - protein kinase, dna-activated, catalytic polypeptide, TERT - telomerase reverse transcriptase]
GO:0071242	cellular response to ammonium ion	0.000142	0.00238	7.3	7194	35	169	6	[PARK2 - parkinson protein 2, e3 ubiquitin protein ligase (parkin), ABL1 - c-abl oncogene 1, non-receptor tyrosine kinase, CCNA2 - cyclin a2, LRRK2 - leucine-rich repeat kinase 2, MAPK3 - mitogen-activated protein kinase 3, MAPK1 - mitogen-activated protein kinase 1]
GO:1901028	regulation of mitochondrial outer membrane permeabilization involved in apoptotic signaling pathway	0.000142	0.00238	7.3	7194	35	169	6	[TP53 - tumor protein p53, MAPK8 - mitogen-activated protein kinase 8, BCL2 - b-cell cll/lymphoma 2, GSK3B - glycogen synthase kinase 3 beta, GSK3A - glycogen synthase kinase 3 alpha, E2F1 - e2f transcription factor 1]
GO:0032210	regulation of telomere maintenance via telomerase	0.000142	0.00239	7.3	7194	35	169	6	[MAPK15 - mitogen-activated protein kinase 15, SRC - v-src avian sarcoma (schmidt-ruppin a-2) viral oncogene homolog, MAPK3 - mitogen-activated protein kinase 3, ATM - ataxia telangiectasia mutated, MAPK1 - mitogen-activated protein kinase 1, AURKB - aurora kinase b]
GO:1904029	regulation of cyclin-dependent protein kinase activity	0.000143	0.0024	4.56	7194	84	169	9	[EGFR - epidermal growth factor receptor, CDC25A - cell division cycle 25a, CCNA2 - cyclin a2, PLK1 - polo-like kinase 1, AKT1 - v-akt murine thymoma viral oncogene homolog 1, SRC - v-src avian sarcoma (schmidt-ruppin a-2) viral oncogene homolog, HSP90AB1 - heat shock protein 90kda alpha (cytosolic), class b member 1, CEBPA - ccaat/enhancer binding protein (c/ebp), alpha, KAT2B - k(lysine) acetyl…
GO:1904589	regulation of protein import	0.000149	0.00248	5.96	7194	50	169	7	[TRIM28 - tripartite motif containing 28, HDAC3 - histone deacetylase 3, PRKCD - protein kinase c, delta, MAPK1 - mitogen-activated protein kinase 1, HSP90AB1 - heat shock protein 90kda alpha (cytosolic), class b member 1, SMAD3 - smad family member 3, MAPK14 - mitogen-activated protein kinase 14]
GO:0010001	glial cell differentiation	0.000149	0.00249	5.96	7194	50	169	7	[ABL1 - c-abl oncogene 1, non-receptor tyrosine kinase, MAPK3 - mitogen-activated protein kinase 3, ERBB3 - v-erb-b2 avian erythroblastic leukemia viral oncogene homolog 3, MAPK1 - mitogen-activated protein kinase 1, STAT3 - signal transducer and activator of transcription 3 (acute-phase response factor), MAP2K1 - mitogen-activated protein kinase kinase 1, ERBB2 - v-erb-b2 avian erythroblastic le…
GO:0002237	response to molecule of bacterial origin	0.000152	0.00254	2.84	7194	240	169	16	[FGFR2 - fibroblast growth factor receptor 2, MAPK8 - mitogen-activated protein kinase 8, JUN - jun proto-oncogene, MAPKAPK2 - mitogen-activated protein kinase-activated protein kinase 2, NFKB1 - nuclear factor of kappa light polypeptide gene enhancer in b-cells 1, IL1B - interleukin 1, beta, RELA - v-rel avian reticuloendotheliosis viral oncogene homolog a, SLC11A1 - solute carrier family 11 (pr…
GO:0070372	regulation of ERK1 and ERK2 cascade	0.000152	0.00254	2.84	7194	240	169	16	[CSF1R - colony stimulating factor 1 receptor, FGFR2 - fibroblast growth factor receptor 2, MAPK3 - mitogen-activated protein kinase 3, FBXW7 - f-box and wd repeat domain containing 7, e3 ubiquitin protein ligase, IL1B - interleukin 1, beta, PTPN1 - protein tyrosine phosphatase, non-receptor type 1, TNF - tumor necrosis factor, ABL1 - c-abl oncogene 1, non-receptor tyrosine kinase, EGFR - epiderm…
GO:0030168	platelet activation	0.000157	0.00261	4.51	7194	85	169	9	[PTPN6 - protein tyrosine phosphatase, non-receptor type 6, LYN - v-yes-1 yamaguchi sarcoma viral related oncogene homolog, PRKCB - protein kinase c, beta, SRC - v-src avian sarcoma (schmidt-ruppin a-2) viral oncogene homolog, PRKCD - protein kinase c, delta, MAPK3 - mitogen-activated protein kinase 3, MAPK1 - mitogen-activated protein kinase 1, PRKCA - protein kinase c, alpha, RAF1 - v-raf-1 mur…
[truncated: 216 more rows]
