# Supplementary material for: A systems genomics approach to uncover patient-specific pathogenic pathways and proteins in ulcerative colitis
Source: Nat Commun. 2022 Apr 28;13:2299. doi: 10.1038/s41467-022-29998-8 (PMC9051123; doi:10.1038/s41467-022-29998-8)
Supplement: Supplementary file 7 — Supplementary Data 3 [file 41467_2022_29998_MOESM7_ESM.xlsx]

## Sheet: PRKCB
GO Term	Description	P-value	FDR q-value	Enrichment	N	B	n	b	b/B	Genes
GO:0038156	interleukin-3-mediated signaling pathway	0.000292	0.0213	17.69	7194	4	305	3	0.75	[CSF2RB - colony stimulating factor 2 receptor, beta, low-affinity (granulocyte-macrophage), FCER1G - fc fragment of ige, high affinity i, receptor for; gamma polypeptide, SYK - spleen tyrosine kinase]
GO:1904714	regulation of chaperone-mediated autophagy	4.44e-05	0.00552	15.72	7194	6	305	4	0.666667	[GFAP - glial fibrillary acidic protein, EEF1A1 - eukaryotic translation elongation factor 1 alpha 1, EEF1A2 - eukaryotic translation elongation factor 1 alpha 2, SNRNP70 - small nuclear ribonucleoprotein 70kda (u1)]
GO:0060020	Bergmann glial cell differentiation	0.0001	0.0105	13.48	7194	7	305	4	0.571429	[PTPN11 - protein tyrosine phosphatase, non-receptor type 11, MAPK3 - mitogen-activated protein kinase 3, MAPK1 - mitogen-activated protein kinase 1, VIM - vimentin]
GO:0031998	regulation of fatty acid beta-oxidation	0.000543	0.032	9.43	7194	10	305	4	0.4	[IRS2 - insulin receptor substrate 2, AKT1 - v-akt murine thymoma viral oncogene homolog 1, IRS1 - insulin receptor substrate 1, PPARA - peroxisome proliferator-activated receptor alpha]
GO:2000641	regulation of early endosome to late endosome transport	0.000129	0.0124	9.07	7194	13	305	5	0.384615	[DAB2 - dab, mitogen-responsive phosphoprotein, homolog 2 (drosophila), MAPK3 - mitogen-activated protein kinase 3, MAPK1 - mitogen-activated protein kinase 1, DNAJC13 - dnaj (hsp40) homolog, subfamily c, member 13, MSN - moesin]
GO:1902947	regulation of tau-protein kinase activity	0.000825	0.0435	8.58	7194	11	305	4	0.363636	[HGF - hepatocyte growth factor (hepapoietin a; scatter factor), HSP90AB1 - heat shock protein 90kda alpha (cytosolic), class b member 1, RB1 - retinoblastoma 1, C5AR1 - complement component 5a receptor 1]
GO:1903959	regulation of anion transmembrane transport	1.6e-05	0.00259	7.86	7194	21	305	7	0.333333	[RIPK1 - receptor (tnfrsf)-interacting serine-threonine kinase 1, RGS2 - regulator of g-protein signaling 2, 24kda, IRS2 - insulin receptor substrate 2, AKT1 - v-akt murine thymoma viral oncogene homolog 1, PSEN1 - presenilin 1, GRM5 - glutamate receptor, metabotropic 5, CFTR - cystic fibrosis transmembrane conductance regulator (atp-binding cassette sub-family c, member 7)]
GO:0071276	cellular response to cadmium ion	5.48e-06	0.00106	7.55	7194	25	305	8	0.32	[NCF1 - neutrophil cytosolic factor 1, MAPK9 - mitogen-activated protein kinase 9, EGFR - epidermal growth factor receptor, MAPK8 - mitogen-activated protein kinase 8, AKT1 - v-akt murine thymoma viral oncogene homolog 1, MAPK3 - mitogen-activated protein kinase 3, MAPK1 - mitogen-activated protein kinase 1, CHUK - conserved helix-loop-helix ubiquitous kinase]
GO:0071404	cellular response to low-density lipoprotein particle stimulus	0.000393	0.0251	7.37	7194	16	305	5	0.3125	[CASR - calcium-sensing receptor, FCER1G - fc fragment of ige, high affinity i, receptor for; gamma polypeptide, SYK - spleen tyrosine kinase, ITGB2 - integrin, beta 2 (complement component 3 receptor 3 and 4 subunit), ABCA1 - atp-binding cassette, sub-family a (abc1), member 1]
GO:0046697	decidualization	0.000538	0.032	6.94	7194	17	305	5	0.294118	[VDR - vitamin d (1,25- dihydroxyvitamin d3) receptor, GJA1 - gap junction protein, alpha 1, 43kda, MAPK3 - mitogen-activated protein kinase 3, MAPK1 - mitogen-activated protein kinase 1, GHRL - ghrelin/obestatin prepropeptide]
GO:1904886	beta-catenin destruction complex disassembly	0.000175	0.0159	6.74	7194	21	305	6	0.285714	[PPP1CA - protein phosphatase 1, catalytic subunit, alpha isozyme, GSK3B - glycogen synthase kinase 3 beta, DVL1 - dishevelled segment polarity protein 1, APC - adenomatous polyposis coli, DVL2 - dishevelled segment polarity protein 2, CTNNB1 - catenin (cadherin-associated protein), beta 1, 88kda]
GO:1902042	negative regulation of extrinsic apoptotic signaling pathway via death domain receptors	4.66e-06	0.000925	6.63	7194	32	305	9	0.28125	[RIPK1 - receptor (tnfrsf)-interacting serine-threonine kinase 1, HGF - hepatocyte growth factor (hepapoietin a; scatter factor), PEA15 - phosphoprotein enriched in astrocytes 15, FGA - fibrinogen alpha chain, NOS3 - nitric oxide synthase 3 (endothelial cell), GSK3B - glycogen synthase kinase 3 beta, CFLAR - casp8 and fadd-like apoptosis regulator, HMGB2 - high mobility group box 2, RAF1 - v-raf-…
GO:0010962	regulation of glucan biosynthetic process	0.000232	0.0187	6.43	7194	22	305	6	0.272727	[IRS2 - insulin receptor substrate 2, AKT1 - v-akt murine thymoma viral oncogene homolog 1, PPP1CA - protein phosphatase 1, catalytic subunit, alpha isozyme, IRS1 - insulin receptor substrate 1, GSK3B - glycogen synthase kinase 3 beta, GSK3A - glycogen synthase kinase 3 alpha]
GO:0055094	response to lipoprotein particle	0.000232	0.0186	6.43	7194	22	305	6	0.272727	[CASR - calcium-sensing receptor, FCER1G - fc fragment of ige, high affinity i, receptor for; gamma polypeptide, AKT1 - v-akt murine thymoma viral oncogene homolog 1, SYK - spleen tyrosine kinase, ITGB2 - integrin, beta 2 (complement component 3 receptor 3 and 4 subunit), ABCA1 - atp-binding cassette, sub-family a (abc1), member 1]
GO:0005979	regulation of glycogen biosynthetic process	0.000232	0.0185	6.43	7194	22	305	6	0.272727	[IRS2 - insulin receptor substrate 2, AKT1 - v-akt murine thymoma viral oncogene homolog 1, PPP1CA - protein phosphatase 1, catalytic subunit, alpha isozyme, IRS1 - insulin receptor substrate 1, GSK3B - glycogen synthase kinase 3 beta, GSK3A - glycogen synthase kinase 3 alpha]
GO:0046686	response to cadmium ion	2.03e-06	0.000505	6.37	7194	37	305	10	0.27027	[NCF1 - neutrophil cytosolic factor 1, MAPK9 - mitogen-activated protein kinase 9, EGFR - epidermal growth factor receptor, MAPK8 - mitogen-activated protein kinase 8, AKT1 - v-akt murine thymoma viral oncogene homolog 1, MAPK3 - mitogen-activated protein kinase 3, MAPK1 - mitogen-activated protein kinase 1, CHUK - conserved helix-loop-helix ubiquitous kinase, KIT - v-kit hardy-zuckerman 4 feline…
GO:0046326	positive regulation of glucose import	2.46e-05	0.0038	6.29	7194	30	305	8	0.266667	[PTPN11 - protein tyrosine phosphatase, non-receptor type 11, NFE2L2 - nuclear factor (erythroid-derived 2)-like 2, AKT1 - v-akt murine thymoma viral oncogene homolog 1, IRS2 - insulin receptor substrate 2, IRS1 - insulin receptor substrate 1, TERT - telomerase reverse transcriptase, MAPK14 - mitogen-activated protein kinase 14, OCLN - occludin]
GO:0071402	cellular response to lipoprotein particle stimulus	0.000303	0.0217	6.15	7194	23	305	6	0.26087	[CASR - calcium-sensing receptor, FCER1G - fc fragment of ige, high affinity i, receptor for; gamma polypeptide, AKT1 - v-akt murine thymoma viral oncogene homolog 1, SYK - spleen tyrosine kinase, ITGB2 - integrin, beta 2 (complement component 3 receptor 3 and 4 subunit), ABCA1 - atp-binding cassette, sub-family a (abc1), member 1]
GO:0070849	response to epidermal growth factor	1.13e-06	0.000335	6.03	7194	43	305	11	0.255814	[PTPN11 - protein tyrosine phosphatase, non-receptor type 11, PDPK1 - 3-phosphoinositide dependent protein kinase-1, EGFR - epidermal growth factor receptor, AKT1 - v-akt murine thymoma viral oncogene homolog 1, PTPN12 - protein tyrosine phosphatase, non-receptor type 12, MAPK3 - mitogen-activated protein kinase 3, MAPK1 - mitogen-activated protein kinase 1, CFLAR - casp8 and fadd-like apoptosis …
GO:0010828	positive regulation of glucose transmembrane transport	1.35e-05	0.00223	5.9	7194	36	305	9	0.25	[PTPN11 - protein tyrosine phosphatase, non-receptor type 11, NFE2L2 - nuclear factor (erythroid-derived 2)-like 2, AKT1 - v-akt murine thymoma viral oncogene homolog 1, IRS2 - insulin receptor substrate 2, IRS1 - insulin receptor substrate 1, BRAF - v-raf murine sarcoma viral oncogene homolog b, TERT - telomerase reverse transcriptase, MAPK14 - mitogen-activated protein kinase 14, OCLN - occludi…
GO:0045907	positive regulation of vasoconstriction	0.000126	0.0123	5.9	7194	28	305	7	0.25	[TBXA2R - thromboxane a2 receptor, CASR - calcium-sensing receptor, EGFR - epidermal growth factor receptor, GJA1 - gap junction protein, alpha 1, 43kda, AKT1 - v-akt murine thymoma viral oncogene homolog 1, FGA - fibrinogen alpha chain, F2R - coagulation factor ii (thrombin) receptor]
GO:0046621	negative regulation of organ growth	0.000494	0.03	5.66	7194	25	305	6	0.24	[RGS2 - regulator of g-protein signaling 2, 24kda, GJA1 - gap junction protein, alpha 1, 43kda, GSK3A - glycogen synthase kinase 3 alpha, PPARA - peroxisome proliferator-activated receptor alpha, TP73 - tumor protein p73, STK4 - serine/threonine kinase 4]
GO:1902041	regulation of extrinsic apoptotic signaling pathway via death domain receptors	2.95e-06	0.000661	5.52	7194	47	305	11	0.234043	[RIPK1 - receptor (tnfrsf)-interacting serine-threonine kinase 1, HGF - hepatocyte growth factor (hepapoietin a; scatter factor), PEA15 - phosphoprotein enriched in astrocytes 15, FGA - fibrinogen alpha chain, NOS3 - nitric oxide synthase 3 (endothelial cell), GSK3B - glycogen synthase kinase 3 beta, CFLAR - casp8 and fadd-like apoptosis regulator, LGALS3 - lectin, galactoside-binding, soluble, 3…
GO:0032885	regulation of polysaccharide biosynthetic process	0.000201	0.0171	5.5	7194	30	305	7	0.233333	[AP2A1 - adaptor-related protein complex 2, alpha 1 subunit, AKT1 - v-akt murine thymoma viral oncogene homolog 1, IRS2 - insulin receptor substrate 2, PPP1CA - protein phosphatase 1, catalytic subunit, alpha isozyme, IRS1 - insulin receptor substrate 1, GSK3B - glycogen synthase kinase 3 beta, GSK3A - glycogen synthase kinase 3 alpha]
GO:0071364	cellular response to epidermal growth factor stimulus	2.71e-05	0.00405	5.44	7194	39	305	9	0.230769	[PTPN11 - protein tyrosine phosphatase, non-receptor type 11, PDPK1 - 3-phosphoinositide dependent protein kinase-1, EGFR - epidermal growth factor receptor, AKT1 - v-akt murine thymoma viral oncogene homolog 1, PTPN12 - protein tyrosine phosphatase, non-receptor type 12, CFLAR - casp8 and fadd-like apoptosis regulator, EEF1A1 - eukaryotic translation elongation factor 1 alpha 1, PPP1R9B - protei…
GO:0070873	regulation of glycogen metabolic process	0.00062	0.0352	5.44	7194	26	305	6	0.230769	[AKT1 - v-akt murine thymoma viral oncogene homolog 1, IRS2 - insulin receptor substrate 2, PPP1CA - protein phosphatase 1, catalytic subunit, alpha isozyme, IRS1 - insulin receptor substrate 1, GSK3B - glycogen synthase kinase 3 beta, GSK3A - glycogen synthase kinase 3 alpha]
GO:0035924	cellular response to vascular endothelial growth factor stimulus	0.00062	0.035	5.44	7194	26	305	6	0.230769	[HSPB1 - heat shock 27kda protein 1, AKT1 - v-akt murine thymoma viral oncogene homolog 1, ANXA1 - annexin a1, NR4A1 - nuclear receptor subfamily 4, group a, member 1, SPHK1 - sphingosine kinase 1, MAPK14 - mitogen-activated protein kinase 14]
GO:0046324	regulation of glucose import	1.11e-05	0.00189	5.36	7194	44	305	10	0.227273	[PTPN11 - protein tyrosine phosphatase, non-receptor type 11, NFE2L2 - nuclear factor (erythroid-derived 2)-like 2, PEA15 - phosphoprotein enriched in astrocytes 15, AKT1 - v-akt murine thymoma viral oncogene homolog 1, IRS2 - insulin receptor substrate 2, IRS1 - insulin receptor substrate 1, GSK3A - glycogen synthase kinase 3 alpha, TERT - telomerase reverse transcriptase, OCLN - occludin, MAPK1…
GO:1901880	negative regulation of protein depolymerization	3.36e-05	0.00477	5.31	7194	40	305	9	0.225	[ADD2 - adducin 2 (beta), SPTBN1 - spectrin, beta, non-erythrocytic 1, ADD3 - adducin 3 (gamma), SPTAN1 - spectrin, alpha, non-erythrocytic 1, ADD1 - adducin 1 (alpha), MAP1B - microtubule-associated protein 1b, APC - adenomatous polyposis coli, STMN2 - stathmin-like 2, ATXN7 - ataxin 7]
GO:0070509	calcium ion import	0.000769	0.041	5.24	7194	27	305	6	0.222222	[CASR - calcium-sensing receptor, TRPV1 - transient receptor potential cation channel, subfamily v, member 1, TRPV6 - transient receptor potential cation channel, subfamily v, member 6, ORAI1 - orai calcium release-activated calcium modulator 1, MS4A1 - membrane-spanning 4-domains, subfamily a, member 1, CACNB2 - calcium channel, voltage-dependent, beta 2 subunit]
GO:0006073	cellular glucan metabolic process	0.00031	0.0216	5.16	7194	32	305	7	0.21875	[PHKA1 - phosphorylase kinase, alpha 1 (muscle), GYS1 - glycogen synthase 1 (muscle), AKT1 - v-akt murine thymoma viral oncogene homolog 1, PPP1CA - protein phosphatase 1, catalytic subunit, alpha isozyme, GSK3B - glycogen synthase kinase 3 beta, GSK3A - glycogen synthase kinase 3 alpha, PPP1CC - protein phosphatase 1, catalytic subunit, gamma isozyme]
GO:1901030	positive regulation of mitochondrial outer membrane permeabilization involved in apoptotic signaling pathway	0.00031	0.0215	5.16	7194	32	305	7	0.21875	[TP53 - tumor protein p53, MAPK8 - mitogen-activated protein kinase 8, YWHAG - tyrosine 3-monooxygenase/tryptophan 5-monooxygenase activation protein, gamma polypeptide, GSK3B - glycogen synthase kinase 3 beta, YWHAZ - tyrosine 3-monooxygenase/tryptophan 5-monooxygenase activation protein, zeta polypeptide, GSK3A - glycogen synthase kinase 3 alpha, TP73 - tumor protein p73]
GO:0005977	glycogen metabolic process	0.00031	0.0214	5.16	7194	32	305	7	0.21875	[PHKA1 - phosphorylase kinase, alpha 1 (muscle), GYS1 - glycogen synthase 1 (muscle), AKT1 - v-akt murine thymoma viral oncogene homolog 1, PPP1CA - protein phosphatase 1, catalytic subunit, alpha isozyme, GSK3B - glycogen synthase kinase 3 beta, GSK3A - glycogen synthase kinase 3 alpha, PPP1CC - protein phosphatase 1, catalytic subunit, gamma isozyme]
GO:0044042	glucan metabolic process	0.00031	0.0213	5.16	7194	32	305	7	0.21875	[PHKA1 - phosphorylase kinase, alpha 1 (muscle), GYS1 - glycogen synthase 1 (muscle), AKT1 - v-akt murine thymoma viral oncogene homolog 1, PPP1CA - protein phosphatase 1, catalytic subunit, alpha isozyme, GSK3B - glycogen synthase kinase 3 beta, GSK3A - glycogen synthase kinase 3 alpha, PPP1CC - protein phosphatase 1, catalytic subunit, gamma isozyme]
GO:0060079	excitatory postsynaptic potential	0.000125	0.0124	5.1	7194	37	305	8	0.216216	[GRIN1 - glutamate receptor, ionotropic, n-methyl d-aspartate 1, TRPV1 - transient receptor potential cation channel, subfamily v, member 1, GRIN2B - glutamate receptor, ionotropic, n-methyl d-aspartate 2b, AKT1 - v-akt murine thymoma viral oncogene homolog 1, GSK3B - glycogen synthase kinase 3 beta, GHRL - ghrelin/obestatin prepropeptide, GSK3A - glycogen synthase kinase 3 alpha, GRIN2D - glutam…
GO:0034405	response to fluid shear stress	0.000944	0.0476	5.05	7194	28	305	6	0.214286	[NFE2L2 - nuclear factor (erythroid-derived 2)-like 2, GJA1 - gap junction protein, alpha 1, 43kda, AKT1 - v-akt murine thymoma viral oncogene homolog 1, MAP2K5 - mitogen-activated protein kinase kinase 5, NOS3 - nitric oxide synthase 3 (endothelial cell), ABCA1 - atp-binding cassette, sub-family a (abc1), member 1]
GO:0010665	regulation of cardiac muscle cell apoptotic process	0.000944	0.0474	5.05	7194	28	305	6	0.214286	[TP53 - tumor protein p53, NFE2L2 - nuclear factor (erythroid-derived 2)-like 2, PDPK1 - 3-phosphoinositide dependent protein kinase-1, CFLAR - casp8 and fadd-like apoptosis regulator, CAMK2D - calcium/calmodulin-dependent protein kinase ii delta, CAMK2A - calcium/calmodulin-dependent protein kinase ii alpha]
GO:0044264	cellular polysaccharide metabolic process	0.000379	0.0245	5	7194	33	305	7	0.212121	[PHKA1 - phosphorylase kinase, alpha 1 (muscle), GYS1 - glycogen synthase 1 (muscle), AKT1 - v-akt murine thymoma viral oncogene homolog 1, PPP1CA - protein phosphatase 1, catalytic subunit, alpha isozyme, GSK3B - glycogen synthase kinase 3 beta, GSK3A - glycogen synthase kinase 3 alpha, PPP1CC - protein phosphatase 1, catalytic subunit, gamma isozyme]
GO:0032881	regulation of polysaccharide metabolic process	0.00046	0.0283	4.86	7194	34	305	7	0.205882	[AP2A1 - adaptor-related protein complex 2, alpha 1 subunit, AKT1 - v-akt murine thymoma viral oncogene homolog 1, IRS2 - insulin receptor substrate 2, PPP1CA - protein phosphatase 1, catalytic subunit, alpha isozyme, IRS1 - insulin receptor substrate 1, GSK3B - glycogen synthase kinase 3 beta, GSK3A - glycogen synthase kinase 3 alpha]
GO:0005976	polysaccharide metabolic process	0.00046	0.0282	4.86	7194	34	305	7	0.205882	[PHKA1 - phosphorylase kinase, alpha 1 (muscle), GYS1 - glycogen synthase 1 (muscle), AKT1 - v-akt murine thymoma viral oncogene homolog 1, PPP1CA - protein phosphatase 1, catalytic subunit, alpha isozyme, GSK3B - glycogen synthase kinase 3 beta, GSK3A - glycogen synthase kinase 3 alpha, PPP1CC - protein phosphatase 1, catalytic subunit, gamma isozyme]
GO:0006940	regulation of smooth muscle contraction	7.51e-05	0.00822	4.82	7194	44	305	9	0.204545	[TBXA2R - thromboxane a2 receptor, CHRM2 - cholinergic receptor, muscarinic 2, RGS2 - regulator of g-protein signaling 2, 24kda, CNN1 - calponin 1, basic, smooth muscle, F2R - coagulation factor ii (thrombin) receptor, GHRL - ghrelin/obestatin prepropeptide, KIT - v-kit hardy-zuckerman 4 feline sarcoma viral oncogene homolog, SPHK1 - sphingosine kinase 1, KCNMA1 - potassium large conductance calc…
GO:0000186	activation of MAPKK activity	3.05e-05	0.00442	4.81	7194	49	305	10	0.204082	[RIPK1 - receptor (tnfrsf)-interacting serine-threonine kinase 1, EGFR - epidermal growth factor receptor, PSEN1 - presenilin 1, MAPK3 - mitogen-activated protein kinase 3, MAPK1 - mitogen-activated protein kinase 1, MAP3K8 - mitogen-activated protein kinase kinase kinase 8, F2R - coagulation factor ii (thrombin) receptor, EIF2AK2 - eukaryotic translation initiation factor 2-alpha kinase 2, BRAF …
GO:0018107	peptidyl-threonine phosphorylation	8.44e-07	0.000301	4.79	7194	69	305	14	0.202899	[MAPK8 - mitogen-activated protein kinase 8, AKT1 - v-akt murine thymoma viral oncogene homolog 1, WNK1 - wnk lysine deficient protein kinase 1, MAPK1 - mitogen-activated protein kinase 1, PRKDC - protein kinase, dna-activated, catalytic polypeptide, CAMK2D - calcium/calmodulin-dependent protein kinase ii delta, ADRBK1 - adrenergic, beta, receptor kinase 1, CAMK2A - calcium/calmodulin-dependent p…
GO:0018210	peptidyl-threonine modification	8.44e-07	0.000293	4.79	7194	69	305	14	0.202899	[MAPK8 - mitogen-activated protein kinase 8, AKT1 - v-akt murine thymoma viral oncogene homolog 1, WNK1 - wnk lysine deficient protein kinase 1, MAPK1 - mitogen-activated protein kinase 1, PRKDC - protein kinase, dna-activated, catalytic polypeptide, CAMK2D - calcium/calmodulin-dependent protein kinase ii delta, ADRBK1 - adrenergic, beta, receptor kinase 1, CAMK2A - calcium/calmodulin-dependent p…
GO:0010827	regulation of glucose transmembrane transport	6.09e-06	0.00115	4.72	7194	60	305	12	0.2	[PTPN11 - protein tyrosine phosphatase, non-receptor type 11, NFE2L2 - nuclear factor (erythroid-derived 2)-like 2, PEA15 - phosphoprotein enriched in astrocytes 15, AKT1 - v-akt murine thymoma viral oncogene homolog 1, IRS2 - insulin receptor substrate 2, PRKCB - protein kinase c, beta, IRS1 - insulin receptor substrate 1, GSK3A - glycogen synthase kinase 3 alpha, BRAF - v-raf murine sarcoma vir…
GO:0071242	cellular response to ammonium ion	0.000554	0.0324	4.72	7194	35	305	7	0.2	[GABRG2 - gamma-aminobutyric acid (gaba) a receptor, gamma 2, GABRB2 - gamma-aminobutyric acid (gaba) a receptor, beta 2, CASP6 - caspase 6, apoptosis-related cysteine peptidase, MAPK3 - mitogen-activated protein kinase 3, MAPK1 - mitogen-activated protein kinase 1, DRD1 - dopamine receptor d1, PPP1R9B - protein phosphatase 1, regulatory subunit 9b]
GO:1901028	regulation of mitochondrial outer membrane permeabilization involved in apoptotic signaling pathway	0.000554	0.0323	4.72	7194	35	305	7	0.2	[TP53 - tumor protein p53, MAPK8 - mitogen-activated protein kinase 8, YWHAG - tyrosine 3-monooxygenase/tryptophan 5-monooxygenase activation protein, gamma polypeptide, GSK3B - glycogen synthase kinase 3 beta, YWHAZ - tyrosine 3-monooxygenase/tryptophan 5-monooxygenase activation protein, zeta polypeptide, GSK3A - glycogen synthase kinase 3 alpha, TP73 - tumor protein p73]
GO:0043242	negative regulation of protein complex disassembly	0.000108	0.0112	4.61	7194	46	305	9	0.195652	[ADD2 - adducin 2 (beta), SPTBN1 - spectrin, beta, non-erythrocytic 1, ADD3 - adducin 3 (gamma), SPTAN1 - spectrin, alpha, non-erythrocytic 1, ADD1 - adducin 1 (alpha), MAP1B - microtubule-associated protein 1b, APC - adenomatous polyposis coli, STMN2 - stathmin-like 2, ATXN7 - ataxin 7]
GO:0006112	energy reserve metabolic process	0.000318	0.0217	4.49	7194	42	305	8	0.190476	[PHKA1 - phosphorylase kinase, alpha 1 (muscle), GYS1 - glycogen synthase 1 (muscle), GFPT1 - glutamine--fructose-6-phosphate transaminase 1, AKT1 - v-akt murine thymoma viral oncogene homolog 1, PPP1CA - protein phosphatase 1, catalytic subunit, alpha isozyme, GSK3B - glycogen synthase kinase 3 beta, GSK3A - glycogen synthase kinase 3 alpha, PPP1CC - protein phosphatase 1, catalytic subunit, gam…
GO:0060078	regulation of postsynaptic membrane potential	2.54e-05	0.00384	4.47	7194	58	305	11	0.189655	[GRIN1 - glutamate receptor, ionotropic, n-methyl d-aspartate 1, GABRG2 - gamma-aminobutyric acid (gaba) a receptor, gamma 2, GRIN2B - glutamate receptor, ionotropic, n-methyl d-aspartate 2b, TRPV1 - transient receptor potential cation channel, subfamily v, member 1, GABRB2 - gamma-aminobutyric acid (gaba) a receptor, beta 2, AKT1 - v-akt murine thymoma viral oncogene homolog 1, GRM5 - glutamate …
GO:0019229	regulation of vasoconstriction	0.000181	0.0162	4.33	7194	49	305	9	0.183673	[TBXA2R - thromboxane a2 receptor, CASR - calcium-sensing receptor, EGFR - epidermal growth factor receptor, BDKRB2 - bradykinin receptor b2, GJA1 - gap junction protein, alpha 1, 43kda, FGA - fibrinogen alpha chain, AKT1 - v-akt murine thymoma viral oncogene homolog 1, F2R - coagulation factor ii (thrombin) receptor, BMPR2 - bone morphogenetic protein receptor, type ii (serine/threonine kinase)]
GO:0038127	ERBB signaling pathway	3.54e-05	0.00488	4.32	7194	60	305	11	0.183333	[PTPN11 - protein tyrosine phosphatase, non-receptor type 11, PDPK1 - 3-phosphoinositide dependent protein kinase-1, EGFR - epidermal growth factor receptor, SHC1 - shc (src homology 2 domain containing) transforming protein 1, AKT1 - v-akt murine thymoma viral oncogene homolog 1, PTPN12 - protein tyrosine phosphatase, non-receptor type 12, MAPK1 - mitogen-activated protein kinase 1, PRKCA - prot…
GO:0038095	Fc-epsilon receptor signaling pathway	2.74e-07	0.000131	4.31	7194	93	305	17	0.182796	[MAPK9 - mitogen-activated protein kinase 9, GRAP2 - grb2-related adaptor protein 2, MAPK8 - mitogen-activated protein kinase 8, SHC1 - shc (src homology 2 domain containing) transforming protein 1, IKBKG - inhibitor of kappa light polypeptide gene enhancer in b-cells, kinase gamma, SYK - spleen tyrosine kinase, MAPK3 - mitogen-activated protein kinase 3, PSMA3 - proteasome (prosome, macropain) s…
GO:1903078	positive regulation of protein localization to plasma membrane	0.000521	0.0311	4.19	7194	45	305	8	0.177778	[PDPK1 - 3-phosphoinositide dependent protein kinase-1, EGFR - epidermal growth factor receptor, SPTBN1 - spectrin, beta, non-erythrocytic 1, AKT1 - v-akt murine thymoma viral oncogene homolog 1, RAB11A - rab11a, member ras oncogene family, GNB2L1 - guanine nucleotide binding protein (g protein), beta polypeptide 2-like 1, LGALS3 - lectin, galactoside-binding, soluble, 3, PPP1R9B - protein phosph…
GO:1904377	positive regulation of protein localization to cell periphery	0.000248	0.0195	4.16	7194	51	305	9	0.176471	[PDPK1 - 3-phosphoinositide dependent protein kinase-1, EGFR - epidermal growth factor receptor, SPTBN1 - spectrin, beta, non-erythrocytic 1, EPB41 - erythrocyte membrane protein band 4.1 (elliptocytosis 1, rh-linked), AKT1 - v-akt murine thymoma viral oncogene homolog 1, RAB11A - rab11a, member ras oncogene family, GNB2L1 - guanine nucleotide binding protein (g protein), beta polypeptide 2-like …
GO:0046902	regulation of mitochondrial membrane permeability	0.000289	0.0213	4.08	7194	52	305	9	0.173077	[TP53 - tumor protein p53, MAPK8 - mitogen-activated protein kinase 8, YWHAG - tyrosine 3-monooxygenase/tryptophan 5-monooxygenase activation protein, gamma polypeptide, ATF2 - activating transcription factor 2, GSK3B - glycogen synthase kinase 3 beta, YWHAZ - tyrosine 3-monooxygenase/tryptophan 5-monooxygenase activation protein, zeta polypeptide, GSK3A - glycogen synthase kinase 3 alpha, TP73 -…
GO:0034614	cellular response to reactive oxygen species	1.45e-06	0.000403	4.06	7194	93	305	16	0.172043	[PRKAA1 - protein kinase, amp-activated, alpha 1 catalytic subunit, MAPK9 - mitogen-activated protein kinase 9, MAPK8 - mitogen-activated protein kinase 8, AKT1 - v-akt murine thymoma viral oncogene homolog 1, MAPK3 - mitogen-activated protein kinase 3, MAPK1 - mitogen-activated protein kinase 1, CFLAR - casp8 and fadd-like apoptosis regulator, SPHK1 - sphingosine kinase 1, RIPK1 - receptor (tnfr…
GO:0032092	positive regulation of protein binding	3.67e-05	0.0049	3.99	7194	71	305	12	0.169014	[ADD2 - adducin 2 (beta), ANXA2 - annexin a2, PPP2CA - protein phosphatase 2, catalytic subunit, alpha isozyme, ADD1 - adducin 1 (alpha), EPB41 - erythrocyte membrane protein band 4.1 (elliptocytosis 1, rh-linked), PPP2CB - protein phosphatase 2, catalytic subunit, beta isozyme, PSEN1 - presenilin 1, HSP90AB1 - heat shock protein 90kda alpha (cytosolic), class b member 1, VTN - vitronectin, GSK3B…
GO:1901879	regulation of protein depolymerization	0.000388	0.025	3.93	7194	54	305	9	0.166667	[ADD2 - adducin 2 (beta), SPTBN1 - spectrin, beta, non-erythrocytic 1, ADD3 - adducin 3 (gamma), SPTAN1 - spectrin, alpha, non-erythrocytic 1, ADD1 - adducin 1 (alpha), MAP1B - microtubule-associated protein 1b, APC - adenomatous polyposis coli, ATXN7 - ataxin 7, STMN2 - stathmin-like 2]
GO:0030168	platelet activation	1.12e-05	0.00188	3.88	7194	85	305	14	0.164706	[SYK - spleen tyrosine kinase, MAPK3 - mitogen-activated protein kinase 3, MAPK1 - mitogen-activated protein kinase 1, RAF1 - v-raf-1 murine leukemia viral oncogene homolog 1, PIK3CG - phosphatidylinositol-4,5-bisphosphate 3-kinase, catalytic subunit gamma, PDPK1 - 3-phosphoinositide dependent protein kinase-1, PTPN11 - protein tyrosine phosphatase, non-receptor type 11, FLNA - filamin a, alpha, …
GO:0032481	positive regulation of type I interferon production	0.000213	0.0177	3.87	7194	61	305	10	0.163934	[PTPN11 - protein tyrosine phosphatase, non-receptor type 11, IRF3 - interferon regulatory factor 3, IFI16 - interferon, gamma-inducible protein 16, SYK - spleen tyrosine kinase, NFKB2 - nuclear factor of kappa light polypeptide gene enhancer in b-cells 2 (p49/p100), CHUK - conserved helix-loop-helix ubiquitous kinase, PRKDC - protein kinase, dna-activated, catalytic polypeptide, DDX58 - dead (as…
GO:1903524	positive regulation of blood circulation	0.000213	0.0176	3.87	7194	61	305	10	0.163934	[TBXA2R - thromboxane a2 receptor, CASR - calcium-sensing receptor, EGFR - epidermal growth factor receptor, RGS2 - regulator of g-protein signaling 2, 24kda, GJA1 - gap junction protein, alpha 1, 43kda, FGA - fibrinogen alpha chain, AKT1 - v-akt murine thymoma viral oncogene homolog 1, F2R - coagulation factor ii (thrombin) receptor, GHRL - ghrelin/obestatin prepropeptide, GSK3A - glycogen synth…
GO:0032890	regulation of organic acid transport	0.00094	0.0475	3.85	7194	49	305	8	0.163265	[STXBP1 - syntaxin binding protein 1, PRKAA1 - protein kinase, amp-activated, alpha 1 catalytic subunit, RGS2 - regulator of g-protein signaling 2, 24kda, AKT1 - v-akt murine thymoma viral oncogene homolog 1, IRS2 - insulin receptor substrate 2, PSEN1 - presenilin 1, SYK - spleen tyrosine kinase, PPARA - peroxisome proliferator-activated receptor alpha]
GO:0018105	peptidyl-serine phosphorylation	1.33e-09	1.85e-06	3.81	7194	167	305	27	0.161677	[PRKAA1 - protein kinase, amp-activated, alpha 1 catalytic subunit, SYK - spleen tyrosine kinase, WNK1 - wnk lysine deficient protein kinase 1, ADRBK1 - adrenergic, beta, receptor kinase 1, CAMK2D - calcium/calmodulin-dependent protein kinase ii delta, CAMK2A - calcium/calmodulin-dependent protein kinase ii alpha, RIPK1 - receptor (tnfrsf)-interacting serine-threonine kinase 1, PDPK1 - 3-phosphoi…
GO:0006937	regulation of muscle contraction	1.03e-06	0.000311	3.76	7194	113	305	18	0.159292	[TBXA2R - thromboxane a2 receptor, CNN1 - calponin 1, basic, smooth muscle, SPHK1 - sphingosine kinase 1, ADRBK1 - adrenergic, beta, receptor kinase 1, CAMK2D - calcium/calmodulin-dependent protein kinase ii delta, PIK3CG - phosphatidylinositol-4,5-bisphosphate 3-kinase, catalytic subunit gamma, CHRM2 - cholinergic receptor, muscarinic 2, FLNA - filamin a, alpha, RGS2 - regulator of g-protein sig…
GO:0038093	Fc receptor signaling pathway	3.39e-08	2.36e-05	3.74	7194	145	305	23	0.158621	[MAPK9 - mitogen-activated protein kinase 9, GRAP2 - grb2-related adaptor protein 2, MAPK8 - mitogen-activated protein kinase 8, SHC1 - shc (src homology 2 domain containing) transforming protein 1, IKBKG - inhibitor of kappa light polypeptide gene enhancer in b-cells, kinase gamma, SYK - spleen tyrosine kinase, MAPK3 - mitogen-activated protein kinase 3, PSMA3 - proteasome (prosome, macropain) s…
GO:0044070	regulation of anion transport	7.35e-05	0.00817	3.72	7194	76	305	12	0.157895	[RIPK1 - receptor (tnfrsf)-interacting serine-threonine kinase 1, STXBP1 - syntaxin binding protein 1, PRKAA1 - protein kinase, amp-activated, alpha 1 catalytic subunit, RGS2 - regulator of g-protein signaling 2, 24kda, AKT1 - v-akt murine thymoma viral oncogene homolog 1, IRS2 - insulin receptor substrate 2, PSEN1 - presenilin 1, SYK - spleen tyrosine kinase, GRM5 - glutamate receptor, metabotro…
GO:0018209	peptidyl-serine modification	2.61e-09	3.02e-06	3.7	7194	172	305	27	0.156977	[PRKAA1 - protein kinase, amp-activated, alpha 1 catalytic subunit, SYK - spleen tyrosine kinase, WNK1 - wnk lysine deficient protein kinase 1, ADRBK1 - adrenergic, beta, receptor kinase 1, CAMK2D - calcium/calmodulin-dependent protein kinase ii delta, CAMK2A - calcium/calmodulin-dependent protein kinase ii alpha, RIPK1 - receptor (tnfrsf)-interacting serine-threonine kinase 1, PDPK1 - 3-phosphoi…
GO:2001023	regulation of response to drug	0.000364	0.0239	3.63	7194	65	305	10	0.153846	[RIPK1 - receptor (tnfrsf)-interacting serine-threonine kinase 1, PTPN11 - protein tyrosine phosphatase, non-receptor type 11, NFE2L2 - nuclear factor (erythroid-derived 2)-like 2, HGF - hepatocyte growth factor (hepapoietin a; scatter factor), RGS2 - regulator of g-protein signaling 2, 24kda, SYT6 - synaptotagmin vi, PSEN1 - presenilin 1, GNB2L1 - guanine nucleotide binding protein (g protein), …
GO:0051403	stress-activated MAPK cascade	0.000198	0.017	3.6	7194	72	305	11	0.152778	[MAPK9 - mitogen-activated protein kinase 9, PTGER4 - prostaglandin e receptor 4 (subtype ep4), CASR - calcium-sensing receptor, MAPK8 - mitogen-activated protein kinase 8, IKBKG - inhibitor of kappa light polypeptide gene enhancer in b-cells, kinase gamma, MAPK3 - mitogen-activated protein kinase 3, MAPK1 - mitogen-activated protein kinase 1, MAP3K8 - mitogen-activated protein kinase kinase kina…
GO:0006970	response to osmotic stress	0.000761	0.0412	3.6	7194	59	305	9	0.152542	[TP53 - tumor protein p53, PDPK1 - 3-phosphoinositide dependent protein kinase-1, EGFR - epidermal growth factor receptor, BDKRB2 - bradykinin receptor b2, SCN2A - sodium channel, voltage-gated, type ii, alpha subunit, NOLC1 - nucleolar and coiled-body phosphoprotein 1, HSP90AB1 - heat shock protein 90kda alpha (cytosolic), class b member 1, ATF2 - activating transcription factor 2, KCNMA1 - pota…
GO:0032869	cellular response to insulin stimulus	0.000225	0.0185	3.55	7194	73	305	11	0.150685	[PDPK1 - 3-phosphoinositide dependent protein kinase-1, TBC1D4 - tbc1 domain family, member 4, EEF2K - eukaryotic elongation factor-2 kinase, AKT1 - v-akt murine thymoma viral oncogene homolog 1, IRS2 - insulin receptor substrate 2, YWHAG - tyrosine 3-monooxygenase/tryptophan 5-monooxygenase activation protein, gamma polypeptide, IRS1 - insulin receptor substrate 1, CFLAR - casp8 and fadd-like ap…
GO:0006942	regulation of striated muscle contraction	0.000863	0.0446	3.54	7194	60	305	9	0.15	[RGS2 - regulator of g-protein signaling 2, 24kda, FLNA - filamin a, alpha, SCN4A - sodium channel, voltage-gated, type iv, alpha subunit, ANK2 - ankyrin 2, neuronal, CAMK2D - calcium/calmodulin-dependent protein kinase ii delta, ADRBK1 - adrenergic, beta, receptor kinase 1, PIK3CG - phosphatidylinositol-4,5-bisphosphate 3-kinase, catalytic subunit gamma, PDE4B - phosphodiesterase 4b, camp-specif…
GO:0090559	regulation of membrane permeability	0.000863	0.0444	3.54	7194	60	305	9	0.15	[TP53 - tumor protein p53, MAPK8 - mitogen-activated protein kinase 8, YWHAG - tyrosine 3-monooxygenase/tryptophan 5-monooxygenase activation protein, gamma polypeptide, ATF2 - activating transcription factor 2, GSK3B - glycogen synthase kinase 3 beta, GSK3A - glycogen synthase kinase 3 alpha, YWHAZ - tyrosine 3-monooxygenase/tryptophan 5-monooxygenase activation protein, zeta polypeptide, TP73 -…
GO:0044262	cellular carbohydrate metabolic process	0.000468	0.0285	3.52	7194	67	305	10	0.149254	[PFKFB2 - 6-phosphofructo-2-kinase/fructose-2,6-biphosphatase 2, PHKA1 - phosphorylase kinase, alpha 1 (muscle), GYS1 - glycogen synthase 1 (muscle), AKT1 - v-akt murine thymoma viral oncogene homolog 1, PPP1CA - protein phosphatase 1, catalytic subunit, alpha isozyme, GSK3B - glycogen synthase kinase 3 beta, GSK3A - glycogen synthase kinase 3 alpha, BRAF - v-raf murine sarcoma viral oncogene hom…
GO:1905477	positive regulation of protein localization to membrane	1.99e-05	0.00314	3.5	7194	101	305	15	0.148515	[MAPK8 - mitogen-activated protein kinase 8, AKT1 - v-akt murine thymoma viral oncogene homolog 1, RAB11A - rab11a, member ras oncogene family, GNB2L1 - guanine nucleotide binding protein (g protein), beta polypeptide 2-like 1, PPP1R9B - protein phosphatase 1, regulatory subunit 9b, TP73 - tumor protein p73, TP53 - tumor protein p53, PDPK1 - 3-phosphoinositide dependent protein kinase-1, EGFR - e…
GO:0031098	stress-activated protein kinase signaling cascade	8.51e-05	0.0091	3.45	7194	89	305	13	0.146067	[MAPK9 - mitogen-activated protein kinase 9, MAPK8 - mitogen-activated protein kinase 8, IKBKG - inhibitor of kappa light polypeptide gene enhancer in b-cells, kinase gamma, MAPK3 - mitogen-activated protein kinase 3, MAP3K8 - mitogen-activated protein kinase kinase kinase 8, MAPK1 - mitogen-activated protein kinase 1, IKBKB - inhibitor of kappa light polypeptide gene enhancer in b-cells, kinase …
GO:2001237	negative regulation of extrinsic apoptotic signaling pathway	9.57e-05	0.0101	3.41	7194	90	305	13	0.144444	[PEA15 - phosphoprotein enriched in astrocytes 15, AKT1 - v-akt murine thymoma viral oncogene homolog 1, CFLAR - casp8 and fadd-like apoptosis regulator, HMGB2 - high mobility group box 2, RAF1 - v-raf-1 murine leukemia viral oncogene homolog 1, TERT - telomerase reverse transcriptase, RIPK1 - receptor (tnfrsf)-interacting serine-threonine kinase 1, HGF - hepatocyte growth factor (hepapoietin a; …
GO:0090257	regulation of muscle system process	2.46e-07	0.000127	3.37	7194	161	305	23	0.142857	[TBXA2R - thromboxane a2 receptor, CNN1 - calponin 1, basic, smooth muscle, SPHK1 - sphingosine kinase 1, ADRBK1 - adrenergic, beta, receptor kinase 1, CAMK2D - calcium/calmodulin-dependent protein kinase ii delta, PIK3CG - phosphatidylinositol-4,5-bisphosphate 3-kinase, catalytic subunit gamma, CHRM2 - cholinergic receptor, muscarinic 2, FLNA - filamin a, alpha, RGS2 - regulator of g-protein sig…
GO:0051592	response to calcium ion	5.86e-05	0.00684	3.37	7194	98	305	14	0.142857	[PRKAA1 - protein kinase, amp-activated, alpha 1 catalytic subunit, EEF2K - eukaryotic elongation factor-2 kinase, ADD1 - adducin 1 (alpha), SYT6 - synaptotagmin vi, BRAF - v-raf murine sarcoma viral oncogene homolog b, CAMK2D - calcium/calmodulin-dependent protein kinase ii delta, ANXA7 - annexin a7, CASR - calcium-sensing receptor, EGFR - epidermal growth factor receptor, FGA - fibrinogen alpha…
GO:0007043	cell-cell junction assembly	0.000669	0.0371	3.37	7194	70	305	10	0.142857	[PKP4 - plakophilin 4, GJA1 - gap junction protein, alpha 1, 43kda, CTNND1 - catenin (cadherin-associated protein), delta 1, PRKCA - protein kinase c, alpha, CTNND2 - catenin (cadherin-associated protein), delta 2, PAK2 - p21 protein (cdc42/rac)-activated kinase 2, EPB41L3 - erythrocyte membrane protein band 4.1-like 3, APC - adenomatous polyposis coli, GJB1 - gap junction protein, beta 1, 32kda,…
GO:0071248	cellular response to metal ion	3.16e-06	0.000686	3.34	7194	134	305	19	0.141791	[PRKAA1 - protein kinase, amp-activated, alpha 1 catalytic subunit, MAPK9 - mitogen-activated protein kinase 9, MAPK8 - mitogen-activated protein kinase 8, EEF2K - eukaryotic elongation factor-2 kinase, ADD1 - adducin 1 (alpha), AKT1 - v-akt murine thymoma viral oncogene homolog 1, SYT6 - synaptotagmin vi, MAPK3 - mitogen-activated protein kinase 3, MAPK1 - mitogen-activated protein kinase 1, BRA…
GO:0008277	regulation of G protein-coupled receptor signaling pathway	7.35e-05	0.00811	3.3	7194	100	305	14	0.14	[GRK5 - g protein-coupled receptor kinase 5, GRK6 - g protein-coupled receptor kinase 6, SYP - synaptophysin, STMN1 - stathmin 1, PPP1R9B - protein phosphatase 1, regulatory subunit 9b, ADRBK1 - adrenergic, beta, receptor kinase 1, CAMK2A - calcium/calmodulin-dependent protein kinase ii alpha, RGS10 - regulator of g-protein signaling 10, RGS2 - regulator of g-protein signaling 2, 24kda, PRKCA - p…
GO:0046620	regulation of organ growth	0.000937	0.0475	3.23	7194	73	305	10	0.136986	[SASH3 - sam and sh3 domain containing 3, RGS2 - regulator of g-protein signaling 2, 24kda, GJA1 - gap junction protein, alpha 1, 43kda, AKT1 - v-akt murine thymoma viral oncogene homolog 1, MAPK1 - mitogen-activated protein kinase 1, GSK3A - glycogen synthase kinase 3 alpha, PPARA - peroxisome proliferator-activated receptor alpha, TP73 - tumor protein p73, STK4 - serine/threonine kinase 4, MAPK…
GO:0010038	response to metal ion	3.63e-09	3.61e-06	3.2	7194	236	305	32	0.135593	[PRKAA1 - protein kinase, amp-activated, alpha 1 catalytic subunit, EEF2K - eukaryotic elongation factor-2 kinase, BRAF - v-raf murine sarcoma viral oncogene homolog b, CAMK2D - calcium/calmodulin-dependent protein kinase ii delta, TERT - telomerase reverse transcriptase, ANXA7 - annexin a7, NFE2L2 - nuclear factor (erythroid-derived 2)-like 2, CASR - calcium-sensing receptor, EGFR - epidermal gr…
GO:0071241	cellular response to inorganic substance	2.02e-06	0.00052	3.2	7194	155	305	21	0.135484	[MAPK9 - mitogen-activated protein kinase 9, PRKAA1 - protein kinase, amp-activated, alpha 1 catalytic subunit, MAPK8 - mitogen-activated protein kinase 8, EEF2K - eukaryotic elongation factor-2 kinase, ADD1 - adducin 1 (alpha), AKT1 - v-akt murine thymoma viral oncogene homolog 1, SYT6 - synaptotagmin vi, MAPK3 - mitogen-activated protein kinase 3, MAPK1 - mitogen-activated protein kinase 1, CFL…
GO:0042752	regulation of circadian rhythm	0.000187	0.0166	3.19	7194	96	305	13	0.135417	[PRKAA1 - protein kinase, amp-activated, alpha 1 catalytic subunit, MAPK9 - mitogen-activated protein kinase 9, MAPK8 - mitogen-activated protein kinase 8, PRKDC - protein kinase, dna-activated, catalytic polypeptide, TP53 - tumor protein p53, TOP2A - topoisomerase (dna) ii alpha 170kda, PPP1CA - protein phosphatase 1, catalytic subunit, alpha isozyme, CREB1 - camp responsive element binding prot…
GO:1903522	regulation of blood circulation	2.99e-07	0.000139	3.14	7194	188	305	25	0.132979	[ADRBK1 - adrenergic, beta, receptor kinase 1, CAMK2D - calcium/calmodulin-dependent protein kinase ii delta, PIK3CG - phosphatidylinositol-4,5-bisphosphate 3-kinase, catalytic subunit gamma, CASR - calcium-sensing receptor, EGFR - epidermal growth factor receptor, CHRM2 - cholinergic receptor, muscarinic 2, FLNA - filamin a, alpha, FGA - fibrinogen alpha chain, TBXA2R - thromboxane a2 receptor, …
GO:1901653	cellular response to peptide	8.26e-07	0.000302	3.06	7194	185	305	24	0.12973	[AKT1 - v-akt murine thymoma viral oncogene homolog 1, EEF2K - eukaryotic elongation factor-2 kinase, RANGAP1 - ran gtpase activating protein 1, VIM - vimentin, IRS1 - insulin receptor substrate 1, CFLAR - casp8 and fadd-like apoptosis regulator, PRKDC - protein kinase, dna-activated, catalytic polypeptide, PPP1R9B - protein phosphatase 1, regulatory subunit 9b, TP53 - tumor protein p53, NFE2L2 -…
GO:0043393	regulation of protein binding	4.15e-06	0.000862	3.06	7194	162	305	21	0.12963	[ADD2 - adducin 2 (beta), MAPK8 - mitogen-activated protein kinase 8, STMN1 - stathmin 1, EPB41 - erythrocyte membrane protein band 4.1 (elliptocytosis 1, rh-linked), ADD1 - adducin 1 (alpha), AKT1 - v-akt murine thymoma viral oncogene homolog 1, MAPK3 - mitogen-activated protein kinase 3, GNB2L1 - guanine nucleotide binding protein (g protein), beta polypeptide 2-like 1, HSP90AB1 - heat shock pr…
GO:0034329	cell junction assembly	6.27e-05	0.00714	3.04	7194	124	305	16	0.129032	[ACTN1 - actinin, alpha 1, EPB41L3 - erythrocyte membrane protein band 4.1-like 3, GJB1 - gap junction protein, beta 1, 32kda, PKP4 - plakophilin 4, PDPK1 - 3-phosphoinositide dependent protein kinase-1, VASP - vasodilator-stimulated phosphoprotein, FLNA - filamin a, alpha, GJA1 - gap junction protein, alpha 1, 43kda, CTNND1 - catenin (cadherin-associated protein), delta 1, PRKCA - protein kinase…
GO:0034764	positive regulation of transmembrane transport	2.53e-05	0.00387	3.01	7194	141	305	18	0.12766	[AKT1 - v-akt murine thymoma viral oncogene homolog 1, WNK1 - wnk lysine deficient protein kinase 1, IRS1 - insulin receptor substrate 1, BRAF - v-raf murine sarcoma viral oncogene homolog b, CACNB2 - calcium channel, voltage-dependent, beta 2 subunit, TERT - telomerase reverse transcriptase, NFE2L2 - nuclear factor (erythroid-derived 2)-like 2, PDPK1 - 3-phosphoinositide dependent protein kinase…
GO:0019722	calcium-mediated signaling	0.00023	0.0187	2.97	7194	111	305	14	0.126126	[PRKAA1 - protein kinase, amp-activated, alpha 1 catalytic subunit, GRIN1 - glutamate receptor, ionotropic, n-methyl d-aspartate 1, GRIN2B - glutamate receptor, ionotropic, n-methyl d-aspartate 2b, PPP1R9B - protein phosphatase 1, regulatory subunit 9b, SPHK1 - sphingosine kinase 1, CAMK2D - calcium/calmodulin-dependent protein kinase ii delta, GRIN2D - glutamate receptor, ionotropic, n-methyl d-…
GO:0048167	regulation of synaptic plasticity	5.58e-05	0.00669	2.95	7194	136	305	17	0.125	[STXBP1 - syntaxin binding protein 1, GRIN1 - glutamate receptor, ionotropic, n-methyl d-aspartate 1, SYP - synaptophysin, GRIN2B - glutamate receptor, ionotropic, n-methyl d-aspartate 2b, RAB11A - rab11a, member ras oncogene family, MAPK1 - mitogen-activated protein kinase 1, GRIN2D - glutamate receptor, ionotropic, n-methyl d-aspartate 2d, CAMK2A - calcium/calmodulin-dependent protein kinase ii…
GO:0032868	response to insulin	0.000277	0.021	2.92	7194	113	305	14	0.123894	[EEF2K - eukaryotic elongation factor-2 kinase, AKT1 - v-akt murine thymoma viral oncogene homolog 1, IRS1 - insulin receptor substrate 1, CFLAR - casp8 and fadd-like apoptosis regulator, PRKDC - protein kinase, dna-activated, catalytic polypeptide, GCNT1 - glucosaminyl (n-acetyl) transferase 1, core 2, TBC1D4 - tbc1 domain family, member 4, PDPK1 - 3-phosphoinositide dependent protein kinase-1, …
GO:0045216	cell-cell junction organization	0.000761	0.041	2.92	7194	97	305	12	0.123711	[PKP4 - plakophilin 4, GJA1 - gap junction protein, alpha 1, 43kda, FLNA - filamin a, alpha, CTNND1 - catenin (cadherin-associated protein), delta 1, PRKCA - protein kinase c, alpha, F2R - coagulation factor ii (thrombin) receptor, CTNND2 - catenin (cadherin-associated protein), delta 2, EPB41L3 - erythrocyte membrane protein band 4.1-like 3, PAK2 - p21 protein (cdc42/rac)-activated kinase 2, APC…
GO:0000302	response to reactive oxygen species	4.07e-05	0.00529	2.91	7194	146	305	18	0.123288	[PRKAA1 - protein kinase, amp-activated, alpha 1 catalytic subunit, MAPK9 - mitogen-activated protein kinase 9, MAPK8 - mitogen-activated protein kinase 8, AKT1 - v-akt murine thymoma viral oncogene homolog 1, MAPK3 - mitogen-activated protein kinase 3, MAPK1 - mitogen-activated protein kinase 1, CFLAR - casp8 and fadd-like apoptosis regulator, SPHK1 - sphingosine kinase 1, RIPK1 - receptor (tnfr…
GO:0043467	regulation of generation of precursor metabolites and energy	0.000835	0.0437	2.89	7194	98	305	12	0.122449	[TP53 - tumor protein p53, PFKFB2 - 6-phosphofructo-2-kinase/fructose-2,6-biphosphatase 2, PRKAA1 - protein kinase, amp-activated, alpha 1 catalytic subunit, AKT1 - v-akt murine thymoma viral oncogene homolog 1, IRS2 - insulin receptor substrate 2, PSEN1 - presenilin 1, PPP1CA - protein phosphatase 1, catalytic subunit, alpha isozyme, IRS1 - insulin receptor substrate 1, GSK3B - glycogen synthase…
GO:0071375	cellular response to peptide hormone stimulus	0.000134	0.0125	2.86	7194	132	305	16	0.121212	[EEF2K - eukaryotic elongation factor-2 kinase, AKT1 - v-akt murine thymoma viral oncogene homolog 1, RANGAP1 - ran gtpase activating protein 1, IRS1 - insulin receptor substrate 1, CFLAR - casp8 and fadd-like apoptosis regulator, PRKDC - protein kinase, dna-activated, catalytic polypeptide, TBC1D4 - tbc1 domain family, member 4, PDPK1 - 3-phosphoinositide dependent protein kinase-1, NFE2L2 - nuc…
GO:2001236	regulation of extrinsic apoptotic signaling pathway	0.000134	0.0125	2.86	7194	132	305	16	0.121212	[PEA15 - phosphoprotein enriched in astrocytes 15, AKT1 - v-akt murine thymoma viral oncogene homolog 1, CFLAR - casp8 and fadd-like apoptosis regulator, HMGB2 - high mobility group box 2, RAF1 - v-raf-1 murine leukemia viral oncogene homolog 1, TERT - telomerase reverse transcriptase, RIPK1 - receptor (tnfrsf)-interacting serine-threonine kinase 1, HGF - hepatocyte growth factor (hepapoietin a; …
GO:0034248	regulation of cellular amide metabolic process	3.48e-07	0.000151	2.81	7194	243	305	29	0.119342	[GFAP - glial fibrillary acidic protein, PRKAA1 - protein kinase, amp-activated, alpha 1 catalytic subunit, EEF1A1 - eukaryotic translation elongation factor 1 alpha 1, EEF1A2 - eukaryotic translation elongation factor 1 alpha 2, SPHK1 - sphingosine kinase 1, SNRNP70 - small nuclear ribonucleoprotein 70kda (u1), TP53 - tumor protein p53, NFE2L2 - nuclear factor (erythroid-derived 2)-like 2, RPL10…
GO:0050808	synapse organization	0.000288	0.0213	2.79	7194	127	305	15	0.11811	[ADD2 - adducin 2 (beta), BSN - bassoon presynaptic cytomatrix protein, CACNB2 - calcium channel, voltage-dependent, beta 2 subunit, DVL1 - dishevelled segment polarity protein 1, GABRG2 - gamma-aminobutyric acid (gaba) a receptor, gamma 2, FLNA - filamin a, alpha, GABRB2 - gamma-aminobutyric acid (gaba) a receptor, beta 2, PSEN1 - presenilin 1, GRM5 - glutamate receptor, metabotropic 5, MAP1B - …
GO:0050851	antigen receptor-mediated signaling pathway	0.000115	0.0118	2.78	7194	144	305	17	0.118056	[GRAP2 - grb2-related adaptor protein 2, IKBKG - inhibitor of kappa light polypeptide gene enhancer in b-cells, kinase gamma, SYK - spleen tyrosine kinase, PSMA3 - proteasome (prosome, macropain) subunit, alpha type, 3, WNK1 - wnk lysine deficient protein kinase 1, MAPK1 - mitogen-activated protein kinase 1, IKBKB - inhibitor of kappa light polypeptide gene enhancer in b-cells, kinase beta, CARD1…
GO:0000187	activation of MAPK activity	0.000115	0.0117	2.78	7194	144	305	17	0.118056	[PRKAA1 - protein kinase, amp-activated, alpha 1 catalytic subunit, PEA15 - phosphoprotein enriched in astrocytes 15, SHC1 - shc (src homology 2 domain containing) transforming protein 1, IKBKG - inhibitor of kappa light polypeptide gene enhancer in b-cells, kinase gamma, SYK - spleen tyrosine kinase, MAPK3 - mitogen-activated protein kinase 3, MAPK1 - mitogen-activated protein kinase 1, TP73 - t…
GO:0043406	positive regulation of MAP kinase activity	1.76e-06	0.000461	2.72	7194	234	305	27	0.115385	[PRKAA1 - protein kinase, amp-activated, alpha 1 catalytic subunit, SHC1 - shc (src homology 2 domain containing) transforming protein 1, SYK - spleen tyrosine kinase, IKBKG - inhibitor of kappa light polypeptide gene enhancer in b-cells, kinase gamma, MAP3K8 - mitogen-activated protein kinase kinase kinase 8, BRAF - v-raf murine sarcoma viral oncogene homolog b, TP73 - tumor protein p73, RAF1 - …
GO:0010035	response to inorganic substance	3.3e-09	3.53e-06	2.71	7194	357	305	41	0.114846	[PRKAA1 - protein kinase, amp-activated, alpha 1 catalytic subunit, EEF2K - eukaryotic elongation factor-2 kinase, EEF1A2 - eukaryotic translation elongation factor 1 alpha 2, BRAF - v-raf murine sarcoma viral oncogene homolog b, SPHK1 - sphingosine kinase 1, CAMK2D - calcium/calmodulin-dependent protein kinase ii delta, TERT - telomerase reverse transcriptase, ANXA7 - annexin a7, RIPK1 - recepto…
GO:0071417	cellular response to organonitrogen compound	1.57e-08	1.15e-05	2.69	7194	333	305	38	0.114114	[PRKAA1 - protein kinase, amp-activated, alpha 1 catalytic subunit, EEF2K - eukaryotic elongation factor-2 kinase, RANGAP1 - ran gtpase activating protein 1, IRS1 - insulin receptor substrate 1, PPP1R9B - protein phosphatase 1, regulatory subunit 9b, PIK3CG - phosphatidylinositol-4,5-bisphosphate 3-kinase, catalytic subunit gamma, TP53 - tumor protein p53, NFE2L2 - nuclear factor (erythroid-deriv…
GO:0051099	positive regulation of binding	0.000289	0.0212	2.68	7194	141	305	16	0.113475	[ADD2 - adducin 2 (beta), STMN1 - stathmin 1, ADD1 - adducin 1 (alpha), EPB41 - erythrocyte membrane protein band 4.1 (elliptocytosis 1, rh-linked), RB1 - retinoblastoma 1, HSP90AB1 - heat shock protein 90kda alpha (cytosolic), class b member 1, HMGB2 - high mobility group box 2, TERT - telomerase reverse transcriptase, ANXA2 - annexin a2, PPP2CA - protein phosphatase 2, catalytic subunit, alpha …
GO:0034599	cellular response to oxidative stress	0.000191	0.0168	2.67	7194	150	305	17	0.113333	[PRKAA1 - protein kinase, amp-activated, alpha 1 catalytic subunit, MAPK9 - mitogen-activated protein kinase 9, NOX5 - nadph oxidase, ef-hand calcium binding domain 5, MAPK8 - mitogen-activated protein kinase 8, AKT1 - v-akt murine thymoma viral oncogene homolog 1, MAPK3 - mitogen-activated protein kinase 3, MAPK1 - mitogen-activated protein kinase 1, CFLAR - casp8 and fadd-like apoptosis regulat…
GO:1905475	regulation of protein localization to membrane	0.000191	0.0167	2.67	7194	150	305	17	0.113333	[ZMYND8 - zinc finger, mynd-type containing 8, MAPK8 - mitogen-activated protein kinase 8, AKT1 - v-akt murine thymoma viral oncogene homolog 1, RAB11A - rab11a, member ras oncogene family, GNB2L1 - guanine nucleotide binding protein (g protein), beta polypeptide 2-like 1, PPP1R9B - protein phosphatase 1, regulatory subunit 9b, TP73 - tumor protein p73, TP53 - tumor protein p53, PDPK1 - 3-phospho…
GO:0044057	regulation of system process	1.33e-09	2.05e-06	2.67	7194	389	305	44	0.113111	[ZMYND8 - zinc finger, mynd-type containing 8, CNN1 - calponin 1, basic, smooth muscle, SPHK1 - sphingosine kinase 1, CAMK2D - calcium/calmodulin-dependent protein kinase ii delta, ADRBK1 - adrenergic, beta, receptor kinase 1, PIK3CG - phosphatidylinositol-4,5-bisphosphate 3-kinase, catalytic subunit gamma, CASR - calcium-sensing receptor, EGFR - epidermal growth factor receptor, CHRM2 - choliner…
GO:0046777	protein autophosphorylation	5.45e-05	0.00658	2.67	7194	177	305	20	0.112994	[GRK5 - g protein-coupled receptor kinase 5, EEF2K - eukaryotic elongation factor-2 kinase, AKT1 - v-akt murine thymoma viral oncogene homolog 1, MAPK3 - mitogen-activated protein kinase 3, MYO3A - myosin iiia, CAMK2D - calcium/calmodulin-dependent protein kinase ii delta, CAMK2A - calcium/calmodulin-dependent protein kinase ii alpha, RIPK1 - receptor (tnfrsf)-interacting serine-threonine kinase …
GO:1901699	cellular response to nitrogen compound	6.37e-09	5.21e-06	2.65	7194	365	305	41	0.112329	[PRKAA1 - protein kinase, amp-activated, alpha 1 catalytic subunit, EEF2K - eukaryotic elongation factor-2 kinase, RANGAP1 - ran gtpase activating protein 1, IRS1 - insulin receptor substrate 1, PPP1R9B - protein phosphatase 1, regulatory subunit 9b, PIK3CG - phosphatidylinositol-4,5-bisphosphate 3-kinase, catalytic subunit gamma, TP53 - tumor protein p53, NFE2L2 - nuclear factor (erythroid-deriv…
GO:0002768	immune response-regulating cell surface receptor signaling pathway	8.72e-07	0.000296	2.64	7194	268	305	30	0.11194	[SHC1 - shc (src homology 2 domain containing) transforming protein 1, SYK - spleen tyrosine kinase, IKBKG - inhibitor of kappa light polypeptide gene enhancer in b-cells, kinase gamma, WNK1 - wnk lysine deficient protein kinase 1, LIMK1 - lim domain kinase 1, RAF1 - v-raf-1 murine leukemia viral oncogene homolog 1, CARD11 - caspase recruitment domain family, member 11, PDPK1 - 3-phosphoinositide…
GO:0007507	heart development	0.00034	0.0226	2.64	7194	143	305	16	0.111888	[NCOA6 - nuclear receptor coactivator 6, PDLIM5 - pdz and lim domain 5, SHC1 - shc (src homology 2 domain containing) transforming protein 1, PDLIM7 - pdz and lim domain 7 (enigma), PRKDC - protein kinase, dna-activated, catalytic polypeptide, DVL1 - dishevelled segment polarity protein 1, ADRBK1 - adrenergic, beta, receptor kinase 1, DVL2 - dishevelled segment polarity protein 2, RAF1 - v-raf-1 …
GO:1903829	positive regulation of cellular protein localization	2.21e-06	0.00053	2.63	7194	251	305	28	0.111554	[PRKAA1 - protein kinase, amp-activated, alpha 1 catalytic subunit, PPP1R9B - protein phosphatase 1, regulatory subunit 9b, TP73 - tumor protein p73, TERT - telomerase reverse transcriptase, TP53 - tumor protein p53, PDPK1 - 3-phosphoinositide dependent protein kinase-1, EGFR - epidermal growth factor receptor, FLNA - filamin a, alpha, PSEN1 - presenilin 1, LGALS3 - lectin, galactoside-binding, s…
GO:0048534	hematopoietic or lymphoid organ development	0.000849	0.0442	2.62	7194	126	305	14	0.111111	[ADD2 - adducin 2 (beta), MAPK3 - mitogen-activated protein kinase 3, NFKB2 - nuclear factor of kappa light polypeptide gene enhancer in b-cells 2 (p49/p100), MAPK1 - mitogen-activated protein kinase 1, CDK13 - cyclin-dependent kinase 13, PRKDC - protein kinase, dna-activated, catalytic polypeptide, RAF1 - v-raf-1 murine leukemia viral oncogene homolog 1, CDKN2B - cyclin-dependent kinase inhibito…
GO:0071363	cellular response to growth factor stimulus	9.19e-06	0.00162	2.61	7194	226	305	25	0.110619	[SHC1 - shc (src homology 2 domain containing) transforming protein 1, EEF2K - eukaryotic elongation factor-2 kinase, EEF1A1 - eukaryotic translation elongation factor 1 alpha 1, PPP1R9B - protein phosphatase 1, regulatory subunit 9b, SPHK1 - sphingosine kinase 1, CASR - calcium-sensing receptor, PDPK1 - 3-phosphoinositide dependent protein kinase-1, EGFR - epidermal growth factor receptor, MAP1B…
GO:0032388	positive regulation of intracellular transport	0.000283	0.0213	2.59	7194	155	305	17	0.109677	[PRKAA1 - protein kinase, amp-activated, alpha 1 catalytic subunit, STXBP1 - syntaxin binding protein 1, SYK - spleen tyrosine kinase, HSP90AB1 - heat shock protein 90kda alpha (cytosolic), class b member 1, MAPK1 - mitogen-activated protein kinase 1, CACNB2 - calcium channel, voltage-dependent, beta 2 subunit, TP53 - tumor protein p53, ANXA2 - annexin a2, FLNA - filamin a, alpha, DAB2 - dab, mit…
GO:0051092	positive regulation of NF-kappaB transcription factor activity	0.000993	0.0491	2.58	7194	128	305	14	0.109375	[IKBKG - inhibitor of kappa light polypeptide gene enhancer in b-cells, kinase gamma, NFKB2 - nuclear factor of kappa light polypeptide gene enhancer in b-cells 2 (p49/p100), CFLAR - casp8 and fadd-like apoptosis regulator, SPHK1 - sphingosine kinase 1, IKBKB - inhibitor of kappa light polypeptide gene enhancer in b-cells, kinase beta, CAMK2A - calcium/calmodulin-dependent protein kinase ii alpha…
GO:0034330	cell junction organization	0.000202	0.017	2.57	7194	165	305	18	0.109091	[ACTN1 - actinin, alpha 1, EPB41L3 - erythrocyte membrane protein band 4.1-like 3, GJB1 - gap junction protein, beta 1, 32kda, PKP4 - plakophilin 4, PDPK1 - 3-phosphoinositide dependent protein kinase-1, VASP - vasodilator-stimulated phosphoprotein, FLNA - filamin a, alpha, GJA1 - gap junction protein, alpha 1, 43kda, CTNND1 - catenin (cadherin-associated protein), delta 1, PRKCA - protein kinase…
GO:0071902	positive regulation of protein serine/threonine kinase activity	6.94e-07	0.000276	2.57	7194	294	305	32	0.108844	[PRKAA1 - protein kinase, amp-activated, alpha 1 catalytic subunit, SHC1 - shc (src homology 2 domain containing) transforming protein 1, SYK - spleen tyrosine kinase, IKBKG - inhibitor of kappa light polypeptide gene enhancer in b-cells, kinase gamma, MAP3K8 - mitogen-activated protein kinase kinase kinase 8, BRAF - v-raf murine sarcoma viral oncogene homolog b, TP73 - tumor protein p73, RAF1 - …
GO:1904018	positive regulation of vasculature development	0.000356	0.0235	2.54	7194	158	305	17	0.107595	[TBXA2R - thromboxane a2 receptor, CFLAR - casp8 and fadd-like apoptosis regulator, SPHK1 - sphingosine kinase 1, TERT - telomerase reverse transcriptase, HSPB1 - heat shock 27kda protein 1, PDPK1 - 3-phosphoinositide dependent protein kinase-1, HGF - hepatocyte growth factor (hepapoietin a; scatter factor), NFE2L2 - nuclear factor (erythroid-derived 2)-like 2, PRKCB - protein kinase c, beta, ANX…
GO:0032386	regulation of intracellular transport	2.04e-06	0.000498	2.54	7194	279	305	30	0.107527	[PRKAA1 - protein kinase, amp-activated, alpha 1 catalytic subunit, SYP - synaptophysin, RANGAP1 - ran gtpase activating protein 1, SYK - spleen tyrosine kinase, CRYAA - crystallin, alpha a, TP53 - tumor protein p53, PDPK1 - 3-phosphoinositide dependent protein kinase-1, FLNA - filamin a, alpha, PSEN1 - presenilin 1, MAP1B - microtubule-associated protein 1b, ITGB2 - integrin, beta 2 (complement …
GO:0006816	calcium ion transport	0.000541	0.032	2.53	7194	149	305	16	0.107383	[GRIN1 - glutamate receptor, ionotropic, n-methyl d-aspartate 1, GRIN2B - glutamate receptor, ionotropic, n-methyl d-aspartate 2b, CACNB2 - calcium channel, voltage-dependent, beta 2 subunit, GRIN2D - glutamate receptor, ionotropic, n-methyl d-aspartate 2d, IBTK - inhibitor of bruton agammaglobulinemia tyrosine kinase, CAMK2A - calcium/calmodulin-dependent protein kinase ii alpha, CASR - calcium-…
GO:0070848	response to growth factor	7.84e-06	0.00142	2.52	7194	253	305	27	0.106719	[SHC1 - shc (src homology 2 domain containing) transforming protein 1, EEF2K - eukaryotic elongation factor-2 kinase, EEF1A1 - eukaryotic translation elongation factor 1 alpha 1, PPP1R9B - protein phosphatase 1, regulatory subunit 9b, SPHK1 - sphingosine kinase 1, CASR - calcium-sensing receptor, PDPK1 - 3-phosphoinositide dependent protein kinase-1, EGFR - epidermal growth factor receptor, MAP1B…
GO:0045766	positive regulation of angiogenesis	0.000884	0.0454	2.51	7194	141	305	15	0.106383	[TBXA2R - thromboxane a2 receptor, SPHK1 - sphingosine kinase 1, TERT - telomerase reverse transcriptase, HSPB1 - heat shock 27kda protein 1, PDPK1 - 3-phosphoinositide dependent protein kinase-1, HGF - hepatocyte growth factor (hepapoietin a; scatter factor), NFE2L2 - nuclear factor (erythroid-derived 2)-like 2, PRKCB - protein kinase c, beta, ANXA1 - annexin a1, C5AR1 - complement component 5a …
GO:0034762	regulation of transmembrane transport	1.71e-07	9.52e-05	2.5	7194	349	305	37	0.106017	[SCN2A - sodium channel, voltage-gated, type ii, alpha subunit, WNK1 - wnk lysine deficient protein kinase 1, IRS1 - insulin receptor substrate 1, BRAF - v-raf murine sarcoma viral oncogene homolog b, CAMK2D - calcium/calmodulin-dependent protein kinase ii delta, TERT - telomerase reverse transcriptase, PIK3CG - phosphatidylinositol-4,5-bisphosphate 3-kinase, catalytic subunit gamma, RIPK1 - rece…
GO:0051924	regulation of calcium ion transport	0.000293	0.0212	2.5	7194	170	305	18	0.105882	[GRIN1 - glutamate receptor, ionotropic, n-methyl d-aspartate 1, EPB41 - erythrocyte membrane protein band 4.1 (elliptocytosis 1, rh-linked), CACNB2 - calcium channel, voltage-dependent, beta 2 subunit, CAMK2D - calcium/calmodulin-dependent protein kinase ii delta, PIK3CG - phosphatidylinositol-4,5-bisphosphate 3-kinase, catalytic subunit gamma, CAMK2A - calcium/calmodulin-dependent protein kinas…
GO:0017157	regulation of exocytosis	0.000951	0.0474	2.49	7194	142	305	15	0.105634	[STXBP1 - syntaxin binding protein 1, SYP - synaptophysin, P2RY4 - pyrimidinergic receptor p2y, g-protein coupled, 4, SYT6 - synaptotagmin vi, SYK - spleen tyrosine kinase, CACNB2 - calcium channel, voltage-dependent, beta 2 subunit, DVL1 - dishevelled segment polarity protein 1, PDPK1 - 3-phosphoinositide dependent protein kinase-1, FGA - fibrinogen alpha chain, TRPV6 - transient receptor potent…
GO:0023014	signal transduction by protein phosphorylation	1.46e-06	0.000398	2.48	7194	304	305	32	0.105263	[SPTAN1 - spectrin, alpha, non-erythrocytic 1, SHC1 - shc (src homology 2 domain containing) transforming protein 1, IKBKG - inhibitor of kappa light polypeptide gene enhancer in b-cells, kinase gamma, MAP3K8 - mitogen-activated protein kinase kinase kinase 8, IRS1 - insulin receptor substrate 1, BRAF - v-raf murine sarcoma viral oncogene homolog b, RAF1 - v-raf-1 murine leukemia viral oncogene h…
GO:0000165	MAPK cascade	1.46e-06	0.000391	2.48	7194	304	305	32	0.105263	[SPTAN1 - spectrin, alpha, non-erythrocytic 1, SHC1 - shc (src homology 2 domain containing) transforming protein 1, IKBKG - inhibitor of kappa light polypeptide gene enhancer in b-cells, kinase gamma, MAP3K8 - mitogen-activated protein kinase kinase kinase 8, IRS1 - insulin receptor substrate 1, BRAF - v-raf murine sarcoma viral oncogene homolog b, RAF1 - v-raf-1 murine leukemia viral oncogene h…
GO:1901215	negative regulation of neuron death	0.000674	0.0371	2.48	7194	152	305	16	0.105263	[STXBP1 - syntaxin binding protein 1, AKT1 - v-akt murine thymoma viral oncogene homolog 1, IKBKG - inhibitor of kappa light polypeptide gene enhancer in b-cells, kinase gamma, GNB2L1 - guanine nucleotide binding protein (g protein), beta polypeptide 2-like 1, HSP90AB1 - heat shock protein 90kda alpha (cytosolic), class b member 1, TERT - telomerase reverse transcriptase, PDPK1 - 3-phosphoinositi…
GO:0050804	modulation of chemical synaptic transmission	2.4e-06	0.000566	2.47	7194	296	305	31	0.10473	[ZMYND8 - zinc finger, mynd-type containing 8, SYP - synaptophysin, PPP1R9B - protein phosphatase 1, regulatory subunit 9b, CAMK2A - calcium/calmodulin-dependent protein kinase ii alpha, EGFR - epidermal growth factor receptor, PSEN1 - presenilin 1, MAP1B - microtubule-associated protein 1b, DRD1 - dopamine receptor d1, ITPKA - inositol-trisphosphate 3-kinase a, GRIN1 - glutamate receptor, ionotr…
GO:0099177	regulation of trans-synaptic signaling	2.58e-06	0.000598	2.46	7194	297	305	31	0.104377	[ZMYND8 - zinc finger, mynd-type containing 8, SYP - synaptophysin, PPP1R9B - protein phosphatase 1, regulatory subunit 9b, CAMK2A - calcium/calmodulin-dependent protein kinase ii alpha, EGFR - epidermal growth factor receptor, PSEN1 - presenilin 1, MAP1B - microtubule-associated protein 1b, DRD1 - dopamine receptor d1, ITPKA - inositol-trisphosphate 3-kinase a, GRIN1 - glutamate receptor, ionotr…
GO:0006417	regulation of translation	0.000182	0.0163	2.44	7194	193	305	20	0.103627	[EIF4E - eukaryotic translation initiation factor 4e, AKT1 - v-akt murine thymoma viral oncogene homolog 1, MAPK3 - mitogen-activated protein kinase 3, VIM - vimentin, MAPK1 - mitogen-activated protein kinase 1, GNB2L1 - guanine nucleotide binding protein (g protein), beta polypeptide 2-like 1, PA2G4 - proliferation-associated 2g4, 38kda, PRKDC - protein kinase, dna-activated, catalytic polypepti…
GO:0010243	response to organonitrogen compound	3.37e-11	1.17e-07	2.44	7194	580	305	60	0.103448	[PRKAA1 - protein kinase, amp-activated, alpha 1 catalytic subunit, SYK - spleen tyrosine kinase, PPP1R9B - protein phosphatase 1, regulatory subunit 9b, ABCA1 - atp-binding cassette, sub-family a (abc1), member 1, GCNT1 - glucosaminyl (n-acetyl) transferase 1, core 2, CASR - calcium-sensing receptor, IRS2 - insulin receptor substrate 2, PSEN1 - presenilin 1, CASP6 - caspase 6, apoptosis-related …
GO:0070838	divalent metal ion transport	0.000896	0.0458	2.42	7194	156	305	16	0.102564	[GRIN1 - glutamate receptor, ionotropic, n-methyl d-aspartate 1, GRIN2B - glutamate receptor, ionotropic, n-methyl d-aspartate 2b, CACNB2 - calcium channel, voltage-dependent, beta 2 subunit, GRIN2D - glutamate receptor, ionotropic, n-methyl d-aspartate 2d, IBTK - inhibitor of bruton agammaglobulinemia tyrosine kinase, CAMK2A - calcium/calmodulin-dependent protein kinase ii alpha, CASR - calcium-…
GO:0032147	activation of protein kinase activity	6.43e-06	0.00119	2.4	7194	295	305	30	0.101695	[PRKAA1 - protein kinase, amp-activated, alpha 1 catalytic subunit, SHC1 - shc (src homology 2 domain containing) transforming protein 1, SYK - spleen tyrosine kinase, IKBKG - inhibitor of kappa light polypeptide gene enhancer in b-cells, kinase gamma, WNK1 - wnk lysine deficient protein kinase 1, MAP3K8 - mitogen-activated protein kinase kinase kinase 8, BRAF - v-raf murine sarcoma viral oncogen…
GO:0002429	immune response-activating cell surface receptor signaling pathway	5.62e-05	0.00667	2.4	7194	236	305	24	0.101695	[GRAP2 - grb2-related adaptor protein 2, SYK - spleen tyrosine kinase, IKBKG - inhibitor of kappa light polypeptide gene enhancer in b-cells, kinase gamma, PSMA3 - proteasome (prosome, macropain) subunit, alpha type, 3, WNK1 - wnk lysine deficient protein kinase 1, MAPK3 - mitogen-activated protein kinase 3, HSP90AB1 - heat shock protein 90kda alpha (cytosolic), class b member 1, MAPK1 - mitogen-…
GO:2001234	negative regulation of apoptotic signaling pathway	0.000515	0.031	2.39	7194	178	305	18	0.101124	[BDKRB2 - bradykinin receptor b2, PEA15 - phosphoprotein enriched in astrocytes 15, AKT1 - v-akt murine thymoma viral oncogene homolog 1, RB1 - retinoblastoma 1, CFLAR - casp8 and fadd-like apoptosis regulator, HMGB2 - high mobility group box 2, RAF1 - v-raf-1 murine leukemia viral oncogene homolog 1, TERT - telomerase reverse transcriptase, HSPB1 - heat shock 27kda protein 1, RIPK1 - receptor (t…
GO:1904951	positive regulation of establishment of protein localization	6.43e-05	0.00727	2.38	7194	238	305	24	0.10084	[PRKAA1 - protein kinase, amp-activated, alpha 1 catalytic subunit, MAPK8 - mitogen-activated protein kinase 8, HSP90AB1 - heat shock protein 90kda alpha (cytosolic), class b member 1, GNB2L1 - guanine nucleotide binding protein (g protein), beta polypeptide 2-like 1, MAPK1 - mitogen-activated protein kinase 1, TP73 - tumor protein p73, TP53 - tumor protein p53, PFKFB2 - 6-phosphofructo-2-kinase/…
GO:1901652	response to peptide	9e-06	0.00161	2.36	7194	300	305	30	0.1	[EEF2K - eukaryotic elongation factor-2 kinase, RANGAP1 - ran gtpase activating protein 1, IRS1 - insulin receptor substrate 1, PPP1R9B - protein phosphatase 1, regulatory subunit 9b, TP53 - tumor protein p53, GCNT1 - glucosaminyl (n-acetyl) transferase 1, core 2, CASR - calcium-sensing receptor, PDPK1 - 3-phosphoinositide dependent protein kinase-1, NFE2L2 - nuclear factor (erythroid-derived 2)-…
GO:1901698	response to nitrogen compound	6.39e-11	1.48e-07	2.34	7194	636	305	63	0.0990566	[PRKAA1 - protein kinase, amp-activated, alpha 1 catalytic subunit, SYK - spleen tyrosine kinase, PPP1R9B - protein phosphatase 1, regulatory subunit 9b, ABCA1 - atp-binding cassette, sub-family a (abc1), member 1, GCNT1 - glucosaminyl (n-acetyl) transferase 1, core 2, CASR - calcium-sensing receptor, IRS2 - insulin receptor substrate 2, PSEN1 - presenilin 1, CASP6 - caspase 6, apoptosis-related …
GO:0032870	cellular response to hormone stimulus	4.76e-05	0.00581	2.32	7194	264	305	26	0.0984848	[PRKAA1 - protein kinase, amp-activated, alpha 1 catalytic subunit, EEF2K - eukaryotic elongation factor-2 kinase, RANGAP1 - ran gtpase activating protein 1, IRS1 - insulin receptor substrate 1, PPP1R9B - protein phosphatase 1, regulatory subunit 9b, PDPK1 - 3-phosphoinositide dependent protein kinase-1, PTGER4 - prostaglandin e receptor 4 (subtype ep4), NFE2L2 - nuclear factor (erythroid-derived…
GO:0098916	anterograde trans-synaptic signaling	0.000765	0.0411	2.31	7194	184	305	18	0.0978261	[STXBP1 - syntaxin binding protein 1, GRIN1 - glutamate receptor, ionotropic, n-methyl d-aspartate 1, GRIN2B - glutamate receptor, ionotropic, n-methyl d-aspartate 2b, BSN - bassoon presynaptic cytomatrix protein, MAPK1 - mitogen-activated protein kinase 1, CHAT - choline o-acetyltransferase, CACNB2 - calcium channel, voltage-dependent, beta 2 subunit, GRIN2D - glutamate receptor, ionotropic, n-m…
GO:0007268	chemical synaptic transmission	0.000765	0.0409	2.31	7194	184	305	18	0.0978261	[STXBP1 - syntaxin binding protein 1, GRIN1 - glutamate receptor, ionotropic, n-methyl d-aspartate 1, GRIN2B - glutamate receptor, ionotropic, n-methyl d-aspartate 2b, BSN - bassoon presynaptic cytomatrix protein, MAPK1 - mitogen-activated protein kinase 1, CHAT - choline o-acetyltransferase, CACNB2 - calcium channel, voltage-dependent, beta 2 subunit, GRIN2D - glutamate receptor, ionotropic, n-m…
GO:0030029	actin filament-based process	4.07e-05	0.00524	2.3	7194	277	305	27	0.0974729	[PDLIM5 - pdz and lim domain 5, SHC1 - shc (src homology 2 domain containing) transforming protein 1, CNN1 - calponin 1, basic, smooth muscle, LIMK1 - lim domain kinase 1, CAMK2D - calcium/calmodulin-dependent protein kinase ii delta, PDPK1 - 3-phosphoinositide dependent protein kinase-1, FLNA - filamin a, alpha, FLNB - filamin b, beta, CYTH2 - cytohesin 2, ITPKA - inositol-trisphosphate 3-kinase…
GO:0071496	cellular response to external stimulus	0.000154	0.0142	2.3	7194	236	305	23	0.0974576	[PRKAA1 - protein kinase, amp-activated, alpha 1 catalytic subunit, MAPK8 - mitogen-activated protein kinase 8, P2RY4 - pyrimidinergic receptor p2y, g-protein coupled, 4, IFI16 - interferon, gamma-inducible protein 16, AKT1 - v-akt murine thymoma viral oncogene homolog 1, MAPK3 - mitogen-activated protein kinase 3, ARHGAP35 - rho gtpase activating protein 35, MAPK1 - mitogen-activated protein kin…
GO:0002764	immune response-regulating signaling pathway	2.93e-06	0.000669	2.29	7194	360	305	35	0.0972222	[SHC1 - shc (src homology 2 domain containing) transforming protein 1, SYK - spleen tyrosine kinase, IKBKG - inhibitor of kappa light polypeptide gene enhancer in b-cells, kinase gamma, WNK1 - wnk lysine deficient protein kinase 1, LIMK1 - lim domain kinase 1, RAF1 - v-raf-1 murine leukemia viral oncogene homolog 1, RIPK1 - receptor (tnfrsf)-interacting serine-threonine kinase 1, CARD11 - caspase…
GO:0043405	regulation of MAP kinase activity	2.29e-05	0.00358	2.29	7194	299	305	29	0.09699	[PRKAA1 - protein kinase, amp-activated, alpha 1 catalytic subunit, SHC1 - shc (src homology 2 domain containing) transforming protein 1, SYK - spleen tyrosine kinase, IKBKG - inhibitor of kappa light polypeptide gene enhancer in b-cells, kinase gamma, MAP3K8 - mitogen-activated protein kinase kinase kinase 8, BRAF - v-raf murine sarcoma viral oncogene homolog b, TP73 - tumor protein p73, RAF1 - …
GO:0099537	trans-synaptic signaling	0.000654	0.0365	2.27	7194	197	305	19	0.0964467	[GRIN1 - glutamate receptor, ionotropic, n-methyl d-aspartate 1, STXBP1 - syntaxin binding protein 1, GRIN2B - glutamate receptor, ionotropic, n-methyl d-aspartate 2b, BSN - bassoon presynaptic cytomatrix protein, MAPK1 - mitogen-activated protein kinase 1, CHAT - choline o-acetyltransferase, CACNB2 - calcium channel, voltage-dependent, beta 2 subunit, GRIN2D - glutamate receptor, ionotropic, n-m…
GO:2001233	regulation of apoptotic signaling pathway	1.95e-05	0.00312	2.27	7194	312	305	30	0.0961538	[HMGB2 - high mobility group box 2, TP73 - tumor protein p73, RAF1 - v-raf-1 murine leukemia viral oncogene homolog 1, TERT - telomerase reverse transcriptase, RIPK1 - receptor (tnfrsf)-interacting serine-threonine kinase 1, TP53 - tumor protein p53, BCLAF1 - bcl2-associated transcription factor 1, NFE2L2 - nuclear factor (erythroid-derived 2)-like 2, FGA - fibrinogen alpha chain, PSEN1 - preseni…
GO:0043434	response to peptide hormone	0.000263	0.0203	2.27	7194	229	305	22	0.0960699	[EEF2K - eukaryotic elongation factor-2 kinase, AKT1 - v-akt murine thymoma viral oncogene homolog 1, RANGAP1 - ran gtpase activating protein 1, IRS1 - insulin receptor substrate 1, CFLAR - casp8 and fadd-like apoptosis regulator, PRKDC - protein kinase, dna-activated, catalytic polypeptide, GCNT1 - glucosaminyl (n-acetyl) transferase 1, core 2, NFE2L2 - nuclear factor (erythroid-derived 2)-like …
GO:0099536	synaptic signaling	0.000696	0.0378	2.26	7194	198	305	19	0.0959596	[GRIN1 - glutamate receptor, ionotropic, n-methyl d-aspartate 1, STXBP1 - syntaxin binding protein 1, GRIN2B - glutamate receptor, ionotropic, n-methyl d-aspartate 2b, BSN - bassoon presynaptic cytomatrix protein, MAPK1 - mitogen-activated protein kinase 1, CHAT - choline o-acetyltransferase, CACNB2 - calcium channel, voltage-dependent, beta 2 subunit, GRIN2D - glutamate receptor, ionotropic, n-m…
GO:0006468	protein phosphorylation	2.61e-12	1.82e-08	2.25	7194	797	305	76	0.0953576	[PRKAA1 - protein kinase, amp-activated, alpha 1 catalytic subunit, SPTAN1 - spectrin, alpha, non-erythrocytic 1, SYK - spleen tyrosine kinase, IKBKG - inhibitor of kappa light polypeptide gene enhancer in b-cells, kinase gamma, WNK1 - wnk lysine deficient protein kinase 1, MAP3K8 - mitogen-activated protein kinase kinase kinase 8, PPP1R9B - protein phosphatase 1, regulatory subunit 9b, LIMK1 - l…
GO:0051222	positive regulation of protein transport	0.000558	0.0323	2.25	7194	210	305	20	0.0952381	[PRKAA1 - protein kinase, amp-activated, alpha 1 catalytic subunit, HSP90AB1 - heat shock protein 90kda alpha (cytosolic), class b member 1, GNB2L1 - guanine nucleotide binding protein (g protein), beta polypeptide 2-like 1, MAPK1 - mitogen-activated protein kinase 1, TP53 - tumor protein p53, PFKFB2 - 6-phosphofructo-2-kinase/fructose-2,6-biphosphatase 2, CASR - calcium-sensing receptor, EGFR - …
GO:0030036	actin cytoskeleton organization	0.000316	0.0216	2.24	7194	232	305	22	0.0948276	[ADD2 - adducin 2 (beta), PDLIM5 - pdz and lim domain 5, SHC1 - shc (src homology 2 domain containing) transforming protein 1, ADD1 - adducin 1 (alpha), EPB41 - erythrocyte membrane protein band 4.1 (elliptocytosis 1, rh-linked), CNN1 - calponin 1, basic, smooth muscle, ARHGAP35 - rho gtpase activating protein 35, PDLIM7 - pdz and lim domain 7 (enigma), CFLAR - casp8 and fadd-like apoptosis regul…
GO:1903827	regulation of cellular protein localization	3.03e-06	0.000668	2.23	7194	392	305	37	0.0943878	[ZMYND8 - zinc finger, mynd-type containing 8, PRKAA1 - protein kinase, amp-activated, alpha 1 catalytic subunit, RANGAP1 - ran gtpase activating protein 1, PPP1R9B - protein phosphatase 1, regulatory subunit 9b, TP73 - tumor protein p73, TERT - telomerase reverse transcriptase, TP53 - tumor protein p53, PDPK1 - 3-phosphoinositide dependent protein kinase-1, EGFR - epidermal growth factor recepto…
GO:0051098	regulation of binding	8.01e-05	0.00864	2.21	7194	288	305	27	0.09375	[IFI16 - interferon, gamma-inducible protein 16, HMGB2 - high mobility group box 2, TERT - telomerase reverse transcriptase, PSEN1 - presenilin 1, HABP4 - hyaluronan binding protein 4, PPARA - peroxisome proliferator-activated receptor alpha, CTNNB1 - catenin (cadherin-associated protein), beta 1, 88kda, ADD2 - adducin 2 (beta), MAPK8 - mitogen-activated protein kinase 8, STMN1 - stathmin 1, AKT1…
GO:0042391	regulation of membrane potential	0.000201	0.0172	2.21	7194	256	305	24	0.09375	[ZMYND8 - zinc finger, mynd-type containing 8, GRIN1 - glutamate receptor, ionotropic, n-methyl d-aspartate 1, GRIN2B - glutamate receptor, ionotropic, n-methyl d-aspartate 2b, AKT1 - v-akt murine thymoma viral oncogene homolog 1, SCN2A - sodium channel, voltage-gated, type ii, alpha subunit, GNB2L1 - guanine nucleotide binding protein (g protein), beta polypeptide 2-like 1, CACNB2 - calcium chan…
GO:0051348	negative regulation of transferase activity	0.000378	0.0246	2.21	7194	235	305	22	0.093617	[MAD2L1 - mad2 mitotic arrest deficient-like 1 (yeast), AKT1 - v-akt murine thymoma viral oncogene homolog 1, WNK1 - wnk lysine deficient protein kinase 1, RB1 - retinoblastoma 1, GNB2L1 - guanine nucleotide binding protein (g protein), beta polypeptide 2-like 1, LIMK1 - lim domain kinase 1, DVL1 - dishevelled segment polarity protein 1, PPP1R1B - protein phosphatase 1, regulatory (inhibitor) sub…
GO:0060341	regulation of cellular localization	4.2e-09	3.9e-06	2.2	7194	621	305	58	0.0933977	[ZMYND8 - zinc finger, mynd-type containing 8, PRKAA1 - protein kinase, amp-activated, alpha 1 catalytic subunit, SYP - synaptophysin, SYK - spleen tyrosine kinase, PPP1R9B - protein phosphatase 1, regulatory subunit 9b, CAMK2D - calcium/calmodulin-dependent protein kinase ii delta, CAMK2A - calcium/calmodulin-dependent protein kinase ii alpha, FLNA - filamin a, alpha, PSEN1 - presenilin 1, MAP1B…
GO:0016310	phosphorylation	3.14e-12	1.46e-08	2.16	7194	883	305	81	0.0917327	[PRKAA1 - protein kinase, amp-activated, alpha 1 catalytic subunit, SPTAN1 - spectrin, alpha, non-erythrocytic 1, SYK - spleen tyrosine kinase, IKBKG - inhibitor of kappa light polypeptide gene enhancer in b-cells, kinase gamma, WNK1 - wnk lysine deficient protein kinase 1, MAP3K8 - mitogen-activated protein kinase kinase kinase 8, PPP1R9B - protein phosphatase 1, regulatory subunit 9b, LIMK1 - l…
GO:0051091	positive regulation of DNA-binding transcription factor activity	0.000949	0.0475	2.15	7194	219	305	20	0.0913242	[AKT1 - v-akt murine thymoma viral oncogene homolog 1, IKBKG - inhibitor of kappa light polypeptide gene enhancer in b-cells, kinase gamma, NFKB2 - nuclear factor of kappa light polypeptide gene enhancer in b-cells 2 (p49/p100), CFLAR - casp8 and fadd-like apoptosis regulator, SPHK1 - sphingosine kinase 1, DVL2 - dishevelled segment polarity protein 2, IKBKB - inhibitor of kappa light polypeptide…
GO:0071407	cellular response to organic cyclic compound	0.00017	0.0156	2.15	7194	285	305	26	0.0912281	[EEF2K - eukaryotic elongation factor-2 kinase, PPP1R9B - protein phosphatase 1, regulatory subunit 9b, PIK3CG - phosphatidylinositol-4,5-bisphosphate 3-kinase, catalytic subunit gamma, CASR - calcium-sensing receptor, GABRG2 - gamma-aminobutyric acid (gaba) a receptor, gamma 2, EGFR - epidermal growth factor receptor, GABRB2 - gamma-aminobutyric acid (gaba) a receptor, beta 2, CASP6 - caspase 6,…
GO:0034765	regulation of ion transmembrane transport	0.00018	0.0163	2.14	7194	286	305	26	0.0909091	[SCN2A - sodium channel, voltage-gated, type ii, alpha subunit, WNK1 - wnk lysine deficient protein kinase 1, CAMK2D - calcium/calmodulin-dependent protein kinase ii delta, PIK3CG - phosphatidylinositol-4,5-bisphosphate 3-kinase, catalytic subunit gamma, RIPK1 - receptor (tnfrsf)-interacting serine-threonine kinase 1, PDPK1 - 3-phosphoinositide dependent protein kinase-1, FLNA - filamin a, alpha,…
GO:0019932	second-messenger-mediated signaling	0.000338	0.0226	2.14	7194	265	305	24	0.090566	[TBXA2R - thromboxane a2 receptor, GRIN1 - glutamate receptor, ionotropic, n-methyl d-aspartate 1, PRKAA1 - protein kinase, amp-activated, alpha 1 catalytic subunit, GRIN2B - glutamate receptor, ionotropic, n-methyl d-aspartate 2b, NPR2 - natriuretic peptide receptor b/guanylate cyclase b (atrionatriuretic peptide receptor b), NPR1 - natriuretic peptide receptor a/guanylate cyclase a (atrionatriu…
GO:0071495	cellular response to endogenous stimulus	2.01e-07	0.000107	2.12	7194	556	305	50	0.0899281	[PRKAA1 - protein kinase, amp-activated, alpha 1 catalytic subunit, PPP1R9B - protein phosphatase 1, regulatory subunit 9b, CASR - calcium-sensing receptor, IRS2 - insulin receptor substrate 2, CASP6 - caspase 6, apoptosis-related cysteine peptidase, PSEN1 - presenilin 1, MAP1B - microtubule-associated protein 1b, DRD1 - dopamine receptor d1, CTNNB1 - catenin (cadherin-associated protein), beta 1…
GO:1901214	regulation of neuron death	0.000671	0.037	2.12	7194	245	305	22	0.0897959	[STXBP1 - syntaxin binding protein 1, GRIN2B - glutamate receptor, ionotropic, n-methyl d-aspartate 2b, AKT1 - v-akt murine thymoma viral oncogene homolog 1, IKBKG - inhibitor of kappa light polypeptide gene enhancer in b-cells, kinase gamma, HSP90AB1 - heat shock protein 90kda alpha (cytosolic), class b member 1, GNB2L1 - guanine nucleotide binding protein (g protein), beta polypeptide 2-like 1,…
GO:0043269	regulation of ion transport	5.96e-06	0.00113	2.11	7194	436	305	39	0.0894495	[PRKAA1 - protein kinase, amp-activated, alpha 1 catalytic subunit, SCN2A - sodium channel, voltage-gated, type ii, alpha subunit, SYK - spleen tyrosine kinase, WNK1 - wnk lysine deficient protein kinase 1, CAMK2D - calcium/calmodulin-dependent protein kinase ii delta, PIK3CG - phosphatidylinositol-4,5-bisphosphate 3-kinase, catalytic subunit gamma, CAMK2A - calcium/calmodulin-dependent protein k…
GO:0002757	immune response-activating signal transduction	0.000118	0.0119	2.09	7194	327	305	29	0.088685	[SYK - spleen tyrosine kinase, IKBKG - inhibitor of kappa light polypeptide gene enhancer in b-cells, kinase gamma, WNK1 - wnk lysine deficient protein kinase 1, LIMK1 - lim domain kinase 1, RAF1 - v-raf-1 murine leukemia viral oncogene homolog 1, RIPK1 - receptor (tnfrsf)-interacting serine-threonine kinase 1, CARD11 - caspase recruitment domain family, member 11, PDPK1 - 3-phosphoinositide depe…
GO:0051050	positive regulation of transport	5.38e-08	3.56e-05	2.09	7194	632	305	56	0.0886076	[AP2A1 - adaptor-related protein complex 2, alpha 1 subunit, PRKAA1 - protein kinase, amp-activated, alpha 1 catalytic subunit, SYK - spleen tyrosine kinase, WNK1 - wnk lysine deficient protein kinase 1, BRAF - v-raf murine sarcoma viral oncogene homolog b, ABCA1 - atp-binding cassette, sub-family a (abc1), member 1, ADRBK1 - adrenergic, beta, receptor kinase 1, CAMK2A - calcium/calmodulin-depend…
GO:0010608	posttranscriptional regulation of gene expression	0.000415	0.026	2.07	7194	285	305	25	0.0877193	[FUS - fused in sarcoma, RPL10 - ribosomal protein l10, HABP4 - hyaluronan binding protein 4, EIF2AK2 - eukaryotic translation initiation factor 2-alpha kinase 2, ILF3 - interleukin enhancer binding factor 3, 90kda, RPS6KB2 - ribosomal protein s6 kinase, 70kda, polypeptide 2, MAPK14 - mitogen-activated protein kinase 14, EIF6 - eukaryotic translation initiation factor 6, EIF4E - eukaryotic transl…
GO:0090066	regulation of anatomical structure size	0.000415	0.0259	2.07	7194	285	305	25	0.0877193	[SPTAN1 - spectrin, alpha, non-erythrocytic 1, CASR - calcium-sensing receptor, EGFR - epidermal growth factor receptor, FGA - fibrinogen alpha chain, DRD1 - dopamine receptor d1, NOS3 - nitric oxide synthase 3 (endothelial cell), KCNMA1 - potassium large conductance calcium-activated channel, subfamily m, alpha member 1, TBXA2R - thromboxane a2 receptor, ADD2 - adducin 2 (beta), ADD3 - adducin 3…
GO:0006874	cellular calcium ion homeostasis	0.000246	0.0195	2.07	7194	308	305	27	0.0876623	[CAMK2D - calcium/calmodulin-dependent protein kinase ii delta, PIK3CG - phosphatidylinositol-4,5-bisphosphate 3-kinase, catalytic subunit gamma, CASR - calcium-sensing receptor, PDPK1 - 3-phosphoinositide dependent protein kinase-1, PTGER4 - prostaglandin e receptor 4 (subtype ep4), PSEN1 - presenilin 1, GNA13 - guanine nucleotide binding protein (g protein), alpha 13, DRD1 - dopamine receptor d…
GO:1901342	regulation of vasculature development	0.000552	0.0324	2.07	7194	274	305	24	0.0875912	[TBXA2R - thromboxane a2 receptor, NPR1 - natriuretic peptide receptor a/guanylate cyclase a (atrionatriuretic peptide receptor a), CFLAR - casp8 and fadd-like apoptosis regulator, SPHK1 - sphingosine kinase 1, TERT - telomerase reverse transcriptase, HSPB1 - heat shock 27kda protein 1, NFE2L2 - nuclear factor (erythroid-derived 2)-like 2, PDPK1 - 3-phosphoinositide dependent protein kinase-1, HG…
GO:0071900	regulation of protein serine/threonine kinase activity	1.37e-05	0.00225	2.06	7194	435	305	38	0.0873563	[PRKAA1 - protein kinase, amp-activated, alpha 1 catalytic subunit, SHC1 - shc (src homology 2 domain containing) transforming protein 1, IKBKG - inhibitor of kappa light polypeptide gene enhancer in b-cells, kinase gamma, SYK - spleen tyrosine kinase, MAP3K8 - mitogen-activated protein kinase kinase kinase 8, BRAF - v-raf murine sarcoma viral oncogene homolog b, TP73 - tumor protein p73, RAF1 - …
GO:0055074	calcium ion homeostasis	0.000319	0.0217	2.03	7194	313	305	27	0.086262	[CAMK2D - calcium/calmodulin-dependent protein kinase ii delta, PIK3CG - phosphatidylinositol-4,5-bisphosphate 3-kinase, catalytic subunit gamma, CASR - calcium-sensing receptor, PDPK1 - 3-phosphoinositide dependent protein kinase-1, PTGER4 - prostaglandin e receptor 4 (subtype ep4), PSEN1 - presenilin 1, GNA13 - guanine nucleotide binding protein (g protein), alpha 13, DRD1 - dopamine receptor d…
GO:0098609	cell-cell adhesion	0.000319	0.0216	2.03	7194	313	305	27	0.086262	[PDLIM5 - pdz and lim domain 5, SHC1 - shc (src homology 2 domain containing) transforming protein 1, SYK - spleen tyrosine kinase, PIK3CG - phosphatidylinositol-4,5-bisphosphate 3-kinase, catalytic subunit gamma, ITGA2B - integrin, alpha 2b (platelet glycoprotein iib of iib/iiia complex, antigen cd41), GCNT1 - glucosaminyl (n-acetyl) transferase 1, core 2, PKP4 - plakophilin 4, EGFR - epidermal …
GO:0043254	regulation of protein complex assembly	0.000149	0.0139	2.03	7194	348	305	30	0.0862069	[GFAP - glial fibrillary acidic protein, PRKAA1 - protein kinase, amp-activated, alpha 1 catalytic subunit, SPTAN1 - spectrin, alpha, non-erythrocytic 1, SYK - spleen tyrosine kinase, RAF1 - v-raf-1 murine leukemia viral oncogene homolog 1, ABCA1 - atp-binding cassette, sub-family a (abc1), member 1, TP53 - tumor protein p53, BCLAF1 - bcl2-associated transcription factor 1, PTGER4 - prostaglandin…
GO:0072507	divalent inorganic cation homeostasis	0.000252	0.0197	2.03	7194	325	305	28	0.0861538	[CAMK2D - calcium/calmodulin-dependent protein kinase ii delta, PIK3CG - phosphatidylinositol-4,5-bisphosphate 3-kinase, catalytic subunit gamma, CASR - calcium-sensing receptor, PTGER4 - prostaglandin e receptor 4 (subtype ep4), PDPK1 - 3-phosphoinositide dependent protein kinase-1, EGFR - epidermal growth factor receptor, PSEN1 - presenilin 1, GNA13 - guanine nucleotide binding protein (g prote…
GO:1901701	cellular response to oxygen-containing compound	3.43e-07	0.000154	2.01	7194	633	305	54	0.0853081	[PRKAA1 - protein kinase, amp-activated, alpha 1 catalytic subunit, PPP1R9B - protein phosphatase 1, regulatory subunit 9b, HMGB2 - high mobility group box 2, CASR - calcium-sensing receptor, IRS2 - insulin receptor substrate 2, PSEN1 - presenilin 1, MAP1B - microtubule-associated protein 1b, DRD1 - dopamine receptor d1, BTK - bruton agammaglobulinemia tyrosine kinase, CTNNB1 - catenin (cadherin-…
GO:0072503	cellular divalent inorganic cation homeostasis	0.000391	0.0251	2.01	7194	317	305	27	0.0851735	[CAMK2D - calcium/calmodulin-dependent protein kinase ii delta, PIK3CG - phosphatidylinositol-4,5-bisphosphate 3-kinase, catalytic subunit gamma, CASR - calcium-sensing receptor, PTGER4 - prostaglandin e receptor 4 (subtype ep4), PDPK1 - 3-phosphoinositide dependent protein kinase-1, PSEN1 - presenilin 1, GNA13 - guanine nucleotide binding protein (g protein), alpha 13, DRD1 - dopamine receptor d…
GO:0060627	regulation of vesicle-mediated transport	0.00012	0.012	2	7194	377	305	32	0.0848806	[AP2A1 - adaptor-related protein complex 2, alpha 1 subunit, PRKAA1 - protein kinase, amp-activated, alpha 1 catalytic subunit, SYP - synaptophysin, EEF2K - eukaryotic elongation factor-2 kinase, SYK - spleen tyrosine kinase, SPHK1 - sphingosine kinase 1, PDPK1 - 3-phosphoinositide dependent protein kinase-1, FGA - fibrinogen alpha chain, LGALS3 - lectin, galactoside-binding, soluble, 3, ITGB2 - …
GO:0030003	cellular cation homeostasis	0.000126	0.0122	1.97	7194	395	305	33	0.0835443	[NOX5 - nadph oxidase, ef-hand calcium binding domain 5, CAMK2D - calcium/calmodulin-dependent protein kinase ii delta, PIK3CG - phosphatidylinositol-4,5-bisphosphate 3-kinase, catalytic subunit gamma, PTGER4 - prostaglandin e receptor 4 (subtype ep4), PDPK1 - 3-phosphoinositide dependent protein kinase-1, CASR - calcium-sensing receptor, PSEN1 - presenilin 1, GNA13 - guanine nucleotide binding p…
GO:0051090	regulation of DNA-binding transcription factor activity	0.000344	0.0228	1.97	7194	348	305	29	0.0833333	[SYK - spleen tyrosine kinase, IKBKG - inhibitor of kappa light polypeptide gene enhancer in b-cells, kinase gamma, SPHK1 - sphingosine kinase 1, CAMK2A - calcium/calmodulin-dependent protein kinase ii alpha, RIPK1 - receptor (tnfrsf)-interacting serine-threonine kinase 1, CARD11 - caspase recruitment domain family, member 11, RIPK4 - receptor-interacting serine-threonine kinase 4, FLNA - filamin…
GO:0009719	response to endogenous stimulus	6.39e-08	4.04e-05	1.96	7194	772	305	64	0.0829016	[PRKAA1 - protein kinase, amp-activated, alpha 1 catalytic subunit, SYK - spleen tyrosine kinase, HMGB2 - high mobility group box 2, PPP1R9B - protein phosphatase 1, regulatory subunit 9b, ABCA1 - atp-binding cassette, sub-family a (abc1), member 1, GCNT1 - glucosaminyl (n-acetyl) transferase 1, core 2, CASR - calcium-sensing receptor, IRS2 - insulin receptor substrate 2, CASP6 - caspase 6, apopt…
GO:0045860	positive regulation of protein kinase activity	4.59e-05	0.00565	1.95	7194	459	305	38	0.0827887	[PRKAA1 - protein kinase, amp-activated, alpha 1 catalytic subunit, SHC1 - shc (src homology 2 domain containing) transforming protein 1, IKBKG - inhibitor of kappa light polypeptide gene enhancer in b-cells, kinase gamma, SYK - spleen tyrosine kinase, WNK1 - wnk lysine deficient protein kinase 1, MAP3K8 - mitogen-activated protein kinase kinase kinase 8, BRAF - v-raf murine sarcoma viral oncogen…
GO:0061024	membrane organization	0.000133	0.0125	1.94	7194	413	305	34	0.0823245	[AP2A1 - adaptor-related protein complex 2, alpha 1 subunit, SYP - synaptophysin, TP73 - tumor protein p73, ABCA1 - atp-binding cassette, sub-family a (abc1), member 1, CAMK2A - calcium/calmodulin-dependent protein kinase ii alpha, ANXA7 - annexin a7, TP53 - tumor protein p53, EGFR - epidermal growth factor receptor, CHRM2 - cholinergic receptor, muscarinic 2, CD3G - cd3g molecule, gamma (cd3-tcr…
GO:0002253	activation of immune response	0.000271	0.0207	1.94	7194	377	305	31	0.0822281	[IFI16 - interferon, gamma-inducible protein 16, SYK - spleen tyrosine kinase, IKBKG - inhibitor of kappa light polypeptide gene enhancer in b-cells, kinase gamma, WNK1 - wnk lysine deficient protein kinase 1, LIMK1 - lim domain kinase 1, RAF1 - v-raf-1 murine leukemia viral oncogene homolog 1, RIPK1 - receptor (tnfrsf)-interacting serine-threonine kinase 1, CARD11 - caspase recruitment domain fa…
GO:0032880	regulation of protein localization	4.02e-06	0.000848	1.94	7194	597	305	49	0.0820771	[ZMYND8 - zinc finger, mynd-type containing 8, PRKAA1 - protein kinase, amp-activated, alpha 1 catalytic subunit, PPP1R9B - protein phosphatase 1, regulatory subunit 9b, CASR - calcium-sensing receptor, FLNA - filamin a, alpha, IRS2 - insulin receptor substrate 2, PSEN1 - presenilin 1, LGALS3 - lectin, galactoside-binding, soluble, 3, APC - adenomatous polyposis coli, CTNNB1 - catenin (cadherin-a…
GO:0006873	cellular ion homeostasis	0.000194	0.0168	1.93	7194	404	305	33	0.0816832	[NOX5 - nadph oxidase, ef-hand calcium binding domain 5, CAMK2D - calcium/calmodulin-dependent protein kinase ii delta, PIK3CG - phosphatidylinositol-4,5-bisphosphate 3-kinase, catalytic subunit gamma, PTGER4 - prostaglandin e receptor 4 (subtype ep4), PDPK1 - 3-phosphoinositide dependent protein kinase-1, CASR - calcium-sensing receptor, PSEN1 - presenilin 1, GNA13 - guanine nucleotide binding p…
GO:0051049	regulation of transport	4.01e-11	1.12e-07	1.93	7194	1139	305	93	0.0816506	[AP2A1 - adaptor-related protein complex 2, alpha 1 subunit, PRKAA1 - protein kinase, amp-activated, alpha 1 catalytic subunit, SYP - synaptophysin, SYK - spleen tyrosine kinase, WNK1 - wnk lysine deficient protein kinase 1, BRAF - v-raf murine sarcoma viral oncogene homolog b, ABCA1 - atp-binding cassette, sub-family a (abc1), member 1, ADRBK1 - adrenergic, beta, receptor kinase 1, CAMK2D - calc…
GO:0070201	regulation of establishment of protein localization	0.000309	0.0217	1.9	7194	397	305	32	0.0806045	[PRKAA1 - protein kinase, amp-activated, alpha 1 catalytic subunit, RANGAP1 - ran gtpase activating protein 1, IRS1 - insulin receptor substrate 1, TP73 - tumor protein p73, TP53 - tumor protein p53, CASR - calcium-sensing receptor, EGFR - epidermal growth factor receptor, FLNA - filamin a, alpha, FGA - fibrinogen alpha chain, IRS2 - insulin receptor substrate 2, PSEN1 - presenilin 1, ITGB2 - int…
GO:0001819	positive regulation of cytokine production	0.00063	0.0354	1.89	7194	361	305	29	0.0803324	[SASH3 - sam and sh3 domain containing 3, IFI16 - interferon, gamma-inducible protein 16, SYK - spleen tyrosine kinase, HMGB2 - high mobility group box 2, SPHK1 - sphingosine kinase 1, RIPK1 - receptor (tnfrsf)-interacting serine-threonine kinase 1, CARD11 - caspase recruitment domain family, member 11, PTGER4 - prostaglandin e receptor 4 (subtype ep4), PSEN1 - presenilin 1, EIF2AK2 - eukaryotic …
GO:0050801	ion homeostasis	7.89e-05	0.00858	1.89	7194	488	305	39	0.079918	[PRKAA1 - protein kinase, amp-activated, alpha 1 catalytic subunit, NOX5 - nadph oxidase, ef-hand calcium binding domain 5, KLHL3 - kelch-like family member 3, WNK1 - wnk lysine deficient protein kinase 1, CAMK2D - calcium/calmodulin-dependent protein kinase ii delta, ABCA1 - atp-binding cassette, sub-family a (abc1), member 1, PIK3CG - phosphatidylinositol-4,5-bisphosphate 3-kinase, catalytic su…
GO:0043069	negative regulation of programmed cell death	3.86e-06	0.000825	1.88	7194	666	305	53	0.0795796	[PRKAA1 - protein kinase, amp-activated, alpha 1 catalytic subunit, BRAF - v-raf murine sarcoma viral oncogene homolog b, HMGB2 - high mobility group box 2, RPL10 - ribosomal protein l10, FLNA - filamin a, alpha, IRS2 - insulin receptor substrate 2, PSEN1 - presenilin 1, NOS3 - nitric oxide synthase 3 (endothelial cell), LGALS3 - lectin, galactoside-binding, soluble, 3, CTNNB1 - catenin (cadherin…
GO:0043066	negative regulation of apoptotic process	4.97e-06	0.000973	1.88	7194	654	305	52	0.0795107	[PRKAA1 - protein kinase, amp-activated, alpha 1 catalytic subunit, BRAF - v-raf murine sarcoma viral oncogene homolog b, HMGB2 - high mobility group box 2, RPL10 - ribosomal protein l10, FLNA - filamin a, alpha, IRS2 - insulin receptor substrate 2, PSEN1 - presenilin 1, NOS3 - nitric oxide synthase 3 (endothelial cell), LGALS3 - lectin, galactoside-binding, soluble, 3, CTNNB1 - catenin (cadherin…
GO:0055080	cation homeostasis	0.000299	0.0215	1.86	7194	431	305	34	0.0788863	[NOX5 - nadph oxidase, ef-hand calcium binding domain 5, CAMK2D - calcium/calmodulin-dependent protein kinase ii delta, PIK3CG - phosphatidylinositol-4,5-bisphosphate 3-kinase, catalytic subunit gamma, PTGER4 - prostaglandin e receptor 4 (subtype ep4), PDPK1 - 3-phosphoinositide dependent protein kinase-1, CASR - calcium-sensing receptor, EGFR - epidermal growth factor receptor, PSEN1 - presenili…
GO:0006875	cellular metal ion homeostasis	0.000857	0.0445	1.86	7194	368	305	29	0.0788043	[NOX5 - nadph oxidase, ef-hand calcium binding domain 5, CAMK2D - calcium/calmodulin-dependent protein kinase ii delta, PIK3CG - phosphatidylinositol-4,5-bisphosphate 3-kinase, catalytic subunit gamma, CASR - calcium-sensing receptor, PTGER4 - prostaglandin e receptor 4 (subtype ep4), PDPK1 - 3-phosphoinositide dependent protein kinase-1, PSEN1 - presenilin 1, GNA13 - guanine nucleotide binding p…
GO:0010563	negative regulation of phosphorus metabolic process	0.000396	0.0251	1.85	7194	420	305	33	0.0785714	[WNK1 - wnk lysine deficient protein kinase 1, PPP1R9B - protein phosphatase 1, regulatory subunit 9b, CRYBA1 - crystallin, beta a1, TP53 - tumor protein p53, PDPK1 - 3-phosphoinositide dependent protein kinase-1, SPAG9 - sperm associated antigen 9, IRS2 - insulin receptor substrate 2, PSEN1 - presenilin 1, LGALS3 - lectin, galactoside-binding, soluble, 3, PPARA - peroxisome proliferator-activate…
GO:0033674	positive regulation of kinase activity	8.58e-05	0.00911	1.84	7194	525	305	41	0.0780952	[PRKAA1 - protein kinase, amp-activated, alpha 1 catalytic subunit, SHC1 - shc (src homology 2 domain containing) transforming protein 1, IKBKG - inhibitor of kappa light polypeptide gene enhancer in b-cells, kinase gamma, SYK - spleen tyrosine kinase, WNK1 - wnk lysine deficient protein kinase 1, MAP3K8 - mitogen-activated protein kinase kinase kinase 8, IRS1 - insulin receptor substrate 1, BRAF…
GO:0055082	cellular chemical homeostasis	0.00024	0.0191	1.84	7194	461	305	36	0.0780911	[PRKAA1 - protein kinase, amp-activated, alpha 1 catalytic subunit, NOX5 - nadph oxidase, ef-hand calcium binding domain 5, CAMK2D - calcium/calmodulin-dependent protein kinase ii delta, PIK3CG - phosphatidylinositol-4,5-bisphosphate 3-kinase, catalytic subunit gamma, PTGER4 - prostaglandin e receptor 4 (subtype ep4), PDPK1 - 3-phosphoinositide dependent protein kinase-1, CASR - calcium-sensing r…
GO:0060548	negative regulation of cell death	4.33e-06	0.000872	1.83	7194	722	305	56	0.0775623	[PRKAA1 - protein kinase, amp-activated, alpha 1 catalytic subunit, IKBKG - inhibitor of kappa light polypeptide gene enhancer in b-cells, kinase gamma, BRAF - v-raf murine sarcoma viral oncogene homolog b, HMGB2 - high mobility group box 2, RPL10 - ribosomal protein l10, FLNA - filamin a, alpha, IRS2 - insulin receptor substrate 2, PSEN1 - presenilin 1, NOS3 - nitric oxide synthase 3 (endothelia…
GO:0098771	inorganic ion homeostasis	0.00042	0.0261	1.83	7194	439	305	34	0.0774487	[NOX5 - nadph oxidase, ef-hand calcium binding domain 5, CAMK2D - calcium/calmodulin-dependent protein kinase ii delta, PIK3CG - phosphatidylinositol-4,5-bisphosphate 3-kinase, catalytic subunit gamma, PTGER4 - prostaglandin e receptor 4 (subtype ep4), PDPK1 - 3-phosphoinositide dependent protein kinase-1, CASR - calcium-sensing receptor, EGFR - epidermal growth factor receptor, PSEN1 - presenili…
GO:0007169	transmembrane receptor protein tyrosine kinase signaling pathway	0.000646	0.0362	1.82	7194	414	305	32	0.0772947	[AP2A1 - adaptor-related protein complex 2, alpha 1 subunit, SHC1 - shc (src homology 2 domain containing) transforming protein 1, SYK - spleen tyrosine kinase, IRS1 - insulin receptor substrate 1, BRAF - v-raf murine sarcoma viral oncogene homolog b, RAF1 - v-raf-1 murine leukemia viral oncogene homolog 1, PDPK1 - 3-phosphoinositide dependent protein kinase-1, EGFR - epidermal growth factor rece…
GO:0006796	phosphate-containing compound metabolic process	3.49e-10	6.94e-07	1.82	7194	1258	305	97	0.0771065	[GFPT1 - glutamine--fructose-6-phosphate transaminase 1, SPTAN1 - spectrin, alpha, non-erythrocytic 1, IKBKG - inhibitor of kappa light polypeptide gene enhancer in b-cells, kinase gamma, MAP3K8 - mitogen-activated protein kinase kinase kinase 8, BRAF - v-raf murine sarcoma viral oncogene homolog b, LIMK1 - lim domain kinase 1, CARD11 - caspase recruitment domain family, member 11, INCENP - inner…
GO:0006793	phosphorus metabolic process	4.38e-10	7.61e-07	1.81	7194	1263	305	97	0.0768013	[GFPT1 - glutamine--fructose-6-phosphate transaminase 1, SPTAN1 - spectrin, alpha, non-erythrocytic 1, IKBKG - inhibitor of kappa light polypeptide gene enhancer in b-cells, kinase gamma, MAP3K8 - mitogen-activated protein kinase kinase kinase 8, BRAF - v-raf murine sarcoma viral oncogene homolog b, LIMK1 - lim domain kinase 1, CARD11 - caspase recruitment domain family, member 11, INCENP - inner…
GO:0040008	regulation of growth	0.000408	0.0257	1.81	7194	456	305	35	0.0767544	[SASH3 - sam and sh3 domain containing 3, SHC1 - shc (src homology 2 domain containing) transforming protein 1, PPP1R9B - protein phosphatase 1, regulatory subunit 9b, LIMK1 - lim domain kinase 1, TP73 - tumor protein p73, SPHK1 - sphingosine kinase 1, CAMK2D - calcium/calmodulin-dependent protein kinase ii delta, TP53 - tumor protein p53, EGFR - epidermal growth factor receptor, SPAG9 - sperm as…
GO:0006811	ion transport	0.000194	0.0167	1.81	7194	509	305	39	0.0766208	[PRKAA1 - protein kinase, amp-activated, alpha 1 catalytic subunit, NOX5 - nadph oxidase, ef-hand calcium binding domain 5, SYK - spleen tyrosine kinase, SCN2A - sodium channel, voltage-gated, type ii, alpha subunit, KLHL3 - kelch-like family member 3, WNK1 - wnk lysine deficient protein kinase 1, RAF1 - v-raf-1 murine leukemia viral oncogene homolog 1, ABCA1 - atp-binding cassette, sub-family a …
GO:0045936	negative regulation of phosphate metabolic process	0.000794	0.0421	1.8	7194	419	305	32	0.0763723	[WNK1 - wnk lysine deficient protein kinase 1, PPP1R9B - protein phosphatase 1, regulatory subunit 9b, CRYBA1 - crystallin, beta a1, TP53 - tumor protein p53, PDPK1 - 3-phosphoinositide dependent protein kinase-1, SPAG9 - sperm associated antigen 9, IRS2 - insulin receptor substrate 2, PSEN1 - presenilin 1, LGALS3 - lectin, galactoside-binding, soluble, 3, PPARA - peroxisome proliferator-activate…
GO:0030335	positive regulation of cell migration	0.000827	0.0434	1.8	7194	420	305	32	0.0761905	[WNK1 - wnk lysine deficient protein kinase 1, SPHK1 - sphingosine kinase 1, TERT - telomerase reverse transcriptase, PIK3CG - phosphatidylinositol-4,5-bisphosphate 3-kinase, catalytic subunit gamma, ITGA2B - integrin, alpha 2b (platelet glycoprotein iib of iib/iiia complex, antigen cd41), NFE2L2 - nuclear factor (erythroid-derived 2)-like 2, PDPK1 - 3-phosphoinositide dependent protein kinase-1,…
GO:0071310	cellular response to organic substance	1.16e-07	6.7e-05	1.78	7194	1019	305	77	0.0755643	[PRKAA1 - protein kinase, amp-activated, alpha 1 catalytic subunit, SYP - synaptophysin, IFI16 - interferon, gamma-inducible protein 16, WNK1 - wnk lysine deficient protein kinase 1, PPP1R9B - protein phosphatase 1, regulatory subunit 9b, HMGB2 - high mobility group box 2, CASR - calcium-sensing receptor, IRS2 - insulin receptor substrate 2, CASP6 - caspase 6, apoptosis-related cysteine peptidase…
GO:0070887	cellular response to chemical stimulus	4.65e-09	4.04e-06	1.77	7194	1223	305	92	0.0752249	[PRKAA1 - protein kinase, amp-activated, alpha 1 catalytic subunit, SYP - synaptophysin, NOX5 - nadph oxidase, ef-hand calcium binding domain 5, IFI16 - interferon, gamma-inducible protein 16, WNK1 - wnk lysine deficient protein kinase 1, PPP1R9B - protein phosphatase 1, regulatory subunit 9b, BRAF - v-raf murine sarcoma viral oncogene homolog b, HMGB2 - high mobility group box 2, CAMK2D - calciu…
GO:0055085	transmembrane transport	0.0009	0.0458	1.77	7194	440	305	33	0.075	[NOX5 - nadph oxidase, ef-hand calcium binding domain 5, SCN2A - sodium channel, voltage-gated, type ii, alpha subunit, RAF1 - v-raf-1 murine leukemia viral oncogene homolog 1, ABCA1 - atp-binding cassette, sub-family a (abc1), member 1, CASR - calcium-sensing receptor, GABRG2 - gamma-aminobutyric acid (gaba) a receptor, gamma 2, GABRB2 - gamma-aminobutyric acid (gaba) a receptor, beta 2, PSEN1 -…
GO:0019725	cellular homeostasis	0.000268	0.0206	1.76	7194	535	305	40	0.0747664	[PRKAA1 - protein kinase, amp-activated, alpha 1 catalytic subunit, NOX5 - nadph oxidase, ef-hand calcium binding domain 5, CAMK2D - calcium/calmodulin-dependent protein kinase ii delta, PIK3CG - phosphatidylinositol-4,5-bisphosphate 3-kinase, catalytic subunit gamma, NFE2L2 - nuclear factor (erythroid-derived 2)-like 2, PTGER4 - prostaglandin e receptor 4 (subtype ep4), CASR - calcium-sensing re…
GO:0007010	cytoskeleton organization	0.000228	0.0187	1.76	7194	549	305	41	0.0746812	[GFAP - glial fibrillary acidic protein, PDLIM5 - pdz and lim domain 5, SPTAN1 - spectrin, alpha, non-erythrocytic 1, SHC1 - shc (src homology 2 domain containing) transforming protein 1, CNN1 - calponin 1, basic, smooth muscle, LIMK1 - lim domain kinase 1, RAF1 - v-raf-1 murine leukemia viral oncogene homolog 1, ATXN7 - ataxin 7, DCX - doublecortin, PDPK1 - 3-phosphoinositide dependent protein k…
GO:0009725	response to hormone	0.000502	0.0303	1.76	7194	497	305	37	0.0744467	[PRKAA1 - protein kinase, amp-activated, alpha 1 catalytic subunit, EEF2K - eukaryotic elongation factor-2 kinase, RANGAP1 - ran gtpase activating protein 1, IRS1 - insulin receptor substrate 1, PPP1R9B - protein phosphatase 1, regulatory subunit 9b, HMGB2 - high mobility group box 2, GCNT1 - glucosaminyl (n-acetyl) transferase 1, core 2, NFE2L2 - nuclear factor (erythroid-derived 2)-like 2, PTGE…
GO:1901700	response to oxygen-containing compound	7.05e-07	0.000272	1.74	7194	989	305	73	0.0738119	[PRKAA1 - protein kinase, amp-activated, alpha 1 catalytic subunit, PPP1R9B - protein phosphatase 1, regulatory subunit 9b, HMGB2 - high mobility group box 2, GCNT1 - glucosaminyl (n-acetyl) transferase 1, core 2, CASR - calcium-sensing receptor, IRS2 - insulin receptor substrate 2, PSEN1 - presenilin 1, MAP1B - microtubule-associated protein 1b, LDHA - lactate dehydrogenase a, DRD1 - dopamine re…
GO:0042221	response to chemical	8.64e-13	1.2e-08	1.74	7194	1780	305	131	0.0735955	[BRAF - v-raf murine sarcoma viral oncogene homolog b, ABCA1 - atp-binding cassette, sub-family a (abc1), member 1, ANXA7 - annexin a7, GCNT1 - glucosaminyl (n-acetyl) transferase 1, core 2, PSEN1 - presenilin 1, LDHA - lactate dehydrogenase a, BTK - bruton agammaglobulinemia tyrosine kinase, P2RY4 - pyrimidinergic receptor p2y, g-protein coupled, 4, EIF4E - eukaryotic translation initiation fact…
GO:0051338	regulation of transferase activity	1.1e-05	0.00189	1.73	7194	818	305	60	0.0733496	[PRKAA1 - protein kinase, amp-activated, alpha 1 catalytic subunit, IKBKG - inhibitor of kappa light polypeptide gene enhancer in b-cells, kinase gamma, SYK - spleen tyrosine kinase, WNK1 - wnk lysine deficient protein kinase 1, MAP3K8 - mitogen-activated protein kinase kinase kinase 8, BRAF - v-raf murine sarcoma viral oncogene homolog b, LIMK1 - lim domain kinase 1, INCENP - inner centromere pr…
GO:0051347	positive regulation of transferase activity	0.000307	0.0218	1.72	7194	575	305	42	0.0730435	[PRKAA1 - protein kinase, amp-activated, alpha 1 catalytic subunit, SHC1 - shc (src homology 2 domain containing) transforming protein 1, IKBKG - inhibitor of kappa light polypeptide gene enhancer in b-cells, kinase gamma, SYK - spleen tyrosine kinase, WNK1 - wnk lysine deficient protein kinase 1, MAP3K8 - mitogen-activated protein kinase kinase kinase 8, IRS1 - insulin receptor substrate 1, BRAF…
GO:0043549	regulation of kinase activity	3.5e-05	0.00487	1.72	7194	756	305	55	0.0727513	[PRKAA1 - protein kinase, amp-activated, alpha 1 catalytic subunit, SYK - spleen tyrosine kinase, IKBKG - inhibitor of kappa light polypeptide gene enhancer in b-cells, kinase gamma, WNK1 - wnk lysine deficient protein kinase 1, MAP3K8 - mitogen-activated protein kinase kinase kinase 8, BRAF - v-raf murine sarcoma viral oncogene homolog b, INCENP - inner centromere protein antigens 135/155kda, IR…
GO:0045859	regulation of protein kinase activity	0.00013	0.0124	1.71	7194	662	305	48	0.0725076	[PRKAA1 - protein kinase, amp-activated, alpha 1 catalytic subunit, SHC1 - shc (src homology 2 domain containing) transforming protein 1, IKBKG - inhibitor of kappa light polypeptide gene enhancer in b-cells, kinase gamma, SYK - spleen tyrosine kinase, WNK1 - wnk lysine deficient protein kinase 1, MAP3K8 - mitogen-activated protein kinase kinase kinase 8, BRAF - v-raf murine sarcoma viral oncogen…
GO:0007154	cell communication	0.000326	0.0219	1.7	7194	595	305	43	0.0722689	[PRKAA1 - protein kinase, amp-activated, alpha 1 catalytic subunit, IFI16 - interferon, gamma-inducible protein 16, TFEB - transcription factor eb, PKP4 - plakophilin 4, TP53 - tumor protein p53, NFE2L2 - nuclear factor (erythroid-derived 2)-like 2, CASR - calcium-sensing receptor, GABRG2 - gamma-aminobutyric acid (gaba) a receptor, gamma 2, CHRM2 - cholinergic receptor, muscarinic 2, GABRB2 - ga…
GO:0010033	response to organic substance	2.59e-09	3.27e-06	1.69	7194	1497	305	107	0.0714763	[ABCA1 - atp-binding cassette, sub-family a (abc1), member 1, GCNT1 - glucosaminyl (n-acetyl) transferase 1, core 2, ANXA7 - annexin a7, PSEN1 - presenilin 1, LDHA - lactate dehydrogenase a, BTK - bruton agammaglobulinemia tyrosine kinase, P2RY4 - pyrimidinergic receptor p2y, g-protein coupled, 4, EIF4E - eukaryotic translation initiation factor 4e, CFLAR - casp8 and fadd-like apoptosis regulator…
GO:0032940	secretion by cell	0.000998	0.0492	1.68	7194	534	305	38	0.071161	[ACTN1 - actinin, alpha 1, SPTAN1 - spectrin, alpha, non-erythrocytic 1, SYK - spleen tyrosine kinase, LTA4H - leukotriene a4 hydrolase, EEF1A1 - eukaryotic translation elongation factor 1 alpha 1, RAF1 - v-raf-1 murine leukemia viral oncogene homolog 1, ABCA1 - atp-binding cassette, sub-family a (abc1), member 1, PIK3CG - phosphatidylinositol-4,5-bisphosphate 3-kinase, catalytic subunit gamma, I…
GO:0048513	animal organ development	3.55e-05	0.00484	1.67	7194	831	305	59	0.0709988	[PDLIM5 - pdz and lim domain 5, HMGB2 - high mobility group box 2, TFEB - transcription factor eb, ADRBK1 - adrenergic, beta, receptor kinase 1, RPL10 - ribosomal protein l10, FLNB - filamin b, beta, IRS2 - insulin receptor substrate 2, PSEN1 - presenilin 1, LDHA - lactate dehydrogenase a, CTNND1 - catenin (cadherin-associated protein), delta 1, CTNNB1 - catenin (cadherin-associated protein), bet…
GO:0044087	regulation of cellular component biogenesis	0.000272	0.0206	1.67	7194	664	305	47	0.0707831	[ZMYND8 - zinc finger, mynd-type containing 8, GFAP - glial fibrillary acidic protein, PRKAA1 - protein kinase, amp-activated, alpha 1 catalytic subunit, PDLIM5 - pdz and lim domain 5, SPTAN1 - spectrin, alpha, non-erythrocytic 1, EEF2K - eukaryotic elongation factor-2 kinase, SYK - spleen tyrosine kinase, LIMK1 - lim domain kinase 1, SPHK1 - sphingosine kinase 1, RAF1 - v-raf-1 murine leukemia v…
GO:0043067	regulation of programmed cell death	9.37e-07	0.000289	1.66	7194	1148	305	81	0.0705575	[PRKAA1 - protein kinase, amp-activated, alpha 1 catalytic subunit, SYK - spleen tyrosine kinase, BRAF - v-raf murine sarcoma viral oncogene homolog b, HMGB2 - high mobility group box 2, CAMK2D - calcium/calmodulin-dependent protein kinase ii delta, CAMK2A - calcium/calmodulin-dependent protein kinase ii alpha, CARD11 - caspase recruitment domain family, member 11, RPL10 - ribosomal protein l10, …
GO:0042981	regulation of apoptotic process	1.26e-06	0.000366	1.66	7194	1137	305	80	0.0703606	[PRKAA1 - protein kinase, amp-activated, alpha 1 catalytic subunit, SYK - spleen tyrosine kinase, BRAF - v-raf murine sarcoma viral oncogene homolog b, HMGB2 - high mobility group box 2, CAMK2D - calcium/calmodulin-dependent protein kinase ii delta, CAMK2A - calcium/calmodulin-dependent protein kinase ii alpha, CARD11 - caspase recruitment domain family, member 11, RPL10 - ribosomal protein l10, …
GO:0003008	system process	0.000207	0.0173	1.62	7194	788	305	54	0.0685279	[PPP1R9B - protein phosphatase 1, regulatory subunit 9b, CAMK2D - calcium/calmodulin-dependent protein kinase ii delta, ADRBK1 - adrenergic, beta, receptor kinase 1, CASR - calcium-sensing receptor, PSEN1 - presenilin 1, DRD1 - dopamine receptor d1, NOS3 - nitric oxide synthase 3 (endothelial cell), KCNMA1 - potassium large conductance calcium-activated channel, subfamily m, alpha member 1, AKT1 …
GO:0010941	regulation of cell death	2.03e-06	0.000512	1.61	7194	1228	305	84	0.0684039	[PRKAA1 - protein kinase, amp-activated, alpha 1 catalytic subunit, SYK - spleen tyrosine kinase, IKBKG - inhibitor of kappa light polypeptide gene enhancer in b-cells, kinase gamma, BRAF - v-raf murine sarcoma viral oncogene homolog b, HMGB2 - high mobility group box 2, CAMK2D - calcium/calmodulin-dependent protein kinase ii delta, CAMK2A - calcium/calmodulin-dependent protein kinase ii alpha, C…
GO:0035556	intracellular signal transduction	1.4e-06	0.000398	1.61	7194	1276	305	87	0.0681818	[PRKAA1 - protein kinase, amp-activated, alpha 1 catalytic subunit, SPTAN1 - spectrin, alpha, non-erythrocytic 1, IFI16 - interferon, gamma-inducible protein 16, IKBKG - inhibitor of kappa light polypeptide gene enhancer in b-cells, kinase gamma, WNK1 - wnk lysine deficient protein kinase 1, MAP3K8 - mitogen-activated protein kinase kinase kinase 8, PPP1R9B - protein phosphatase 1, regulatory sub…
GO:0044093	positive regulation of molecular function	9.02e-07	0.000285	1.61	7194	1322	305	90	0.0680787	[PRKAA1 - protein kinase, amp-activated, alpha 1 catalytic subunit, IFI16 - interferon, gamma-inducible protein 16, SYK - spleen tyrosine kinase, IKBKG - inhibitor of kappa light polypeptide gene enhancer in b-cells, kinase gamma, WNK1 - wnk lysine deficient protein kinase 1, MAP3K8 - mitogen-activated protein kinase kinase kinase 8, BRAF - v-raf murine sarcoma viral oncogene homolog b, HMGB2 - h…
GO:0045597	positive regulation of cell differentiation	0.000515	0.0309	1.6	7194	721	305	49	0.0679612	[ZMYND8 - zinc finger, mynd-type containing 8, AP2A1 - adaptor-related protein complex 2, alpha 1 subunit, SASH3 - sam and sh3 domain containing 3, SYK - spleen tyrosine kinase, LIMK1 - lim domain kinase 1, HMGB2 - high mobility group box 2, FLNA - filamin a, alpha, PSEN1 - presenilin 1, MAP1B - microtubule-associated protein 1b, BTK - bruton agammaglobulinemia tyrosine kinase, CTNNB1 - catenin (…
GO:0009605	response to external stimulus	3.46e-05	0.00486	1.6	7194	1002	305	68	0.0678643	[HNRNPUL1 - heterogeneous nuclear ribonucleoprotein u-like 1, PRKAA1 - protein kinase, amp-activated, alpha 1 catalytic subunit, IFI16 - interferon, gamma-inducible protein 16, IKBKG - inhibitor of kappa light polypeptide gene enhancer in b-cells, kinase gamma, SYK - spleen tyrosine kinase, HMGB2 - high mobility group box 2, TFEB - transcription factor eb, CASR - calcium-sensing receptor, CHRM2 -…
GO:0048878	chemical homeostasis	0.000809	0.0428	1.6	7194	678	305	46	0.0678466	[PRKAA1 - protein kinase, amp-activated, alpha 1 catalytic subunit, NOX5 - nadph oxidase, ef-hand calcium binding domain 5, KLHL3 - kelch-like family member 3, WNK1 - wnk lysine deficient protein kinase 1, IRS1 - insulin receptor substrate 1, CAMK2D - calcium/calmodulin-dependent protein kinase ii delta, ABCA1 - atp-binding cassette, sub-family a (abc1), member 1, PIK3CG - phosphatidylinositol-4,…
GO:0032879	regulation of localization	1.42e-08	1.1e-05	1.57	7194	1804	305	120	0.0665188	[ZMYND8 - zinc finger, mynd-type containing 8, BRAF - v-raf murine sarcoma viral oncogene homolog b, ABCA1 - atp-binding cassette, sub-family a (abc1), member 1, FLNA - filamin a, alpha, PSEN1 - presenilin 1, LGALS3 - lectin, galactoside-binding, soluble, 3, APC - adenomatous polyposis coli, P2RY4 - pyrimidinergic receptor p2y, g-protein coupled, 4, TBC1D4 - tbc1 domain family, member 4, RGS2 - r…
GO:0051094	positive regulation of developmental process	0.000255	0.0198	1.53	7194	989	305	64	0.0647118	[ZMYND8 - zinc finger, mynd-type containing 8, AP2A1 - adaptor-related protein complex 2, alpha 1 subunit, PRKAA1 - protein kinase, amp-activated, alpha 1 catalytic subunit, SASH3 - sam and sh3 domain containing 3, SYK - spleen tyrosine kinase, HMGB2 - high mobility group box 2, LIMK1 - lim domain kinase 1, FLNA - filamin a, alpha, PSEN1 - presenilin 1, MAP1B - microtubule-associated protein 1b, …
GO:0042592	homeostatic process	0.000451	0.0278	1.52	7194	930	305	60	0.0645161	[PRKAA1 - protein kinase, amp-activated, alpha 1 catalytic subunit, NOX5 - nadph oxidase, ef-hand calcium binding domain 5, SASH3 - sam and sh3 domain containing 3, WNK1 - wnk lysine deficient protein kinase 1, ABCA1 - atp-binding cassette, sub-family a (abc1), member 1, CAMK2D - calcium/calmodulin-dependent protein kinase ii delta, CARD11 - caspase recruitment domain family, member 11, CASR - ca…
GO:0033554	cellular response to stress	0.000125	0.0123	1.52	7194	1103	305	71	0.0643699	[PRKAA1 - protein kinase, amp-activated, alpha 1 catalytic subunit, NOX5 - nadph oxidase, ef-hand calcium binding domain 5, GFPT1 - glutamine--fructose-6-phosphate transaminase 1, IFI16 - interferon, gamma-inducible protein 16, IKBKG - inhibitor of kappa light polypeptide gene enhancer in b-cells, kinase gamma, MAP3K8 - mitogen-activated protein kinase kinase kinase 8, HMGB2 - high mobility group…
GO:0051240	positive regulation of multicellular organismal process	5.76e-05	0.00679	1.5	7194	1276	305	81	0.0634796	[ZMYND8 - zinc finger, mynd-type containing 8, PRKAA1 - protein kinase, amp-activated, alpha 1 catalytic subunit, AP2A1 - adaptor-related protein complex 2, alpha 1 subunit, SASH3 - sam and sh3 domain containing 3, IFI16 - interferon, gamma-inducible protein 16, SYK - spleen tyrosine kinase, LIMK1 - lim domain kinase 1, HMGB2 - high mobility group box 2, ABCA1 - atp-binding cassette, sub-family a…
GO:0006464	cellular protein modification process	8.77e-07	0.00029	1.49	7194	1787	305	113	0.0632345	[SPTAN1 - spectrin, alpha, non-erythrocytic 1, GFPT1 - glutamine--fructose-6-phosphate transaminase 1, IKBKG - inhibitor of kappa light polypeptide gene enhancer in b-cells, kinase gamma, MAP3K8 - mitogen-activated protein kinase kinase kinase 8, LIMK1 - lim domain kinase 1, BRAF - v-raf murine sarcoma viral oncogene homolog b, CDC27 - cell division cycle 27, GCNT1 - glucosaminyl (n-acetyl) trans…
GO:0036211	protein modification process	8.77e-07	0.000284	1.49	7194	1787	305	113	0.0632345	[SPTAN1 - spectrin, alpha, non-erythrocytic 1, GFPT1 - glutamine--fructose-6-phosphate transaminase 1, IKBKG - inhibitor of kappa light polypeptide gene enhancer in b-cells, kinase gamma, MAP3K8 - mitogen-activated protein kinase kinase kinase 8, LIMK1 - lim domain kinase 1, BRAF - v-raf murine sarcoma viral oncogene homolog b, CDC27 - cell division cycle 27, GCNT1 - glucosaminyl (n-acetyl) trans…
GO:0042325	regulation of phosphorylation	5.89e-05	0.00683	1.49	7194	1297	305	82	0.0632228	[PRKAA1 - protein kinase, amp-activated, alpha 1 catalytic subunit, SYK - spleen tyrosine kinase, IKBKG - inhibitor of kappa light polypeptide gene enhancer in b-cells, kinase gamma, WNK1 - wnk lysine deficient protein kinase 1, MAP3K8 - mitogen-activated protein kinase kinase kinase 8, PPP1R9B - protein phosphatase 1, regulatory subunit 9b, BRAF - v-raf murine sarcoma viral oncogene homolog b, C…
GO:0045595	regulation of cell differentiation	7.01e-05	0.00786	1.49	7194	1283	305	81	0.0631333	[ZMYND8 - zinc finger, mynd-type containing 8, AP2A1 - adaptor-related protein complex 2, alpha 1 subunit, PDLIM5 - pdz and lim domain 5, SASH3 - sam and sh3 domain containing 3, SYK - spleen tyrosine kinase, LIMK1 - lim domain kinase 1, HMGB2 - high mobility group box 2, ABCA1 - atp-binding cassette, sub-family a (abc1), member 1, CAMK2A - calcium/calmodulin-dependent protein kinase ii alpha, CA…
GO:0006996	organelle organization	0.000121	0.012	1.48	7194	1242	305	78	0.0628019	[GFAP - glial fibrillary acidic protein, SYP - synaptophysin, PDLIM5 - pdz and lim domain 5, SPTAN1 - spectrin, alpha, non-erythrocytic 1, HMGB2 - high mobility group box 2, LIMK1 - lim domain kinase 1, TFEB - transcription factor eb, ABCA1 - atp-binding cassette, sub-family a (abc1), member 1, CAMK2A - calcium/calmodulin-dependent protein kinase ii alpha, DCX - doublecortin, FLNA - filamin a, al…
GO:0044267	cellular protein metabolic process	7.25e-07	0.000272	1.47	7194	1906	305	119	0.0624344	[SPTAN1 - spectrin, alpha, non-erythrocytic 1, GFPT1 - glutamine--fructose-6-phosphate transaminase 1, IKBKG - inhibitor of kappa light polypeptide gene enhancer in b-cells, kinase gamma, MAP3K8 - mitogen-activated protein kinase kinase kinase 8, LIMK1 - lim domain kinase 1, BRAF - v-raf murine sarcoma viral oncogene homolog b, CDC27 - cell division cycle 27, GCNT1 - glucosaminyl (n-acetyl) trans…
GO:0002682	regulation of immune system process	0.000398	0.0251	1.47	7194	1125	305	70	0.0622222	[KIR3DL1 - killer cell immunoglobulin-like receptor, three domains, long cytoplasmic tail, 1, SASH3 - sam and sh3 domain containing 3, IFI16 - interferon, gamma-inducible protein 16, SYK - spleen tyrosine kinase, IKBKG - inhibitor of kappa light polypeptide gene enhancer in b-cells, kinase gamma, WNK1 - wnk lysine deficient protein kinase 1, MAP3K8 - mitogen-activated protein kinase kinase kinase…
GO:0051716	cellular response to stimulus	5.04e-07	0.000206	1.47	7194	1978	305	123	0.062184	[GFPT1 - glutamine--fructose-6-phosphate transaminase 1, IKBKG - inhibitor of kappa light polypeptide gene enhancer in b-cells, kinase gamma, MAP3K8 - mitogen-activated protein kinase kinase kinase 8, BRAF - v-raf murine sarcoma viral oncogene homolog b, ABCA1 - atp-binding cassette, sub-family a (abc1), member 1, PSEN1 - presenilin 1, BTK - bruton agammaglobulinemia tyrosine kinase, HABP4 - hyal…
GO:0043085	positive regulation of catalytic activity	0.000566	0.0327	1.47	7194	1078	305	67	0.0621521	[PRKAA1 - protein kinase, amp-activated, alpha 1 catalytic subunit, IFI16 - interferon, gamma-inducible protein 16, IKBKG - inhibitor of kappa light polypeptide gene enhancer in b-cells, kinase gamma, SYK - spleen tyrosine kinase, WNK1 - wnk lysine deficient protein kinase 1, MAP3K8 - mitogen-activated protein kinase kinase kinase 8, BRAF - v-raf murine sarcoma viral oncogene homolog b, HMGB2 - h…
GO:2000026	regulation of multicellular organismal development	5.95e-05	0.00683	1.46	7194	1440	305	89	0.0618056	[ZMYND8 - zinc finger, mynd-type containing 8, AP2A1 - adaptor-related protein complex 2, alpha 1 subunit, PRKAA1 - protein kinase, amp-activated, alpha 1 catalytic subunit, PDLIM5 - pdz and lim domain 5, SASH3 - sam and sh3 domain containing 3, SYK - spleen tyrosine kinase, WNK1 - wnk lysine deficient protein kinase 1, LIMK1 - lim domain kinase 1, HMGB2 - high mobility group box 2, CAMK2A - calc…
GO:0051239	regulation of multicellular organismal process	2.48e-07	0.000123	1.45	7194	2167	305	133	0.0613752	[ZMYND8 - zinc finger, mynd-type containing 8, PDLIM5 - pdz and lim domain 5, SASH3 - sam and sh3 domain containing 3, LIMK1 - lim domain kinase 1, ABCA1 - atp-binding cassette, sub-family a (abc1), member 1, CARD11 - caspase recruitment domain family, member 11, FLNA - filamin a, alpha, PSEN1 - presenilin 1, BTK - bruton agammaglobulinemia tyrosine kinase, LGALS3 - lectin, galactoside-binding, s…
GO:0043412	macromolecule modification	4.29e-06	0.000876	1.45	7194	1842	305	113	0.0613464	[SPTAN1 - spectrin, alpha, non-erythrocytic 1, GFPT1 - glutamine--fructose-6-phosphate transaminase 1, IKBKG - inhibitor of kappa light polypeptide gene enhancer in b-cells, kinase gamma, MAP3K8 - mitogen-activated protein kinase kinase kinase 8, LIMK1 - lim domain kinase 1, BRAF - v-raf murine sarcoma viral oncogene homolog b, CDC27 - cell division cycle 27, GCNT1 - glucosaminyl (n-acetyl) trans…
GO:0065009	regulation of molecular function	4.49e-07	0.000189	1.44	7194	2166	305	132	0.0609418	[IKBKG - inhibitor of kappa light polypeptide gene enhancer in b-cells, kinase gamma, MAP3K8 - mitogen-activated protein kinase kinase kinase 8, LIMK1 - lim domain kinase 1, BRAF - v-raf murine sarcoma viral oncogene homolog b, CARD11 - caspase recruitment domain family, member 11, PKP4 - plakophilin 4, INCENP - inner centromere protein antigens 135/155kda, FLNA - filamin a, alpha, PSEN1 - presen…
GO:0051128	regulation of cellular component organization	3.72e-05	0.00493	1.41	7194	1734	305	104	0.0599769	[ZMYND8 - zinc finger, mynd-type containing 8, GFAP - glial fibrillary acidic protein, SPTAN1 - spectrin, alpha, non-erythrocytic 1, PDLIM5 - pdz and lim domain 5, LIMK1 - lim domain kinase 1, ABCA1 - atp-binding cassette, sub-family a (abc1), member 1, CDC27 - cell division cycle 27, FLNA - filamin a, alpha, PSEN1 - presenilin 1, MKI67 - antigen identified by monoclonal antibody ki-67, LGALS3 - …
GO:0019220	regulation of phosphate metabolic process	0.000285	0.0213	1.41	7194	1419	305	85	0.0599013	[PRKAA1 - protein kinase, amp-activated, alpha 1 catalytic subunit, SYK - spleen tyrosine kinase, IKBKG - inhibitor of kappa light polypeptide gene enhancer in b-cells, kinase gamma, WNK1 - wnk lysine deficient protein kinase 1, MAP3K8 - mitogen-activated protein kinase kinase kinase 8, PPP1R9B - protein phosphatase 1, regulatory subunit 9b, BRAF - v-raf murine sarcoma viral oncogene homolog b, C…
GO:0051174	regulation of phosphorus metabolic process	0.000285	0.0212	1.41	7194	1419	305	85	0.0599013	[PRKAA1 - protein kinase, amp-activated, alpha 1 catalytic subunit, SYK - spleen tyrosine kinase, IKBKG - inhibitor of kappa light polypeptide gene enhancer in b-cells, kinase gamma, WNK1 - wnk lysine deficient protein kinase 1, MAP3K8 - mitogen-activated protein kinase kinase kinase 8, PPP1R9B - protein phosphatase 1, regulatory subunit 9b, BRAF - v-raf murine sarcoma viral oncogene homolog b, C…
GO:0050793	regulation of developmental process	3.8e-05	0.00498	1.41	7194	1777	305	106	0.0596511	[ZMYND8 - zinc finger, mynd-type containing 8, PDLIM5 - pdz and lim domain 5, SASH3 - sam and sh3 domain containing 3, LIMK1 - lim domain kinase 1, ABCA1 - atp-binding cassette, sub-family a (abc1), member 1, CARD11 - caspase recruitment domain family, member 11, FLNA - filamin a, alpha, PSEN1 - presenilin 1, BTK - bruton agammaglobulinemia tyrosine kinase, LGALS3 - lectin, galactoside-binding, s…
GO:0023056	positive regulation of signaling	0.000668	0.0371	1.4	7194	1351	305	80	0.0592154	[PRKAA1 - protein kinase, amp-activated, alpha 1 catalytic subunit, SYK - spleen tyrosine kinase, IKBKG - inhibitor of kappa light polypeptide gene enhancer in b-cells, kinase gamma, WNK1 - wnk lysine deficient protein kinase 1, MAP3K8 - mitogen-activated protein kinase kinase kinase 8, BRAF - v-raf murine sarcoma viral oncogene homolog b, CARD11 - caspase recruitment domain family, member 11, CA…
GO:0010647	positive regulation of cell communication	0.000958	0.0476	1.38	7194	1346	305	79	0.0586924	[PRKAA1 - protein kinase, amp-activated, alpha 1 catalytic subunit, SYK - spleen tyrosine kinase, IKBKG - inhibitor of kappa light polypeptide gene enhancer in b-cells, kinase gamma, WNK1 - wnk lysine deficient protein kinase 1, MAP3K8 - mitogen-activated protein kinase kinase kinase 8, BRAF - v-raf murine sarcoma viral oncogene homolog b, CARD11 - caspase recruitment domain family, member 11, CA…
GO:0051234	establishment of localization	2.96e-05	0.00433	1.38	7194	1980	305	116	0.0585859	[SPTAN1 - spectrin, alpha, non-erythrocytic 1, IKBKG - inhibitor of kappa light polypeptide gene enhancer in b-cells, kinase gamma, BRAF - v-raf murine sarcoma viral oncogene homolog b, ABCA1 - atp-binding cassette, sub-family a (abc1), member 1, FLNA - filamin a, alpha, INCENP - inner centromere protein antigens 135/155kda, PSEN1 - presenilin 1, CYTH2 - cytohesin 2, BTK - bruton agammaglobulinem…
GO:0051179	localization	7.67e-06	0.0014	1.37	7194	2272	305	132	0.0580986	[SPTAN1 - spectrin, alpha, non-erythrocytic 1, IKBKG - inhibitor of kappa light polypeptide gene enhancer in b-cells, kinase gamma, BRAF - v-raf murine sarcoma viral oncogene homolog b, ABCA1 - atp-binding cassette, sub-family a (abc1), member 1, INCENP - inner centromere protein antigens 135/155kda, FLNA - filamin a, alpha, PSEN1 - presenilin 1, CYTH2 - cytohesin 2, BTK - bruton agammaglobulinem…
GO:0065008	regulation of biological quality	1.05e-05	0.00183	1.37	7194	2241	305	130	0.0580098	[ZMYND8 - zinc finger, mynd-type containing 8, SASH3 - sam and sh3 domain containing 3, SPTAN1 - spectrin, alpha, non-erythrocytic 1, ABCA1 - atp-binding cassette, sub-family a (abc1), member 1, CARD11 - caspase recruitment domain family, member 11, FLNA - filamin a, alpha, PSEN1 - presenilin 1, BTK - bruton agammaglobulinemia tyrosine kinase, APC - adenomatous polyposis coli, P2RY4 - pyrimidiner…
GO:0019538	protein metabolic process	2.79e-05	0.00412	1.35	7194	2194	305	126	0.0574294	[SPTAN1 - spectrin, alpha, non-erythrocytic 1, GFPT1 - glutamine--fructose-6-phosphate transaminase 1, IKBKG - inhibitor of kappa light polypeptide gene enhancer in b-cells, kinase gamma, MAP3K8 - mitogen-activated protein kinase kinase kinase 8, LIMK1 - lim domain kinase 1, BRAF - v-raf murine sarcoma viral oncogene homolog b, CDC27 - cell division cycle 27, GCNT1 - glucosaminyl (n-acetyl) trans…
GO:0050790	regulation of catalytic activity	0.00058	0.0334	1.34	7194	1746	305	99	0.056701	[IKBKG - inhibitor of kappa light polypeptide gene enhancer in b-cells, kinase gamma, MAP3K8 - mitogen-activated protein kinase kinase kinase 8, BRAF - v-raf murine sarcoma viral oncogene homolog b, LIMK1 - lim domain kinase 1, PKP4 - plakophilin 4, INCENP - inner centromere protein antigens 135/155kda, PSEN1 - presenilin 1, CYTH2 - cytohesin 2, LGALS3 - lectin, galactoside-binding, soluble, 3, A…
GO:0048584	positive regulation of response to stimulus	0.000685	0.0373	1.34	7194	1711	305	97	0.056692	[SASH3 - sam and sh3 domain containing 3, IKBKG - inhibitor of kappa light polypeptide gene enhancer in b-cells, kinase gamma, MAP3K8 - mitogen-activated protein kinase kinase kinase 8, BRAF - v-raf murine sarcoma viral oncogene homolog b, LIMK1 - lim domain kinase 1, CARD11 - caspase recruitment domain family, member 11, FLNA - filamin a, alpha, PSEN1 - presenilin 1, BTK - bruton agammaglobuline…
GO:0006810	transport	0.000306	0.0218	1.34	7194	1888	305	107	0.0566737	[SPTAN1 - spectrin, alpha, non-erythrocytic 1, ABCA1 - atp-binding cassette, sub-family a (abc1), member 1, FLNA - filamin a, alpha, PSEN1 - presenilin 1, CYTH2 - cytohesin 2, BTK - bruton agammaglobulinemia tyrosine kinase, HABP4 - hyaluronan binding protein 4, LGALS3 - lectin, galactoside-binding, soluble, 3, P2RY4 - pyrimidinergic receptor p2y, g-protein coupled, 4, EIF4E - eukaryotic translat…
GO:0050896	response to stimulus	9.35e-08	5.65e-05	1.33	7194	3163	305	179	0.0565918	[GFPT1 - glutamine--fructose-6-phosphate transaminase 1, IKBKG - inhibitor of kappa light polypeptide gene enhancer in b-cells, kinase gamma, MAP3K8 - mitogen-activated protein kinase kinase kinase 8, BRAF - v-raf murine sarcoma viral oncogene homolog b, ABCA1 - atp-binding cassette, sub-family a (abc1), member 1, ANXA7 - annexin a7, GCNT1 - glucosaminyl (n-acetyl) transferase 1, core 2, FLNA - f…
GO:0023051	regulation of signaling	3.66e-05	0.00494	1.32	7194	2426	305	136	0.0560594	[ZMYND8 - zinc finger, mynd-type containing 8, IKBKG - inhibitor of kappa light polypeptide gene enhancer in b-cells, kinase gamma, MAP3K8 - mitogen-activated protein kinase kinase kinase 8, BRAF - v-raf murine sarcoma viral oncogene homolog b, ABCA1 - atp-binding cassette, sub-family a (abc1), member 1, CARD11 - caspase recruitment domain family, member 11, FLNA - filamin a, alpha, PSEN1 - prese…
GO:0010646	regulation of cell communication	4.11e-05	0.0052	1.32	7194	2409	305	135	0.0560399	[ZMYND8 - zinc finger, mynd-type containing 8, IKBKG - inhibitor of kappa light polypeptide gene enhancer in b-cells, kinase gamma, MAP3K8 - mitogen-activated protein kinase kinase kinase 8, BRAF - v-raf murine sarcoma viral oncogene homolog b, ABCA1 - atp-binding cassette, sub-family a (abc1), member 1, CARD11 - caspase recruitment domain family, member 11, FLNA - filamin a, alpha, PSEN1 - prese…
GO:1901564	organonitrogen compound metabolic process	0.000111	0.0114	1.29	7194	2544	305	139	0.0546384	[SPTAN1 - spectrin, alpha, non-erythrocytic 1, GFPT1 - glutamine--fructose-6-phosphate transaminase 1, IKBKG - inhibitor of kappa light polypeptide gene enhancer in b-cells, kinase gamma, MAP3K8 - mitogen-activated protein kinase kinase kinase 8, LIMK1 - lim domain kinase 1, BRAF - v-raf murine sarcoma viral oncogene homolog b, CDC27 - cell division cycle 27, CARD11 - caspase recruitment domain f…
GO:0016043	cellular component organization	3.25e-05	0.00466	1.29	7194	2803	305	153	0.0545844	[GFAP - glial fibrillary acidic protein, VPS72 - vacuolar protein sorting 72 homolog (s. cerevisiae), SPTAN1 - spectrin, alpha, non-erythrocytic 1, PDLIM5 - pdz and lim domain 5, IKBKG - inhibitor of kappa light polypeptide gene enhancer in b-cells, kinase gamma, LIMK1 - lim domain kinase 1, ABCA1 - atp-binding cassette, sub-family a (abc1), member 1, PKP4 - plakophilin 4, ANXA7 - annexin a7, DCX…
GO:0009966	regulation of signal transduction	0.000588	0.0337	1.29	7194	2182	305	119	0.0545371	[ZMYND8 - zinc finger, mynd-type containing 8, IKBKG - inhibitor of kappa light polypeptide gene enhancer in b-cells, kinase gamma, MAP3K8 - mitogen-activated protein kinase kinase kinase 8, BRAF - v-raf murine sarcoma viral oncogene homolog b, ABCA1 - atp-binding cassette, sub-family a (abc1), member 1, CARD11 - caspase recruitment domain family, member 11, FLNA - filamin a, alpha, PSEN1 - prese…
GO:0071840	cellular component organization or biogenesis	4.3e-05	0.00539	1.28	7194	2816	305	153	0.0543324	[GFAP - glial fibrillary acidic protein, VPS72 - vacuolar protein sorting 72 homolog (s. cerevisiae), SPTAN1 - spectrin, alpha, non-erythrocytic 1, PDLIM5 - pdz and lim domain 5, IKBKG - inhibitor of kappa light polypeptide gene enhancer in b-cells, kinase gamma, LIMK1 - lim domain kinase 1, ABCA1 - atp-binding cassette, sub-family a (abc1), member 1, PKP4 - plakophilin 4, ANXA7 - annexin a7, DCX…
GO:0007165	signal transduction	4.11e-05	0.00524	1.26	7194	3113	305	166	0.0533248	[SPTAN1 - spectrin, alpha, non-erythrocytic 1, GFPT1 - glutamine--fructose-6-phosphate transaminase 1, IKBKG - inhibitor of kappa light polypeptide gene enhancer in b-cells, kinase gamma, MAP3K8 - mitogen-activated protein kinase kinase kinase 8, BRAF - v-raf murine sarcoma viral oncogene homolog b, LIMK1 - lim domain kinase 1, ABCA1 - atp-binding cassette, sub-family a (abc1), member 1, CARD11 -…
GO:0044260	cellular macromolecule metabolic process	0.000617	0.0352	1.25	7194	2519	305	134	0.0531957	[SPTAN1 - spectrin, alpha, non-erythrocytic 1, GFPT1 - glutamine--fructose-6-phosphate transaminase 1, IKBKG - inhibitor of kappa light polypeptide gene enhancer in b-cells, kinase gamma, MAP3K8 - mitogen-activated protein kinase kinase kinase 8, LIMK1 - lim domain kinase 1, BRAF - v-raf murine sarcoma viral oncogene homolog b, CDC27 - cell division cycle 27, GCNT1 - glucosaminyl (n-acetyl) trans…
GO:0032502	developmental process	0.000371	0.0242	1.24	7194	2855	305	150	0.0525394	[VPS72 - vacuolar protein sorting 72 homolog (s. cerevisiae), PDLIM5 - pdz and lim domain 5, LIMK1 - lim domain kinase 1, BRAF - v-raf murine sarcoma viral oncogene homolog b, CARD11 - caspase recruitment domain family, member 11, GCNT1 - glucosaminyl (n-acetyl) transferase 1, core 2, ANXA7 - annexin a7, DCX - doublecortin, FLNA - filamin a, alpha, FLNB - filamin b, beta, PSEN1 - presenilin 1, LD…
GO:0048523	negative regulation of cellular process	0.000309	0.0218	1.24	7194	2960	305	155	0.0523649	[ZMYND8 - zinc finger, mynd-type containing 8, VPS72 - vacuolar protein sorting 72 homolog (s. cerevisiae), SPTAN1 - spectrin, alpha, non-erythrocytic 1, IKBKG - inhibitor of kappa light polypeptide gene enhancer in b-cells, kinase gamma, LIMK1 - lim domain kinase 1, BRAF - v-raf murine sarcoma viral oncogene homolog b, ABCA1 - atp-binding cassette, sub-family a (abc1), member 1, FLNA - filamin a…
GO:0048583	regulation of response to stimulus	0.000676	0.037	1.23	7194	2865	305	149	0.052007	[ZMYND8 - zinc finger, mynd-type containing 8, SASH3 - sam and sh3 domain containing 3, IKBKG - inhibitor of kappa light polypeptide gene enhancer in b-cells, kinase gamma, MAP3K8 - mitogen-activated protein kinase kinase kinase 8, LIMK1 - lim domain kinase 1, BRAF - v-raf murine sarcoma viral oncogene homolog b, ABCA1 - atp-binding cassette, sub-family a (abc1), member 1, CARD11 - caspase recrui…

## Sheet: PTPN1CEBPSNAI1
GO Term	Description	P-value	FDR q-value	Enrichment	N	B	n	b	b/B	Genes
GO:0010750	positive regulation of nitric oxide mediated signal transduction	0.000409	0.00839	49.27	7194	2	146	2	1	[EGFR - epidermal growth factor receptor, INS - insulin]
GO:0001660	fever generation	0.000409	0.00838	49.27	7194	2	146	2	1	[IL1B - interleukin 1, beta, IL1A - interleukin 1, alpha]
GO:2001228	regulation of response to gamma radiation	0.000409	0.00837	49.27	7194	2	146	2	1	[ATM - ataxia telangiectasia mutated, PRKDC - protein kinase, dna-activated, catalytic polypeptide]
GO:0033277	abortive mitotic cell cycle	0.000409	0.00835	49.27	7194	2	146	2	1	[PTPN11 - protein tyrosine phosphatase, non-receptor type 11, PTPN6 - protein tyrosine phosphatase, non-receptor type 6]
GO:0086098	angiotensin-activated signaling pathway involved in heart process	0.000409	0.00834	49.27	7194	2	146	2	1	[SRC - v-src avian sarcoma (schmidt-ruppin a-2) viral oncogene homolog, CAV1 - caveolin 1, caveolae protein, 22kda]
GO:0035408	histone H3-T6 phosphorylation	0.000409	0.00833	49.27	7194	2	146	2	1	[PRKCB - protein kinase c, beta, PRKCA - protein kinase c, alpha]
GO:1903031	regulation of microtubule plus-end binding	0.000409	0.00832	49.27	7194	2	146	2	1	[MAPRE1 - microtubule-associated protein, rp/eb family, member 1, MAPRE3 - microtubule-associated protein, rp/eb family, member 3]
GO:1903033	positive regulation of microtubule plus-end binding	0.000409	0.0083	49.27	7194	2	146	2	1	[MAPRE1 - microtubule-associated protein, rp/eb family, member 1, MAPRE3 - microtubule-associated protein, rp/eb family, member 3]
GO:0120041	positive regulation of macrophage proliferation	8.02e-07	3.88e-05	39.42	7194	5	146	4	0.8	[CSF1R - colony stimulating factor 1 receptor, MAPK3 - mitogen-activated protein kinase 3, MAPK1 - mitogen-activated protein kinase 1, PTK2 - protein tyrosine kinase 2]
GO:2000491	positive regulation of hepatic stellate cell activation	3.23e-05	0.001	36.96	7194	4	146	3	0.75	[MYB - v-myb avian myeloblastosis viral oncogene homolog, PDGFRB - platelet-derived growth factor receptor, beta polypeptide, RPS6KA1 - ribosomal protein s6 kinase, 90kda, polypeptide 1]
GO:2000489	regulation of hepatic stellate cell activation	3.23e-05	0.001	36.96	7194	4	146	3	0.75	[MYB - v-myb avian myeloblastosis viral oncogene homolog, RPS6KA1 - ribosomal protein s6 kinase, 90kda, polypeptide 1, PDGFRB - platelet-derived growth factor receptor, beta polypeptide]
GO:0072584	caveolin-mediated endocytosis	3.23e-05	0.000997	36.96	7194	4	146	3	0.75	[MAPK3 - mitogen-activated protein kinase 3, MAPK1 - mitogen-activated protein kinase 1, CAV1 - caveolin 1, caveolae protein, 22kda]
GO:0120040	regulation of macrophage proliferation	2.37e-06	0.000102	32.85	7194	6	146	4	0.666667	[CSF1R - colony stimulating factor 1 receptor, MAPK3 - mitogen-activated protein kinase 3, MAPK1 - mitogen-activated protein kinase 1, PTK2 - protein tyrosine kinase 2]
GO:0033129	positive regulation of histone phosphorylation	1.71e-07	9.69e-06	30.8	7194	8	146	5	0.625	[RPS6KA5 - ribosomal protein s6 kinase, 90kda, polypeptide 5, CCNB1 - cyclin b1, ATM - ataxia telangiectasia mutated, MAPK3 - mitogen-activated protein kinase 3, IL1B - interleukin 1, beta]
GO:0035635	entry of bacterium into host cell	1.71e-07	9.65e-06	30.8	7194	8	146	5	0.625	[GRB2 - growth factor receptor-bound protein 2, SRC - v-src avian sarcoma (schmidt-ruppin a-2) viral oncogene homolog, CTNND1 - catenin (cadherin-associated protein), delta 1, MET - met proto-oncogene, CTNNB1 - catenin (cadherin-associated protein), beta 1, 88kda]
GO:0060397	JAK-STAT cascade involved in growth hormone signaling pathway	2.81e-11	2.87e-09	30.32	7194	13	146	8	0.615385	[GHR - growth hormone receptor, JAK2 - janus kinase 2, STAT3 - signal transducer and activator of transcription 3 (acute-phase response factor), STAT5B - signal transducer and activator of transcription 5b, GH1 - growth hormone 1, STAT5A - signal transducer and activator of transcription 5a, STAT6 - signal transducer and activator of transcription 6, interleukin-4 induced, PTPN1 - protein tyrosin…
GO:1904428	negative regulation of tubulin deacetylation	7.95e-05	0.00213	29.56	7194	5	146	3	0.6	[PRKAA2 - protein kinase, amp-activated, alpha 2 catalytic subunit, PRKAA1 - protein kinase, amp-activated, alpha 1 catalytic subunit, MAPT - microtubule-associated protein tau]
GO:0060020	Bergmann glial cell differentiation	5.44e-06	0.000212	28.16	7194	7	146	4	0.571429	[PTPN11 - protein tyrosine phosphatase, non-receptor type 11, ABL1 - c-abl oncogene 1, non-receptor tyrosine kinase, MAPK3 - mitogen-activated protein kinase 3, MAPK1 - mitogen-activated protein kinase 1]
GO:0060396	growth hormone receptor signaling pathway	7.47e-07	3.66e-05	24.64	7194	10	146	5	0.5	[GHR - growth hormone receptor, JAK2 - janus kinase 2, STAT3 - signal transducer and activator of transcription 3 (acute-phase response factor), GH1 - growth hormone 1, PTK2 - protein tyrosine kinase 2]
GO:1904528	positive regulation of microtubule binding	0.000157	0.00375	24.64	7194	6	146	3	0.5	[MAPRE1 - microtubule-associated protein, rp/eb family, member 1, ABL1 - c-abl oncogene 1, non-receptor tyrosine kinase, MAPRE3 - microtubule-associated protein, rp/eb family, member 3]
GO:0019530	taurine metabolic process	0.000157	0.00375	24.64	7194	6	146	3	0.5	[GHR - growth hormone receptor, STAT5B - signal transducer and activator of transcription 5b, STAT5A - signal transducer and activator of transcription 5a]
GO:0070417	cellular response to cold	0.000157	0.00374	24.64	7194	6	146	3	0.5	[NFKBIA - nuclear factor of kappa light polypeptide gene enhancer in b-cells inhibitor, alpha, EIF2AK3 - eukaryotic translation initiation factor 2-alpha kinase 3, FOXO1 - forkhead box o1]
GO:0060267	positive regulation of respiratory burst	0.000157	0.00374	24.64	7194	6	146	3	0.5	[INSR - insulin receptor, INS - insulin, LBP - lipopolysaccharide binding protein]
GO:0035995	detection of muscle stretch	0.000157	0.00373	24.64	7194	6	146	3	0.5	[CDH2 - cadherin 2, type 1, n-cadherin (neuronal), PTK2 - protein tyrosine kinase 2, CTNNB1 - catenin (cadherin-associated protein), beta 1, 88kda]
GO:0035791	platelet-derived growth factor receptor-beta signaling pathway	0.000157	0.00372	24.64	7194	6	146	3	0.5	[ABL1 - c-abl oncogene 1, non-receptor tyrosine kinase, PDGFRB - platelet-derived growth factor receptor, beta polypeptide, PTPN1 - protein tyrosine phosphatase, non-receptor type 1]
GO:0019694	alkanesulfonate metabolic process	0.000157	0.00372	24.64	7194	6	146	3	0.5	[GHR - growth hormone receptor, STAT5B - signal transducer and activator of transcription 5b, STAT5A - signal transducer and activator of transcription 5a]
GO:0045725	positive regulation of glycogen biosynthetic process	9.62e-08	5.87e-06	22.74	7194	13	146	6	0.461538	[AKT2 - v-akt murine thymoma viral oncogene homolog 2, AKT1 - v-akt murine thymoma viral oncogene homolog 1, INSR - insulin receptor, INS - insulin, IRS1 - insulin receptor substrate 1, DYRK2 - dual-specificity tyrosine-(y)-phosphorylation regulated kinase 2]
GO:0048009	insulin-like growth factor receptor signaling pathway	1.35e-06	6.14e-05	22.4	7194	11	146	5	0.454545	[GHR - growth hormone receptor, IGF1R - insulin-like growth factor 1 receptor, AKT1 - v-akt murine thymoma viral oncogene homolog 1, IRS1 - insulin receptor substrate 1, EIF2AK3 - eukaryotic translation initiation factor 2-alpha kinase 3]
GO:0007077	mitotic nuclear envelope disassembly	1.35e-06	6.12e-05	22.4	7194	11	146	5	0.454545	[PLK1 - polo-like kinase 1, CCNB1 - cyclin b1, CDK1 - cyclin-dependent kinase 1, PRKCB - protein kinase c, beta, PRKCA - protein kinase c, alpha]
GO:1904526	regulation of microtubule binding	1.9e-05	0.000637	21.9	7194	9	146	4	0.444444	[MAPRE1 - microtubule-associated protein, rp/eb family, member 1, ABL1 - c-abl oncogene 1, non-receptor tyrosine kinase, MAPRE3 - microtubule-associated protein, rp/eb family, member 3, MAP2 - microtubule-associated protein 2]
GO:0016572	histone phosphorylation	5.15e-15	9.68e-13	21.35	7194	30	146	13	0.433333	[PRKAA2 - protein kinase, amp-activated, alpha 2 catalytic subunit, PRKAA1 - protein kinase, amp-activated, alpha 1 catalytic subunit, RPS6KA5 - ribosomal protein s6 kinase, 90kda, polypeptide 5, CDK1 - cyclin-dependent kinase 1, PKN1 - protein kinase n1, CCNA2 - cyclin a2, CCNB1 - cyclin b1, JAK2 - janus kinase 2, PRKCB - protein kinase c, beta, ATM - ataxia telangiectasia mutated, PRKCD - prote…
GO:0071455	cellular response to hyperoxia	0.00027	0.00589	21.12	7194	7	146	3	0.428571	[CAV1 - caveolin 1, caveolae protein, 22kda, FOXO1 - forkhead box o1, PPARG - peroxisome proliferator-activated receptor gamma]
GO:0035405	histone-threonine phosphorylation	0.00027	0.00588	21.12	7194	7	146	3	0.428571	[PKN1 - protein kinase n1, PRKCB - protein kinase c, beta, PRKCA - protein kinase c, alpha]
GO:0044331	cell-cell adhesion mediated by cadherin	0.00027	0.00588	21.12	7194	7	146	3	0.428571	[CTNND1 - catenin (cadherin-associated protein), delta 1, CDH2 - cadherin 2, type 1, n-cadherin (neuronal), FER - fer (fps/fes related) tyrosine kinase]
GO:0033127	regulation of histone phosphorylation	2.27e-06	9.81e-05	20.53	7194	12	146	5	0.416667	[RPS6KA5 - ribosomal protein s6 kinase, 90kda, polypeptide 5, CCNB1 - cyclin b1, MAPK3 - mitogen-activated protein kinase 3, ATM - ataxia telangiectasia mutated, IL1B - interleukin 1, beta]
GO:0048708	astrocyte differentiation	2.27e-06	9.77e-05	20.53	7194	12	146	5	0.416667	[PTPN11 - protein tyrosine phosphatase, non-receptor type 11, ABL1 - c-abl oncogene 1, non-receptor tyrosine kinase, MAPK3 - mitogen-activated protein kinase 3, MAPK1 - mitogen-activated protein kinase 1, STAT3 - signal transducer and activator of transcription 3 (acute-phase response factor)]
GO:0070875	positive regulation of glycogen metabolic process	2.71e-07	1.47e-05	19.71	7194	15	146	6	0.4	[AKT2 - v-akt murine thymoma viral oncogene homolog 2, AKT1 - v-akt murine thymoma viral oncogene homolog 1, INSR - insulin receptor, INS - insulin, IRS1 - insulin receptor substrate 1, DYRK2 - dual-specificity tyrosine-(y)-phosphorylation regulated kinase 2]
GO:0010666	positive regulation of cardiac muscle cell apoptotic process	3.11e-05	0.000974	19.71	7194	10	146	4	0.4	[CAPN2 - calpain 2, (m/ii) large subunit, CAMK2D - calcium/calmodulin-dependent protein kinase ii delta, LTK - leukocyte receptor tyrosine kinase, CAMK2A - calcium/calmodulin-dependent protein kinase ii alpha]
GO:0010663	positive regulation of striated muscle cell apoptotic process	3.11e-05	0.000972	19.71	7194	10	146	4	0.4	[CAPN2 - calpain 2, (m/ii) large subunit, LTK - leukocyte receptor tyrosine kinase, CAMK2D - calcium/calmodulin-dependent protein kinase ii delta, CAMK2A - calcium/calmodulin-dependent protein kinase ii alpha]
GO:0048011	neurotrophin TRK receptor signaling pathway	3.24e-08	2.24e-06	19.16	7194	18	146	7	0.388889	[PTPN11 - protein tyrosine phosphatase, non-receptor type 11, GRB2 - growth factor receptor-bound protein 2, BCAR1 - breast cancer anti-estrogen resistance 1, SRC - v-src avian sarcoma (schmidt-ruppin a-2) viral oncogene homolog, NTRK1 - neurotrophic tyrosine kinase, receptor, type 1, RAF1 - v-raf-1 murine leukemia viral oncogene homolog 1, NTRK2 - neurotrophic tyrosine kinase, receptor, type 2]
GO:0038083	peptidyl-tyrosine autophosphorylation	4.27e-07	2.21e-05	18.48	7194	16	146	6	0.375	[EGFR - epidermal growth factor receptor, ABL1 - c-abl oncogene 1, non-receptor tyrosine kinase, IGF1R - insulin-like growth factor 1 receptor, ROS1 - c-ros oncogene 1 , receptor tyrosine kinase, MAPK3 - mitogen-activated protein kinase 3, NTRK1 - neurotrophic tyrosine kinase, receptor, type 1]
GO:0010623	programmed cell death involved in cell development	0.000426	0.00854	18.48	7194	8	146	3	0.375	[PRKDC - protein kinase, dna-activated, catalytic polypeptide, NTRK1 - neurotrophic tyrosine kinase, receptor, type 1, IL1A - interleukin 1, alpha]
GO:0006975	DNA damage induced protein phosphorylation	0.000426	0.00853	18.48	7194	8	146	3	0.375	[ABL1 - c-abl oncogene 1, non-receptor tyrosine kinase, ATM - ataxia telangiectasia mutated, MAPK3 - mitogen-activated protein kinase 3]
GO:0036295	cellular response to increased oxygen levels	0.000426	0.00851	18.48	7194	8	146	3	0.375	[CAV1 - caveolin 1, caveolae protein, 22kda, FOXO1 - forkhead box o1, PPARG - peroxisome proliferator-activated receptor gamma]
GO:1990535	neuron projection maintenance	0.000426	0.0085	18.48	7194	8	146	3	0.375	[INSR - insulin receptor, INS - insulin, MAP1A - microtubule-associated protein 1a]
GO:0090043	regulation of tubulin deacetylation	0.000426	0.00849	18.48	7194	8	146	3	0.375	[PRKAA2 - protein kinase, amp-activated, alpha 2 catalytic subunit, PRKAA1 - protein kinase, amp-activated, alpha 1 catalytic subunit, MAPT - microtubule-associated protein tau]
GO:0035994	response to muscle stretch	5.05e-08	3.33e-06	18.15	7194	19	146	7	0.368421	[RELA - v-rel avian reticuloendotheliosis viral oncogene homolog a, NFKBIA - nuclear factor of kappa light polypeptide gene enhancer in b-cells inhibitor, alpha, CDH2 - cadherin 2, type 1, n-cadherin (neuronal), PTK2 - protein tyrosine kinase 2, RAF1 - v-raf-1 murine leukemia viral oncogene homolog 1, CTNNB1 - catenin (cadherin-associated protein), beta 1, 88kda, MAPK14 - mitogen-activated protei…
GO:0035404	histone-serine phosphorylation	4.81e-05	0.0014	17.92	7194	11	146	4	0.363636	[PRKAA2 - protein kinase, amp-activated, alpha 2 catalytic subunit, PRKAA1 - protein kinase, amp-activated, alpha 1 catalytic subunit, RPS6KA5 - ribosomal protein s6 kinase, 90kda, polypeptide 5, CCNB1 - cyclin b1]
GO:0030397	membrane disassembly	5.55e-06	0.000216	17.6	7194	14	146	5	0.357143	[PLK1 - polo-like kinase 1, CCNB1 - cyclin b1, CDK1 - cyclin-dependent kinase 1, PRKCB - protein kinase c, beta, PRKCA - protein kinase c, alpha]
GO:0051081	nuclear envelope disassembly	5.55e-06	0.000215	17.6	7194	14	146	5	0.357143	[PLK1 - polo-like kinase 1, CCNB1 - cyclin b1, CDK1 - cyclin-dependent kinase 1, PRKCB - protein kinase c, beta, PRKCA - protein kinase c, alpha]
GO:0038113	interleukin-9-mediated signaling pathway	0.000629	0.0119	16.42	7194	9	146	3	0.333333	[STAT3 - signal transducer and activator of transcription 3 (acute-phase response factor), STAT5B - signal transducer and activator of transcription 5b, STAT5A - signal transducer and activator of transcription 5a]
GO:0038166	angiotensin-activated signaling pathway	0.000629	0.0119	16.42	7194	9	146	3	0.333333	[SRC - v-src avian sarcoma (schmidt-ruppin a-2) viral oncogene homolog, CAV1 - caveolin 1, caveolae protein, 22kda, CAMK2A - calcium/calmodulin-dependent protein kinase ii alpha]
GO:0038155	interleukin-23-mediated signaling pathway	0.000629	0.0119	16.42	7194	9	146	3	0.333333	[JAK2 - janus kinase 2, STAT3 - signal transducer and activator of transcription 3 (acute-phase response factor), TYK2 - tyrosine kinase 2]
GO:0046785	microtubule polymerization	0.000629	0.0119	16.42	7194	9	146	3	0.333333	[MAPRE1 - microtubule-associated protein, rp/eb family, member 1, MAPT - microtubule-associated protein tau, MAP7D3 - map7 domain containing 3]
GO:0010962	regulation of glucan biosynthetic process	1.62e-07	9.29e-06	15.68	7194	22	146	7	0.318182	[AKT2 - v-akt murine thymoma viral oncogene homolog 2, AKT1 - v-akt murine thymoma viral oncogene homolog 1, INSR - insulin receptor, INS - insulin, IRS1 - insulin receptor substrate 1, GSK3B - glycogen synthase kinase 3 beta, DYRK2 - dual-specificity tyrosine-(y)-phosphorylation regulated kinase 2]
GO:0005979	regulation of glycogen biosynthetic process	1.62e-07	9.25e-06	15.68	7194	22	146	7	0.318182	[AKT2 - v-akt murine thymoma viral oncogene homolog 2, AKT1 - v-akt murine thymoma viral oncogene homolog 1, INSR - insulin receptor, INS - insulin, IRS1 - insulin receptor substrate 1, GSK3B - glycogen synthase kinase 3 beta, DYRK2 - dual-specificity tyrosine-(y)-phosphorylation regulated kinase 2]
GO:0038179	neurotrophin signaling pathway	2.72e-08	1.9e-06	15.16	7194	26	146	8	0.307692	[PTPN11 - protein tyrosine phosphatase, non-receptor type 11, GRB2 - growth factor receptor-bound protein 2, BCAR1 - breast cancer anti-estrogen resistance 1, SRC - v-src avian sarcoma (schmidt-ruppin a-2) viral oncogene homolog, NTRK1 - neurotrophic tyrosine kinase, receptor, type 1, RAF1 - v-raf-1 murine leukemia viral oncogene homolog 1, NTRK3 - neurotrophic tyrosine kinase, receptor, type 3, …
GO:0035723	interleukin-15-mediated signaling pathway	0.000101	0.00258	15.16	7194	13	146	4	0.307692	[GRB2 - growth factor receptor-bound protein 2, STAT3 - signal transducer and activator of transcription 3 (acute-phase response factor), STAT5B - signal transducer and activator of transcription 5b, STAT5A - signal transducer and activator of transcription 5a]
GO:0097062	dendritic spine maintenance	0.000885	0.0161	14.78	7194	10	146	3	0.3	[IGF1R - insulin-like growth factor 1 receptor, CTTN - cortactin, INSR - insulin receptor]
GO:0071223	cellular response to lipoteichoic acid	0.000885	0.0161	14.78	7194	10	146	3	0.3	[RELA - v-rel avian reticuloendotheliosis viral oncogene homolog a, LBP - lipopolysaccharide binding protein, MAPK14 - mitogen-activated protein kinase 14]
GO:0055089	fatty acid homeostasis	0.000885	0.016	14.78	7194	10	146	3	0.3	[PRKAA2 - protein kinase, amp-activated, alpha 2 catalytic subunit, PRKAA1 - protein kinase, amp-activated, alpha 1 catalytic subunit, INS - insulin]
GO:0150065	regulation of deacetylase activity	0.000885	0.016	14.78	7194	10	146	3	0.3	[MAPK8 - mitogen-activated protein kinase 8, CAMK2D - calcium/calmodulin-dependent protein kinase ii delta, PRKD1 - protein kinase d1]
GO:0070391	response to lipoteichoic acid	0.000885	0.016	14.78	7194	10	146	3	0.3	[RELA - v-rel avian reticuloendotheliosis viral oncogene homolog a, LBP - lipopolysaccharide binding protein, MAPK14 - mitogen-activated protein kinase 14]
GO:0033598	mammary gland epithelial cell proliferation	0.000885	0.016	14.78	7194	10	146	3	0.3	[ESR1 - estrogen receptor 1, MAPK1 - mitogen-activated protein kinase 1, CEBPB - ccaat/enhancer binding protein (c/ebp), beta]
GO:0046321	positive regulation of fatty acid oxidation	0.000885	0.016	14.78	7194	10	146	3	0.3	[AKT2 - v-akt murine thymoma viral oncogene homolog 2, IRS1 - insulin receptor substrate 1, PPARG - peroxisome proliferator-activated receptor gamma]
GO:0031998	regulation of fatty acid beta-oxidation	0.000885	0.0159	14.78	7194	10	146	3	0.3	[AKT2 - v-akt murine thymoma viral oncogene homolog 2, AKT1 - v-akt murine thymoma viral oncogene homolog 1, IRS1 - insulin receptor substrate 1]
GO:0070102	interleukin-6-mediated signaling pathway	1.63e-05	0.000561	14.49	7194	17	146	5	0.294118	[PTPN11 - protein tyrosine phosphatase, non-receptor type 11, JAK2 - janus kinase 2, SRC - v-src avian sarcoma (schmidt-ruppin a-2) viral oncogene homolog, FER - fer (fps/fes related) tyrosine kinase, STAT3 - signal transducer and activator of transcription 3 (acute-phase response factor)]
GO:0046628	positive regulation of insulin receptor signaling pathway	1.63e-05	0.00056	14.49	7194	17	146	5	0.294118	[PTPN11 - protein tyrosine phosphatase, non-receptor type 11, SRC - v-src avian sarcoma (schmidt-ruppin a-2) viral oncogene homolog, INS - insulin, IRS1 - insulin receptor substrate 1, PAK1 - p21 protein (cdc42/rac)-activated kinase 1]
GO:0018107	peptidyl-threonine phosphorylation	1.86e-18	8.1e-16	14.28	7194	69	146	20	0.289855	[MAPK8 - mitogen-activated protein kinase 8, PRKACA - protein kinase, camp-dependent, catalytic, alpha, CDK1 - cyclin-dependent kinase 1, AKT1 - v-akt murine thymoma viral oncogene homolog 1, HIPK2 - homeodomain interacting protein kinase 2, MAPK1 - mitogen-activated protein kinase 1, PRKDC - protein kinase, dna-activated, catalytic polypeptide, CAMK2D - calcium/calmodulin-dependent protein kinas…
GO:0018210	peptidyl-threonine modification	1.86e-18	7.85e-16	14.28	7194	69	146	20	0.289855	[MAPK8 - mitogen-activated protein kinase 8, PRKACA - protein kinase, camp-dependent, catalytic, alpha, CDK1 - cyclin-dependent kinase 1, AKT1 - v-akt murine thymoma viral oncogene homolog 1, HIPK2 - homeodomain interacting protein kinase 2, MAPK1 - mitogen-activated protein kinase 1, PRKDC - protein kinase, dna-activated, catalytic polypeptide, CAMK2D - calcium/calmodulin-dependent protein kinas…
GO:0007173	epidermal growth factor receptor signaling pathway	2.03e-11	2.17e-09	14.08	7194	42	146	12	0.285714	[PTPN11 - protein tyrosine phosphatase, non-receptor type 11, ABL1 - c-abl oncogene 1, non-receptor tyrosine kinase, EGFR - epidermal growth factor receptor, RPS6KA5 - ribosomal protein s6 kinase, 90kda, polypeptide 5, GRB2 - growth factor receptor-bound protein 2, BCAR1 - breast cancer anti-estrogen resistance 1, PLCG1 - phospholipase c, gamma 1, AKT1 - v-akt murine thymoma viral oncogene homolo…
GO:0071732	cellular response to nitric oxide	0.000139	0.00339	14.08	7194	14	146	4	0.285714	[CCNA2 - cyclin a2, CRK - v-crk avian sarcoma virus ct10 oncogene homolog, FOXO1 - forkhead box o1, CDK2 - cyclin-dependent kinase 2]
GO:1900078	positive regulation of cellular response to insulin stimulus	2.23e-05	0.00073	13.69	7194	18	146	5	0.277778	[PTPN11 - protein tyrosine phosphatase, non-receptor type 11, SRC - v-src avian sarcoma (schmidt-ruppin a-2) viral oncogene homolog, INS - insulin, IRS1 - insulin receptor substrate 1, PAK1 - p21 protein (cdc42/rac)-activated kinase 1]
GO:0048008	platelet-derived growth factor receptor signaling pathway	7.11e-08	4.41e-06	13.59	7194	29	146	8	0.275862	[PTPN11 - protein tyrosine phosphatase, non-receptor type 11, ABL1 - c-abl oncogene 1, non-receptor tyrosine kinase, BCAR1 - breast cancer anti-estrogen resistance 1, JAK2 - janus kinase 2, BCR - breakpoint cluster region, FER - fer (fps/fes related) tyrosine kinase, PDGFRB - platelet-derived growth factor receptor, beta polypeptide, PTPN1 - protein tyrosine phosphatase, non-receptor type 1]
GO:0070873	regulation of glycogen metabolic process	5.85e-07	2.9e-05	13.27	7194	26	146	7	0.269231	[AKT2 - v-akt murine thymoma viral oncogene homolog 2, AKT1 - v-akt murine thymoma viral oncogene homolog 1, INSR - insulin receptor, INS - insulin, IRS1 - insulin receptor substrate 1, GSK3B - glycogen synthase kinase 3 beta, DYRK2 - dual-specificity tyrosine-(y)-phosphorylation regulated kinase 2]
GO:0071380	cellular response to prostaglandin E stimulus	0.000187	0.0043	13.14	7194	15	146	4	0.266667	[PRKAA2 - protein kinase, amp-activated, alpha 2 catalytic subunit, PRKAA1 - protein kinase, amp-activated, alpha 1 catalytic subunit, AKT1 - v-akt murine thymoma viral oncogene homolog 1, PPARG - peroxisome proliferator-activated receptor gamma]
GO:0046627	negative regulation of insulin receptor signaling pathway	7.76e-07	3.79e-05	12.77	7194	27	146	7	0.259259	[RELA - v-rel avian reticuloendotheliosis viral oncogene homolog a, PRKAA1 - protein kinase, amp-activated, alpha 1 catalytic subunit, PRKCB - protein kinase c, beta, PRKCD - protein kinase c, delta, IRS1 - insulin receptor substrate 1, IL1B - interleukin 1, beta, PTPN1 - protein tyrosine phosphatase, non-receptor type 1]
GO:0038127	ERBB signaling pathway	4.81e-13	6.49e-11	12.32	7194	60	146	15	0.25	[RPS6KA5 - ribosomal protein s6 kinase, 90kda, polypeptide 5, AKT1 - v-akt murine thymoma viral oncogene homolog 1, GAB1 - grb2-associated binding protein 1, MAPK1 - mitogen-activated protein kinase 1, PTPN11 - protein tyrosine phosphatase, non-receptor type 11, ABL1 - c-abl oncogene 1, non-receptor tyrosine kinase, EGFR - epidermal growth factor receptor, HSP90AA1 - heat shock protein 90kda alph…
GO:1900077	negative regulation of cellular response to insulin stimulus	1.02e-06	4.83e-05	12.32	7194	28	146	7	0.25	[RELA - v-rel avian reticuloendotheliosis viral oncogene homolog a, PRKAA1 - protein kinase, amp-activated, alpha 1 catalytic subunit, PRKCB - protein kinase c, beta, PRKCD - protein kinase c, delta, IRS1 - insulin receptor substrate 1, IL1B - interleukin 1, beta, PTPN1 - protein tyrosine phosphatase, non-receptor type 1]
GO:2000811	negative regulation of anoikis	0.000245	0.00543	12.32	7194	16	146	4	0.25	[SRC - v-src avian sarcoma (schmidt-ruppin a-2) viral oncogene homolog, CAV1 - caveolin 1, caveolae protein, 22kda, PTK2 - protein tyrosine kinase 2, NTRK2 - neurotrophic tyrosine kinase, receptor, type 2]
GO:0010759	positive regulation of macrophage chemotaxis	0.000245	0.00542	12.32	7194	16	146	4	0.25	[CSF1R - colony stimulating factor 1 receptor, MAPK3 - mitogen-activated protein kinase 3, MAPK1 - mitogen-activated protein kinase 1, PTK2 - protein tyrosine kinase 2]
GO:1902170	cellular response to reactive nitrogen species	0.000245	0.00541	12.32	7194	16	146	4	0.25	[CCNA2 - cyclin a2, CRK - v-crk avian sarcoma virus ct10 oncogene homolog, FOXO1 - forkhead box o1, CDK2 - cyclin-dependent kinase 2]
GO:0036119	response to platelet-derived growth factor	0.000245	0.0054	12.32	7194	16	146	4	0.25	[CCNA2 - cyclin a2, SRC - v-src avian sarcoma (schmidt-ruppin a-2) viral oncogene homolog, FER - fer (fps/fes related) tyrosine kinase, PDGFRB - platelet-derived growth factor receptor, beta polypeptide]
GO:0035728	response to hepatocyte growth factor	0.000245	0.00539	12.32	7194	16	146	4	0.25	[RELA - v-rel avian reticuloendotheliosis viral oncogene homolog a, CRK - v-crk avian sarcoma virus ct10 oncogene homolog, BCAR1 - breast cancer anti-estrogen resistance 1, GAB1 - grb2-associated binding protein 1]
GO:0008286	insulin receptor signaling pathway	2.43e-11	2.56e-09	12.09	7194	53	146	13	0.245283	[AKT2 - v-akt murine thymoma viral oncogene homolog 2, IGF1R - insulin-like growth factor 1 receptor, GAB1 - grb2-associated binding protein 1, AKT1 - v-akt murine thymoma viral oncogene homolog 1, INSR - insulin receptor, INS - insulin, IRS1 - insulin receptor substrate 1, PTPN1 - protein tyrosine phosphatase, non-receptor type 1, GRB2 - growth factor receptor-bound protein 2, BCAR1 - breast can…
GO:0007259	JAK-STAT cascade	3.5e-08	2.41e-06	11.99	7194	37	146	9	0.243243	[PKD1 - polycystic kidney disease 1 (autosomal dominant), GHR - growth hormone receptor, JAK2 - janus kinase 2, STAT3 - signal transducer and activator of transcription 3 (acute-phase response factor), STAT5B - signal transducer and activator of transcription 5b, GH1 - growth hormone 1, STAT5A - signal transducer and activator of transcription 5a, PTPN1 - protein tyrosine phosphatase, non-recepto…
GO:0031663	lipopolysaccharide-mediated signaling pathway	2.15e-07	1.19e-05	11.95	7194	33	146	8	0.242424	[AKT1 - v-akt murine thymoma viral oncogene homolog 1, MAPK3 - mitogen-activated protein kinase 3, MAPK1 - mitogen-activated protein kinase 1, NFKBIA - nuclear factor of kappa light polypeptide gene enhancer in b-cells inhibitor, alpha, LBP - lipopolysaccharide binding protein, IL1B - interleukin 1, beta, CCL3 - chemokine (c-c motif) ligand 3, MAPK14 - mitogen-activated protein kinase 14]
GO:0006953	acute-phase response	1.32e-06	6.05e-05	11.89	7194	29	146	7	0.241379	[F2 - coagulation factor ii (thrombin), INS - insulin, LBP - lipopolysaccharide binding protein, CEBPB - ccaat/enhancer binding protein (c/ebp), beta, IL1B - interleukin 1, beta, IL1A - interleukin 1, alpha, ORM1 - orosomucoid 1]
GO:0097696	STAT cascade	4.51e-08	3.01e-06	11.67	7194	38	146	9	0.236842	[PKD1 - polycystic kidney disease 1 (autosomal dominant), GHR - growth hormone receptor, JAK2 - janus kinase 2, STAT3 - signal transducer and activator of transcription 3 (acute-phase response factor), STAT5B - signal transducer and activator of transcription 5b, GH1 - growth hormone 1, STAT5A - signal transducer and activator of transcription 5a, PTPN1 - protein tyrosine phosphatase, non-recepto…
GO:0031113	regulation of microtubule polymerization	2.76e-07	1.48e-05	11.59	7194	34	146	8	0.235294	[MAPRE1 - microtubule-associated protein, rp/eb family, member 1, ABL1 - c-abl oncogene 1, non-receptor tyrosine kinase, MAPT - microtubule-associated protein tau, MAPRE3 - microtubule-associated protein, rp/eb family, member 3, MAP2 - microtubule-associated protein 2, MAP1B - microtubule-associated protein 1b, MET - met proto-oncogene, PAK1 - p21 protein (cdc42/rac)-activated kinase 1]
GO:0050995	negative regulation of lipid catabolic process	0.000315	0.00672	11.59	7194	17	146	4	0.235294	[PRKAA1 - protein kinase, amp-activated, alpha 1 catalytic subunit, AKT1 - v-akt murine thymoma viral oncogene homolog 1, INS - insulin, IL1B - interleukin 1, beta]
GO:0018105	peptidyl-serine phosphorylation	1.15e-31	4.01e-28	11.51	7194	167	146	39	0.233533	[PRKAA2 - protein kinase, amp-activated, alpha 2 catalytic subunit, PKD1 - polycystic kidney disease 1 (autosomal dominant), PRKAA1 - protein kinase, amp-activated, alpha 1 catalytic subunit, AKT3 - v-akt murine thymoma viral oncogene homolog 3, PRKACA - protein kinase, camp-dependent, catalytic, alpha, CDK1 - cyclin-dependent kinase 1, HIPK2 - homeodomain interacting protein kinase 2, CAMK2D - c…
GO:0010907	positive regulation of glucose metabolic process	1.69e-06	7.54e-05	11.5	7194	30	146	7	0.233333	[AKT2 - v-akt murine thymoma viral oncogene homolog 2, AKT1 - v-akt murine thymoma viral oncogene homolog 1, SRC - v-src avian sarcoma (schmidt-ruppin a-2) viral oncogene homolog, INSR - insulin receptor, INS - insulin, IRS1 - insulin receptor substrate 1, DYRK2 - dual-specificity tyrosine-(y)-phosphorylation regulated kinase 2]
GO:0032885	regulation of polysaccharide biosynthetic process	1.69e-06	7.51e-05	11.5	7194	30	146	7	0.233333	[AKT2 - v-akt murine thymoma viral oncogene homolog 2, AKT1 - v-akt murine thymoma viral oncogene homolog 1, INSR - insulin receptor, INS - insulin, IRS1 - insulin receptor substrate 1, GSK3B - glycogen synthase kinase 3 beta, DYRK2 - dual-specificity tyrosine-(y)-phosphorylation regulated kinase 2]
GO:0046326	positive regulation of glucose import	1.69e-06	7.49e-05	11.5	7194	30	146	7	0.233333	[PTPN11 - protein tyrosine phosphatase, non-receptor type 11, AKT2 - v-akt murine thymoma viral oncogene homolog 2, AKT1 - v-akt murine thymoma viral oncogene homolog 1, INSR - insulin receptor, INS - insulin, IRS1 - insulin receptor substrate 1, MAPK14 - mitogen-activated protein kinase 14]
GO:0045737	positive regulation of cyclin-dependent protein serine/threonine kinase activity	1.04e-05	0.000371	11.37	7194	26	146	6	0.230769	[PKD1 - polycystic kidney disease 1 (autosomal dominant), EGFR - epidermal growth factor receptor, CCNB1 - cyclin b1, MAPRE3 - microtubule-associated protein, rp/eb family, member 3, AKT1 - v-akt murine thymoma viral oncogene homolog 1, SRC - v-src avian sarcoma (schmidt-ruppin a-2) viral oncogene homolog]
GO:0031116	positive regulation of microtubule polymerization	6.41e-05	0.00176	11.2	7194	22	146	5	0.227273	[MAPRE1 - microtubule-associated protein, rp/eb family, member 1, MAPT - microtubule-associated protein tau, MAP1B - microtubule-associated protein 1b, MET - met proto-oncogene, PAK1 - p21 protein (cdc42/rac)-activated kinase 1]
GO:1905523	positive regulation of macrophage migration	6.41e-05	0.00176	11.2	7194	22	146	5	0.227273	[CSF1R - colony stimulating factor 1 receptor, MAPK3 - mitogen-activated protein kinase 3, MAPK1 - mitogen-activated protein kinase 1, PTK2 - protein tyrosine kinase 2, CCL3 - chemokine (c-c motif) ligand 3]
GO:0018209	peptidyl-serine modification	3.94e-31	1.1e-27	11.17	7194	172	146	39	0.226744	[PRKAA2 - protein kinase, amp-activated, alpha 2 catalytic subunit, PKD1 - polycystic kidney disease 1 (autosomal dominant), PRKAA1 - protein kinase, amp-activated, alpha 1 catalytic subunit, AKT3 - v-akt murine thymoma viral oncogene homolog 3, PRKACA - protein kinase, camp-dependent, catalytic, alpha, CDK1 - cyclin-dependent kinase 1, HIPK2 - homeodomain interacting protein kinase 2, CAMK2D - c…
GO:0046626	regulation of insulin receptor signaling pathway	2.48e-09	2.01e-07	11.06	7194	49	146	11	0.22449	[RELA - v-rel avian reticuloendotheliosis viral oncogene homolog a, PTPN11 - protein tyrosine phosphatase, non-receptor type 11, PRKAA1 - protein kinase, amp-activated, alpha 1 catalytic subunit, SRC - v-src avian sarcoma (schmidt-ruppin a-2) viral oncogene homolog, PRKCB - protein kinase c, beta, PRKCD - protein kinase c, delta, INS - insulin, IRS1 - insulin receptor substrate 1, PAK1 - p21 prot…
GO:0010828	positive regulation of glucose transmembrane transport	4.44e-07	2.27e-05	10.95	7194	36	146	8	0.222222	[PTPN11 - protein tyrosine phosphatase, non-receptor type 11, AKT2 - v-akt murine thymoma viral oncogene homolog 2, AKT1 - v-akt murine thymoma viral oncogene homolog 1, INSR - insulin receptor, INS - insulin, IRS1 - insulin receptor substrate 1, GH1 - growth hormone 1, MAPK14 - mitogen-activated protein kinase 14]
GO:0071731	response to nitric oxide	0.000399	0.00823	10.95	7194	18	146	4	0.222222	[CCNA2 - cyclin a2, CRK - v-crk avian sarcoma virus ct10 oncogene homolog, FOXO1 - forkhead box o1, CDK2 - cyclin-dependent kinase 2]
GO:0071379	cellular response to prostaglandin stimulus	0.000399	0.00822	10.95	7194	18	146	4	0.222222	[PRKAA2 - protein kinase, amp-activated, alpha 2 catalytic subunit, PRKAA1 - protein kinase, amp-activated, alpha 1 catalytic subunit, AKT1 - v-akt murine thymoma viral oncogene homolog 1, PPARG - peroxisome proliferator-activated receptor gamma]
GO:0046320	regulation of fatty acid oxidation	0.000399	0.00821	10.95	7194	18	146	4	0.222222	[AKT2 - v-akt murine thymoma viral oncogene homolog 2, AKT1 - v-akt murine thymoma viral oncogene homolog 1, IRS1 - insulin receptor substrate 1, PPARG - peroxisome proliferator-activated receptor gamma]
GO:0046827	positive regulation of protein export from nucleus	0.000399	0.0082	10.95	7194	18	146	4	0.222222	[SFN - stratifin, PRKACA - protein kinase, camp-dependent, catalytic, alpha, GSK3B - glycogen synthase kinase 3 beta, IL1B - interleukin 1, beta]
GO:0001578	microtubule bundle formation	8.05e-05	0.00214	10.71	7194	23	146	5	0.217391	[MAP1S - microtubule-associated protein 1s, MAPRE1 - microtubule-associated protein, rp/eb family, member 1, PLK1 - polo-like kinase 1, MAP2 - microtubule-associated protein 2, MAP1B - microtubule-associated protein 1b]
GO:0009409	response to cold	1.64e-05	0.00056	10.56	7194	28	146	6	0.214286	[PRKAA1 - protein kinase, amp-activated, alpha 1 catalytic subunit, HSP90AA1 - heat shock protein 90kda alpha (cytosolic), class a member 1, NFKBIA - nuclear factor of kappa light polypeptide gene enhancer in b-cells inhibitor, alpha, EIF2AK3 - eukaryotic translation initiation factor 2-alpha kinase 3, FOXO1 - forkhead box o1, PPARG - peroxisome proliferator-activated receptor gamma]
GO:0045821	positive regulation of glycolytic process	0.000498	0.00982	10.37	7194	19	146	4	0.210526	[PRKAA2 - protein kinase, amp-activated, alpha 2 catalytic subunit, PRKAA1 - protein kinase, amp-activated, alpha 1 catalytic subunit, INSR - insulin receptor, INS - insulin]
GO:0055093	response to hyperoxia	0.000498	0.0098	10.37	7194	19	146	4	0.210526	[CAV1 - caveolin 1, caveolae protein, 22kda, PDGFRB - platelet-derived growth factor receptor, beta polypeptide, FOXO1 - forkhead box o1, PPARG - peroxisome proliferator-activated receptor gamma]
GO:0038111	interleukin-7-mediated signaling pathway	0.000498	0.00979	10.37	7194	19	146	4	0.210526	[IRS1 - insulin receptor substrate 1, STAT3 - signal transducer and activator of transcription 3 (acute-phase response factor), STAT5B - signal transducer and activator of transcription 5b, STAT5A - signal transducer and activator of transcription 5a]
GO:0010661	positive regulation of muscle cell apoptotic process	0.0001	0.00256	10.27	7194	24	146	5	0.208333	[CAPN2 - calpain 2, (m/ii) large subunit, LTK - leukocyte receptor tyrosine kinase, CAMK2D - calcium/calmodulin-dependent protein kinase ii delta, PPARG - peroxisome proliferator-activated receptor gamma, CAMK2A - calcium/calmodulin-dependent protein kinase ii alpha]
GO:1904031	positive regulation of cyclin-dependent protein kinase activity	2.04e-05	0.000679	10.19	7194	29	146	6	0.206897	[PKD1 - polycystic kidney disease 1 (autosomal dominant), EGFR - epidermal growth factor receptor, CCNB1 - cyclin b1, MAPRE3 - microtubule-associated protein, rp/eb family, member 3, AKT1 - v-akt murine thymoma viral oncogene homolog 1, SRC - v-src avian sarcoma (schmidt-ruppin a-2) viral oncogene homolog]
GO:0032881	regulation of polysaccharide metabolic process	4.17e-06	0.00017	10.14	7194	34	146	7	0.205882	[AKT2 - v-akt murine thymoma viral oncogene homolog 2, AKT1 - v-akt murine thymoma viral oncogene homolog 1, INSR - insulin receptor, INS - insulin, IRS1 - insulin receptor substrate 1, GSK3B - glycogen synthase kinase 3 beta, DYRK2 - dual-specificity tyrosine-(y)-phosphorylation regulated kinase 2]
GO:1900076	regulation of cellular response to insulin stimulus	7.47e-09	5.58e-07	10.04	7194	54	146	11	0.203704	[RELA - v-rel avian reticuloendotheliosis viral oncogene homolog a, PTPN11 - protein tyrosine phosphatase, non-receptor type 11, PRKAA1 - protein kinase, amp-activated, alpha 1 catalytic subunit, SRC - v-src avian sarcoma (schmidt-ruppin a-2) viral oncogene homolog, PRKCB - protein kinase c, beta, PRKCD - protein kinase c, delta, INS - insulin, IRS1 - insulin receptor substrate 1, PAK1 - p21 prot…
GO:0051972	regulation of telomerase activity	5.13e-06	0.000203	9.85	7194	35	146	7	0.2	[HSP90AA1 - heat shock protein 90kda alpha (cytosolic), class a member 1, MAPK15 - mitogen-activated protein kinase 15, SRC - v-src avian sarcoma (schmidt-ruppin a-2) viral oncogene homolog, MAPK3 - mitogen-activated protein kinase 3, MAPK1 - mitogen-activated protein kinase 1, MYC - v-myc avian myelocytomatosis viral oncogene homolog, PPARG - peroxisome proliferator-activated receptor gamma]
GO:0050999	regulation of nitric-oxide synthase activity	5.13e-06	0.000203	9.85	7194	35	146	7	0.2	[HSP90AA1 - heat shock protein 90kda alpha (cytosolic), class a member 1, EGFR - epidermal growth factor receptor, AKT1 - v-akt murine thymoma viral oncogene homolog 1, INS - insulin, CAV1 - caveolin 1, caveolae protein, 22kda, IL1B - interleukin 1, beta, IL1A - interleukin 1, alpha]
GO:0034198	cellular response to amino acid starvation	2.5e-05	0.000814	9.85	7194	30	146	6	0.2	[MAP1LC3A - microtubule-associated protein 1 light chain 3 alpha, MAPK8 - mitogen-activated protein kinase 8, MAPK3 - mitogen-activated protein kinase 3, MAPK1 - mitogen-activated protein kinase 1, EIF2AK3 - eukaryotic translation initiation factor 2-alpha kinase 3, PRKD1 - protein kinase d1]
GO:2000758	positive regulation of peptidyl-lysine acetylation	0.000123	0.00305	9.85	7194	25	146	5	0.2	[PRKAA2 - protein kinase, amp-activated, alpha 2 catalytic subunit, PRKAA1 - protein kinase, amp-activated, alpha 1 catalytic subunit, RPS6KA5 - ribosomal protein s6 kinase, 90kda, polypeptide 5, MAPK3 - mitogen-activated protein kinase 3, IL1B - interleukin 1, beta]
GO:0071276	cellular response to cadmium ion	0.000123	0.00304	9.85	7194	25	146	5	0.2	[EGFR - epidermal growth factor receptor, MAPK8 - mitogen-activated protein kinase 8, AKT1 - v-akt murine thymoma viral oncogene homolog 1, MAPK3 - mitogen-activated protein kinase 3, MAPK1 - mitogen-activated protein kinase 1]
GO:0030813	positive regulation of nucleotide catabolic process	0.000612	0.0117	9.85	7194	20	146	4	0.2	[PRKAA2 - protein kinase, amp-activated, alpha 2 catalytic subunit, PRKAA1 - protein kinase, amp-activated, alpha 1 catalytic subunit, INSR - insulin receptor, INS - insulin]
GO:0036296	response to increased oxygen levels	0.000612	0.0117	9.85	7194	20	146	4	0.2	[CAV1 - caveolin 1, caveolae protein, 22kda, PDGFRB - platelet-derived growth factor receptor, beta polypeptide, FOXO1 - forkhead box o1, PPARG - peroxisome proliferator-activated receptor gamma]
GO:0050996	positive regulation of lipid catabolic process	0.000612	0.0117	9.85	7194	20	146	4	0.2	[AKT2 - v-akt murine thymoma viral oncogene homolog 2, PRKCD - protein kinase c, delta, IRS1 - insulin receptor substrate 1, IL1B - interleukin 1, beta]
GO:1903649	regulation of cytoplasmic transport	0.000612	0.0117	9.85	7194	20	146	4	0.2	[MAP2 - microtubule-associated protein 2, SRC - v-src avian sarcoma (schmidt-ruppin a-2) viral oncogene homolog, MAPK3 - mitogen-activated protein kinase 3, MAPK1 - mitogen-activated protein kinase 1]
GO:0051197	positive regulation of coenzyme metabolic process	0.000612	0.0116	9.85	7194	20	146	4	0.2	[PRKAA2 - protein kinase, amp-activated, alpha 2 catalytic subunit, PRKAA1 - protein kinase, amp-activated, alpha 1 catalytic subunit, INSR - insulin receptor, INS - insulin]
GO:0018108	peptidyl-tyrosine phosphorylation	7.82e-20	4.94e-17	9.71	7194	137	146	27	0.19708	[HIPK2 - homeodomain interacting protein kinase 2, PDGFRB - platelet-derived growth factor receptor, beta polypeptide, NTRK1 - neurotrophic tyrosine kinase, receptor, type 1, NTRK3 - neurotrophic tyrosine kinase, receptor, type 3, DYRK2 - dual-specificity tyrosine-(y)-phosphorylation regulated kinase 2, NTRK2 - neurotrophic tyrosine kinase, receptor, type 2, EGFR - epidermal growth factor recepto…
GO:0018212	peptidyl-tyrosine modification	1.17e-19	6.49e-17	9.57	7194	139	146	27	0.194245	[HIPK2 - homeodomain interacting protein kinase 2, PDGFRB - platelet-derived growth factor receptor, beta polypeptide, NTRK1 - neurotrophic tyrosine kinase, receptor, type 1, NTRK3 - neurotrophic tyrosine kinase, receptor, type 3, DYRK2 - dual-specificity tyrosine-(y)-phosphorylation regulated kinase 2, NTRK2 - neurotrophic tyrosine kinase, receptor, type 2, EGFR - epidermal growth factor recepto…
GO:0034614	cellular response to reactive oxygen species	2.36e-13	3.35e-11	9.54	7194	93	146	18	0.193548	[PRKAA1 - protein kinase, amp-activated, alpha 1 catalytic subunit, CRK - v-crk avian sarcoma virus ct10 oncogene homolog, MAPK8 - mitogen-activated protein kinase 8, AKT1 - v-akt murine thymoma viral oncogene homolog 1, MAPK3 - mitogen-activated protein kinase 3, MAPK1 - mitogen-activated protein kinase 1, RELA - v-rel avian reticuloendotheliosis viral oncogene homolog a, MAP1LC3A - microtubule-…
GO:0038128	ERBB2 signaling pathway	3.05e-05	0.000958	9.54	7194	31	146	6	0.193548	[HSP90AA1 - heat shock protein 90kda alpha (cytosolic), class a member 1, EGFR - epidermal growth factor receptor, GRB2 - growth factor receptor-bound protein 2, GAB1 - grb2-associated binding protein 1, SRC - v-src avian sarcoma (schmidt-ruppin a-2) viral oncogene homolog, PRKCA - protein kinase c, alpha]
GO:0031112	positive regulation of microtubule polymerization or depolymerization	0.00015	0.00363	9.48	7194	26	146	5	0.192308	[MAPRE1 - microtubule-associated protein, rp/eb family, member 1, MAPT - microtubule-associated protein tau, MAP1B - microtubule-associated protein 1b, MET - met proto-oncogene, PAK1 - p21 protein (cdc42/rac)-activated kinase 1]
GO:0010758	regulation of macrophage chemotaxis	0.000745	0.0138	9.39	7194	21	146	4	0.190476	[CSF1R - colony stimulating factor 1 receptor, MAPK3 - mitogen-activated protein kinase 3, MAPK1 - mitogen-activated protein kinase 1, PTK2 - protein tyrosine kinase 2]
GO:0001659	temperature homeostasis	0.000745	0.0138	9.39	7194	21	146	4	0.190476	[STAT3 - signal transducer and activator of transcription 3 (acute-phase response factor), FOXO1 - forkhead box o1, IL1B - interleukin 1, beta, IL1A - interleukin 1, alpha]
GO:0031110	regulation of microtubule polymerization or depolymerization	8.05e-08	4.97e-06	9.3	7194	53	146	10	0.188679	[MAP1S - microtubule-associated protein 1s, MAPRE1 - microtubule-associated protein, rp/eb family, member 1, ABL1 - c-abl oncogene 1, non-receptor tyrosine kinase, MAPT - microtubule-associated protein tau, MAPRE3 - microtubule-associated protein, rp/eb family, member 3, MAP2 - microtubule-associated protein 2, MAP1B - microtubule-associated protein 1b, MAP1A - microtubule-associated protein 1a, …
GO:0006998	nuclear envelope organization	3.7e-05	0.00112	9.24	7194	32	146	6	0.1875	[PLK1 - polo-like kinase 1, CCNB1 - cyclin b1, CDK1 - cyclin-dependent kinase 1, PRKCB - protein kinase c, beta, PPP2R2A - protein phosphatase 2, regulatory subunit b, alpha, PRKCA - protein kinase c, alpha]
GO:1900034	regulation of cellular response to heat	9.71e-08	5.89e-06	9.12	7194	54	146	10	0.185185	[HSP90AA1 - heat shock protein 90kda alpha (cytosolic), class a member 1, MAPT - microtubule-associated protein tau, MAPK3 - mitogen-activated protein kinase 3, ATM - ataxia telangiectasia mutated, MAPK1 - mitogen-activated protein kinase 1, GSK3B - glycogen synthase kinase 3 beta, CAMK2G - calcium/calmodulin-dependent protein kinase ii gamma, CAMK2D - calcium/calmodulin-dependent protein kinase …
GO:1990928	response to amino acid starvation	4.44e-05	0.00133	8.96	7194	33	146	6	0.181818	[MAP1LC3A - microtubule-associated protein 1 light chain 3 alpha, MAPK8 - mitogen-activated protein kinase 8, MAPK3 - mitogen-activated protein kinase 3, MAPK1 - mitogen-activated protein kinase 1, EIF2AK3 - eukaryotic translation initiation factor 2-alpha kinase 3, PRKD1 - protein kinase d1]
GO:0045648	positive regulation of erythrocyte differentiation	0.000896	0.0161	8.96	7194	22	146	4	0.181818	[PRKDC - protein kinase, dna-activated, catalytic polypeptide, STAT3 - signal transducer and activator of transcription 3 (acute-phase response factor), STAT5B - signal transducer and activator of transcription 5b, MAPK14 - mitogen-activated protein kinase 14]
GO:0030947	regulation of vascular endothelial growth factor receptor signaling pathway	0.000896	0.0161	8.96	7194	22	146	4	0.181818	[PRKCB - protein kinase c, beta, ITGB3 - integrin, beta 3 (platelet glycoprotein iiia, antigen cd61), IL1B - interleukin 1, beta, PTPN1 - protein tyrosine phosphatase, non-receptor type 1]
GO:2000209	regulation of anoikis	0.000896	0.016	8.96	7194	22	146	4	0.181818	[SRC - v-src avian sarcoma (schmidt-ruppin a-2) viral oncogene homolog, CAV1 - caveolin 1, caveolae protein, 22kda, PTK2 - protein tyrosine kinase 2, NTRK2 - neurotrophic tyrosine kinase, receptor, type 2]
GO:0014068	positive regulation of phosphatidylinositol 3-kinase signaling	8.84e-11	8.36e-09	8.8	7194	84	146	15	0.178571	[IGF1R - insulin-like growth factor 1 receptor, GAB1 - grb2-associated binding protein 1, INSR - insulin receptor, INS - insulin, PDGFRB - platelet-derived growth factor receptor, beta polypeptide, NTRK1 - neurotrophic tyrosine kinase, receptor, type 1, NTRK3 - neurotrophic tyrosine kinase, receptor, type 3, NTRK2 - neurotrophic tyrosine kinase, receptor, type 2, EPOR - erythropoietin receptor, P…
GO:0034694	response to prostaglandin	0.000217	0.00493	8.8	7194	28	146	5	0.178571	[PRKAA2 - protein kinase, amp-activated, alpha 2 catalytic subunit, PRKAA1 - protein kinase, amp-activated, alpha 1 catalytic subunit, AKT1 - v-akt murine thymoma viral oncogene homolog 1, YY1 - yy1 transcription factor, PPARG - peroxisome proliferator-activated receptor gamma]
GO:0010665	regulation of cardiac muscle cell apoptotic process	0.000217	0.00492	8.8	7194	28	146	5	0.178571	[JAK2 - janus kinase 2, CAPN2 - calpain 2, (m/ii) large subunit, LTK - leukocyte receptor tyrosine kinase, CAMK2D - calcium/calmodulin-dependent protein kinase ii delta, CAMK2A - calcium/calmodulin-dependent protein kinase ii alpha]
GO:0051973	positive regulation of telomerase activity	0.000217	0.00491	8.8	7194	28	146	5	0.178571	[HSP90AA1 - heat shock protein 90kda alpha (cytosolic), class a member 1, MAPK15 - mitogen-activated protein kinase 15, MAPK3 - mitogen-activated protein kinase 3, MAPK1 - mitogen-activated protein kinase 1, MYC - v-myc avian myelocytomatosis viral oncogene homolog]
GO:0106027	neuron projection organization	5.3e-05	0.00152	8.7	7194	34	146	6	0.176471	[IGF1R - insulin-like growth factor 1 receptor, CTTN - cortactin, INSR - insulin receptor, INS - insulin, MAP1A - microtubule-associated protein 1a, GSK3B - glycogen synthase kinase 3 beta]
GO:0046777	protein autophosphorylation	4.19e-21	3.24e-18	8.63	7194	177	146	31	0.175141	[PRKACA - protein kinase, camp-dependent, catalytic, alpha, PDGFRB - platelet-derived growth factor receptor, beta polypeptide, NTRK1 - neurotrophic tyrosine kinase, receptor, type 1, CAMK2D - calcium/calmodulin-dependent protein kinase ii delta, CAMK2B - calcium/calmodulin-dependent protein kinase ii beta, NTRK2 - neurotrophic tyrosine kinase, receptor, type 2, CAMK2A - calcium/calmodulin-depend…
GO:1900274	regulation of phospholipase C activity	3.23e-06	0.000135	8.57	7194	46	146	8	0.173913	[EGFR - epidermal growth factor receptor, ABL1 - c-abl oncogene 1, non-receptor tyrosine kinase, ABL2 - c-abl oncogene 2, non-receptor tyrosine kinase, PLCG1 - phospholipase c, gamma 1, ESR1 - estrogen receptor 1, PDGFRB - platelet-derived growth factor receptor, beta polypeptide, NTRK3 - neurotrophic tyrosine kinase, receptor, type 3, NTRK2 - neurotrophic tyrosine kinase, receptor, type 2]
GO:0016358	dendrite development	0.000258	0.00565	8.5	7194	29	146	5	0.172414	[MAP1S - microtubule-associated protein 1s, CRK - v-crk avian sarcoma virus ct10 oncogene homolog, MAP2 - microtubule-associated protein 2, MAP1B - microtubule-associated protein 1b, MAP1A - microtubule-associated protein 1a]
GO:0050982	detection of mechanical stimulus	0.000258	0.00564	8.5	7194	29	146	5	0.172414	[PKD1 - polycystic kidney disease 1 (autosomal dominant), CDH2 - cadherin 2, type 1, n-cadherin (neuronal), NTRK1 - neurotrophic tyrosine kinase, receptor, type 1, PTK2 - protein tyrosine kinase 2, CTNNB1 - catenin (cadherin-associated protein), beta 1, 88kda]
GO:1900182	positive regulation of protein localization to nucleus	1.2e-08	8.75e-07	8.45	7194	70	146	12	0.171429	[PLK1 - polo-like kinase 1, TRIM28 - tripartite motif containing 28, JAK2 - janus kinase 2, AKT1 - v-akt murine thymoma viral oncogene homolog 1, CDK1 - cyclin-dependent kinase 1, SRC - v-src avian sarcoma (schmidt-ruppin a-2) viral oncogene homolog, PRKCD - protein kinase c, delta, MAPK1 - mitogen-activated protein kinase 1, INS - insulin, F2 - coagulation factor ii (thrombin), EIF2AK3 - eukaryo…
GO:0034333	adherens junction assembly	6.3e-05	0.00174	8.45	7194	35	146	6	0.171429	[ACTN1 - actinin, alpha 1, CTTN - cortactin, SRC - v-src avian sarcoma (schmidt-ruppin a-2) viral oncogene homolog, PAK2 - p21 protein (cdc42/rac)-activated kinase 2, BCR - breakpoint cluster region, CTNNB1 - catenin (cadherin-associated protein), beta 1, 88kda]
GO:0050994	regulation of lipid catabolic process	1.55e-05	0.000534	8.41	7194	41	146	7	0.170732	[PRKAA1 - protein kinase, amp-activated, alpha 1 catalytic subunit, AKT2 - v-akt murine thymoma viral oncogene homolog 2, AKT1 - v-akt murine thymoma viral oncogene homolog 1, PRKCD - protein kinase c, delta, INS - insulin, IRS1 - insulin receptor substrate 1, IL1B - interleukin 1, beta]
GO:0046824	positive regulation of nucleocytoplasmic transport	9.45e-07	4.53e-05	8.37	7194	53	146	9	0.169811	[SFN - stratifin, TRIM28 - tripartite motif containing 28, JAK2 - janus kinase 2, PRKACA - protein kinase, camp-dependent, catalytic, alpha, PRKCD - protein kinase c, delta, MAPK1 - mitogen-activated protein kinase 1, GSK3B - glycogen synthase kinase 3 beta, IL1B - interleukin 1, beta, MAPK14 - mitogen-activated protein kinase 14]
GO:0002433	immune response-regulating cell surface receptor signaling pathway involved in phagocytosis	5.77e-08	3.73e-06	8.34	7194	65	146	11	0.169231	[HSP90AA1 - heat shock protein 90kda alpha (cytosolic), class a member 1, ABL1 - c-abl oncogene 1, non-receptor tyrosine kinase, GRB2 - growth factor receptor-bound protein 2, CRK - v-crk avian sarcoma virus ct10 oncogene homolog, PLCG1 - phospholipase c, gamma 1, SRC - v-src avian sarcoma (schmidt-ruppin a-2) viral oncogene homolog, PRKCD - protein kinase c, delta, MAPK3 - mitogen-activated prot…
GO:0038096	Fc-gamma receptor signaling pathway involved in phagocytosis	5.77e-08	3.71e-06	8.34	7194	65	146	11	0.169231	[HSP90AA1 - heat shock protein 90kda alpha (cytosolic), class a member 1, ABL1 - c-abl oncogene 1, non-receptor tyrosine kinase, GRB2 - growth factor receptor-bound protein 2, CRK - v-crk avian sarcoma virus ct10 oncogene homolog, PLCG1 - phospholipase c, gamma 1, SRC - v-src avian sarcoma (schmidt-ruppin a-2) viral oncogene homolog, PRKCD - protein kinase c, delta, MAPK3 - mitogen-activated prot…
GO:0038094	Fc-gamma receptor signaling pathway	6.8e-08	4.28e-06	8.21	7194	66	146	11	0.166667	[HSP90AA1 - heat shock protein 90kda alpha (cytosolic), class a member 1, ABL1 - c-abl oncogene 1, non-receptor tyrosine kinase, GRB2 - growth factor receptor-bound protein 2, CRK - v-crk avian sarcoma virus ct10 oncogene homolog, PLCG1 - phospholipase c, gamma 1, SRC - v-src avian sarcoma (schmidt-ruppin a-2) viral oncogene homolog, PRKCD - protein kinase c, delta, MAPK3 - mitogen-activated prot…
GO:0010827	regulation of glucose transmembrane transport	2.76e-07	1.49e-05	8.21	7194	60	146	10	0.166667	[PTPN11 - protein tyrosine phosphatase, non-receptor type 11, AKT2 - v-akt murine thymoma viral oncogene homolog 2, AKT1 - v-akt murine thymoma viral oncogene homolog 1, PRKCB - protein kinase c, beta, INSR - insulin receptor, INS - insulin, IRS1 - insulin receptor substrate 1, GH1 - growth hormone 1, IL1B - interleukin 1, beta, MAPK14 - mitogen-activated protein kinase 14]
GO:2000573	positive regulation of DNA biosynthetic process	4.51e-06	0.000182	8.21	7194	48	146	8	0.166667	[HSP90AA1 - heat shock protein 90kda alpha (cytosolic), class a member 1, MAPK15 - mitogen-activated protein kinase 15, SRC - v-src avian sarcoma (schmidt-ruppin a-2) viral oncogene homolog, MAPK3 - mitogen-activated protein kinase 3, ATM - ataxia telangiectasia mutated, MAPK1 - mitogen-activated protein kinase 1, PDGFRB - platelet-derived growth factor receptor, beta polypeptide, MYC - v-myc avi…
GO:1903580	positive regulation of ATP metabolic process	7.43e-05	0.00201	8.21	7194	36	146	6	0.166667	[PRKAA2 - protein kinase, amp-activated, alpha 2 catalytic subunit, PRKAA1 - protein kinase, amp-activated, alpha 1 catalytic subunit, CCNB1 - cyclin b1, CDK1 - cyclin-dependent kinase 1, INSR - insulin receptor, INS - insulin]
GO:0090218	positive regulation of lipid kinase activity	7.43e-05	0.002	8.21	7194	36	146	6	0.166667	[SRC - v-src avian sarcoma (schmidt-ruppin a-2) viral oncogene homolog, F2 - coagulation factor ii (thrombin), IRS1 - insulin receptor substrate 1, PDGFRB - platelet-derived growth factor receptor, beta polypeptide, PTK2 - protein tyrosine kinase 2, PRKD1 - protein kinase d1]
GO:0048538	thymus development	7.43e-05	0.002	8.21	7194	36	146	6	0.166667	[ABL1 - c-abl oncogene 1, non-receptor tyrosine kinase, MAPK3 - mitogen-activated protein kinase 3, ATM - ataxia telangiectasia mutated, MAPK1 - mitogen-activated protein kinase 1, PRKDC - protein kinase, dna-activated, catalytic polypeptide, RAF1 - v-raf-1 murine leukemia viral oncogene homolog 1]
GO:0010662	regulation of striated muscle cell apoptotic process	0.000304	0.00654	8.21	7194	30	146	5	0.166667	[JAK2 - janus kinase 2, CAPN2 - calpain 2, (m/ii) large subunit, LTK - leukocyte receptor tyrosine kinase, CAMK2D - calcium/calmodulin-dependent protein kinase ii delta, CAMK2A - calcium/calmodulin-dependent protein kinase ii alpha]
GO:1904407	positive regulation of nitric oxide metabolic process	0.000304	0.00653	8.21	7194	30	146	5	0.166667	[HSP90AA1 - heat shock protein 90kda alpha (cytosolic), class a member 1, AKT1 - v-akt murine thymoma viral oncogene homolog 1, JAK2 - janus kinase 2, INSR - insulin receptor, IL1B - interleukin 1, beta]
GO:0045429	positive regulation of nitric oxide biosynthetic process	0.000304	0.00652	8.21	7194	30	146	5	0.166667	[HSP90AA1 - heat shock protein 90kda alpha (cytosolic), class a member 1, AKT1 - v-akt murine thymoma viral oncogene homolog 1, JAK2 - janus kinase 2, INSR - insulin receptor, IL1B - interleukin 1, beta]
GO:1905521	regulation of macrophage migration	0.000304	0.00651	8.21	7194	30	146	5	0.166667	[CSF1R - colony stimulating factor 1 receptor, MAPK3 - mitogen-activated protein kinase 3, MAPK1 - mitogen-activated protein kinase 1, PTK2 - protein tyrosine kinase 2, CCL3 - chemokine (c-c motif) ligand 3]
GO:0000186	activation of MAPKK activity	5.3e-06	0.000208	8.04	7194	49	146	8	0.163265	[EGFR - epidermal growth factor receptor, CRK - v-crk avian sarcoma virus ct10 oncogene homolog, JAK2 - janus kinase 2, MAPK3 - mitogen-activated protein kinase 3, MAPK1 - mitogen-activated protein kinase 1, NTRK1 - neurotrophic tyrosine kinase, receptor, type 1, RAF1 - v-raf-1 murine leukemia viral oncogene homolog 1, MAP3K11 - mitogen-activated protein kinase kinase kinase 11]
GO:0032768	regulation of monooxygenase activity	2.15e-05	0.000712	8.02	7194	43	146	7	0.162791	[HSP90AA1 - heat shock protein 90kda alpha (cytosolic), class a member 1, EGFR - epidermal growth factor receptor, AKT1 - v-akt murine thymoma viral oncogene homolog 1, INS - insulin, CAV1 - caveolin 1, caveolae protein, 22kda, IL1B - interleukin 1, beta, IL1A - interleukin 1, alpha]
GO:0070849	response to epidermal growth factor	2.15e-05	0.00071	8.02	7194	43	146	7	0.162791	[PTPN11 - protein tyrosine phosphatase, non-receptor type 11, EGFR - epidermal growth factor receptor, PLCG1 - phospholipase c, gamma 1, AKT1 - v-akt murine thymoma viral oncogene homolog 1, MAPK3 - mitogen-activated protein kinase 3, MAPK1 - mitogen-activated protein kinase 1, STAT5B - signal transducer and activator of transcription 5b]
GO:0090311	regulation of protein deacetylation	8.72e-05	0.00228	7.99	7194	37	146	6	0.162162	[PRKAA2 - protein kinase, amp-activated, alpha 2 catalytic subunit, PRKAA1 - protein kinase, amp-activated, alpha 1 catalytic subunit, MAPK8 - mitogen-activated protein kinase 8, MAPT - microtubule-associated protein tau, CAMK2D - calcium/calmodulin-dependent protein kinase ii delta, PRKD1 - protein kinase d1]
GO:1905953	negative regulation of lipid localization	8.72e-05	0.00228	7.99	7194	37	146	6	0.162162	[PTPN11 - protein tyrosine phosphatase, non-receptor type 11, AKT2 - v-akt murine thymoma viral oncogene homolog 2, AKT1 - v-akt murine thymoma viral oncogene homolog 1, NFKBIA - nuclear factor of kappa light polypeptide gene enhancer in b-cells inhibitor, alpha, ITGB3 - integrin, beta 3 (platelet glycoprotein iiia, antigen cd61), PPARG - peroxisome proliferator-activated receptor gamma]
GO:0002431	Fc receptor mediated stimulatory signaling pathway	9.38e-08	5.75e-06	7.97	7194	68	146	11	0.161765	[HSP90AA1 - heat shock protein 90kda alpha (cytosolic), class a member 1, ABL1 - c-abl oncogene 1, non-receptor tyrosine kinase, GRB2 - growth factor receptor-bound protein 2, CRK - v-crk avian sarcoma virus ct10 oncogene homolog, PLCG1 - phospholipase c, gamma 1, SRC - v-src avian sarcoma (schmidt-ruppin a-2) viral oncogene homolog, PRKCD - protein kinase c, delta, MAPK3 - mitogen-activated prot…
GO:0032148	activation of protein kinase B activity	0.000357	0.00743	7.95	7194	31	146	5	0.16129	[AKT1 - v-akt murine thymoma viral oncogene homolog 1, SRC - v-src avian sarcoma (schmidt-ruppin a-2) viral oncogene homolog, INSR - insulin receptor, INS - insulin, NTRK3 - neurotrophic tyrosine kinase, receptor, type 3]
GO:0045124	regulation of bone resorption	0.000357	0.00742	7.95	7194	31	146	5	0.16129	[CSF1R - colony stimulating factor 1 receptor, EGFR - epidermal growth factor receptor, SRC - v-src avian sarcoma (schmidt-ruppin a-2) viral oncogene homolog, PRKCA - protein kinase c, alpha, ITGB3 - integrin, beta 3 (platelet glycoprotein iiia, antigen cd61)]
GO:0014066	regulation of phosphatidylinositol 3-kinase signaling	7.76e-12	8.84e-10	7.85	7194	113	146	18	0.159292	[IGF1R - insulin-like growth factor 1 receptor, GAB1 - grb2-associated binding protein 1, INSR - insulin receptor, MAPK3 - mitogen-activated protein kinase 3, MAPK1 - mitogen-activated protein kinase 1, INS - insulin, PDGFRB - platelet-derived growth factor receptor, beta polypeptide, NTRK1 - neurotrophic tyrosine kinase, receptor, type 1, NTRK3 - neurotrophic tyrosine kinase, receptor, type 3, N…
GO:0010863	positive regulation of phospholipase C activity	2.51e-05	0.000813	7.84	7194	44	146	7	0.159091	[EGFR - epidermal growth factor receptor, ABL2 - c-abl oncogene 2, non-receptor tyrosine kinase, PLCG1 - phospholipase c, gamma 1, ESR1 - estrogen receptor 1, PDGFRB - platelet-derived growth factor receptor, beta polypeptide, NTRK3 - neurotrophic tyrosine kinase, receptor, type 3, NTRK2 - neurotrophic tyrosine kinase, receptor, type 2]
GO:0048146	positive regulation of fibroblast proliferation	2.51e-05	0.000811	7.84	7194	44	146	7	0.159091	[CCNA2 - cyclin a2, MYB - v-myb avian myeloblastosis viral oncogene homolog, CCNB1 - cyclin b1, ESR1 - estrogen receptor 1, PRKDC - protein kinase, dna-activated, catalytic polypeptide, PDGFRB - platelet-derived growth factor receptor, beta polypeptide, MYC - v-myc avian myelocytomatosis viral oncogene homolog]
GO:0071398	cellular response to fatty acid	2.51e-05	0.000809	7.84	7194	44	146	7	0.159091	[PRKAA2 - protein kinase, amp-activated, alpha 2 catalytic subunit, PRKAA1 - protein kinase, amp-activated, alpha 1 catalytic subunit, CCNB1 - cyclin b1, AKT1 - v-akt murine thymoma viral oncogene homolog 1, SRC - v-src avian sarcoma (schmidt-ruppin a-2) viral oncogene homolog, IRS1 - insulin receptor substrate 1, PPARG - peroxisome proliferator-activated receptor gamma]
GO:0046324	regulation of glucose import	2.51e-05	0.000808	7.84	7194	44	146	7	0.159091	[PTPN11 - protein tyrosine phosphatase, non-receptor type 11, AKT2 - v-akt murine thymoma viral oncogene homolog 2, AKT1 - v-akt murine thymoma viral oncogene homolog 1, INSR - insulin receptor, INS - insulin, IRS1 - insulin receptor substrate 1, MAPK14 - mitogen-activated protein kinase 14]
GO:0031295	T cell costimulation	7.23e-06	0.00027	7.73	7194	51	146	8	0.156863	[PTPN11 - protein tyrosine phosphatase, non-receptor type 11, PTPN6 - protein tyrosine phosphatase, non-receptor type 6, GRB2 - growth factor receptor-bound protein 2, AKT1 - v-akt murine thymoma viral oncogene homolog 1, SRC - v-src avian sarcoma (schmidt-ruppin a-2) viral oncogene homolog, PAK1 - p21 protein (cdc42/rac)-activated kinase 1, CAV1 - caveolin 1, caveolae protein, 22kda, PAK2 - p21 …
GO:0043552	positive regulation of phosphatidylinositol 3-kinase activity	0.000416	0.00843	7.7	7194	32	146	5	0.15625	[SRC - v-src avian sarcoma (schmidt-ruppin a-2) viral oncogene homolog, IRS1 - insulin receptor substrate 1, PDGFRB - platelet-derived growth factor receptor, beta polypeptide, PTK2 - protein tyrosine kinase 2, PRKD1 - protein kinase d1]
GO:1901985	positive regulation of protein acetylation	0.000416	0.00842	7.7	7194	32	146	5	0.15625	[PRKAA2 - protein kinase, amp-activated, alpha 2 catalytic subunit, PRKAA1 - protein kinase, amp-activated, alpha 1 catalytic subunit, RPS6KA5 - ribosomal protein s6 kinase, 90kda, polypeptide 5, MAPK3 - mitogen-activated protein kinase 3, IL1B - interleukin 1, beta]
GO:2000379	positive regulation of reactive oxygen species metabolic process	3.68e-08	2.51e-06	7.68	7194	77	146	12	0.155844	[HSP90AA1 - heat shock protein 90kda alpha (cytosolic), class a member 1, EGFR - epidermal growth factor receptor, GRB2 - growth factor receptor-bound protein 2, MAPT - microtubule-associated protein tau, JAK2 - janus kinase 2, AKT1 - v-akt murine thymoma viral oncogene homolog 1, INSR - insulin receptor, PRKCD - protein kinase c, delta, F2 - coagulation factor ii (thrombin), PDGFRB - platelet-de…
GO:0070507	regulation of microtubule cytoskeleton organization	8.23e-13	1.08e-10	7.64	7194	129	146	20	0.155039	[PKD1 - polycystic kidney disease 1 (autosomal dominant), PRKAA2 - protein kinase, amp-activated, alpha 2 catalytic subunit, MAPRE1 - microtubule-associated protein, rp/eb family, member 1, PRKAA1 - protein kinase, amp-activated, alpha 1 catalytic subunit, EPHA3 - eph receptor a3, MAPK15 - mitogen-activated protein kinase 15, PLK1 - polo-like kinase 1, MAPRE3 - microtubule-associated protein, rp/…
GO:0048010	vascular endothelial growth factor receptor signaling pathway	6e-07	2.97e-05	7.58	7194	65	146	10	0.153846	[HSP90AA1 - heat shock protein 90kda alpha (cytosolic), class a member 1, RHOA - ras homolog family member a, CRK - v-crk avian sarcoma virus ct10 oncogene homolog, BCAR1 - breast cancer anti-estrogen resistance 1, SRC - v-src avian sarcoma (schmidt-ruppin a-2) viral oncogene homolog, PAK2 - p21 protein (cdc42/rac)-activated kinase 2, ITGB3 - integrin, beta 3 (platelet glycoprotein iiia, antigen …
GO:0031294	lymphocyte costimulation	8.4e-06	0.000308	7.58	7194	52	146	8	0.153846	[PTPN11 - protein tyrosine phosphatase, non-receptor type 11, PTPN6 - protein tyrosine phosphatase, non-receptor type 6, GRB2 - growth factor receptor-bound protein 2, AKT1 - v-akt murine thymoma viral oncogene homolog 1, SRC - v-src avian sarcoma (schmidt-ruppin a-2) viral oncogene homolog, PAK1 - p21 protein (cdc42/rac)-activated kinase 1, CAV1 - caveolin 1, caveolae protein, 22kda, PAK2 - p21 …
GO:1903727	positive regulation of phospholipid metabolic process	3.39e-05	0.00103	7.5	7194	46	146	7	0.152174	[SRC - v-src avian sarcoma (schmidt-ruppin a-2) viral oncogene homolog, CAPN2 - calpain 2, (m/ii) large subunit, PRKCD - protein kinase c, delta, IRS1 - insulin receptor substrate 1, PDGFRB - platelet-derived growth factor receptor, beta polypeptide, PTK2 - protein tyrosine kinase 2, PRKD1 - protein kinase d1]
GO:1990090	cellular response to nerve growth factor stimulus	0.000137	0.00335	7.39	7194	40	146	6	0.15	[MAPT - microtubule-associated protein tau, CRK - v-crk avian sarcoma virus ct10 oncogene homolog, AKT1 - v-akt murine thymoma viral oncogene homolog 1, NTRK1 - neurotrophic tyrosine kinase, receptor, type 1, NTRK3 - neurotrophic tyrosine kinase, receptor, type 3, NTRK2 - neurotrophic tyrosine kinase, receptor, type 2]
GO:0002526	acute inflammatory response	3.91e-05	0.00118	7.34	7194	47	146	7	0.148936	[F2 - coagulation factor ii (thrombin), INS - insulin, LBP - lipopolysaccharide binding protein, CEBPB - ccaat/enhancer binding protein (c/ebp), beta, IL1B - interleukin 1, beta, IL1A - interleukin 1, alpha, ORM1 - orosomucoid 1]
GO:0031532	actin cytoskeleton reorganization	3.91e-05	0.00118	7.34	7194	47	146	7	0.148936	[RHOA - ras homolog family member a, GRB2 - growth factor receptor-bound protein 2, GAB1 - grb2-associated binding protein 1, CTTN - cortactin, PAK1 - p21 protein (cdc42/rac)-activated kinase 1, FER - fer (fps/fes related) tyrosine kinase, PTPN1 - protein tyrosine phosphatase, non-receptor type 1]
GO:0050853	B cell receptor signaling pathway	0.000556	0.0107	7.25	7194	34	146	5	0.147059	[PTPN6 - protein tyrosine phosphatase, non-receptor type 6, ABL1 - c-abl oncogene 1, non-receptor tyrosine kinase, BCAR1 - breast cancer anti-estrogen resistance 1, PRKCB - protein kinase c, beta, MAPK1 - mitogen-activated protein kinase 1]
GO:0042307	positive regulation of protein import into nucleus	0.000556	0.0107	7.25	7194	34	146	5	0.147059	[TRIM28 - tripartite motif containing 28, JAK2 - janus kinase 2, PRKCD - protein kinase c, delta, MAPK1 - mitogen-activated protein kinase 1, MAPK14 - mitogen-activated protein kinase 14]
GO:0046825	regulation of protein export from nucleus	0.000556	0.0107	7.25	7194	34	146	5	0.147059	[PTPN11 - protein tyrosine phosphatase, non-receptor type 11, SFN - stratifin, PRKACA - protein kinase, camp-dependent, catalytic, alpha, GSK3B - glycogen synthase kinase 3 beta, IL1B - interleukin 1, beta]
GO:1990089	response to nerve growth factor	0.000158	0.00374	7.21	7194	41	146	6	0.146341	[MAPT - microtubule-associated protein tau, CRK - v-crk avian sarcoma virus ct10 oncogene homolog, AKT1 - v-akt murine thymoma viral oncogene homolog 1, NTRK1 - neurotrophic tyrosine kinase, receptor, type 1, NTRK3 - neurotrophic tyrosine kinase, receptor, type 3, NTRK2 - neurotrophic tyrosine kinase, receptor, type 2]
GO:0043536	positive regulation of blood vessel endothelial cell migration	4.5e-05	0.00135	7.19	7194	48	146	7	0.145833	[ABL1 - c-abl oncogene 1, non-receptor tyrosine kinase, AKT3 - v-akt murine thymoma viral oncogene homolog 3, PLCG1 - phospholipase c, gamma 1, AKT1 - v-akt murine thymoma viral oncogene homolog 1, PRKCA - protein kinase c, alpha, STAT5A - signal transducer and activator of transcription 5a, PRKD1 - protein kinase d1]
GO:1902400	intracellular signal transduction involved in G1 DNA damage checkpoint	4.5e-05	0.00134	7.19	7194	48	146	7	0.145833	[SFN - stratifin, CCNB1 - cyclin b1, CDK1 - cyclin-dependent kinase 1, ATM - ataxia telangiectasia mutated, E2F4 - e2f transcription factor 4, p107/p130-binding, PRKDC - protein kinase, dna-activated, catalytic polypeptide, CDK2 - cyclin-dependent kinase 2]
GO:1902403	signal transduction involved in mitotic DNA integrity checkpoint	4.5e-05	0.00134	7.19	7194	48	146	7	0.145833	[SFN - stratifin, CCNB1 - cyclin b1, CDK1 - cyclin-dependent kinase 1, ATM - ataxia telangiectasia mutated, E2F4 - e2f transcription factor 4, p107/p130-binding, PRKDC - protein kinase, dna-activated, catalytic polypeptide, CDK2 - cyclin-dependent kinase 2]
GO:1902402	signal transduction involved in mitotic DNA damage checkpoint	4.5e-05	0.00134	7.19	7194	48	146	7	0.145833	[SFN - stratifin, CCNB1 - cyclin b1, CDK1 - cyclin-dependent kinase 1, ATM - ataxia telangiectasia mutated, E2F4 - e2f transcription factor 4, p107/p130-binding, PRKDC - protein kinase, dna-activated, catalytic polypeptide, CDK2 - cyclin-dependent kinase 2]
GO:0072431	signal transduction involved in mitotic G1 DNA damage checkpoint	4.5e-05	0.00134	7.19	7194	48	146	7	0.145833	[SFN - stratifin, CCNB1 - cyclin b1, CDK1 - cyclin-dependent kinase 1, ATM - ataxia telangiectasia mutated, E2F4 - e2f transcription factor 4, p107/p130-binding, PRKDC - protein kinase, dna-activated, catalytic polypeptide, CDK2 - cyclin-dependent kinase 2]
GO:0072413	signal transduction involved in mitotic cell cycle checkpoint	4.5e-05	0.00133	7.19	7194	48	146	7	0.145833	[SFN - stratifin, CCNB1 - cyclin b1, CDK1 - cyclin-dependent kinase 1, ATM - ataxia telangiectasia mutated, E2F4 - e2f transcription factor 4, p107/p130-binding, PRKDC - protein kinase, dna-activated, catalytic polypeptide, CDK2 - cyclin-dependent kinase 2]
GO:0070301	cellular response to hydrogen peroxide	1.48e-05	0.000515	7.04	7194	56	146	8	0.142857	[RELA - v-rel avian reticuloendotheliosis viral oncogene homolog a, MAP1LC3A - microtubule-associated protein 1 light chain 3 alpha, PRKAA1 - protein kinase, amp-activated, alpha 1 catalytic subunit, ABL1 - c-abl oncogene 1, non-receptor tyrosine kinase, MYB - v-myb avian myeloblastosis viral oncogene homolog, SRC - v-src avian sarcoma (schmidt-ruppin a-2) viral oncogene homolog, PRKCD - protein …
GO:0010676	positive regulation of cellular carbohydrate metabolic process	5.17e-05	0.0015	7.04	7194	49	146	7	0.142857	[AKT2 - v-akt murine thymoma viral oncogene homolog 2, AKT1 - v-akt murine thymoma viral oncogene homolog 1, SRC - v-src avian sarcoma (schmidt-ruppin a-2) viral oncogene homolog, INSR - insulin receptor, INS - insulin, IRS1 - insulin receptor substrate 1, DYRK2 - dual-specificity tyrosine-(y)-phosphorylation regulated kinase 2]
GO:0032210	regulation of telomere maintenance via telomerase	0.000639	0.012	7.04	7194	35	146	5	0.142857	[MAPK15 - mitogen-activated protein kinase 15, SRC - v-src avian sarcoma (schmidt-ruppin a-2) viral oncogene homolog, MAPK3 - mitogen-activated protein kinase 3, ATM - ataxia telangiectasia mutated, MAPK1 - mitogen-activated protein kinase 1]
GO:0048015	phosphatidylinositol-mediated signaling	1.69e-05	0.000576	6.92	7194	57	146	8	0.140351	[CSF1R - colony stimulating factor 1 receptor, RHOA - ras homolog family member a, IGF1R - insulin-like growth factor 1 receptor, AKT1 - v-akt murine thymoma viral oncogene homolog 1, IRS1 - insulin receptor substrate 1, PDGFRB - platelet-derived growth factor receptor, beta polypeptide, NTRK1 - neurotrophic tyrosine kinase, receptor, type 1, LTK - leukocyte receptor tyrosine kinase]
GO:0043154	negative regulation of cysteine-type endopeptidase activity involved in apoptotic process	1.69e-05	0.000574	6.92	7194	57	146	8	0.140351	[SFN - stratifin, AKT1 - v-akt murine thymoma viral oncogene homolog 1, SRC - v-src avian sarcoma (schmidt-ruppin a-2) viral oncogene homolog, CSNK2A1 - casein kinase 2, alpha 1 polypeptide, RPS6KA3 - ribosomal protein s6 kinase, 90kda, polypeptide 3, RPS6KA1 - ribosomal protein s6 kinase, 90kda, polypeptide 1, PAK2 - p21 protein (cdc42/rac)-activated kinase 2, RAF1 - v-raf-1 murine leukemia vira…
GO:0034599	cellular response to oxidative stress	1.65e-12	2.11e-10	6.9	7194	150	146	21	0.14	[PRKAA2 - protein kinase, amp-activated, alpha 2 catalytic subunit, PRKAA1 - protein kinase, amp-activated, alpha 1 catalytic subunit, PRDX6 - peroxiredoxin 6, MAPK8 - mitogen-activated protein kinase 8, CRK - v-crk avian sarcoma virus ct10 oncogene homolog, AKT1 - v-akt murine thymoma viral oncogene homolog 1, MAPK3 - mitogen-activated protein kinase 3, MAPK1 - mitogen-activated protein kinase 1…
GO:0010001	glial cell differentiation	5.91e-05	0.00166	6.9	7194	50	146	7	0.14	[PTPN11 - protein tyrosine phosphatase, non-receptor type 11, ABL1 - c-abl oncogene 1, non-receptor tyrosine kinase, MAPK3 - mitogen-activated protein kinase 3, MAPK1 - mitogen-activated protein kinase 1, STAT3 - signal transducer and activator of transcription 3 (acute-phase response factor), CDH2 - cadherin 2, type 1, n-cadherin (neuronal), NTRK2 - neurotrophic tyrosine kinase, receptor, type 2]
GO:0042770	signal transduction in response to DNA damage	1.31e-07	7.71e-06	6.88	7194	86	146	12	0.139535	[SFN - stratifin, ABL1 - c-abl oncogene 1, non-receptor tyrosine kinase, GRB2 - growth factor receptor-bound protein 2, PLK1 - polo-like kinase 1, CCNB1 - cyclin b1, CDK1 - cyclin-dependent kinase 1, HIPK2 - homeodomain interacting protein kinase 2, ATM - ataxia telangiectasia mutated, E2F4 - e2f transcription factor 4, p107/p130-binding, PRKDC - protein kinase, dna-activated, catalytic polypepti…
GO:0045428	regulation of nitric oxide biosynthetic process	0.000207	0.00473	6.88	7194	43	146	6	0.139535	[HSP90AA1 - heat shock protein 90kda alpha (cytosolic), class a member 1, AKT1 - v-akt murine thymoma viral oncogene homolog 1, JAK2 - janus kinase 2, INSR - insulin receptor, CAV1 - caveolin 1, caveolae protein, 22kda, IL1B - interleukin 1, beta]
GO:0032886	regulation of microtubule-based process	6.82e-12	7.84e-10	6.84	7194	144	146	20	0.138889	[PKD1 - polycystic kidney disease 1 (autosomal dominant), PRKAA2 - protein kinase, amp-activated, alpha 2 catalytic subunit, MAPRE1 - microtubule-associated protein, rp/eb family, member 1, PRKAA1 - protein kinase, amp-activated, alpha 1 catalytic subunit, EPHA3 - eph receptor a3, MAPK15 - mitogen-activated protein kinase 15, PLK1 - polo-like kinase 1, MAPRE3 - microtubule-associated protein, rp/…
GO:1904591	positive regulation of protein import	0.00073	0.0136	6.84	7194	36	146	5	0.138889	[TRIM28 - tripartite motif containing 28, JAK2 - janus kinase 2, PRKCD - protein kinase c, delta, MAPK1 - mitogen-activated protein kinase 1, MAPK14 - mitogen-activated protein kinase 14]
GO:1900180	regulation of protein localization to nucleus	1.21e-08	8.79e-07	6.83	7194	101	146	14	0.138614	[PLK1 - polo-like kinase 1, CDK1 - cyclin-dependent kinase 1, AKT1 - v-akt murine thymoma viral oncogene homolog 1, INS - insulin, MAPK1 - mitogen-activated protein kinase 1, TRIM28 - tripartite motif containing 28, JAK2 - janus kinase 2, SRC - v-src avian sarcoma (schmidt-ruppin a-2) viral oncogene homolog, PRKCD - protein kinase c, delta, F2 - coagulation factor ii (thrombin), EIF2AK3 - eukaryo…
GO:0030010	establishment of cell polarity	1.93e-05	0.000647	6.8	7194	58	146	8	0.137931	[PKD1 - polycystic kidney disease 1 (autosomal dominant), HSP90AA1 - heat shock protein 90kda alpha (cytosolic), class a member 1, RHOA - ras homolog family member a, CRK - v-crk avian sarcoma virus ct10 oncogene homolog, MAP1B - microtubule-associated protein 1b, GSK3B - glycogen synthase kinase 3 beta, PAK1 - p21 protein (cdc42/rac)-activated kinase 1, PTK2 - protein tyrosine kinase 2]
GO:0000302	response to reactive oxygen species	8.86e-12	9.93e-10	6.75	7194	146	146	20	0.136986	[PRKAA1 - protein kinase, amp-activated, alpha 1 catalytic subunit, MAPK8 - mitogen-activated protein kinase 8, CRK - v-crk avian sarcoma virus ct10 oncogene homolog, AKT1 - v-akt murine thymoma viral oncogene homolog 1, CAPN2 - calpain 2, (m/ii) large subunit, MAPK3 - mitogen-activated protein kinase 3, MAPK1 - mitogen-activated protein kinase 1, PDGFRB - platelet-derived growth factor receptor,…
GO:0032869	cellular response to insulin stimulus	1.81e-06	8e-05	6.75	7194	73	146	10	0.136986	[AKT2 - v-akt murine thymoma viral oncogene homolog 2, AKT1 - v-akt murine thymoma viral oncogene homolog 1, SRC - v-src avian sarcoma (schmidt-ruppin a-2) viral oncogene homolog, INSR - insulin receptor, IRS1 - insulin receptor substrate 1, PAK1 - p21 protein (cdc42/rac)-activated kinase 1, PRKDC - protein kinase, dna-activated, catalytic polypeptide, FER - fer (fps/fes related) tyrosine kinase,…
GO:0045913	positive regulation of carbohydrate metabolic process	6.31e-06	0.000242	6.72	7194	66	146	9	0.136364	[PRKAA2 - protein kinase, amp-activated, alpha 2 catalytic subunit, PRKAA1 - protein kinase, amp-activated, alpha 1 catalytic subunit, AKT2 - v-akt murine thymoma viral oncogene homolog 2, AKT1 - v-akt murine thymoma viral oncogene homolog 1, SRC - v-src avian sarcoma (schmidt-ruppin a-2) viral oncogene homolog, INSR - insulin receptor, INS - insulin, IRS1 - insulin receptor substrate 1, DYRK2 - …
GO:0045981	positive regulation of nucleotide metabolic process	0.000236	0.00528	6.72	7194	44	146	6	0.136364	[PRKAA2 - protein kinase, amp-activated, alpha 2 catalytic subunit, PRKAA1 - protein kinase, amp-activated, alpha 1 catalytic subunit, CCNB1 - cyclin b1, CDK1 - cyclin-dependent kinase 1, INSR - insulin receptor, INS - insulin]
GO:1900544	positive regulation of purine nucleotide metabolic process	0.000236	0.00527	6.72	7194	44	146	6	0.136364	[PRKAA2 - protein kinase, amp-activated, alpha 2 catalytic subunit, PRKAA1 - protein kinase, amp-activated, alpha 1 catalytic subunit, CCNB1 - cyclin b1, CDK1 - cyclin-dependent kinase 1, INSR - insulin receptor, INS - insulin]
GO:0048017	inositol lipid-mediated signaling	2.2e-05	0.000722	6.68	7194	59	146	8	0.135593	[CSF1R - colony stimulating factor 1 receptor, RHOA - ras homolog family member a, IGF1R - insulin-like growth factor 1 receptor, AKT1 - v-akt murine thymoma viral oncogene homolog 1, IRS1 - insulin receptor substrate 1, PDGFRB - platelet-derived growth factor receptor, beta polypeptide, NTRK1 - neurotrophic tyrosine kinase, receptor, type 1, LTK - leukocyte receptor tyrosine kinase]
GO:0046850	regulation of bone remodeling	0.00083	0.0152	6.66	7194	37	146	5	0.135135	[CSF1R - colony stimulating factor 1 receptor, EGFR - epidermal growth factor receptor, SRC - v-src avian sarcoma (schmidt-ruppin a-2) viral oncogene homolog, PRKCA - protein kinase c, alpha, ITGB3 - integrin, beta 3 (platelet glycoprotein iiia, antigen cd61)]
GO:0046686	response to cadmium ion	0.00083	0.0152	6.66	7194	37	146	5	0.135135	[EGFR - epidermal growth factor receptor, MAPK8 - mitogen-activated protein kinase 8, AKT1 - v-akt murine thymoma viral oncogene homolog 1, MAPK3 - mitogen-activated protein kinase 3, MAPK1 - mitogen-activated protein kinase 1]
GO:0048145	regulation of fibroblast proliferation	7.16e-06	0.000268	6.62	7194	67	146	9	0.134328	[CCNA2 - cyclin a2, MYB - v-myb avian myeloblastosis viral oncogene homolog, CCNB1 - cyclin b1, ESR1 - estrogen receptor 1, PRKDC - protein kinase, dna-activated, catalytic polypeptide, PDGFRB - platelet-derived growth factor receptor, beta polypeptide, MYC - v-myc avian myelocytomatosis viral oncogene homolog, PPARG - peroxisome proliferator-activated receptor gamma, CTNNB1 - catenin (cadherin-a…
GO:0070542	response to fatty acid	8.12e-06	0.000299	6.52	7194	68	146	9	0.132353	[PRKAA2 - protein kinase, amp-activated, alpha 2 catalytic subunit, PRKAA1 - protein kinase, amp-activated, alpha 1 catalytic subunit, CCNB1 - cyclin b1, AKT1 - v-akt murine thymoma viral oncogene homolog 1, SRC - v-src avian sarcoma (schmidt-ruppin a-2) viral oncogene homolog, IRS1 - insulin receptor substrate 1, YY1 - yy1 transcription factor, FOXO1 - forkhead box o1, PPARG - peroxisome prolife…
GO:1903428	positive regulation of reactive oxygen species biosynthetic process	0.000941	0.0167	6.48	7194	38	146	5	0.131579	[HSP90AA1 - heat shock protein 90kda alpha (cytosolic), class a member 1, AKT1 - v-akt murine thymoma viral oncogene homolog 1, JAK2 - janus kinase 2, INSR - insulin receptor, IL1B - interleukin 1, beta]
GO:0019217	regulation of fatty acid metabolic process	2.82e-05	0.00089	6.46	7194	61	146	8	0.131148	[PRKAA2 - protein kinase, amp-activated, alpha 2 catalytic subunit, AKT2 - v-akt murine thymoma viral oncogene homolog 2, AKT1 - v-akt murine thymoma viral oncogene homolog 1, INS - insulin, IRS1 - insulin receptor substrate 1, CAV1 - caveolin 1, caveolae protein, 22kda, IL1B - interleukin 1, beta, PPARG - peroxisome proliferator-activated receptor gamma]
GO:0072422	signal transduction involved in DNA damage checkpoint	2.82e-05	0.000888	6.46	7194	61	146	8	0.131148	[SFN - stratifin, PLK1 - polo-like kinase 1, CCNB1 - cyclin b1, CDK1 - cyclin-dependent kinase 1, ATM - ataxia telangiectasia mutated, E2F4 - e2f transcription factor 4, p107/p130-binding, PRKDC - protein kinase, dna-activated, catalytic polypeptide, CDK2 - cyclin-dependent kinase 2]
GO:0072401	signal transduction involved in DNA integrity checkpoint	2.82e-05	0.000886	6.46	7194	61	146	8	0.131148	[SFN - stratifin, PLK1 - polo-like kinase 1, CCNB1 - cyclin b1, CDK1 - cyclin-dependent kinase 1, ATM - ataxia telangiectasia mutated, E2F4 - e2f transcription factor 4, p107/p130-binding, PRKDC - protein kinase, dna-activated, catalytic polypeptide, CDK2 - cyclin-dependent kinase 2]
GO:0043502	regulation of muscle adaptation	9.79e-05	0.00252	6.39	7194	54	146	7	0.12963	[PRKCA - protein kinase c, alpha, PAK1 - p21 protein (cdc42/rac)-activated kinase 1, YY1 - yy1 transcription factor, FOXO1 - forkhead box o1, CAMK2G - calcium/calmodulin-dependent protein kinase ii gamma, CAMK2D - calcium/calmodulin-dependent protein kinase ii delta, CAMK2B - calcium/calmodulin-dependent protein kinase ii beta]
GO:0030168	platelet activation	9.72e-07	4.64e-05	6.38	7194	85	146	11	0.129412	[PTPN11 - protein tyrosine phosphatase, non-receptor type 11, PTPN6 - protein tyrosine phosphatase, non-receptor type 6, PRKCB - protein kinase c, beta, SRC - v-src avian sarcoma (schmidt-ruppin a-2) viral oncogene homolog, PRKCD - protein kinase c, delta, MAPK3 - mitogen-activated protein kinase 3, MAPK1 - mitogen-activated protein kinase 1, F2 - coagulation factor ii (thrombin), PRKCA - protein…
GO:0072395	signal transduction involved in cell cycle checkpoint	3.18e-05	0.000989	6.36	7194	62	146	8	0.129032	[SFN - stratifin, PLK1 - polo-like kinase 1, CCNB1 - cyclin b1, CDK1 - cyclin-dependent kinase 1, ATM - ataxia telangiectasia mutated, E2F4 - e2f transcription factor 4, p107/p130-binding, PRKDC - protein kinase, dna-activated, catalytic polypeptide, CDK2 - cyclin-dependent kinase 2]
GO:0071375	cellular response to peptide hormone stimulus	9.67e-10	8.2e-08	6.35	7194	132	146	17	0.128788	[CRK - v-crk avian sarcoma virus ct10 oncogene homolog, AKT2 - v-akt murine thymoma viral oncogene homolog 2, PRKACA - protein kinase, camp-dependent, catalytic, alpha, AKT1 - v-akt murine thymoma viral oncogene homolog 1, INSR - insulin receptor, IRS1 - insulin receptor substrate 1, PRKDC - protein kinase, dna-activated, catalytic polypeptide, CAV1 - caveolin 1, caveolae protein, 22kda, RELA - v…
GO:0006977	DNA damage response, signal transduction by p53 class mediator resulting in cell cycle arrest	0.000341	0.00714	6.29	7194	47	146	6	0.12766	[SFN - stratifin, CCNB1 - cyclin b1, CDK1 - cyclin-dependent kinase 1, ATM - ataxia telangiectasia mutated, E2F4 - e2f transcription factor 4, p107/p130-binding, CDK2 - cyclin-dependent kinase 2]
GO:0009612	response to mechanical stimulus	1.1e-10	1.01e-08	6.28	7194	149	146	19	0.127517	[PKD1 - polycystic kidney disease 1 (autosomal dominant), MAPK8 - mitogen-activated protein kinase 8, AKT1 - v-akt murine thymoma viral oncogene homolog 1, MAPK3 - mitogen-activated protein kinase 3, NFKBIA - nuclear factor of kappa light polypeptide gene enhancer in b-cells inhibitor, alpha, CDH2 - cadherin 2, type 1, n-cadherin (neuronal), NTRK1 - neurotrophic tyrosine kinase, receptor, type 1,…
GO:2000117	negative regulation of cysteine-type endopeptidase activity	3.58e-05	0.00109	6.26	7194	63	146	8	0.126984	[SFN - stratifin, AKT1 - v-akt murine thymoma viral oncogene homolog 1, SRC - v-src avian sarcoma (schmidt-ruppin a-2) viral oncogene homolog, CSNK2A1 - casein kinase 2, alpha 1 polypeptide, RPS6KA3 - ribosomal protein s6 kinase, 90kda, polypeptide 3, RPS6KA1 - ribosomal protein s6 kinase, 90kda, polypeptide 1, PAK2 - p21 protein (cdc42/rac)-activated kinase 2, RAF1 - v-raf-1 murine leukemia vira…
GO:0043535	regulation of blood vessel endothelial cell migration	3.79e-06	0.000155	6.24	7194	79	146	10	0.126582	[ABL1 - c-abl oncogene 1, non-receptor tyrosine kinase, AKT3 - v-akt murine thymoma viral oncogene homolog 3, RHOA - ras homolog family member a, CSNK2B - casein kinase 2, beta polypeptide, PLCG1 - phospholipase c, gamma 1, AKT1 - v-akt murine thymoma viral oncogene homolog 1, PRKCA - protein kinase c, alpha, STAT5A - signal transducer and activator of transcription 5a, PPARG - peroxisome prolife…
GO:0000079	regulation of cyclin-dependent protein serine/threonine kinase activity	5.34e-06	0.000209	6.01	7194	82	146	10	0.121951	[PKD1 - polycystic kidney disease 1 (autosomal dominant), EGFR - epidermal growth factor receptor, SFN - stratifin, CCNA2 - cyclin a2, PLK1 - polo-like kinase 1, CCNB1 - cyclin b1, MAPRE3 - microtubule-associated protein, rp/eb family, member 3, AKT1 - v-akt murine thymoma viral oncogene homolog 1, SRC - v-src avian sarcoma (schmidt-ruppin a-2) viral oncogene homolog, LATS2 - large tumor suppress…
GO:0045834	positive regulation of lipid metabolic process	6.6e-08	4.17e-06	6	7194	115	146	14	0.121739	[PRKAA1 - protein kinase, amp-activated, alpha 1 catalytic subunit, AKT2 - v-akt murine thymoma viral oncogene homolog 2, AKT1 - v-akt murine thymoma viral oncogene homolog 1, CAPN2 - calpain 2, (m/ii) large subunit, INS - insulin, IRS1 - insulin receptor substrate 1, PDGFRB - platelet-derived growth factor receptor, beta polypeptide, IL1B - interleukin 1, beta, PRKD1 - protein kinase d1, SRC - v…
GO:0016236	macroautophagy	1.64e-05	0.000561	5.99	7194	74	146	9	0.121622	[PRKAA2 - protein kinase, amp-activated, alpha 2 catalytic subunit, MAP1LC3A - microtubule-associated protein 1 light chain 3 alpha, PRKAA1 - protein kinase, amp-activated, alpha 1 catalytic subunit, MAP1LC3B - microtubule-associated protein 1 light chain 3 beta, CSNK2A2 - casein kinase 2, alpha prime polypeptide, CSNK2B - casein kinase 2, beta polypeptide, SRC - v-src avian sarcoma (schmidt-rupp…
GO:0010517	regulation of phospholipase activity	5.04e-05	0.00147	5.97	7194	66	146	8	0.121212	[EGFR - epidermal growth factor receptor, ABL1 - c-abl oncogene 1, non-receptor tyrosine kinase, ABL2 - c-abl oncogene 2, non-receptor tyrosine kinase, ESR1 - estrogen receptor 1, PLCG1 - phospholipase c, gamma 1, PDGFRB - platelet-derived growth factor receptor, beta polypeptide, NTRK3 - neurotrophic tyrosine kinase, receptor, type 3, NTRK2 - neurotrophic tyrosine kinase, receptor, type 2]
GO:0010518	positive regulation of phospholipase activity	0.000155	0.00373	5.95	7194	58	146	7	0.12069	[EGFR - epidermal growth factor receptor, ABL2 - c-abl oncogene 2, non-receptor tyrosine kinase, ESR1 - estrogen receptor 1, PLCG1 - phospholipase c, gamma 1, PDGFRB - platelet-derived growth factor receptor, beta polypeptide, NTRK3 - neurotrophic tyrosine kinase, receptor, type 3, NTRK2 - neurotrophic tyrosine kinase, receptor, type 2]
GO:0060333	interferon-gamma-mediated signaling pathway	0.00048	0.00948	5.91	7194	50	146	6	0.12	[JAK2 - janus kinase 2, PRKCD - protein kinase c, delta, CAMK2G - calcium/calmodulin-dependent protein kinase ii gamma, CAMK2D - calcium/calmodulin-dependent protein kinase ii delta, CAMK2B - calcium/calmodulin-dependent protein kinase ii beta, CAMK2A - calcium/calmodulin-dependent protein kinase ii alpha]
GO:0034332	adherens junction organization	5.63e-05	0.0016	5.88	7194	67	146	8	0.119403	[ACTN1 - actinin, alpha 1, CTTN - cortactin, SRC - v-src avian sarcoma (schmidt-ruppin a-2) viral oncogene homolog, CTNND1 - catenin (cadherin-associated protein), delta 1, BCR - breakpoint cluster region, PAK2 - p21 protein (cdc42/rac)-activated kinase 2, CDH2 - cadherin 2, type 1, n-cadherin (neuronal), CTNNB1 - catenin (cadherin-associated protein), beta 1, 88kda]
GO:0060193	positive regulation of lipase activity	5.63e-05	0.00159	5.88	7194	67	146	8	0.119403	[EGFR - epidermal growth factor receptor, RHOA - ras homolog family member a, ABL2 - c-abl oncogene 2, non-receptor tyrosine kinase, ESR1 - estrogen receptor 1, PLCG1 - phospholipase c, gamma 1, PDGFRB - platelet-derived growth factor receptor, beta polypeptide, NTRK3 - neurotrophic tyrosine kinase, receptor, type 3, NTRK2 - neurotrophic tyrosine kinase, receptor, type 2]
GO:0032368	regulation of lipid transport	6.66e-06	0.000252	5.87	7194	84	146	10	0.119048	[PTPN11 - protein tyrosine phosphatase, non-receptor type 11, MYB - v-myb avian myeloblastosis viral oncogene homolog, AKT2 - v-akt murine thymoma viral oncogene homolog 2, AKT1 - v-akt murine thymoma viral oncogene homolog 1, PRKCD - protein kinase c, delta, NFKBIA - nuclear factor of kappa light polypeptide gene enhancer in b-cells inhibitor, alpha, CAV1 - caveolin 1, caveolae protein, 22kda, I…
GO:1904029	regulation of cyclin-dependent protein kinase activity	6.66e-06	0.000252	5.87	7194	84	146	10	0.119048	[PKD1 - polycystic kidney disease 1 (autosomal dominant), EGFR - epidermal growth factor receptor, SFN - stratifin, CCNA2 - cyclin a2, PLK1 - polo-like kinase 1, CCNB1 - cyclin b1, MAPRE3 - microtubule-associated protein, rp/eb family, member 3, AKT1 - v-akt murine thymoma viral oncogene homolog 1, SRC - v-src avian sarcoma (schmidt-ruppin a-2) viral oncogene homolog, LATS2 - large tumor suppress…
GO:1901888	regulation of cell junction assembly	6.66e-06	0.000251	5.87	7194	84	146	10	0.119048	[IL17A - interleukin 17a, EPHA3 - eph receptor a3, ABL1 - c-abl oncogene 1, non-receptor tyrosine kinase, SNAI1 - snail family zinc finger 1, RHOA - ras homolog family member a, PRKACA - protein kinase, camp-dependent, catalytic, alpha, SRC - v-src avian sarcoma (schmidt-ruppin a-2) viral oncogene homolog, CAV1 - caveolin 1, caveolae protein, 22kda, PTK2 - protein tyrosine kinase 2, IL1B - interl…
GO:0051785	positive regulation of nuclear division	0.000173	0.00407	5.85	7194	59	146	7	0.118644	[MAPK15 - mitogen-activated protein kinase 15, INSR - insulin receptor, INS - insulin, TGFA - transforming growth factor, alpha, PDGFRB - platelet-derived growth factor receptor, beta polypeptide, IL1B - interleukin 1, beta, IL1A - interleukin 1, alpha]
GO:2000278	regulation of DNA biosynthetic process	2.04e-05	0.00068	5.84	7194	76	146	9	0.118421	[HSP90AA1 - heat shock protein 90kda alpha (cytosolic), class a member 1, MAPK15 - mitogen-activated protein kinase 15, SRC - v-src avian sarcoma (schmidt-ruppin a-2) viral oncogene homolog, MAPK3 - mitogen-activated protein kinase 3, ATM - ataxia telangiectasia mutated, MAPK1 - mitogen-activated protein kinase 1, PDGFRB - platelet-derived growth factor receptor, beta polypeptide, MYC - v-myc avi…
GO:0007169	transmembrane receptor protein tyrosine kinase signaling pathway	1.43e-25	2.48e-22	5.83	7194	414	146	49	0.118357	[ABL1 - c-abl oncogene 1, non-receptor tyrosine kinase, DOK1 - docking protein 1, 62kda (downstream of tyrosine kinase 1), EIF2AK3 - eukaryotic translation initiation factor 2-alpha kinase 3, FOXO1 - forkhead box o1, RPS6KA5 - ribosomal protein s6 kinase, 90kda, polypeptide 5, AKT2 - v-akt murine thymoma viral oncogene homolog 2, GAB1 - grb2-associated binding protein 1, AKT1 - v-akt murine thymo…
GO:0038095	Fc-epsilon receptor signaling pathway	2.42e-06	0.000103	5.83	7194	93	146	11	0.11828	[MAPK10 - mitogen-activated protein kinase 10, RELA - v-rel avian reticuloendotheliosis viral oncogene homolog a, MAPK8 - mitogen-activated protein kinase 8, GRB2 - growth factor receptor-bound protein 2, PLCG1 - phospholipase c, gamma 1, MAPK3 - mitogen-activated protein kinase 3, MAPK1 - mitogen-activated protein kinase 1, PAK1 - p21 protein (cdc42/rac)-activated kinase 1, LAT - linker for acti…
GO:0071300	cellular response to retinoic acid	0.000535	0.0104	5.8	7194	51	146	6	0.117647	[EPHA3 - eph receptor a3, MYB - v-myb avian myeloblastosis viral oncogene homolog, ABL2 - c-abl oncogene 2, non-receptor tyrosine kinase, ATM - ataxia telangiectasia mutated, LTK - leukocyte receptor tyrosine kinase, PPARG - peroxisome proliferator-activated receptor gamma]
GO:0045840	positive regulation of mitotic nuclear division	0.000535	0.0104	5.8	7194	51	146	6	0.117647	[INSR - insulin receptor, INS - insulin, TGFA - transforming growth factor, alpha, PDGFRB - platelet-derived growth factor receptor, beta polypeptide, IL1B - interleukin 1, beta, IL1A - interleukin 1, alpha]
GO:0038093	Fc receptor signaling pathway	4.22e-09	3.3e-07	5.78	7194	145	146	17	0.117241	[MAPK10 - mitogen-activated protein kinase 10, CRK - v-crk avian sarcoma virus ct10 oncogene homolog, MAPK8 - mitogen-activated protein kinase 8, MAPK3 - mitogen-activated protein kinase 3, MAPK1 - mitogen-activated protein kinase 1, LAT - linker for activation of t cells, RELA - v-rel avian reticuloendotheliosis viral oncogene homolog a, ABL1 - c-abl oncogene 1, non-receptor tyrosine kinase, HSP…
GO:0031058	positive regulation of histone modification	6.98e-05	0.0019	5.71	7194	69	146	8	0.115942	[MYB - v-myb avian myeloblastosis viral oncogene homolog, RPS6KA5 - ribosomal protein s6 kinase, 90kda, polypeptide 5, CCNB1 - cyclin b1, MAPK3 - mitogen-activated protein kinase 3, ATM - ataxia telangiectasia mutated, IL1B - interleukin 1, beta, PRKD1 - protein kinase d1, CTNNB1 - catenin (cadherin-associated protein), beta 1, 88kda]
GO:0051341	regulation of oxidoreductase activity	2.53e-05	0.000812	5.69	7194	78	146	9	0.115385	[HSP90AA1 - heat shock protein 90kda alpha (cytosolic), class a member 1, EGFR - epidermal growth factor receptor, ABL1 - c-abl oncogene 1, non-receptor tyrosine kinase, ABL2 - c-abl oncogene 2, non-receptor tyrosine kinase, AKT1 - v-akt murine thymoma viral oncogene homolog 1, INS - insulin, CAV1 - caveolin 1, caveolae protein, 22kda, IL1B - interleukin 1, beta, IL1A - interleukin 1, alpha]
GO:0090316	positive regulation of intracellular protein transport	3.9e-07	2.04e-05	5.67	7194	113	146	13	0.115044	[PRKAA1 - protein kinase, amp-activated, alpha 1 catalytic subunit, AKT2 - v-akt murine thymoma viral oncogene homolog 2, PRKACA - protein kinase, camp-dependent, catalytic, alpha, MAPK1 - mitogen-activated protein kinase 1, IL1B - interleukin 1, beta, SFN - stratifin, TRIM28 - tripartite motif containing 28, CSNK2A2 - casein kinase 2, alpha prime polypeptide, JAK2 - janus kinase 2, PRKCD - prote…
GO:0046822	regulation of nucleocytoplasmic transport	9.16e-06	0.000333	5.66	7194	87	146	10	0.114943	[PTPN11 - protein tyrosine phosphatase, non-receptor type 11, SFN - stratifin, TRIM28 - tripartite motif containing 28, JAK2 - janus kinase 2, PRKACA - protein kinase, camp-dependent, catalytic, alpha, PRKCD - protein kinase c, delta, MAPK1 - mitogen-activated protein kinase 1, GSK3B - glycogen synthase kinase 3 beta, IL1B - interleukin 1, beta, MAPK14 - mitogen-activated protein kinase 14]
GO:0018193	peptidyl-amino acid modification	2.55e-32	1.18e-28	5.65	7194	541	146	62	0.114603	[PRKAA2 - protein kinase, amp-activated, alpha 2 catalytic subunit, PRKAA1 - protein kinase, amp-activated, alpha 1 catalytic subunit, AKT3 - v-akt murine thymoma viral oncogene homolog 3, CDK1 - cyclin-dependent kinase 1, PRKACA - protein kinase, camp-dependent, catalytic, alpha, CAMK2D - calcium/calmodulin-dependent protein kinase ii delta, CAMK2A - calcium/calmodulin-dependent protein kinase i…
GO:0042542	response to hydrogen peroxide	3.32e-06	0.000139	5.65	7194	96	146	11	0.114583	[RELA - v-rel avian reticuloendotheliosis viral oncogene homolog a, MAP1LC3A - microtubule-associated protein 1 light chain 3 alpha, PRKAA1 - protein kinase, amp-activated, alpha 1 catalytic subunit, ABL1 - c-abl oncogene 1, non-receptor tyrosine kinase, MYB - v-myb avian myeloblastosis viral oncogene homolog, CRK - v-crk avian sarcoma virus ct10 oncogene homolog, SRC - v-src avian sarcoma (schmi…
GO:0062013	positive regulation of small molecule metabolic process	4.33e-07	2.22e-05	5.62	7194	114	146	13	0.114035	[PRKAA2 - protein kinase, amp-activated, alpha 2 catalytic subunit, PRKAA1 - protein kinase, amp-activated, alpha 1 catalytic subunit, AKT2 - v-akt murine thymoma viral oncogene homolog 2, CDK1 - cyclin-dependent kinase 1, AKT1 - v-akt murine thymoma viral oncogene homolog 1, INSR - insulin receptor, INS - insulin, IRS1 - insulin receptor substrate 1, IL1B - interleukin 1, beta, DYRK2 - dual-spec…
GO:0032091	negative regulation of protein binding	2.8e-05	0.00089	5.61	7194	79	146	9	0.113924	[CSNK1E - casein kinase 1, epsilon, MAPK8 - mitogen-activated protein kinase 8, AKT1 - v-akt murine thymoma viral oncogene homolog 1, MAP2 - microtubule-associated protein 2, PRKCD - protein kinase c, delta, MAPK3 - mitogen-activated protein kinase 3, MET - met proto-oncogene, GSK3B - glycogen synthase kinase 3 beta, CAV1 - caveolin 1, caveolae protein, 22kda]
GO:1905269	positive regulation of chromatin organization	2.8e-05	0.000888	5.61	7194	79	146	9	0.113924	[MYB - v-myb avian myeloblastosis viral oncogene homolog, RPS6KA5 - ribosomal protein s6 kinase, 90kda, polypeptide 5, TRIM28 - tripartite motif containing 28, CCNB1 - cyclin b1, MAPK3 - mitogen-activated protein kinase 3, ATM - ataxia telangiectasia mutated, IL1B - interleukin 1, beta, PRKD1 - protein kinase d1, CTNNB1 - catenin (cadherin-associated protein), beta 1, 88kda]
GO:0010595	positive regulation of endothelial cell migration	1.02e-05	0.000365	5.6	7194	88	146	10	0.113636	[ABL1 - c-abl oncogene 1, non-receptor tyrosine kinase, AKT3 - v-akt murine thymoma viral oncogene homolog 3, PLCG1 - phospholipase c, gamma 1, BCAR1 - breast cancer anti-estrogen resistance 1, AKT1 - v-akt murine thymoma viral oncogene homolog 1, PRKCA - protein kinase c, alpha, MET - met proto-oncogene, ITGB3 - integrin, beta 3 (platelet glycoprotein iiia, antigen cd61), STAT5A - signal transdu…
GO:1903426	regulation of reactive oxygen species biosynthetic process	0.000237	0.0053	5.56	7194	62	146	7	0.112903	[HSP90AA1 - heat shock protein 90kda alpha (cytosolic), class a member 1, JAK2 - janus kinase 2, AKT1 - v-akt murine thymoma viral oncogene homolog 1, INSR - insulin receptor, INS - insulin, CAV1 - caveolin 1, caveolae protein, 22kda, IL1B - interleukin 1, beta]
GO:0043467	regulation of generation of precursor metabolites and energy	4.07e-06	0.000166	5.53	7194	98	146	11	0.112245	[PRKAA2 - protein kinase, amp-activated, alpha 2 catalytic subunit, PRKAA1 - protein kinase, amp-activated, alpha 1 catalytic subunit, CCNB1 - cyclin b1, AKT2 - v-akt murine thymoma viral oncogene homolog 2, AKT1 - v-akt murine thymoma viral oncogene homolog 1, CDK1 - cyclin-dependent kinase 1, INSR - insulin receptor, INS - insulin, IRS1 - insulin receptor substrate 1, GSK3B - glycogen synthase …
GO:0043393	regulation of protein binding	3.43e-09	2.71e-07	5.47	7194	162	146	18	0.111111	[PKD1 - polycystic kidney disease 1 (autosomal dominant), MAPRE1 - microtubule-associated protein, rp/eb family, member 1, PLK1 - polo-like kinase 1, CRK - v-crk avian sarcoma virus ct10 oncogene homolog, MAPK8 - mitogen-activated protein kinase 8, MAPRE3 - microtubule-associated protein, rp/eb family, member 3, PRKACA - protein kinase, camp-dependent, catalytic, alpha, AKT1 - v-akt murine thymom…
GO:0043255	regulation of carbohydrate biosynthetic process	9.49e-05	0.00245	5.47	7194	72	146	8	0.111111	[AKT2 - v-akt murine thymoma viral oncogene homolog 2, AKT1 - v-akt murine thymoma viral oncogene homolog 1, INSR - insulin receptor, INS - insulin, IRS1 - insulin receptor substrate 1, GSK3B - glycogen synthase kinase 3 beta, CLK2 - cdc-like kinase 2, DYRK2 - dual-specificity tyrosine-(y)-phosphorylation regulated kinase 2]
GO:0061098	positive regulation of protein tyrosine kinase activity	0.00073	0.0136	5.47	7194	54	146	6	0.111111	[CSF1R - colony stimulating factor 1 receptor, SRC - v-src avian sarcoma (schmidt-ruppin a-2) viral oncogene homolog, TGFA - transforming growth factor, alpha, PAK2 - p21 protein (cdc42/rac)-activated kinase 2, PTPN1 - protein tyrosine phosphatase, non-receptor type 1, NTRK2 - neurotrophic tyrosine kinase, receptor, type 2]
GO:0097711	ciliary basal body-plasma membrane docking	0.00073	0.0136	5.47	7194	54	146	6	0.111111	[CSNK1E - casein kinase 1, epsilon, MAPRE1 - microtubule-associated protein, rp/eb family, member 1, HSP90AA1 - heat shock protein 90kda alpha (cytosolic), class a member 1, PLK1 - polo-like kinase 1, CDK1 - cyclin-dependent kinase 1, PRKACA - protein kinase, camp-dependent, catalytic, alpha]
GO:0051279	regulation of release of sequestered calcium ion into cytosol	0.00073	0.0136	5.47	7194	54	146	6	0.111111	[PTPN6 - protein tyrosine phosphatase, non-receptor type 6, ABL1 - c-abl oncogene 1, non-receptor tyrosine kinase, PLCG1 - phospholipase c, gamma 1, PRKACA - protein kinase, camp-dependent, catalytic, alpha, F2 - coagulation factor ii (thrombin), CAMK2D - calcium/calmodulin-dependent protein kinase ii delta]
GO:0048871	multicellular organismal homeostasis	1.37e-05	0.00048	5.41	7194	91	146	10	0.10989	[PRKAA2 - protein kinase, amp-activated, alpha 2 catalytic subunit, PRKAA1 - protein kinase, amp-activated, alpha 1 catalytic subunit, KRT1 - keratin 1, SFN - stratifin, PRKACA - protein kinase, camp-dependent, catalytic, alpha, MET - met proto-oncogene, STAT3 - signal transducer and activator of transcription 3 (acute-phase response factor), FOXO1 - forkhead box o1, IL1B - interleukin 1, beta, I…
GO:1901983	regulation of protein acetylation	0.000806	0.0148	5.38	7194	55	146	6	0.109091	[PRKAA2 - protein kinase, amp-activated, alpha 2 catalytic subunit, PRKAA1 - protein kinase, amp-activated, alpha 1 catalytic subunit, RPS6KA5 - ribosomal protein s6 kinase, 90kda, polypeptide 5, MAPK3 - mitogen-activated protein kinase 3, GSK3B - glycogen synthase kinase 3 beta, IL1B - interleukin 1, beta]
GO:0051897	positive regulation of protein kinase B signaling	4.01e-08	2.71e-06	5.33	7194	148	146	16	0.108108	[IGF1R - insulin-like growth factor 1 receptor, GAB1 - grb2-associated binding protein 1, INSR - insulin receptor, INS - insulin, IRS1 - insulin receptor substrate 1, MET - met proto-oncogene, PDGFRB - platelet-derived growth factor receptor, beta polypeptide, CCL3 - chemokine (c-c motif) ligand 3, PTPN11 - protein tyrosine phosphatase, non-receptor type 11, EGFR - epidermal growth factor recepto…
GO:0045931	positive regulation of mitotic cell cycle	3.13e-07	1.66e-05	5.31	7194	130	146	14	0.107692	[CDK1 - cyclin-dependent kinase 1, AKT1 - v-akt murine thymoma viral oncogene homolog 1, INSR - insulin receptor, INS - insulin, PDGFRB - platelet-derived growth factor receptor, beta polypeptide, STAT5B - signal transducer and activator of transcription 5b, IL1B - interleukin 1, beta, IL1A - interleukin 1, alpha, PTPN11 - protein tyrosine phosphatase, non-receptor type 11, ABL1 - c-abl oncogene …
GO:0071158	positive regulation of cell cycle arrest	0.000319	0.00678	5.31	7194	65	146	7	0.107692	[SFN - stratifin, CCNB1 - cyclin b1, CDK1 - cyclin-dependent kinase 1, PRKACA - protein kinase, camp-dependent, catalytic, alpha, ATM - ataxia telangiectasia mutated, E2F4 - e2f transcription factor 4, p107/p130-binding, CDK2 - cyclin-dependent kinase 2]
GO:0010906	regulation of glucose metabolic process	4.6e-05	0.00136	5.28	7194	84	146	9	0.107143	[AKT2 - v-akt murine thymoma viral oncogene homolog 2, AKT1 - v-akt murine thymoma viral oncogene homolog 1, SRC - v-src avian sarcoma (schmidt-ruppin a-2) viral oncogene homolog, INSR - insulin receptor, INS - insulin, IRS1 - insulin receptor substrate 1, GSK3B - glycogen synthase kinase 3 beta, CLK2 - cdc-like kinase 2, DYRK2 - dual-specificity tyrosine-(y)-phosphorylation regulated kinase 2]
GO:1905818	regulation of chromosome separation	0.000888	0.016	5.28	7194	56	146	6	0.107143	[MAPK15 - mitogen-activated protein kinase 15, PLK1 - polo-like kinase 1, CCNB1 - cyclin b1, CSNK2A2 - casein kinase 2, alpha prime polypeptide, CSNK2A1 - casein kinase 2, alpha 1 polypeptide, ATM - ataxia telangiectasia mutated]
GO:0030330	DNA damage response, signal transduction by p53 class mediator	0.000351	0.00733	5.23	7194	66	146	7	0.106061	[SFN - stratifin, CCNB1 - cyclin b1, CDK1 - cyclin-dependent kinase 1, HIPK2 - homeodomain interacting protein kinase 2, ATM - ataxia telangiectasia mutated, E2F4 - e2f transcription factor 4, p107/p130-binding, CDK2 - cyclin-dependent kinase 2]
GO:0032273	positive regulation of protein polymerization	5.06e-05	0.00147	5.22	7194	85	146	9	0.105882	[MAPRE1 - microtubule-associated protein, rp/eb family, member 1, HSP90AA1 - heat shock protein 90kda alpha (cytosolic), class a member 1, GRB2 - growth factor receptor-bound protein 2, MAPT - microtubule-associated protein tau, CTTN - cortactin, MAP1B - microtubule-associated protein 1b, MET - met proto-oncogene, PAK1 - p21 protein (cdc42/rac)-activated kinase 1, FER - fer (fps/fes related) tyro…
GO:0010660	regulation of muscle cell apoptotic process	0.000976	0.0172	5.19	7194	57	146	6	0.105263	[JAK2 - janus kinase 2, CAPN2 - calpain 2, (m/ii) large subunit, LTK - leukocyte receptor tyrosine kinase, CAMK2D - calcium/calmodulin-dependent protein kinase ii delta, PPARG - peroxisome proliferator-activated receptor gamma, CAMK2A - calcium/calmodulin-dependent protein kinase ii alpha]
GO:0045927	positive regulation of growth	3.19e-09	2.55e-07	5.17	7194	181	146	19	0.104972	[AKT1 - v-akt murine thymoma viral oncogene homolog 1, INSR - insulin receptor, MAPK1 - mitogen-activated protein kinase 1, INS - insulin, PRKDC - protein kinase, dna-activated, catalytic polypeptide, STAT5B - signal transducer and activator of transcription 5b, EGFR - epidermal growth factor receptor, SFN - stratifin, GHR - growth hormone receptor, MAPT - microtubule-associated protein tau, CCNB…
GO:1901216	positive regulation of neuron death	5.55e-05	0.00158	5.16	7194	86	146	9	0.104651	[ABL1 - c-abl oncogene 1, non-receptor tyrosine kinase, MYB - v-myb avian myeloblastosis viral oncogene homolog, MAPT - microtubule-associated protein tau, CAPN2 - calpain 2, (m/ii) large subunit, ATM - ataxia telangiectasia mutated, GSK3B - glycogen synthase kinase 3 beta, MAP3K11 - mitogen-activated protein kinase kinase kinase 11, CCL3 - chemokine (c-c motif) ligand 3, CTNNB1 - catenin (cadher…
GO:0060191	regulation of lipase activity	5.55e-05	0.00158	5.16	7194	86	146	9	0.104651	[EGFR - epidermal growth factor receptor, ABL1 - c-abl oncogene 1, non-receptor tyrosine kinase, RHOA - ras homolog family member a, ABL2 - c-abl oncogene 2, non-receptor tyrosine kinase, ESR1 - estrogen receptor 1, PLCG1 - phospholipase c, gamma 1, PDGFRB - platelet-derived growth factor receptor, beta polypeptide, NTRK3 - neurotrophic tyrosine kinase, receptor, type 3, NTRK2 - neurotrophic tyro…
GO:0051896	regulation of protein kinase B signaling	1.35e-09	1.13e-07	5.13	7194	192	146	20	0.104167	[IGF1R - insulin-like growth factor 1 receptor, GAB1 - grb2-associated binding protein 1, AKT1 - v-akt murine thymoma viral oncogene homolog 1, INSR - insulin receptor, INS - insulin, IRS1 - insulin receptor substrate 1, MET - met proto-oncogene, PDGFRB - platelet-derived growth factor receptor, beta polypeptide, NTRK1 - neurotrophic tyrosine kinase, receptor, type 1, NTRK3 - neurotrophic tyrosin…
GO:0000187	activation of MAPK activity	1.8e-07	1.01e-05	5.13	7194	144	146	15	0.104167	[MAPK10 - mitogen-activated protein kinase 10, PRKAA1 - protein kinase, amp-activated, alpha 1 catalytic subunit, CDK1 - cyclin-dependent kinase 1, INSR - insulin receptor, MAPK3 - mitogen-activated protein kinase 3, MAPK1 - mitogen-activated protein kinase 1, IL1B - interleukin 1, beta, NTRK3 - neurotrophic tyrosine kinase, receptor, type 3, PTPN1 - protein tyrosine phosphatase, non-receptor typ…
GO:0032760	positive regulation of tumor necrosis factor production	0.000153	0.0037	5.12	7194	77	146	8	0.103896	[IL17A - interleukin 17a, PTPN11 - protein tyrosine phosphatase, non-receptor type 11, JAK2 - janus kinase 2, LBP - lipopolysaccharide binding protein, STAT3 - signal transducer and activator of transcription 3 (acute-phase response factor), IL1A - interleukin 1, alpha, ORM1 - orosomucoid 1, CCL3 - chemokine (c-c motif) ligand 3]
GO:2000377	regulation of reactive oxygen species metabolic process	5e-07	2.52e-05	5.11	7194	135	146	14	0.103704	[AKT1 - v-akt murine thymoma viral oncogene homolog 1, INSR - insulin receptor, INS - insulin, PDGFRB - platelet-derived growth factor receptor, beta polypeptide, CAV1 - caveolin 1, caveolae protein, 22kda, IL1B - interleukin 1, beta, EGFR - epidermal growth factor receptor, HSP90AA1 - heat shock protein 90kda alpha (cytosolic), class a member 1, MAPT - microtubule-associated protein tau, GRB2 - …
GO:1903829	positive regulation of cellular protein localization	3.79e-12	4.58e-10	5.1	7194	251	146	26	0.103586	[PRKAA2 - protein kinase, amp-activated, alpha 2 catalytic subunit, PRKAA1 - protein kinase, amp-activated, alpha 1 catalytic subunit, PRKACA - protein kinase, camp-dependent, catalytic, alpha, CDK1 - cyclin-dependent kinase 1, EGFR - epidermal growth factor receptor, SFN - stratifin, TRIM28 - tripartite motif containing 28, MAPT - microtubule-associated protein tau, JAK2 - janus kinase 2, MAP1A …
GO:0071229	cellular response to acid chemical	1.97e-07	1.1e-05	5.1	7194	145	146	15	0.103448	[PRKAA2 - protein kinase, amp-activated, alpha 2 catalytic subunit, PRKAA1 - protein kinase, amp-activated, alpha 1 catalytic subunit, EPHA3 - eph receptor a3, AKT1 - v-akt murine thymoma viral oncogene homolog 1, CAPN2 - calpain 2, (m/ii) large subunit, IRS1 - insulin receptor substrate 1, NTRK2 - neurotrophic tyrosine kinase, receptor, type 2, MYB - v-myb avian myeloblastosis viral oncogene hom…
GO:0014013	regulation of gliogenesis	6.09e-05	0.0017	5.1	7194	87	146	9	0.103448	[RELA - v-rel avian reticuloendotheliosis viral oncogene homolog a, MYB - v-myb avian myeloblastosis viral oncogene homolog, CDK1 - cyclin-dependent kinase 1, F2 - coagulation factor ii (thrombin), HDAC1 - histone deacetylase 1, CDH2 - cadherin 2, type 1, n-cadherin (neuronal), IL1B - interleukin 1, beta, PPARG - peroxisome proliferator-activated receptor gamma, CCL3 - chemokine (c-c motif) ligan…
GO:0010522	regulation of calcium ion transport into cytosol	0.000423	0.0085	5.07	7194	68	146	7	0.102941	[PTPN6 - protein tyrosine phosphatase, non-receptor type 6, ABL1 - c-abl oncogene 1, non-receptor tyrosine kinase, PLCG1 - phospholipase c, gamma 1, PRKACA - protein kinase, camp-dependent, catalytic, alpha, F2 - coagulation factor ii (thrombin), CAV1 - caveolin 1, caveolae protein, 22kda, CAMK2D - calcium/calmodulin-dependent protein kinase ii delta]
GO:0070848	response to growth factor	4.55e-12	5.37e-10	5.06	7194	253	146	26	0.102767	[CRK - v-crk avian sarcoma virus ct10 oncogene homolog, PDGFRB - platelet-derived growth factor receptor, beta polypeptide, STAT5B - signal transducer and activator of transcription 5b, NTRK1 - neurotrophic tyrosine kinase, receptor, type 1, NTRK3 - neurotrophic tyrosine kinase, receptor, type 3, NTRK2 - neurotrophic tyrosine kinase, receptor, type 2, RELA - v-rel avian reticuloendotheliosis vira…
GO:1901653	cellular response to peptide	4.61e-09	3.58e-07	5.06	7194	185	146	19	0.102703	[CRK - v-crk avian sarcoma virus ct10 oncogene homolog, AKT2 - v-akt murine thymoma viral oncogene homolog 2, IGF1R - insulin-like growth factor 1 receptor, PRKACA - protein kinase, camp-dependent, catalytic, alpha, AKT1 - v-akt murine thymoma viral oncogene homolog 1, INSR - insulin receptor, IRS1 - insulin receptor substrate 1, CAV1 - caveolin 1, caveolae protein, 22kda, PRKDC - protein kinase,…
GO:0043406	positive regulation of MAP kinase activity	3.5e-11	3.5e-09	5.05	7194	234	146	24	0.102564	[MAPK10 - mitogen-activated protein kinase 10, PRKAA1 - protein kinase, amp-activated, alpha 1 catalytic subunit, CRK - v-crk avian sarcoma virus ct10 oncogene homolog, CDK1 - cyclin-dependent kinase 1, INSR - insulin receptor, MAPK3 - mitogen-activated protein kinase 3, MAPK1 - mitogen-activated protein kinase 1, PDGFRB - platelet-derived growth factor receptor, beta polypeptide, NTRK1 - neurotr…
GO:0071902	positive regulation of protein serine/threonine kinase activity	9.52e-14	1.46e-11	5.03	7194	294	146	30	0.102041	[PKD1 - polycystic kidney disease 1 (autosomal dominant), PRKAA1 - protein kinase, amp-activated, alpha 1 catalytic subunit, CRK - v-crk avian sarcoma virus ct10 oncogene homolog, MAPRE3 - microtubule-associated protein, rp/eb family, member 3, CDK1 - cyclin-dependent kinase 1, PDGFRB - platelet-derived growth factor receptor, beta polypeptide, NTRK1 - neurotrophic tyrosine kinase, receptor, type…
GO:0000086	G2/M transition of mitotic cell cycle	2.65e-05	0.000844	5.03	7194	98	146	10	0.102041	[CSNK1E - casein kinase 1, epsilon, MAPRE1 - microtubule-associated protein, rp/eb family, member 1, HSP90AA1 - heat shock protein 90kda alpha (cytosolic), class a member 1, CCNA2 - cyclin a2, PLK1 - polo-like kinase 1, CCNB1 - cyclin b1, PRKACA - protein kinase, camp-dependent, catalytic, alpha, CDK1 - cyclin-dependent kinase 1, PPP2R2A - protein phosphatase 2, regulatory subunit b, alpha, CDK2 …
GO:0032147	activation of protein kinase activity	1.04e-13	1.58e-11	5.01	7194	295	146	30	0.101695	[PRKAA1 - protein kinase, amp-activated, alpha 1 catalytic subunit, CRK - v-crk avian sarcoma virus ct10 oncogene homolog, PRKACA - protein kinase, camp-dependent, catalytic, alpha, CDK1 - cyclin-dependent kinase 1, NTRK1 - neurotrophic tyrosine kinase, receptor, type 1, RAF1 - v-raf-1 murine leukemia viral oncogene homolog 1, NTRK3 - neurotrophic tyrosine kinase, receptor, type 3, EGFR - epiderm…
GO:0010594	regulation of endothelial cell migration	6.55e-07	3.22e-05	5	7194	138	146	14	0.101449	[AKT3 - v-akt murine thymoma viral oncogene homolog 3, AKT1 - v-akt murine thymoma viral oncogene homolog 1, MET - met proto-oncogene, STAT5A - signal transducer and activator of transcription 5a, PRKD1 - protein kinase d1, ABL1 - c-abl oncogene 1, non-receptor tyrosine kinase, RHOA - ras homolog family member a, BCAR1 - breast cancer anti-estrogen resistance 1, PLCG1 - phospholipase c, gamma 1, …
GO:0051828	entry into other organism involved in symbiotic interaction	0.000183	0.00428	4.99	7194	79	146	8	0.101266	[EGFR - epidermal growth factor receptor, GRB2 - growth factor receptor-bound protein 2, CDK1 - cyclin-dependent kinase 1, SRC - v-src avian sarcoma (schmidt-ruppin a-2) viral oncogene homolog, CTNND1 - catenin (cadherin-associated protein), delta 1, MET - met proto-oncogene, ITGB3 - integrin, beta 3 (platelet glycoprotein iiia, antigen cd61), CTNNB1 - catenin (cadherin-associated protein), beta …
GO:0051806	entry into cell of other organism involved in symbiotic interaction	0.000183	0.00427	4.99	7194	79	146	8	0.101266	[EGFR - epidermal growth factor receptor, GRB2 - growth factor receptor-bound protein 2, CDK1 - cyclin-dependent kinase 1, SRC - v-src avian sarcoma (schmidt-ruppin a-2) viral oncogene homolog, CTNND1 - catenin (cadherin-associated protein), delta 1, MET - met proto-oncogene, ITGB3 - integrin, beta 3 (platelet glycoprotein iiia, antigen cd61), CTNNB1 - catenin (cadherin-associated protein), beta …
GO:0030260	entry into host cell	0.000183	0.00427	4.99	7194	79	146	8	0.101266	[EGFR - epidermal growth factor receptor, GRB2 - growth factor receptor-bound protein 2, CDK1 - cyclin-dependent kinase 1, SRC - v-src avian sarcoma (schmidt-ruppin a-2) viral oncogene homolog, CTNND1 - catenin (cadherin-associated protein), delta 1, MET - met proto-oncogene, ITGB3 - integrin, beta 3 (platelet glycoprotein iiia, antigen cd61), CTNNB1 - catenin (cadherin-associated protein), beta …
GO:1903557	positive regulation of tumor necrosis factor superfamily cytokine production	0.000183	0.00426	4.99	7194	79	146	8	0.101266	[IL17A - interleukin 17a, PTPN11 - protein tyrosine phosphatase, non-receptor type 11, JAK2 - janus kinase 2, LBP - lipopolysaccharide binding protein, STAT3 - signal transducer and activator of transcription 3 (acute-phase response factor), IL1A - interleukin 1, alpha, ORM1 - orosomucoid 1, CCL3 - chemokine (c-c motif) ligand 3]
GO:0044409	entry into host	0.000183	0.00425	4.99	7194	79	146	8	0.101266	[EGFR - epidermal growth factor receptor, GRB2 - growth factor receptor-bound protein 2, CDK1 - cyclin-dependent kinase 1, SRC - v-src avian sarcoma (schmidt-ruppin a-2) viral oncogene homolog, CTNND1 - catenin (cadherin-associated protein), delta 1, MET - met proto-oncogene, ITGB3 - integrin, beta 3 (platelet glycoprotein iiia, antigen cd61), CTNNB1 - catenin (cadherin-associated protein), beta …
GO:0031098	stress-activated protein kinase signaling cascade	7.29e-05	0.00197	4.98	7194	89	146	9	0.101124	[MAPK10 - mitogen-activated protein kinase 10, MAPK8 - mitogen-activated protein kinase 8, MAPK3 - mitogen-activated protein kinase 3, PAK4 - p21 protein (cdc42/rac)-activated kinase 4, MAPK1 - mitogen-activated protein kinase 1, PAK1 - p21 protein (cdc42/rac)-activated kinase 1, PAK2 - p21 protein (cdc42/rac)-activated kinase 2, MAP3K11 - mitogen-activated protein kinase kinase kinase 11, MAPK14…
GO:0006979	response to oxidative stress	1.9e-11	2.05e-09	4.97	7194	248	146	25	0.100806	[PRKAA2 - protein kinase, amp-activated, alpha 2 catalytic subunit, PRKAA1 - protein kinase, amp-activated, alpha 1 catalytic subunit, PRDX6 - peroxiredoxin 6, CRK - v-crk avian sarcoma virus ct10 oncogene homolog, CAPN2 - calpain 2, (m/ii) large subunit, PDGFRB - platelet-derived growth factor receptor, beta polypeptide, RELA - v-rel avian reticuloendotheliosis viral oncogene homolog a, MAP1LC3A…
GO:0033500	carbohydrate homeostasis	4.99e-06	0.000199	4.93	7194	120	146	12	0.1	[PRKAA2 - protein kinase, amp-activated, alpha 2 catalytic subunit, PRKAA1 - protein kinase, amp-activated, alpha 1 catalytic subunit, PTPN11 - protein tyrosine phosphatase, non-receptor type 11, IGF1R - insulin-like growth factor 1 receptor, AKT1 - v-akt murine thymoma viral oncogene homolog 1, PRKACA - protein kinase, camp-dependent, catalytic, alpha, INSR - insulin receptor, INS - insulin, IRS…
GO:0042593	glucose homeostasis	4.99e-06	0.000198	4.93	7194	120	146	12	0.1	[PRKAA2 - protein kinase, amp-activated, alpha 2 catalytic subunit, PRKAA1 - protein kinase, amp-activated, alpha 1 catalytic subunit, PTPN11 - protein tyrosine phosphatase, non-receptor type 11, IGF1R - insulin-like growth factor 1 receptor, AKT1 - v-akt murine thymoma viral oncogene homolog 1, PRKACA - protein kinase, camp-dependent, catalytic, alpha, INSR - insulin receptor, INS - insulin, IRS…
GO:0044839	cell cycle G2/M phase transition	3.17e-05	0.000987	4.93	7194	100	146	10	0.1	[CSNK1E - casein kinase 1, epsilon, MAPRE1 - microtubule-associated protein, rp/eb family, member 1, HSP90AA1 - heat shock protein 90kda alpha (cytosolic), class a member 1, CCNA2 - cyclin a2, PLK1 - polo-like kinase 1, CCNB1 - cyclin b1, PRKACA - protein kinase, camp-dependent, catalytic, alpha, CDK1 - cyclin-dependent kinase 1, PPP2R2A - protein phosphatase 2, regulatory subunit b, alpha, CDK2 …
GO:0006468	protein phosphorylation	2.84e-38	3.95e-34	4.88	7194	797	146	79	0.0991217	[PRKAA2 - protein kinase, amp-activated, alpha 2 catalytic subunit, PRKAA1 - protein kinase, amp-activated, alpha 1 catalytic subunit, AKT3 - v-akt murine thymoma viral oncogene homolog 3, PRKACA - protein kinase, camp-dependent, catalytic, alpha, CDK1 - cyclin-dependent kinase 1, CAMK2G - calcium/calmodulin-dependent protein kinase ii gamma, CAMK2D - calcium/calmodulin-dependent protein kinase i…
GO:0009266	response to temperature stimulus	1.37e-05	0.000481	4.88	7194	111	146	11	0.0990991	[PRKAA1 - protein kinase, amp-activated, alpha 1 catalytic subunit, HSP90AA1 - heat shock protein 90kda alpha (cytosolic), class a member 1, MAPT - microtubule-associated protein tau, AKT1 - v-akt murine thymoma viral oncogene homolog 1, PRKACA - protein kinase, camp-dependent, catalytic, alpha, NFKBIA - nuclear factor of kappa light polypeptide gene enhancer in b-cells inhibitor, alpha, EIF2AK3 …
GO:0048013	ephrin receptor signaling pathway	0.000219	0.00493	4.87	7194	81	146	8	0.0987654	[PTPN11 - protein tyrosine phosphatase, non-receptor type 11, EPHA3 - eph receptor a3, RHOA - ras homolog family member a, CRK - v-crk avian sarcoma virus ct10 oncogene homolog, SRC - v-src avian sarcoma (schmidt-ruppin a-2) viral oncogene homolog, PAK1 - p21 protein (cdc42/rac)-activated kinase 1, NTRK1 - neurotrophic tyrosine kinase, receptor, type 1, PTK2 - protein tyrosine kinase 2]
GO:0032092	positive regulation of protein binding	0.000551	0.0107	4.86	7194	71	146	7	0.0985915	[PKD1 - polycystic kidney disease 1 (autosomal dominant), MAPRE1 - microtubule-associated protein, rp/eb family, member 1, ABL1 - c-abl oncogene 1, non-receptor tyrosine kinase, MAPRE3 - microtubule-associated protein, rp/eb family, member 3, HIPK2 - homeodomain interacting protein kinase 2, GSK3B - glycogen synthase kinase 3 beta, CAV1 - caveolin 1, caveolae protein, 22kda]
GO:0042058	regulation of epidermal growth factor receptor signaling pathway	0.000551	0.0107	4.86	7194	71	146	7	0.0985915	[EGFR - epidermal growth factor receptor, GRB2 - growth factor receptor-bound protein 2, AKT1 - v-akt murine thymoma viral oncogene homolog 1, DOK1 - docking protein 1, 62kda (downstream of tyrosine kinase 1), STAM2 - signal transducing adaptor molecule (sh3 domain and itam motif) 2, TGFA - transforming growth factor, alpha, FER - fer (fps/fes related) tyrosine kinase]
GO:0097237	cellular response to toxic substance	9.46e-05	0.00245	4.82	7194	92	146	9	0.0978261	[RELA - v-rel avian reticuloendotheliosis viral oncogene homolog a, MAP1LC3A - microtubule-associated protein 1 light chain 3 alpha, PRKAA1 - protein kinase, amp-activated, alpha 1 catalytic subunit, ABL1 - c-abl oncogene 1, non-receptor tyrosine kinase, MYB - v-myb avian myeloblastosis viral oncogene homolog, SRC - v-src avian sarcoma (schmidt-ruppin a-2) viral oncogene homolog, PRKCD - protein …
GO:0071222	cellular response to lipopolysaccharide	6.47e-06	0.000246	4.81	7194	123	146	12	0.097561	[RELA - v-rel avian reticuloendotheliosis viral oncogene homolog a, ABL1 - c-abl oncogene 1, non-receptor tyrosine kinase, CXCL1 - chemokine (c-x-c motif) ligand 1 (melanoma growth stimulating activity, alpha), MAPK8 - mitogen-activated protein kinase 8, RHOA - ras homolog family member a, SRC - v-src avian sarcoma (schmidt-ruppin a-2) viral oncogene homolog, CAPN2 - calpain 2, (m/ii) large subun…
GO:0002223	stimulatory C-type lectin receptor signaling pathway	0.000238	0.0053	4.81	7194	82	146	8	0.097561	[RELA - v-rel avian reticuloendotheliosis viral oncogene homolog a, RPS6KA5 - ribosomal protein s6 kinase, 90kda, polypeptide 5, PRKACA - protein kinase, camp-dependent, catalytic, alpha, SRC - v-src avian sarcoma (schmidt-ruppin a-2) viral oncogene homolog, PRKCD - protein kinase c, delta, PAK1 - p21 protein (cdc42/rac)-activated kinase 1, PAK2 - p21 protein (cdc42/rac)-activated kinase 2, RAF1 …
GO:0007229	integrin-mediated signaling pathway	0.000238	0.00529	4.81	7194	82	146	8	0.097561	[PTPN11 - protein tyrosine phosphatase, non-receptor type 11, ABL1 - c-abl oncogene 1, non-receptor tyrosine kinase, BCAR1 - breast cancer anti-estrogen resistance 1, SRC - v-src avian sarcoma (schmidt-ruppin a-2) viral oncogene homolog, LAT - linker for activation of t cells, PTK2 - protein tyrosine kinase 2, ITGB3 - integrin, beta 3 (platelet glycoprotein iiia, antigen cd61), PRKD1 - protein ki…
GO:0032868	response to insulin	1.63e-05	0.00056	4.8	7194	113	146	11	0.0973451	[RELA - v-rel avian reticuloendotheliosis viral oncogene homolog a, AKT2 - v-akt murine thymoma viral oncogene homolog 2, AKT1 - v-akt murine thymoma viral oncogene homolog 1, SRC - v-src avian sarcoma (schmidt-ruppin a-2) viral oncogene homolog, INSR - insulin receptor, IRS1 - insulin receptor substrate 1, PAK1 - p21 protein (cdc42/rac)-activated kinase 1, PRKDC - protein kinase, dna-activated, …
GO:0071241	cellular response to inorganic substance	4.73e-07	2.4e-05	4.77	7194	155	146	15	0.0967742	[PRKAA2 - protein kinase, amp-activated, alpha 2 catalytic subunit, PRKAA1 - protein kinase, amp-activated, alpha 1 catalytic subunit, CRK - v-crk avian sarcoma virus ct10 oncogene homolog, MAPK8 - mitogen-activated protein kinase 8, AKT1 - v-akt murine thymoma viral oncogene homolog 1, MAPK3 - mitogen-activated protein kinase 3, MAPK1 - mitogen-activated protein kinase 1, CAMK2D - calcium/calmod…
GO:0048639	positive regulation of developmental growth	7.04e-06	0.000264	4.77	7194	124	146	12	0.0967742	[MAPT - microtubule-associated protein tau, GHR - growth hormone receptor, CCNB1 - cyclin b1, AKT1 - v-akt murine thymoma viral oncogene homolog 1, INSR - insulin receptor, MAP1B - microtubule-associated protein 1b, MAPK1 - mitogen-activated protein kinase 1, PAK1 - p21 protein (cdc42/rac)-activated kinase 1, PRKDC - protein kinase, dna-activated, catalytic polypeptide, STAT5B - signal transducer…
GO:0030307	positive regulation of cell growth	1.77e-05	0.000599	4.75	7194	114	146	11	0.0964912	[SFN - stratifin, EGFR - epidermal growth factor receptor, MAPT - microtubule-associated protein tau, AKT1 - v-akt murine thymoma viral oncogene homolog 1, CSNK2A1 - casein kinase 2, alpha 1 polypeptide, MAP1B - microtubule-associated protein 1b, F2 - coagulation factor ii (thrombin), INS - insulin, RPS6KA3 - ribosomal protein s6 kinase, 90kda, polypeptide 3, PAK1 - p21 protein (cdc42/rac)-activa…
GO:0046620	regulation of organ growth	0.000653	0.0123	4.72	7194	73	146	7	0.0958904	[CCNB1 - cyclin b1, AKT1 - v-akt murine thymoma viral oncogene homolog 1, MAPK1 - mitogen-activated protein kinase 1, PAK1 - p21 protein (cdc42/rac)-activated kinase 1, YY1 - yy1 transcription factor, LATS2 - large tumor suppressor kinase 2, MAPK14 - mitogen-activated protein kinase 14]
GO:0033674	positive regulation of kinase activity	8.95e-22	7.78e-19	4.69	7194	525	146	50	0.0952381	[PRKAA1 - protein kinase, amp-activated, alpha 1 catalytic subunit, MAPRE3 - microtubule-associated protein, rp/eb family, member 3, PRKACA - protein kinase, camp-dependent, catalytic, alpha, CDK1 - cyclin-dependent kinase 1, ABL1 - c-abl oncogene 1, non-receptor tyrosine kinase, MAPT - microtubule-associated protein tau, PAK4 - p21 protein (cdc42/rac)-activated kinase 4, MAP3K11 - mitogen-activa…
GO:0002220	innate immune response activating cell surface receptor signaling pathway	0.000282	0.00609	4.69	7194	84	146	8	0.0952381	[RELA - v-rel avian reticuloendotheliosis viral oncogene homolog a, RPS6KA5 - ribosomal protein s6 kinase, 90kda, polypeptide 5, PRKACA - protein kinase, camp-dependent, catalytic, alpha, SRC - v-src avian sarcoma (schmidt-ruppin a-2) viral oncogene homolog, PRKCD - protein kinase c, delta, PAK1 - p21 protein (cdc42/rac)-activated kinase 1, PAK2 - p21 protein (cdc42/rac)-activated kinase 2, RAF1 …
GO:0071216	cellular response to biotic stimulus	1.67e-06	7.46e-05	4.63	7194	149	146	14	0.0939597	[MAPK8 - mitogen-activated protein kinase 8, CAPN2 - calpain 2, (m/ii) large subunit, LBP - lipopolysaccharide binding protein, IL1B - interleukin 1, beta, IL1A - interleukin 1, alpha, RELA - v-rel avian reticuloendotheliosis viral oncogene homolog a, ABL1 - c-abl oncogene 1, non-receptor tyrosine kinase, RHOA - ras homolog family member a, CXCL1 - chemokine (c-x-c motif) ligand 1 (melanoma growt…
GO:0042752	regulation of circadian rhythm	0.000132	0.00323	4.62	7194	96	146	9	0.09375	[CSNK1E - casein kinase 1, epsilon, MAPK10 - mitogen-activated protein kinase 10, PRKAA2 - protein kinase, amp-activated, alpha 2 catalytic subunit, PRKAA1 - protein kinase, amp-activated, alpha 1 catalytic subunit, MAPK8 - mitogen-activated protein kinase 8, CDK1 - cyclin-dependent kinase 1, GSK3B - glycogen synthase kinase 3 beta, PRKDC - protein kinase, dna-activated, catalytic polypeptide, PP…
GO:0043405	regulation of MAP kinase activity	6.01e-12	6.97e-10	4.61	7194	299	146	28	0.0936455	[PRKAA1 - protein kinase, amp-activated, alpha 1 catalytic subunit, CRK - v-crk avian sarcoma virus ct10 oncogene homolog, CDK1 - cyclin-dependent kinase 1, PDGFRB - platelet-derived growth factor receptor, beta polypeptide, NTRK1 - neurotrophic tyrosine kinase, receptor, type 1, RAF1 - v-raf-1 murine leukemia viral oncogene homolog 1, NTRK3 - neurotrophic tyrosine kinase, receptor, type 3, EGFR …
GO:0071453	cellular response to oxygen levels	5.69e-05	0.00161	4.61	7194	107	146	10	0.0934579	[PRKAA1 - protein kinase, amp-activated, alpha 1 catalytic subunit, CCNA2 - cyclin a2, CCNB1 - cyclin b1, AKT1 - v-akt murine thymoma viral oncogene homolog 1, SRC - v-src avian sarcoma (schmidt-ruppin a-2) viral oncogene homolog, HIPK2 - homeodomain interacting protein kinase 2, CAV1 - caveolin 1, caveolae protein, 22kda, MYC - v-myc avian myelocytomatosis viral oncogene homolog, FOXO1 - forkhea…
GO:0030516	regulation of axon extension	0.000769	0.0142	4.6	7194	75	146	7	0.0933333	[ABL1 - c-abl oncogene 1, non-receptor tyrosine kinase, MAPT - microtubule-associated protein tau, CTTN - cortactin, MAP2 - microtubule-associated protein 2, MAP1B - microtubule-associated protein 1b, GSK3B - glycogen synthase kinase 3 beta, PAK1 - p21 protein (cdc42/rac)-activated kinase 1]
GO:0060359	response to ammonium ion	0.000769	0.0142	4.6	7194	75	146	7	0.0933333	[RELA - v-rel avian reticuloendotheliosis viral oncogene homolog a, MAP1LC3A - microtubule-associated protein 1 light chain 3 alpha, ABL1 - c-abl oncogene 1, non-receptor tyrosine kinase, CCNA2 - cyclin a2, MAPK3 - mitogen-activated protein kinase 3, MAPK1 - mitogen-activated protein kinase 1, PPP2R2A - protein phosphatase 2, regulatory subunit b, alpha]
GO:0071156	regulation of cell cycle arrest	0.000331	0.00697	4.58	7194	86	146	8	0.0930233	[SFN - stratifin, CCNB1 - cyclin b1, AKT2 - v-akt murine thymoma viral oncogene homolog 2, PRKACA - protein kinase, camp-dependent, catalytic, alpha, CDK1 - cyclin-dependent kinase 1, ATM - ataxia telangiectasia mutated, E2F4 - e2f transcription factor 4, p107/p130-binding, CDK2 - cyclin-dependent kinase 2]
GO:0071363	cellular response to growth factor stimulus	4.12e-09	3.24e-07	4.58	7194	226	146	21	0.0929204	[CRK - v-crk avian sarcoma virus ct10 oncogene homolog, AKT1 - v-akt murine thymoma viral oncogene homolog 1, PDGFRB - platelet-derived growth factor receptor, beta polypeptide, CAV1 - caveolin 1, caveolae protein, 22kda, NTRK1 - neurotrophic tyrosine kinase, receptor, type 1, STAT5B - signal transducer and activator of transcription 5b, RUNX2 - runt-related transcription factor 2, NTRK3 - neurot…
GO:1905952	regulation of lipid localization	6.17e-05	0.00172	4.56	7194	108	146	10	0.0925926	[PTPN11 - protein tyrosine phosphatase, non-receptor type 11, MYB - v-myb avian myeloblastosis viral oncogene homolog, AKT2 - v-akt murine thymoma viral oncogene homolog 2, AKT1 - v-akt murine thymoma viral oncogene homolog 1, PRKCD - protein kinase c, delta, NFKBIA - nuclear factor of kappa light polypeptide gene enhancer in b-cells inhibitor, alpha, CAV1 - caveolin 1, caveolae protein, 22kda, I…
GO:0009267	cellular response to starvation	6.17e-05	0.00171	4.56	7194	108	146	10	0.0925926	[PRKAA2 - protein kinase, amp-activated, alpha 2 catalytic subunit, PRKAA1 - protein kinase, amp-activated, alpha 1 catalytic subunit, MAP1LC3A - microtubule-associated protein 1 light chain 3 alpha, MAP1LC3B - microtubule-associated protein 1 light chain 3 beta, MAPK8 - mitogen-activated protein kinase 8, MAPK3 - mitogen-activated protein kinase 3, MAPK1 - mitogen-activated protein kinase 1, EIF…
GO:0051347	positive regulation of transferase activity	1.61e-22	1.59e-19	4.54	7194	575	146	53	0.0921739	[PRKAA1 - protein kinase, amp-activated, alpha 1 catalytic subunit, MAPRE3 - microtubule-associated protein, rp/eb family, member 3, PRKACA - protein kinase, camp-dependent, catalytic, alpha, CDK1 - cyclin-dependent kinase 1, ABL1 - c-abl oncogene 1, non-receptor tyrosine kinase, MAPT - microtubule-associated protein tau, PAK4 - p21 protein (cdc42/rac)-activated kinase 4, MAP3K11 - mitogen-activa…
GO:0044070	regulation of anion transport	0.000833	0.0152	4.54	7194	76	146	7	0.0921053	[PRKAA1 - protein kinase, amp-activated, alpha 1 catalytic subunit, AKT2 - v-akt murine thymoma viral oncogene homolog 2, AKT1 - v-akt murine thymoma viral oncogene homolog 1, PRKCD - protein kinase c, delta, ROS1 - c-ros oncogene 1 , receptor tyrosine kinase, CEBPB - ccaat/enhancer binding protein (c/ebp), beta, IL1B - interleukin 1, beta]
GO:0033157	regulation of intracellular protein transport	9.08e-07	4.37e-05	4.53	7194	163	146	15	0.0920245	[PRKAA1 - protein kinase, amp-activated, alpha 1 catalytic subunit, AKT2 - v-akt murine thymoma viral oncogene homolog 2, PRKACA - protein kinase, camp-dependent, catalytic, alpha, MAPK1 - mitogen-activated protein kinase 1, IL1B - interleukin 1, beta, PTPN1 - protein tyrosine phosphatase, non-receptor type 1, PTPN11 - protein tyrosine phosphatase, non-receptor type 11, SFN - stratifin, TRIM28 - …
GO:0033138	positive regulation of peptidyl-serine phosphorylation	0.000155	0.00372	4.53	7194	98	146	9	0.0918367	[HSP90AA1 - heat shock protein 90kda alpha (cytosolic), class a member 1, EGFR - epidermal growth factor receptor, AKT1 - v-akt murine thymoma viral oncogene homolog 1, PAK1 - p21 protein (cdc42/rac)-activated kinase 1, CAV1 - caveolin 1, caveolae protein, 22kda, RAF1 - v-raf-1 murine leukemia viral oncogene homolog 1, NTRK3 - neurotrophic tyrosine kinase, receptor, type 3, PRKD1 - protein kinase…
GO:0043434	response to peptide hormone	5.23e-09	4.02e-07	4.52	7194	229	146	21	0.0917031	[CRK - v-crk avian sarcoma virus ct10 oncogene homolog, AKT2 - v-akt murine thymoma viral oncogene homolog 2, PRKACA - protein kinase, camp-dependent, catalytic, alpha, AKT1 - v-akt murine thymoma viral oncogene homolog 1, INSR - insulin receptor, IRS1 - insulin receptor substrate 1, STAT3 - signal transducer and activator of transcription 3 (acute-phase response factor), PRKDC - protein kinase, …
GO:0032870	cellular response to hormone stimulus	4.41e-10	3.85e-08	4.48	7194	264	146	24	0.0909091	[PRKAA2 - protein kinase, amp-activated, alpha 2 catalytic subunit, PRKAA1 - protein kinase, amp-activated, alpha 1 catalytic subunit, CRK - v-crk avian sarcoma virus ct10 oncogene homolog, AKT2 - v-akt murine thymoma viral oncogene homolog 2, PRKACA - protein kinase, camp-dependent, catalytic, alpha, AKT1 - v-akt murine thymoma viral oncogene homolog 1, INSR - insulin receptor, IRS1 - insulin re…
GO:1901796	regulation of signal transduction by p53 class mediator	5.77e-06	0.000222	4.48	7194	143	146	13	0.0909091	[PRKAA2 - protein kinase, amp-activated, alpha 2 catalytic subunit, PRKAA1 - protein kinase, amp-activated, alpha 1 catalytic subunit, AKT1 - v-akt murine thymoma viral oncogene homolog 1, HIPK2 - homeodomain interacting protein kinase 2, DYRK2 - dual-specificity tyrosine-(y)-phosphorylation regulated kinase 2, SNAI1 - snail family zinc finger 1, CSNK2A2 - casein kinase 2, alpha prime polypeptide…
GO:0071219	cellular response to molecule of bacterial origin	1.34e-05	0.000473	4.48	7194	132	146	12	0.0909091	[RELA - v-rel avian reticuloendotheliosis viral oncogene homolog a, ABL1 - c-abl oncogene 1, non-receptor tyrosine kinase, CXCL1 - chemokine (c-x-c motif) ligand 1 (melanoma growth stimulating activity, alpha), MAPK8 - mitogen-activated protein kinase 8, RHOA - ras homolog family member a, SRC - v-src avian sarcoma (schmidt-ruppin a-2) viral oncogene homolog, CAPN2 - calpain 2, (m/ii) large subun…
GO:0032526	response to retinoic acid	0.000901	0.0161	4.48	7194	77	146	7	0.0909091	[EPHA3 - eph receptor a3, MYB - v-myb avian myeloblastosis viral oncogene homolog, ABL2 - c-abl oncogene 2, non-receptor tyrosine kinase, ATM - ataxia telangiectasia mutated, PDGFRB - platelet-derived growth factor receptor, beta polypeptide, LTK - leukocyte receptor tyrosine kinase, PPARG - peroxisome proliferator-activated receptor gamma]
GO:1901184	regulation of ERBB signaling pathway	0.000901	0.016	4.48	7194	77	146	7	0.0909091	[EGFR - epidermal growth factor receptor, GRB2 - growth factor receptor-bound protein 2, AKT1 - v-akt murine thymoma viral oncogene homolog 1, DOK1 - docking protein 1, 62kda (downstream of tyrosine kinase 1), STAM2 - signal transducing adaptor molecule (sh3 domain and itam motif) 2, TGFA - transforming growth factor, alpha, FER - fer (fps/fes related) tyrosine kinase]
GO:1901655	cellular response to ketone	0.000901	0.016	4.48	7194	77	146	7	0.0909091	[PRKAA2 - protein kinase, amp-activated, alpha 2 catalytic subunit, PRKAA1 - protein kinase, amp-activated, alpha 1 catalytic subunit, EGFR - epidermal growth factor receptor, AKT1 - v-akt murine thymoma viral oncogene homolog 1, SRC - v-src avian sarcoma (schmidt-ruppin a-2) viral oncogene homolog, FOXO1 - forkhead box o1, PPARG - peroxisome proliferator-activated receptor gamma]
GO:0016310	phosphorylation	6.1e-36	4.24e-32	4.46	7194	883	146	80	0.0906002	[PRKAA2 - protein kinase, amp-activated, alpha 2 catalytic subunit, PRKAA1 - protein kinase, amp-activated, alpha 1 catalytic subunit, AKT3 - v-akt murine thymoma viral oncogene homolog 3, PRKACA - protein kinase, camp-dependent, catalytic, alpha, CDK1 - cyclin-dependent kinase 1, CAMK2G - calcium/calmodulin-dependent protein kinase ii gamma, CAMK2D - calcium/calmodulin-dependent protein kinase i…
GO:0032388	positive regulation of intracellular transport	2.68e-06	0.000114	4.45	7194	155	146	14	0.0903226	[PRKAA1 - protein kinase, amp-activated, alpha 1 catalytic subunit, AKT2 - v-akt murine thymoma viral oncogene homolog 2, PRKACA - protein kinase, camp-dependent, catalytic, alpha, MAPK1 - mitogen-activated protein kinase 1, IL1B - interleukin 1, beta, SFN - stratifin, TRIM28 - tripartite motif containing 28, CSNK2A2 - casein kinase 2, alpha prime polypeptide, JAK2 - janus kinase 2, MAP2 - microt…
GO:0051493	regulation of cytoskeleton organization	2.47e-14	4e-12	4.44	7194	388	146	35	0.0902062	[PRKAA2 - protein kinase, amp-activated, alpha 2 catalytic subunit, PKD1 - polycystic kidney disease 1 (autosomal dominant), MAPRE1 - microtubule-associated protein, rp/eb family, member 1, PRKAA1 - protein kinase, amp-activated, alpha 1 catalytic subunit, CRK - v-crk avian sarcoma virus ct10 oncogene homolog, MAPRE3 - microtubule-associated protein, rp/eb family, member 3, CTTN - cortactin, CAPN…
GO:2000045	regulation of G1/S transition of mitotic cell cycle	3.36e-05	0.00103	4.44	7194	122	146	11	0.0901639	[PKD1 - polycystic kidney disease 1 (autosomal dominant), SFN - stratifin, PTPN6 - protein tyrosine phosphatase, non-receptor type 6, EGFR - epidermal growth factor receptor, CCNB1 - cyclin b1, AKT1 - v-akt murine thymoma viral oncogene homolog 1, CDK1 - cyclin-dependent kinase 1, ATM - ataxia telangiectasia mutated, E2F4 - e2f transcription factor 4, p107/p130-binding, PRKDC - protein kinase, dn…
GO:0001938	positive regulation of endothelial cell proliferation	0.000974	0.0172	4.42	7194	78	146	7	0.0897436	[AKT3 - v-akt murine thymoma viral oncogene homolog 3, PLCG1 - phospholipase c, gamma 1, AKT1 - v-akt murine thymoma viral oncogene homolog 1, PRKCA - protein kinase c, alpha, ITGB3 - integrin, beta 3 (platelet glycoprotein iiia, antigen cd61), STAT5A - signal transducer and activator of transcription 5a, PRKD1 - protein kinase d1]
GO:0071900	regulation of protein serine/threonine kinase activity	6.95e-16	1.51e-13	4.42	7194	435	146	39	0.0896552	[PKD1 - polycystic kidney disease 1 (autosomal dominant), PRKAA1 - protein kinase, amp-activated, alpha 1 catalytic subunit, CRK - v-crk avian sarcoma virus ct10 oncogene homolog, MAPRE3 - microtubule-associated protein, rp/eb family, member 3, CDK1 - cyclin-dependent kinase 1, PDGFRB - platelet-derived growth factor receptor, beta polypeptide, NTRK1 - neurotrophic tyrosine kinase, receptor, type…
GO:0007167	enzyme linked receptor protein signaling pathway	4.84e-21	3.54e-18	4.42	7194	569	146	51	0.0896309	[ABL1 - c-abl oncogene 1, non-receptor tyrosine kinase, DOK1 - docking protein 1, 62kda (downstream of tyrosine kinase 1), EIF2AK3 - eukaryotic translation initiation factor 2-alpha kinase 3, FOXO1 - forkhead box o1, RPS6KA5 - ribosomal protein s6 kinase, 90kda, polypeptide 5, AKT2 - v-akt murine thymoma viral oncogene homolog 2, GAB1 - grb2-associated binding protein 1, AKT1 - v-akt murine thymo…
GO:0010634	positive regulation of epithelial cell migration	3.63e-05	0.0011	4.41	7194	123	146	11	0.0894309	[AKT3 - v-akt murine thymoma viral oncogene homolog 3, ABL1 - c-abl oncogene 1, non-receptor tyrosine kinase, AKT1 - v-akt murine thymoma viral oncogene homolog 1, BCAR1 - breast cancer anti-estrogen resistance 1, PLCG1 - phospholipase c, gamma 1, SRC - v-src avian sarcoma (schmidt-ruppin a-2) viral oncogene homolog, PRKCA - protein kinase c, alpha, MET - met proto-oncogene, STAT5A - signal trans…
GO:0045860	positive regulation of protein kinase activity	1.17e-16	3.12e-14	4.4	7194	459	146	41	0.0893246	[PKD1 - polycystic kidney disease 1 (autosomal dominant), PRKAA1 - protein kinase, amp-activated, alpha 1 catalytic subunit, CRK - v-crk avian sarcoma virus ct10 oncogene homolog, MAPRE3 - microtubule-associated protein, rp/eb family, member 3, CDK1 - cyclin-dependent kinase 1, PRKACA - protein kinase, camp-dependent, catalytic, alpha, PDGFRB - platelet-derived growth factor receptor, beta polype…
GO:2001237	negative regulation of extrinsic apoptotic signaling pathway	0.000452	0.00896	4.38	7194	90	146	8	0.0888889	[RELA - v-rel avian reticuloendotheliosis viral oncogene homolog a, AKT1 - v-akt murine thymoma viral oncogene homolog 1, CTTN - cortactin, SRC - v-src avian sarcoma (schmidt-ruppin a-2) viral oncogene homolog, GSK3B - glycogen synthase kinase 3 beta, RAF1 - v-raf-1 murine leukemia viral oncogene homolog 1, IL1B - interleukin 1, beta, IL1A - interleukin 1, alpha]
GO:0031056	regulation of histone modification	9.07e-05	0.00236	4.36	7194	113	146	10	0.0884956	[MAPK8 - mitogen-activated protein kinase 8, MYB - v-myb avian myeloblastosis viral oncogene homolog, RPS6KA5 - ribosomal protein s6 kinase, 90kda, polypeptide 5, CCNB1 - cyclin b1, MAPK3 - mitogen-activated protein kinase 3, ATM - ataxia telangiectasia mutated, CAMK2D - calcium/calmodulin-dependent protein kinase ii delta, IL1B - interleukin 1, beta, PRKD1 - protein kinase d1, CTNNB1 - catenin (…
GO:0006914	autophagy	9.08e-06	0.000331	4.3	7194	149	146	13	0.0872483	[PRKAA2 - protein kinase, amp-activated, alpha 2 catalytic subunit, PRKAA1 - protein kinase, amp-activated, alpha 1 catalytic subunit, STAM2 - signal transducing adaptor molecule (sh3 domain and itam motif) 2, MAP1S - microtubule-associated protein 1s, MAP1LC3A - microtubule-associated protein 1 light chain 3 alpha, ABL1 - c-abl oncogene 1, non-receptor tyrosine kinase, MAP1LC3B - microtubule-ass…
GO:0061919	process utilizing autophagic mechanism	9.08e-06	0.000331	4.3	7194	149	146	13	0.0872483	[PRKAA2 - protein kinase, amp-activated, alpha 2 catalytic subunit, PRKAA1 - protein kinase, amp-activated, alpha 1 catalytic subunit, STAM2 - signal transducing adaptor molecule (sh3 domain and itam motif) 2, MAP1S - microtubule-associated protein 1s, MAP1LC3A - microtubule-associated protein 1 light chain 3 alpha, ABL1 - c-abl oncogene 1, non-receptor tyrosine kinase, MAP1LC3B - microtubule-ass…
GO:0032675	regulation of interleukin-6 production	0.000105	0.00268	4.28	7194	115	146	10	0.0869565	[IL17A - interleukin 17a, PTPN11 - protein tyrosine phosphatase, non-receptor type 11, PTPN6 - protein tyrosine phosphatase, non-receptor type 6, CAPN2 - calpain 2, (m/ii) large subunit, LBP - lipopolysaccharide binding protein, STAT3 - signal transducer and activator of transcription 3 (acute-phase response factor), CEBPB - ccaat/enhancer binding protein (c/ebp), beta, IL1B - interleukin 1, beta…
GO:0070555	response to interleukin-1	0.000524	0.0102	4.28	7194	92	146	8	0.0869565	[RELA - v-rel avian reticuloendotheliosis viral oncogene homolog a, IL17A - interleukin 17a, SRC - v-src avian sarcoma (schmidt-ruppin a-2) viral oncogene homolog, PRKCA - protein kinase c, alpha, YY1 - yy1 transcription factor, CEBPB - ccaat/enhancer binding protein (c/ebp), beta, IL1B - interleukin 1, beta, CCL3 - chemokine (c-c motif) ligand 3]
GO:0071396	cellular response to lipid	8.85e-11	8.31e-09	4.28	7194	311	146	27	0.0868167	[PRKAA2 - protein kinase, amp-activated, alpha 2 catalytic subunit, PRKAA1 - protein kinase, amp-activated, alpha 1 catalytic subunit, CAPN2 - calpain 2, (m/ii) large subunit, IRS1 - insulin receptor substrate 1, RELA - v-rel avian reticuloendotheliosis viral oncogene homolog a, EGFR - epidermal growth factor receptor, ABL1 - c-abl oncogene 1, non-receptor tyrosine kinase, MYB - v-myb avian myelo…
GO:1903827	regulation of cellular protein localization	1.99e-13	2.88e-11	4.27	7194	392	146	34	0.0867347	[PRKAA2 - protein kinase, amp-activated, alpha 2 catalytic subunit, PRKAA1 - protein kinase, amp-activated, alpha 1 catalytic subunit, CDK1 - cyclin-dependent kinase 1, PRKACA - protein kinase, camp-dependent, catalytic, alpha, CDH2 - cadherin 2, type 1, n-cadherin (neuronal), SFN - stratifin, EGFR - epidermal growth factor receptor, MAPT - microtubule-associated protein tau, TRIM28 - tripartite …
GO:0032271	regulation of protein polymerization	9.77e-06	0.000354	4.27	7194	150	146	13	0.0866667	[MAPRE1 - microtubule-associated protein, rp/eb family, member 1, MAPRE3 - microtubule-associated protein, rp/eb family, member 3, CTTN - cortactin, MET - met proto-oncogene, ABL1 - c-abl oncogene 1, non-receptor tyrosine kinase, HSP90AA1 - heat shock protein 90kda alpha (cytosolic), class a member 1, MAPT - microtubule-associated protein tau, GRB2 - growth factor receptor-bound protein 2, MAP2 -…
GO:0071901	negative regulation of protein serine/threonine kinase activity	0.000113	0.00285	4.25	7194	116	146	10	0.0862069	[SFN - stratifin, PTPN6 - protein tyrosine phosphatase, non-receptor type 6, ABL1 - c-abl oncogene 1, non-receptor tyrosine kinase, PLK1 - polo-like kinase 1, AKT1 - v-akt murine thymoma viral oncogene homolog 1, PRKCD - protein kinase c, delta, CAV1 - caveolin 1, caveolae protein, 22kda, LATS2 - large tumor suppressor kinase 2, IL1B - interleukin 1, beta, PTPN1 - protein tyrosine phosphatase, no…
GO:0051092	positive regulation of NF-kappaB transcription factor activity	5.25e-05	0.00152	4.23	7194	128	146	11	0.0859375	[RELA - v-rel avian reticuloendotheliosis viral oncogene homolog a, RPS6KA5 - ribosomal protein s6 kinase, 90kda, polypeptide 5, PRKCB - protein kinase c, beta, INS - insulin, CAV1 - caveolin 1, caveolae protein, 22kda, STAT3 - signal transducer and activator of transcription 3 (acute-phase response factor), FER - fer (fps/fes related) tyrosine kinase, NTRK1 - neurotrophic tyrosine kinase, recept…
GO:0002768	immune response-regulating cell surface receptor signaling pathway	3.29e-09	2.62e-07	4.23	7194	268	146	23	0.0858209	[MAPK10 - mitogen-activated protein kinase 10, RPS6KA5 - ribosomal protein s6 kinase, 90kda, polypeptide 5, CRK - v-crk avian sarcoma virus ct10 oncogene homolog, MAPK8 - mitogen-activated protein kinase 8, PRKACA - protein kinase, camp-dependent, catalytic, alpha, MAPK3 - mitogen-activated protein kinase 3, MAPK1 - mitogen-activated protein kinase 1, LAT - linker for activation of t cells, RAF1 …
GO:0030335	positive regulation of cell migration	4.77e-14	7.53e-12	4.22	7194	420	146	36	0.0857143	[MAPRE1 - microtubule-associated protein, rp/eb family, member 1, AKT3 - v-akt murine thymoma viral oncogene homolog 3, CRK - v-crk avian sarcoma virus ct10 oncogene homolog, STAT3 - signal transducer and activator of transcription 3 (acute-phase response factor), PDGFRB - platelet-derived growth factor receptor, beta polypeptide, STAT5A - signal transducer and activator of transcription 5a, NTRK…
GO:0050770	regulation of axonogenesis	2.44e-05	0.000794	4.22	7194	140	146	12	0.0857143	[ABL1 - c-abl oncogene 1, non-receptor tyrosine kinase, MAPT - microtubule-associated protein tau, RHOA - ras homolog family member a, MAP6 - microtubule-associated protein 6, CTTN - cortactin, MAP2 - microtubule-associated protein 2, MAP1B - microtubule-associated protein 1b, GSK3B - glycogen synthase kinase 3 beta, PAK1 - p21 protein (cdc42/rac)-activated kinase 1, PAK2 - p21 protein (cdc42/rac…
GO:0050729	positive regulation of inflammatory response	0.000122	0.00302	4.21	7194	117	146	10	0.0854701	[IL17A - interleukin 17a, EGFR - epidermal growth factor receptor, JAK2 - janus kinase 2, NFKBIA - nuclear factor of kappa light polypeptide gene enhancer in b-cells inhibitor, alpha, LBP - lipopolysaccharide binding protein, STAT3 - signal transducer and activator of transcription 3 (acute-phase response factor), STAT5B - signal transducer and activator of transcription 5b, CEBPB - ccaat/enhance…
GO:0051701	interaction with host	0.000122	0.00302	4.21	7194	117	146	10	0.0854701	[EGFR - epidermal growth factor receptor, GRB2 - growth factor receptor-bound protein 2, CDK1 - cyclin-dependent kinase 1, SRC - v-src avian sarcoma (schmidt-ruppin a-2) viral oncogene homolog, HIPK2 - homeodomain interacting protein kinase 2, INSR - insulin receptor, CTNND1 - catenin (cadherin-associated protein), delta 1, MET - met proto-oncogene, ITGB3 - integrin, beta 3 (platelet glycoprotein…
GO:0051100	negative regulation of binding	5.64e-05	0.0016	4.2	7194	129	146	11	0.0852713	[CSNK1E - casein kinase 1, epsilon, MAPK8 - mitogen-activated protein kinase 8, JAK2 - janus kinase 2, AKT1 - v-akt murine thymoma viral oncogene homolog 1, MAP2 - microtubule-associated protein 2, PRKCD - protein kinase c, delta, MAPK3 - mitogen-activated protein kinase 3, NFKBIA - nuclear factor of kappa light polypeptide gene enhancer in b-cells inhibitor, alpha, MET - met proto-oncogene, GSK3…
GO:0051099	positive regulation of binding	2.62e-05	0.000837	4.19	7194	141	146	12	0.0851064	[PKD1 - polycystic kidney disease 1 (autosomal dominant), MAPRE1 - microtubule-associated protein, rp/eb family, member 1, ABL1 - c-abl oncogene 1, non-receptor tyrosine kinase, TRIM28 - tripartite motif containing 28, MAPRE3 - microtubule-associated protein, rp/eb family, member 3, JAK2 - janus kinase 2, HIPK2 - homeodomain interacting protein kinase 2, MET - met proto-oncogene, GSK3B - glycogen…
GO:0002429	immune response-activating cell surface receptor signaling pathway	4.8e-08	3.2e-06	4.18	7194	236	146	20	0.0847458	[CRK - v-crk avian sarcoma virus ct10 oncogene homolog, RPS6KA5 - ribosomal protein s6 kinase, 90kda, polypeptide 5, PRKACA - protein kinase, camp-dependent, catalytic, alpha, MAPK3 - mitogen-activated protein kinase 3, MAPK1 - mitogen-activated protein kinase 1, LAT - linker for activation of t cells, RAF1 - v-raf-1 murine leukemia viral oncogene homolog 1, RELA - v-rel avian reticuloendothelios…
GO:0001101	response to acid chemical	4.8e-08	3.18e-06	4.18	7194	236	146	20	0.0847458	[PRKAA2 - protein kinase, amp-activated, alpha 2 catalytic subunit, PRKAA1 - protein kinase, amp-activated, alpha 1 catalytic subunit, EPHA3 - eph receptor a3, AKT1 - v-akt murine thymoma viral oncogene homolog 1, CAPN2 - calpain 2, (m/ii) large subunit, IRS1 - insulin receptor substrate 1, PDGFRB - platelet-derived growth factor receptor, beta polypeptide, NTRK1 - neurotrophic tyrosine kinase, r…
GO:0071236	cellular response to antibiotic	0.000651	0.0122	4.15	7194	95	146	8	0.0842105	[RELA - v-rel avian reticuloendotheliosis viral oncogene homolog a, MAP1LC3A - microtubule-associated protein 1 light chain 3 alpha, PRKAA1 - protein kinase, amp-activated, alpha 1 catalytic subunit, ABL1 - c-abl oncogene 1, non-receptor tyrosine kinase, MYB - v-myb avian myeloblastosis viral oncogene homolog, SRC - v-src avian sarcoma (schmidt-ruppin a-2) viral oncogene homolog, PRKCD - protein …
GO:0032355	response to estradiol	0.000302	0.0065	4.14	7194	107	146	9	0.0841121	[EGFR - epidermal growth factor receptor, CCNA2 - cyclin a2, ESR1 - estrogen receptor 1, MAP1B - microtubule-associated protein 1b, STAT3 - signal transducer and activator of transcription 3 (acute-phase response factor), PDGFRB - platelet-derived growth factor receptor, beta polypeptide, STAT5B - signal transducer and activator of transcription 5b, GH1 - growth hormone 1, CTNNB1 - catenin (cadhe…
GO:0050921	positive regulation of chemotaxis	0.00014	0.00341	4.14	7194	119	146	10	0.0840336	[CSF1R - colony stimulating factor 1 receptor, MAPK3 - mitogen-activated protein kinase 3, MAPK1 - mitogen-activated protein kinase 1, MET - met proto-oncogene, LBP - lipopolysaccharide binding protein, PDGFRB - platelet-derived growth factor receptor, beta polypeptide, PTK2 - protein tyrosine kinase 2, NTRK3 - neurotrophic tyrosine kinase, receptor, type 3, PRKD1 - protein kinase d1, CCL3 - chem…
GO:1902806	regulation of cell cycle G1/S phase transition	6.5e-05	0.00178	4.14	7194	131	146	11	0.0839695	[PKD1 - polycystic kidney disease 1 (autosomal dominant), SFN - stratifin, PTPN6 - protein tyrosine phosphatase, non-receptor type 6, EGFR - epidermal growth factor receptor, CCNB1 - cyclin b1, AKT1 - v-akt murine thymoma viral oncogene homolog 1, CDK1 - cyclin-dependent kinase 1, ATM - ataxia telangiectasia mutated, E2F4 - e2f transcription factor 4, p107/p130-binding, PRKDC - protein kinase, dn…
GO:0010506	regulation of autophagy	1.31e-07	7.74e-06	4.12	7194	227	146	19	0.0837004	[PRKAA2 - protein kinase, amp-activated, alpha 2 catalytic subunit, PRKAA1 - protein kinase, amp-activated, alpha 1 catalytic subunit, MAPK15 - mitogen-activated protein kinase 15, MAPK8 - mitogen-activated protein kinase 8, CTTN - cortactin, PRKACA - protein kinase, camp-dependent, catalytic, alpha, AKT1 - v-akt murine thymoma viral oncogene homolog 1, CAPN1 - calpain 1, (mu/i) large subunit, MA…
GO:0045787	positive regulation of cell cycle	2.42e-09	1.97e-07	4.12	7194	287	146	24	0.0836237	[PKD1 - polycystic kidney disease 1 (autosomal dominant), MAPK15 - mitogen-activated protein kinase 15, MAPRE3 - microtubule-associated protein, rp/eb family, member 3, PRKACA - protein kinase, camp-dependent, catalytic, alpha, AKT1 - v-akt murine thymoma viral oncogene homolog 1, CDK1 - cyclin-dependent kinase 1, INSR - insulin receptor, INS - insulin, E2F4 - e2f transcription factor 4, p107/p13…
GO:0051272	positive regulation of cellular component movement	4.43e-14	7.08e-12	4.12	7194	443	146	37	0.0835214	[MAPRE1 - microtubule-associated protein, rp/eb family, member 1, AKT3 - v-akt murine thymoma viral oncogene homolog 3, CRK - v-crk avian sarcoma virus ct10 oncogene homolog, STAT3 - signal transducer and activator of transcription 3 (acute-phase response factor), PDGFRB - platelet-derived growth factor receptor, beta polypeptide, STAT5A - signal transducer and activator of transcription 5a, NTRK…
GO:2000147	positive regulation of cell motility	1.14e-13	1.68e-11	4.11	7194	432	146	36	0.0833333	[MAPRE1 - microtubule-associated protein, rp/eb family, member 1, AKT3 - v-akt murine thymoma viral oncogene homolog 3, CRK - v-crk avian sarcoma virus ct10 oncogene homolog, STAT3 - signal transducer and activator of transcription 3 (acute-phase response factor), PDGFRB - platelet-derived growth factor receptor, beta polypeptide, STAT5A - signal transducer and activator of transcription 5a, NTRK…
GO:1901652	response to peptide	1.16e-09	9.75e-08	4.11	7194	300	146	25	0.0833333	[CRK - v-crk avian sarcoma virus ct10 oncogene homolog, PRKACA - protein kinase, camp-dependent, catalytic, alpha, IRS1 - insulin receptor substrate 1, STAT3 - signal transducer and activator of transcription 3 (acute-phase response factor), STAT5B - signal transducer and activator of transcription 5b, STAT5A - signal transducer and activator of transcription 5a, STAT6 - signal transducer and act…
GO:0051098	regulation of binding	2.6e-09	2.09e-07	4.11	7194	288	146	24	0.0833333	[PKD1 - polycystic kidney disease 1 (autosomal dominant), MAPRE1 - microtubule-associated protein, rp/eb family, member 1, PLK1 - polo-like kinase 1, CRK - v-crk avian sarcoma virus ct10 oncogene homolog, MAPK8 - mitogen-activated protein kinase 8, MAPRE3 - microtubule-associated protein, rp/eb family, member 3, PRKACA - protein kinase, camp-dependent, catalytic, alpha, AKT1 - v-akt murine thymom…
GO:1902275	regulation of chromatin organization	3.23e-05	0.000997	4.11	7194	144	146	12	0.0833333	[MAP1S - microtubule-associated protein 1s, MAPK8 - mitogen-activated protein kinase 8, MYB - v-myb avian myeloblastosis viral oncogene homolog, RPS6KA5 - ribosomal protein s6 kinase, 90kda, polypeptide 5, TRIM28 - tripartite motif containing 28, CCNB1 - cyclin b1, MAPK3 - mitogen-activated protein kinase 3, ATM - ataxia telangiectasia mutated, CAMK2D - calcium/calmodulin-dependent protein kinase…
GO:0010675	regulation of cellular carbohydrate metabolic process	0.000324	0.00686	4.11	7194	108	146	9	0.0833333	[AKT2 - v-akt murine thymoma viral oncogene homolog 2, AKT1 - v-akt murine thymoma viral oncogene homolog 1, SRC - v-src avian sarcoma (schmidt-ruppin a-2) viral oncogene homolog, INSR - insulin receptor, INS - insulin, IRS1 - insulin receptor substrate 1, GSK3B - glycogen synthase kinase 3 beta, CLK2 - cdc-like kinase 2, DYRK2 - dual-specificity tyrosine-(y)-phosphorylation regulated kinase 2]
GO:2000058	regulation of ubiquitin-dependent protein catabolic process	0.000161	0.00381	4.07	7194	121	146	10	0.0826446	[CSNK1E - casein kinase 1, epsilon, PLK1 - polo-like kinase 1, CSNK2A2 - casein kinase 2, alpha prime polypeptide, AKT1 - v-akt murine thymoma viral oncogene homolog 1, HIPK2 - homeodomain interacting protein kinase 2, CSNK2A1 - casein kinase 2, alpha 1 polypeptide, MAP1A - microtubule-associated protein 1a, GSK3B - glycogen synthase kinase 3 beta, CAV1 - caveolin 1, caveolae protein, 22kda, PTK2…
GO:0071248	cellular response to metal ion	8e-05	0.00213	4.04	7194	134	146	11	0.0820896	[PRKAA2 - protein kinase, amp-activated, alpha 2 catalytic subunit, PRKAA1 - protein kinase, amp-activated, alpha 1 catalytic subunit, MAP1LC3A - microtubule-associated protein 1 light chain 3 alpha, EGFR - epidermal growth factor receptor, MAPK8 - mitogen-activated protein kinase 8, CCNB1 - cyclin b1, AKT1 - v-akt murine thymoma viral oncogene homolog 1, MAPK3 - mitogen-activated protein kinase …
GO:0042594	response to starvation	8e-05	0.00213	4.04	7194	134	146	11	0.0820896	[PRKAA2 - protein kinase, amp-activated, alpha 2 catalytic subunit, PRKAA1 - protein kinase, amp-activated, alpha 1 catalytic subunit, MAP1LC3A - microtubule-associated protein 1 light chain 3 alpha, MAP1LC3B - microtubule-associated protein 1 light chain 3 beta, MAPK8 - mitogen-activated protein kinase 8, MAPK3 - mitogen-activated protein kinase 3, MAPK1 - mitogen-activated protein kinase 1, EIF…
GO:0072331	signal transduction by p53 class mediator	0.000801	0.0148	4.02	7194	98	146	8	0.0816327	[SFN - stratifin, CCNB1 - cyclin b1, CDK1 - cyclin-dependent kinase 1, HIPK2 - homeodomain interacting protein kinase 2, ATM - ataxia telangiectasia mutated, E2F4 - e2f transcription factor 4, p107/p130-binding, CDK2 - cyclin-dependent kinase 2, DYRK2 - dual-specificity tyrosine-(y)-phosphorylation regulated kinase 2]
GO:0033135	regulation of peptidyl-serine phosphorylation	0.000184	0.00426	4.01	7194	123	146	10	0.0813008	[PRKAA1 - protein kinase, amp-activated, alpha 1 catalytic subunit, HSP90AA1 - heat shock protein 90kda alpha (cytosolic), class a member 1, EGFR - epidermal growth factor receptor, AKT1 - v-akt murine thymoma viral oncogene homolog 1, PAK1 - p21 protein (cdc42/rac)-activated kinase 1, CAV1 - caveolin 1, caveolae protein, 22kda, RAF1 - v-raf-1 murine leukemia viral oncogene homolog 1, NTRK3 - neu…
GO:0007088	regulation of mitotic nuclear division	0.000184	0.00426	4.01	7194	123	146	10	0.0813008	[PLK1 - polo-like kinase 1, CCNB1 - cyclin b1, INSR - insulin receptor, ATM - ataxia telangiectasia mutated, INS - insulin, TGFA - transforming growth factor, alpha, PDGFRB - platelet-derived growth factor receptor, beta polypeptide, IL1B - interleukin 1, beta, IL1A - interleukin 1, alpha, MAP9 - microtubule-associated protein 9]
GO:0071417	cellular response to organonitrogen compound	4.2e-10	3.72e-08	4	7194	333	146	27	0.0810811	[PRKAA1 - protein kinase, amp-activated, alpha 1 catalytic subunit, CRK - v-crk avian sarcoma virus ct10 oncogene homolog, PRKACA - protein kinase, camp-dependent, catalytic, alpha, CAPN2 - calpain 2, (m/ii) large subunit, IRS1 - insulin receptor substrate 1, NTRK2 - neurotrophic tyrosine kinase, receptor, type 2, RELA - v-rel avian reticuloendotheliosis viral oncogene homolog a, ABL1 - c-abl onc…
GO:0001936	regulation of endothelial cell proliferation	0.000397	0.00822	4	7194	111	146	9	0.0810811	[AKT3 - v-akt murine thymoma viral oncogene homolog 3, AKT1 - v-akt murine thymoma viral oncogene homolog 1, PLCG1 - phospholipase c, gamma 1, PRKCA - protein kinase c, alpha, CAV1 - caveolin 1, caveolae protein, 22kda, STAT5A - signal transducer and activator of transcription 5a, ITGB3 - integrin, beta 3 (platelet glycoprotein iiia, antigen cd61), PPARG - peroxisome proliferator-activated recept…
GO:0007163	establishment or maintenance of cell polarity	0.000397	0.0082	4	7194	111	146	9	0.0810811	[PKD1 - polycystic kidney disease 1 (autosomal dominant), MAP7 - microtubule-associated protein 7, HSP90AA1 - heat shock protein 90kda alpha (cytosolic), class a member 1, CRK - v-crk avian sarcoma virus ct10 oncogene homolog, RHOA - ras homolog family member a, MAP1B - microtubule-associated protein 1b, GSK3B - glycogen synthase kinase 3 beta, PAK1 - p21 protein (cdc42/rac)-activated kinase 1, P…
GO:0048638	regulation of developmental growth	2.26e-07	1.25e-05	3.98	7194	235	146	19	0.0808511	[CTTN - cortactin, AKT1 - v-akt murine thymoma viral oncogene homolog 1, INSR - insulin receptor, MAPK1 - mitogen-activated protein kinase 1, PRKDC - protein kinase, dna-activated, catalytic polypeptide, STAT5B - signal transducer and activator of transcription 5b, STAT5A - signal transducer and activator of transcription 5a, ABL1 - c-abl oncogene 1, non-receptor tyrosine kinase, MAPT - microtubu…
GO:0010770	positive regulation of cell morphogenesis involved in differentiation	0.000197	0.00452	3.97	7194	124	146	10	0.0806452	[ABL1 - c-abl oncogene 1, non-receptor tyrosine kinase, CRK - v-crk avian sarcoma virus ct10 oncogene homolog, MAPT - microtubule-associated protein tau, RHOA - ras homolog family member a, MAP6 - microtubule-associated protein 6, MAP1B - microtubule-associated protein 1b, PAK1 - p21 protein (cdc42/rac)-activated kinase 1, PRKDC - protein kinase, dna-activated, catalytic polypeptide, CAMK2B - cal…
GO:0034329	cell junction assembly	0.000197	0.00451	3.97	7194	124	146	10	0.0806452	[RHOA - ras homolog family member a, ACTN1 - actinin, alpha 1, CTTN - cortactin, SRC - v-src avian sarcoma (schmidt-ruppin a-2) viral oncogene homolog, CTNND1 - catenin (cadherin-associated protein), delta 1, PRKCA - protein kinase c, alpha, BCR - breakpoint cluster region, PAK2 - p21 protein (cdc42/rac)-activated kinase 2, CDH2 - cadherin 2, type 1, n-cadherin (neuronal), CTNNB1 - catenin (cadhe…
GO:0035690	cellular response to drug	2.76e-07	1.48e-05	3.93	7194	238	146	19	0.0798319	[PRKAA2 - protein kinase, amp-activated, alpha 2 catalytic subunit, PRKAA1 - protein kinase, amp-activated, alpha 1 catalytic subunit, CRK - v-crk avian sarcoma virus ct10 oncogene homolog, MAPK3 - mitogen-activated protein kinase 3, MAPK1 - mitogen-activated protein kinase 1, NTRK1 - neurotrophic tyrosine kinase, receptor, type 1, IL1B - interleukin 1, beta, RELA - v-rel avian reticuloendothelio…
GO:0040017	positive regulation of locomotion	4.22e-13	5.87e-11	3.93	7194	451	146	36	0.0798226	[MAPRE1 - microtubule-associated protein, rp/eb family, member 1, AKT3 - v-akt murine thymoma viral oncogene homolog 3, CRK - v-crk avian sarcoma virus ct10 oncogene homolog, STAT3 - signal transducer and activator of transcription 3 (acute-phase response factor), PDGFRB - platelet-derived growth factor receptor, beta polypeptide, STAT5A - signal transducer and activator of transcription 5a, NTRK…
GO:0010632	regulation of epithelial cell migration	5.47e-06	0.000213	3.93	7194	188	146	15	0.0797872	[AKT3 - v-akt murine thymoma viral oncogene homolog 3, AKT1 - v-akt murine thymoma viral oncogene homolog 1, MET - met proto-oncogene, STAT5A - signal transducer and activator of transcription 5a, PRKD1 - protein kinase d1, ABL1 - c-abl oncogene 1, non-receptor tyrosine kinase, RHOA - ras homolog family member a, PLCG1 - phospholipase c, gamma 1, BCAR1 - breast cancer anti-estrogen resistance 1, …
GO:0048534	hematopoietic or lymphoid organ development	0.000225	0.00507	3.91	7194	126	146	10	0.0793651	[PKN1 - protein kinase n1, CSF1R - colony stimulating factor 1 receptor, ABL1 - c-abl oncogene 1, non-receptor tyrosine kinase, MAPK3 - mitogen-activated protein kinase 3, ATM - ataxia telangiectasia mutated, MAPK1 - mitogen-activated protein kinase 1, PRKDC - protein kinase, dna-activated, catalytic polypeptide, RUNX2 - runt-related transcription factor 2, STAT5B - signal transducer and activato…
GO:0043281	regulation of cysteine-type endopeptidase activity involved in apoptotic process	2.56e-05	0.00082	3.91	7194	164	146	13	0.0792683	[AKT1 - v-akt murine thymoma viral oncogene homolog 1, RAF1 - v-raf-1 murine leukemia viral oncogene homolog 1, SFN - stratifin, MAPT - microtubule-associated protein tau, JAK2 - janus kinase 2, SRC - v-src avian sarcoma (schmidt-ruppin a-2) viral oncogene homolog, CSNK2A1 - casein kinase 2, alpha 1 polypeptide, EIF2AK3 - eukaryotic translation initiation factor 2-alpha kinase 3, RPS6KA3 - riboso…
GO:2001252	positive regulation of chromosome organization	0.000111	0.00282	3.9	7194	139	146	11	0.0791367	[MAPK15 - mitogen-activated protein kinase 15, MYB - v-myb avian myeloblastosis viral oncogene homolog, RPS6KA5 - ribosomal protein s6 kinase, 90kda, polypeptide 5, TRIM28 - tripartite motif containing 28, CCNB1 - cyclin b1, MAPK3 - mitogen-activated protein kinase 3, ATM - ataxia telangiectasia mutated, MAPK1 - mitogen-activated protein kinase 1, IL1B - interleukin 1, beta, PRKD1 - protein kinas…
GO:0051783	regulation of nuclear division	0.000111	0.00281	3.9	7194	139	146	11	0.0791367	[MAPK15 - mitogen-activated protein kinase 15, PLK1 - polo-like kinase 1, CCNB1 - cyclin b1, INSR - insulin receptor, ATM - ataxia telangiectasia mutated, INS - insulin, TGFA - transforming growth factor, alpha, PDGFRB - platelet-derived growth factor receptor, beta polypeptide, IL1B - interleukin 1, beta, IL1A - interleukin 1, alpha, MAP9 - microtubule-associated protein 9]
GO:0032386	regulation of intracellular transport	3.56e-08	2.44e-06	3.89	7194	279	146	22	0.078853	[PRKAA1 - protein kinase, amp-activated, alpha 1 catalytic subunit, MAPK15 - mitogen-activated protein kinase 15, AKT2 - v-akt murine thymoma viral oncogene homolog 2, PRKACA - protein kinase, camp-dependent, catalytic, alpha, MAPK3 - mitogen-activated protein kinase 3, MAPK1 - mitogen-activated protein kinase 1, IL1B - interleukin 1, beta, PTPN1 - protein tyrosine phosphatase, non-receptor type …
GO:2001234	negative regulation of apoptotic signaling pathway	1.35e-05	0.000475	3.88	7194	178	146	14	0.0786517	[CTTN - cortactin, AKT1 - v-akt murine thymoma viral oncogene homolog 1, INS - insulin, IL1B - interleukin 1, beta, RAF1 - v-raf-1 murine leukemia viral oncogene homolog 1, IL1A - interleukin 1, alpha, PTPN1 - protein tyrosine phosphatase, non-receptor type 1, RELA - v-rel avian reticuloendotheliosis viral oncogene homolog a, SNAI1 - snail family zinc finger 1, CSNK2A2 - casein kinase 2, alpha pr…
GO:0010035	response to inorganic substance	4.09e-10	3.65e-08	3.86	7194	357	146	28	0.0784314	[PRKAA2 - protein kinase, amp-activated, alpha 2 catalytic subunit, PRKAA1 - protein kinase, amp-activated, alpha 1 catalytic subunit, CRK - v-crk avian sarcoma virus ct10 oncogene homolog, CAPN2 - calpain 2, (m/ii) large subunit, PDGFRB - platelet-derived growth factor receptor, beta polypeptide, NTRK1 - neurotrophic tyrosine kinase, receptor, type 1, CAMK2D - calcium/calmodulin-dependent protei…
GO:0048660	regulation of smooth muscle cell proliferation	0.000516	0.0101	3.86	7194	115	146	9	0.0782609	[EGFR - epidermal growth factor receptor, MYB - v-myb avian myeloblastosis viral oncogene homolog, JAK2 - janus kinase 2, AKT1 - v-akt murine thymoma viral oncogene homolog 1, PAK1 - p21 protein (cdc42/rac)-activated kinase 1, PRKDC - protein kinase, dna-activated, catalytic polypeptide, PDGFRB - platelet-derived growth factor receptor, beta polypeptide, PPARG - peroxisome proliferator-activated …
GO:0034764	positive regulation of transmembrane transport	0.000127	0.00312	3.84	7194	141	146	11	0.0780142	[PTPN11 - protein tyrosine phosphatase, non-receptor type 11, ABL1 - c-abl oncogene 1, non-receptor tyrosine kinase, AKT2 - v-akt murine thymoma viral oncogene homolog 2, AKT1 - v-akt murine thymoma viral oncogene homolog 1, PLCG1 - phospholipase c, gamma 1, INSR - insulin receptor, F2 - coagulation factor ii (thrombin), INS - insulin, IRS1 - insulin receptor substrate 1, GH1 - growth hormone 1, …
GO:0045766	positive regulation of angiogenesis	0.000127	0.00311	3.84	7194	141	146	11	0.0780142	[AKT3 - v-akt murine thymoma viral oncogene homolog 3, ABL1 - c-abl oncogene 1, non-receptor tyrosine kinase, GAB1 - grb2-associated binding protein 1, PLCG1 - phospholipase c, gamma 1, PRKCB - protein kinase c, beta, HIPK2 - homeodomain interacting protein kinase 2, PAK4 - p21 protein (cdc42/rac)-activated kinase 4, PRKCA - protein kinase c, alpha, IL1B - interleukin 1, beta, IL1A - interleukin …
GO:0051091	positive regulation of DNA-binding transcription factor activity	1.82e-06	8.01e-05	3.82	7194	219	146	17	0.0776256	[RPS6KA5 - ribosomal protein s6 kinase, 90kda, polypeptide 5, AKT1 - v-akt murine thymoma viral oncogene homolog 1, HIPK2 - homeodomain interacting protein kinase 2, INS - insulin, STAT3 - signal transducer and activator of transcription 3 (acute-phase response factor), CAV1 - caveolin 1, caveolae protein, 22kda, NTRK1 - neurotrophic tyrosine kinase, receptor, type 1, IL1B - interleukin 1, beta, …
GO:0090068	positive regulation of cell cycle process	1.82e-06	7.98e-05	3.82	7194	219	146	17	0.0776256	[MAPK15 - mitogen-activated protein kinase 15, PRKACA - protein kinase, camp-dependent, catalytic, alpha, AKT1 - v-akt murine thymoma viral oncogene homolog 1, CDK1 - cyclin-dependent kinase 1, INSR - insulin receptor, INS - insulin, E2F4 - e2f transcription factor 4, p107/p130-binding, PDGFRB - platelet-derived growth factor receptor, beta polypeptide, IL1B - interleukin 1, beta, IL1A - interleu…
GO:0048511	rhythmic process	1.94e-06	8.45e-05	3.81	7194	220	146	17	0.0772727	[PRKAA2 - protein kinase, amp-activated, alpha 2 catalytic subunit, MAPK10 - mitogen-activated protein kinase 10, PRKAA1 - protein kinase, amp-activated, alpha 1 catalytic subunit, MAPK8 - mitogen-activated protein kinase 8, CDK1 - cyclin-dependent kinase 1, PRKDC - protein kinase, dna-activated, catalytic polypeptide, NTRK1 - neurotrophic tyrosine kinase, receptor, type 1, STAT5B - signal transd…
GO:1901699	cellular response to nitrogen compound	6.83e-10	5.86e-08	3.78	7194	365	146	28	0.0767123	[PRKAA1 - protein kinase, amp-activated, alpha 1 catalytic subunit, CRK - v-crk avian sarcoma virus ct10 oncogene homolog, PRKACA - protein kinase, camp-dependent, catalytic, alpha, CAPN2 - calpain 2, (m/ii) large subunit, IRS1 - insulin receptor substrate 1, NTRK2 - neurotrophic tyrosine kinase, receptor, type 2, RELA - v-rel avian reticuloendotheliosis viral oncogene homolog a, ABL1 - c-abl onc…
GO:0032103	positive regulation of response to external stimulus	2.54e-07	1.38e-05	3.78	7194	261	146	20	0.0766284	[CSF1R - colony stimulating factor 1 receptor, IL17A - interleukin 17a, MAPK3 - mitogen-activated protein kinase 3, MAPK1 - mitogen-activated protein kinase 1, NFKBIA - nuclear factor of kappa light polypeptide gene enhancer in b-cells inhibitor, alpha, MET - met proto-oncogene, LBP - lipopolysaccharide binding protein, PDGFRB - platelet-derived growth factor receptor, beta polypeptide, STAT3 - s…
GO:0051924	regulation of calcium ion transport	3.75e-05	0.00113	3.77	7194	170	146	13	0.0764706	[PRKACA - protein kinase, camp-dependent, catalytic, alpha, PDGFRB - platelet-derived growth factor receptor, beta polypeptide, CAV1 - caveolin 1, caveolae protein, 22kda, CAMK2G - calcium/calmodulin-dependent protein kinase ii gamma, CAMK2D - calcium/calmodulin-dependent protein kinase ii delta, CAMK2B - calcium/calmodulin-dependent protein kinase ii beta, CCL3 - chemokine (c-c motif) ligand 3, …
GO:1903050	regulation of proteolysis involved in cellular protein catabolic process	7.57e-05	0.00203	3.77	7194	157	146	12	0.0764331	[CSNK1E - casein kinase 1, epsilon, PKD1 - polycystic kidney disease 1 (autosomal dominant), PLK1 - polo-like kinase 1, CSNK2A2 - casein kinase 2, alpha prime polypeptide, AKT1 - v-akt murine thymoma viral oncogene homolog 1, PRKACA - protein kinase, camp-dependent, catalytic, alpha, HIPK2 - homeodomain interacting protein kinase 2, CSNK2A1 - casein kinase 2, alpha 1 polypeptide, MAP1A - microtub…
GO:0097193	intrinsic apoptotic signaling pathway	0.000623	0.0118	3.76	7194	118	146	9	0.0762712	[SFN - stratifin, ABL1 - c-abl oncogene 1, non-receptor tyrosine kinase, JAK2 - janus kinase 2, HIPK2 - homeodomain interacting protein kinase 2, PRKCD - protein kinase c, delta, ATM - ataxia telangiectasia mutated, PRKDC - protein kinase, dna-activated, catalytic polypeptide, CEBPB - ccaat/enhancer binding protein (c/ebp), beta, DYRK2 - dual-specificity tyrosine-(y)-phosphorylation regulated kin…
GO:0051222	positive regulation of protein transport	4.77e-06	0.000192	3.75	7194	210	146	16	0.0761905	[PRKAA1 - protein kinase, amp-activated, alpha 1 catalytic subunit, AKT2 - v-akt murine thymoma viral oncogene homolog 2, PRKACA - protein kinase, camp-dependent, catalytic, alpha, MAPK1 - mitogen-activated protein kinase 1, IL1B - interleukin 1, beta, IL1A - interleukin 1, alpha, SFN - stratifin, EGFR - epidermal growth factor receptor, TRIM28 - tripartite motif containing 28, CSNK2A2 - casein k…
GO:0006109	regulation of carbohydrate metabolic process	0.000163	0.00384	3.74	7194	145	146	11	0.0758621	[PRKAA2 - protein kinase, amp-activated, alpha 2 catalytic subunit, PRKAA1 - protein kinase, amp-activated, alpha 1 catalytic subunit, AKT2 - v-akt murine thymoma viral oncogene homolog 2, AKT1 - v-akt murine thymoma viral oncogene homolog 1, SRC - v-src avian sarcoma (schmidt-ruppin a-2) viral oncogene homolog, INSR - insulin receptor, INS - insulin, IRS1 - insulin receptor substrate 1, GSK3B - …
GO:1901701	cellular response to oxygen-containing compound	1.08e-16	3.01e-14	3.74	7194	633	146	48	0.0758294	[PRKAA2 - protein kinase, amp-activated, alpha 2 catalytic subunit, PRKAA1 - protein kinase, amp-activated, alpha 1 catalytic subunit, CRK - v-crk avian sarcoma virus ct10 oncogene homolog, PRKACA - protein kinase, camp-dependent, catalytic, alpha, CAPN2 - calpain 2, (m/ii) large subunit, IRS1 - insulin receptor substrate 1, NTRK2 - neurotrophic tyrosine kinase, receptor, type 2, RELA - v-rel avi…
GO:2001236	regulation of extrinsic apoptotic signaling pathway	0.000328	0.00692	3.73	7194	132	146	10	0.0757576	[RELA - v-rel avian reticuloendotheliosis viral oncogene homolog a, AKT1 - v-akt murine thymoma viral oncogene homolog 1, CTTN - cortactin, SRC - v-src avian sarcoma (schmidt-ruppin a-2) viral oncogene homolog, GSK3B - glycogen synthase kinase 3 beta, CAV1 - caveolin 1, caveolae protein, 22kda, PAK2 - p21 protein (cdc42/rac)-activated kinase 2, RAF1 - v-raf-1 murine leukemia viral oncogene homolo…
GO:0043549	regulation of kinase activity	5e-20	3.31e-17	3.72	7194	756	146	57	0.0753968	[PRKAA1 - protein kinase, amp-activated, alpha 1 catalytic subunit, MAPRE3 - microtubule-associated protein, rp/eb family, member 3, PRKACA - protein kinase, camp-dependent, catalytic, alpha, CDK1 - cyclin-dependent kinase 1, ABL1 - c-abl oncogene 1, non-receptor tyrosine kinase, SFN - stratifin, MAPT - microtubule-associated protein tau, PAK4 - p21 protein (cdc42/rac)-activated kinase 4, LATS2 -…
GO:0051338	regulation of transferase activity	2.2e-21	1.8e-18	3.67	7194	818	146	61	0.0745721	[PRKAA1 - protein kinase, amp-activated, alpha 1 catalytic subunit, MAPRE3 - microtubule-associated protein, rp/eb family, member 3, PRKACA - protein kinase, camp-dependent, catalytic, alpha, CDK1 - cyclin-dependent kinase 1, SFN - stratifin, ABL1 - c-abl oncogene 1, non-receptor tyrosine kinase, MAPT - microtubule-associated protein tau, PAK4 - p21 protein (cdc42/rac)-activated kinase 4, LATS2 -…
GO:0060341	regulation of cellular localization	1.46e-15	3.02e-13	3.65	7194	621	146	46	0.0740741	[PRKAA2 - protein kinase, amp-activated, alpha 2 catalytic subunit, PRKAA1 - protein kinase, amp-activated, alpha 1 catalytic subunit, CDK1 - cyclin-dependent kinase 1, PRKACA - protein kinase, camp-dependent, catalytic, alpha, CDH2 - cadherin 2, type 1, n-cadherin (neuronal), CAMK2D - calcium/calmodulin-dependent protein kinase ii delta, CAMK2A - calcium/calmodulin-dependent protein kinase ii al…
GO:0045859	regulation of protein kinase activity	1.25e-16	3.27e-14	3.65	7194	662	146	49	0.0740181	[PRKAA1 - protein kinase, amp-activated, alpha 1 catalytic subunit, MAPRE3 - microtubule-associated protein, rp/eb family, member 3, PRKACA - protein kinase, camp-dependent, catalytic, alpha, CDK1 - cyclin-dependent kinase 1, SFN - stratifin, ABL1 - c-abl oncogene 1, non-receptor tyrosine kinase, PAK4 - p21 protein (cdc42/rac)-activated kinase 4, LATS2 - large tumor suppressor kinase 2, MAP3K11 -…
GO:0050730	regulation of peptidyl-tyrosine phosphorylation	3.57e-06	0.000147	3.64	7194	230	146	17	0.073913	[CSF1R - colony stimulating factor 1 receptor, STAT3 - signal transducer and activator of transcription 3 (acute-phase response factor), CAV1 - caveolin 1, caveolae protein, 22kda, PTPN1 - protein tyrosine phosphatase, non-receptor type 1, NTRK2 - neurotrophic tyrosine kinase, receptor, type 2, PTPN11 - protein tyrosine phosphatase, non-receptor type 11, PTPN6 - protein tyrosine phosphatase, non-…
GO:1903362	regulation of cellular protein catabolic process	5.39e-05	0.00154	3.64	7194	176	146	13	0.0738636	[PKD1 - polycystic kidney disease 1 (autosomal dominant), PLK1 - polo-like kinase 1, PRKACA - protein kinase, camp-dependent, catalytic, alpha, AKT1 - v-akt murine thymoma viral oncogene homolog 1, HIPK2 - homeodomain interacting protein kinase 2, CAV1 - caveolin 1, caveolae protein, 22kda, CSNK1E - casein kinase 1, epsilon, HSP90AA1 - heat shock protein 90kda alpha (cytosolic), class a member 1,…
GO:0046578	regulation of Ras protein signal transduction	0.000207	0.00472	3.64	7194	149	146	11	0.0738255	[EPOR - erythropoietin receptor, ABL1 - c-abl oncogene 1, non-receptor tyrosine kinase, GRB2 - growth factor receptor-bound protein 2, CRK - v-crk avian sarcoma virus ct10 oncogene homolog, ABL2 - c-abl oncogene 2, non-receptor tyrosine kinase, JAK2 - janus kinase 2, MET - met proto-oncogene, BCR - breakpoint cluster region, PDGFRB - platelet-derived growth factor receptor, beta polypeptide, NTRK…
GO:0043409	negative regulation of MAPK cascade	0.000417	0.00843	3.62	7194	136	146	10	0.0735294	[PTPN6 - protein tyrosine phosphatase, non-receptor type 6, ABL1 - c-abl oncogene 1, non-receptor tyrosine kinase, IGF1R - insulin-like growth factor 1 receptor, AKT1 - v-akt murine thymoma viral oncogene homolog 1, PRKCD - protein kinase c, delta, CAV1 - caveolin 1, caveolae protein, 22kda, MYC - v-myc avian myelocytomatosis viral oncogene homolog, FOXO1 - forkhead box o1, IL1B - interleukin 1, …
GO:0048167	regulation of synaptic plasticity	0.000417	0.00842	3.62	7194	136	146	10	0.0735294	[ABL1 - c-abl oncogene 1, non-receptor tyrosine kinase, MAPT - microtubule-associated protein tau, MAP1B - microtubule-associated protein 1b, MAPK1 - mitogen-activated protein kinase 1, MAP1A - microtubule-associated protein 1a, INS - insulin, GSK3B - glycogen synthase kinase 3 beta, CAMK2B - calcium/calmodulin-dependent protein kinase ii beta, CAMK2A - calcium/calmodulin-dependent protein kinase…
GO:0051054	positive regulation of DNA metabolic process	5.71e-05	0.00161	3.62	7194	177	146	13	0.0734463	[MAPK15 - mitogen-activated protein kinase 15, AKT1 - v-akt murine thymoma viral oncogene homolog 1, MAPK3 - mitogen-activated protein kinase 3, MAPK1 - mitogen-activated protein kinase 1, PDGFRB - platelet-derived growth factor receptor, beta polypeptide, PRKDC - protein kinase, dna-activated, catalytic polypeptide, EGFR - epidermal growth factor receptor, HSP90AA1 - heat shock protein 90kda alp…
GO:0031331	positive regulation of cellular catabolic process	5.25e-07	2.62e-05	3.61	7194	273	146	20	0.0732601	[PRKAA2 - protein kinase, amp-activated, alpha 2 catalytic subunit, PRKAA1 - protein kinase, amp-activated, alpha 1 catalytic subunit, PLK1 - polo-like kinase 1, AKT2 - v-akt murine thymoma viral oncogene homolog 2, AKT1 - v-akt murine thymoma viral oncogene homolog 1, INSR - insulin receptor, MAPK3 - mitogen-activated protein kinase 3, INS - insulin, IRS1 - insulin receptor substrate 1, CAV1 - c…
GO:0051495	positive regulation of cytoskeleton organization	0.000115	0.00289	3.61	7194	164	146	12	0.0731707	[MAPRE1 - microtubule-associated protein, rp/eb family, member 1, MAPK15 - mitogen-activated protein kinase 15, ABL1 - c-abl oncogene 1, non-receptor tyrosine kinase, GRB2 - growth factor receptor-bound protein 2, MAPT - microtubule-associated protein tau, RHOA - ras homolog family member a, CTTN - cortactin, MAP1B - microtubule-associated protein 1b, MET - met proto-oncogene, PAK1 - p21 protein …
GO:0032680	regulation of tumor necrosis factor production	0.000842	0.0154	3.61	7194	123	146	9	0.0731707	[IL17A - interleukin 17a, PTPN11 - protein tyrosine phosphatase, non-receptor type 11, PTPN6 - protein tyrosine phosphatase, non-receptor type 6, JAK2 - janus kinase 2, LBP - lipopolysaccharide binding protein, STAT3 - signal transducer and activator of transcription 3 (acute-phase response factor), IL1A - interleukin 1, alpha, ORM1 - orosomucoid 1, CCL3 - chemokine (c-c motif) ligand 3]
GO:0050731	positive regulation of peptidyl-tyrosine phosphorylation	6.06e-05	0.00169	3.6	7194	178	146	13	0.0730337	[CSF1R - colony stimulating factor 1 receptor, STAT3 - signal transducer and activator of transcription 3 (acute-phase response factor), NTRK2 - neurotrophic tyrosine kinase, receptor, type 2, PTPN1 - protein tyrosine phosphatase, non-receptor type 1, PTPN11 - protein tyrosine phosphatase, non-receptor type 11, ABL1 - c-abl oncogene 1, non-receptor tyrosine kinase, GHR - growth hormone receptor, …
GO:0010638	positive regulation of organelle organization	3.49e-11	3.51e-09	3.56	7194	470	146	34	0.0723404	[PRKAA1 - protein kinase, amp-activated, alpha 1 catalytic subunit, MAPRE1 - microtubule-associated protein, rp/eb family, member 1, CTTN - cortactin, PDGFRB - platelet-derived growth factor receptor, beta polypeptide, NTRK3 - neurotrophic tyrosine kinase, receptor, type 3, ABL1 - c-abl oncogene 1, non-receptor tyrosine kinase, SFN - stratifin, MYB - v-myb avian myeloblastosis viral oncogene homo…
GO:0051348	negative regulation of transferase activity	4.78e-06	0.000191	3.56	7194	235	146	17	0.0723404	[PLK1 - polo-like kinase 1, IGF1R - insulin-like growth factor 1 receptor, AKT1 - v-akt murine thymoma viral oncogene homolog 1, CAV1 - caveolin 1, caveolae protein, 22kda, IL1B - interleukin 1, beta, PTPN1 - protein tyrosine phosphatase, non-receptor type 1, PKN1 - protein kinase n1, SFN - stratifin, ABL1 - c-abl oncogene 1, non-receptor tyrosine kinase, PTPN6 - protein tyrosine phosphatase, non…
GO:0002764	immune response-regulating signaling pathway	1.09e-08	8e-07	3.56	7194	360	146	26	0.0722222	[CRK - v-crk avian sarcoma virus ct10 oncogene homolog, PRKACA - protein kinase, camp-dependent, catalytic, alpha, RAF1 - v-raf-1 murine leukemia viral oncogene homolog 1, RELA - v-rel avian reticuloendotheliosis viral oncogene homolog a, ABL1 - c-abl oncogene 1, non-receptor tyrosine kinase, GRB2 - growth factor receptor-bound protein 2, RPS6KA3 - ribosomal protein s6 kinase, 90kda, polypeptide …
GO:0071495	cellular response to endogenous stimulus	4.7e-13	6.4e-11	3.54	7194	556	146	40	0.0719424	[PRKAA2 - protein kinase, amp-activated, alpha 2 catalytic subunit, PRKAA1 - protein kinase, amp-activated, alpha 1 catalytic subunit, CRK - v-crk avian sarcoma virus ct10 oncogene homolog, PRKACA - protein kinase, camp-dependent, catalytic, alpha, CAPN2 - calpain 2, (m/ii) large subunit, IRS1 - insulin receptor substrate 1, STAT3 - signal transducer and activator of transcription 3 (acute-phase …
GO:1904951	positive regulation of establishment of protein localization	5.67e-06	0.000219	3.52	7194	238	146	17	0.0714286	[PRKAA1 - protein kinase, amp-activated, alpha 1 catalytic subunit, MAPK8 - mitogen-activated protein kinase 8, AKT2 - v-akt murine thymoma viral oncogene homolog 2, PRKACA - protein kinase, camp-dependent, catalytic, alpha, MAPK1 - mitogen-activated protein kinase 1, IL1B - interleukin 1, beta, IL1A - interleukin 1, alpha, SFN - stratifin, EGFR - epidermal growth factor receptor, TRIM28 - tripar…
GO:0030278	regulation of ossification	0.000276	0.006	3.52	7194	154	146	11	0.0714286	[PTPN11 - protein tyrosine phosphatase, non-receptor type 11, PRKACA - protein kinase, camp-dependent, catalytic, alpha, MAPK3 - mitogen-activated protein kinase 3, MAPK1 - mitogen-activated protein kinase 1, RUNX2 - runt-related transcription factor 2, CEBPB - ccaat/enhancer binding protein (c/ebp), beta, PTK2 - protein tyrosine kinase 2, PPARG - peroxisome proliferator-activated receptor gamma,…
GO:0043410	positive regulation of MAPK cascade	1.08e-10	9.98e-09	3.51	7194	463	146	33	0.0712743	[PRKAA1 - protein kinase, amp-activated, alpha 1 catalytic subunit, CRK - v-crk avian sarcoma virus ct10 oncogene homolog, CDK1 - cyclin-dependent kinase 1, HIPK2 - homeodomain interacting protein kinase 2, PDGFRB - platelet-derived growth factor receptor, beta polypeptide, CDH2 - cadherin 2, type 1, n-cadherin (neuronal), NTRK1 - neurotrophic tyrosine kinase, receptor, type 1, RAF1 - v-raf-1 mur…
GO:0042176	regulation of protein catabolic process	1.61e-06	7.23e-05	3.51	7194	267	146	19	0.071161	[PKD1 - polycystic kidney disease 1 (autosomal dominant), PLK1 - polo-like kinase 1, NSF - n-ethylmaleimide-sensitive factor, PRKACA - protein kinase, camp-dependent, catalytic, alpha, AKT1 - v-akt murine thymoma viral oncogene homolog 1, HIPK2 - homeodomain interacting protein kinase 2, INS - insulin, CAV1 - caveolin 1, caveolae protein, 22kda, IL1B - interleukin 1, beta, RELA - v-rel avian reti…
GO:0048732	gland development	8.06e-05	0.00214	3.5	7194	183	146	13	0.0710383	[PKD1 - polycystic kidney disease 1 (autosomal dominant), MAPK3 - mitogen-activated protein kinase 3, MAPK1 - mitogen-activated protein kinase 1, MET - met proto-oncogene, PRKDC - protein kinase, dna-activated, catalytic polypeptide, CAV1 - caveolin 1, caveolae protein, 22kda, RAF1 - v-raf-1 murine leukemia viral oncogene homolog 1, RELA - v-rel avian reticuloendotheliosis viral oncogene homolog …
GO:0000226	microtubule cytoskeleton organization	6.34e-06	0.000242	3.49	7194	240	146	17	0.0708333	[MAPRE1 - microtubule-associated protein, rp/eb family, member 1, MAP7 - microtubule-associated protein 7, PLK1 - polo-like kinase 1, MAPRE3 - microtubule-associated protein, rp/eb family, member 3, CDK1 - cyclin-dependent kinase 1, MAP9 - microtubule-associated protein 9, MAP1S - microtubule-associated protein 1s, RHOA - ras homolog family member a, MAPT - microtubule-associated protein tau, CCN…
GO:2000116	regulation of cysteine-type endopeptidase activity	8.52e-05	0.00224	3.48	7194	184	146	13	0.0706522	[AKT1 - v-akt murine thymoma viral oncogene homolog 1, RAF1 - v-raf-1 murine leukemia viral oncogene homolog 1, SFN - stratifin, MAPT - microtubule-associated protein tau, JAK2 - janus kinase 2, SRC - v-src avian sarcoma (schmidt-ruppin a-2) viral oncogene homolog, CSNK2A1 - casein kinase 2, alpha 1 polypeptide, EIF2AK3 - eukaryotic translation initiation factor 2-alpha kinase 3, RPS6KA3 - riboso…
GO:0043069	negative regulation of programmed cell death	4.25e-15	8.1e-13	3.48	7194	666	146	47	0.0705706	[PRKAA2 - protein kinase, amp-activated, alpha 2 catalytic subunit, PRKAA1 - protein kinase, amp-activated, alpha 1 catalytic subunit, CDK1 - cyclin-dependent kinase 1, CTTN - cortactin, HIPK2 - homeodomain interacting protein kinase 2, PDGFRB - platelet-derived growth factor receptor, beta polypeptide, NTRK1 - neurotrophic tyrosine kinase, receptor, type 1, STAT5B - signal transducer and activat…
GO:0001558	regulation of cell growth	5.06e-07	2.54e-05	3.47	7194	298	146	21	0.0704698	[CTTN - cortactin, AKT1 - v-akt murine thymoma viral oncogene homolog 1, ROS1 - c-ros oncogene 1 , receptor tyrosine kinase, INS - insulin, CAMK2D - calcium/calmodulin-dependent protein kinase ii delta, SFN - stratifin, ABL1 - c-abl oncogene 1, non-receptor tyrosine kinase, EGFR - epidermal growth factor receptor, MAPT - microtubule-associated protein tau, BCAR1 - breast cancer anti-estrogen resi…
GO:0007265	Ras protein signal transduction	0.000588	0.0113	3.47	7194	142	146	10	0.0704225	[CCNA2 - cyclin a2, GRB2 - growth factor receptor-bound protein 2, RHOA - ras homolog family member a, TRIM28 - tripartite motif containing 28, DOK1 - docking protein 1, 62kda (downstream of tyrosine kinase 1), LAT - linker for activation of t cells, CDK2 - cyclin-dependent kinase 2, PRKD1 - protein kinase d1, MAPK14 - mitogen-activated protein kinase 14, GRAP - grb2-related adaptor protein]
GO:1903039	positive regulation of leukocyte cell-cell adhesion	4.72e-05	0.00139	3.47	7194	199	146	14	0.0703518	[AKT1 - v-akt murine thymoma viral oncogene homolog 1, CAV1 - caveolin 1, caveolae protein, 22kda, STAT5B - signal transducer and activator of transcription 5b, IL1B - interleukin 1, beta, IL1A - interleukin 1, alpha, RELA - v-rel avian reticuloendotheliosis viral oncogene homolog a, PTPN11 - protein tyrosine phosphatase, non-receptor type 11, PTPN6 - protein tyrosine phosphatase, non-receptor ty…
GO:0043066	negative regulation of apoptotic process	1.05e-14	1.83e-12	3.47	7194	654	146	46	0.0703364	[PRKAA2 - protein kinase, amp-activated, alpha 2 catalytic subunit, PRKAA1 - protein kinase, amp-activated, alpha 1 catalytic subunit, CDK1 - cyclin-dependent kinase 1, CTTN - cortactin, HIPK2 - homeodomain interacting protein kinase 2, PDGFRB - platelet-derived growth factor receptor, beta polypeptide, NTRK1 - neurotrophic tyrosine kinase, receptor, type 1, STAT5B - signal transducer and activat…
GO:0002757	immune response-activating signal transduction	1.4e-07	8.19e-06	3.47	7194	327	146	23	0.0703364	[RPS6KA5 - ribosomal protein s6 kinase, 90kda, polypeptide 5, CRK - v-crk avian sarcoma virus ct10 oncogene homolog, PRKACA - protein kinase, camp-dependent, catalytic, alpha, MAPK3 - mitogen-activated protein kinase 3, MAPK1 - mitogen-activated protein kinase 1, NFKBIA - nuclear factor of kappa light polypeptide gene enhancer in b-cells inhibitor, alpha, LBP - lipopolysaccharide binding protein,…
GO:0048608	reproductive structure development	9.01e-05	0.00235	3.46	7194	185	146	13	0.0702703	[PKD1 - polycystic kidney disease 1 (autosomal dominant), AKT1 - v-akt murine thymoma viral oncogene homolog 1, MAPK1 - mitogen-activated protein kinase 1, PDGFRB - platelet-derived growth factor receptor, beta polypeptide, PTPN11 - protein tyrosine phosphatase, non-receptor type 11, PTPN6 - protein tyrosine phosphatase, non-receptor type 6, ESR1 - estrogen receptor 1, SRC - v-src avian sarcoma (…
GO:0040008	regulation of growth	3.28e-10	2.94e-08	3.46	7194	456	146	32	0.0701754	[CTTN - cortactin, STAT5B - signal transducer and activator of transcription 5b, STAT5A - signal transducer and activator of transcription 5a, CAMK2D - calcium/calmodulin-dependent protein kinase ii delta, ABL1 - c-abl oncogene 1, non-receptor tyrosine kinase, SFN - stratifin, EGFR - epidermal growth factor receptor, MAPT - microtubule-associated protein tau, MAP2 - microtubule-associated protein…
GO:0045732	positive regulation of protein catabolic process	0.000327	0.00689	3.45	7194	157	146	11	0.0700637	[CSNK1E - casein kinase 1, epsilon, HSP90AA1 - heat shock protein 90kda alpha (cytosolic), class a member 1, PLK1 - polo-like kinase 1, AKT1 - v-akt murine thymoma viral oncogene homolog 1, NSF - n-ethylmaleimide-sensitive factor, CSNK2A1 - casein kinase 2, alpha 1 polypeptide, GSK3B - glycogen synthase kinase 3 beta, CAV1 - caveolin 1, caveolae protein, 22kda, FOXO1 - forkhead box o1, PTK2 - pro…
GO:0044770	cell cycle phase transition	5.27e-05	0.00152	3.43	7194	201	146	14	0.0696517	[MAPRE1 - microtubule-associated protein, rp/eb family, member 1, PLK1 - polo-like kinase 1, PRKACA - protein kinase, camp-dependent, catalytic, alpha, CDK1 - cyclin-dependent kinase 1, PPP2R2A - protein phosphatase 2, regulatory subunit b, alpha, CAMK2A - calcium/calmodulin-dependent protein kinase ii alpha, CSNK1E - casein kinase 1, epsilon, HSP90AA1 - heat shock protein 90kda alpha (cytosolic)…
GO:0033993	response to lipid	2.81e-12	3.49e-10	3.43	7194	560	146	39	0.0696429	[PRKAA2 - protein kinase, amp-activated, alpha 2 catalytic subunit, PRKAA1 - protein kinase, amp-activated, alpha 1 catalytic subunit, CAPN2 - calpain 2, (m/ii) large subunit, IRS1 - insulin receptor substrate 1, STAT3 - signal transducer and activator of transcription 3 (acute-phase response factor), PDGFRB - platelet-derived growth factor receptor, beta polypeptide, STAT5B - signal transducer a…
GO:0009896	positive regulation of catabolic process	3.24e-07	1.71e-05	3.43	7194	316	146	22	0.0696203	[PRKAA2 - protein kinase, amp-activated, alpha 2 catalytic subunit, PRKAA1 - protein kinase, amp-activated, alpha 1 catalytic subunit, PLK1 - polo-like kinase 1, AKT2 - v-akt murine thymoma viral oncogene homolog 2, NSF - n-ethylmaleimide-sensitive factor, AKT1 - v-akt murine thymoma viral oncogene homolog 1, INSR - insulin receptor, MAPK3 - mitogen-activated protein kinase 3, INS - insulin, IRS1…
GO:1904018	positive regulation of vasculature development	0.000345	0.00721	3.43	7194	158	146	11	0.0696203	[AKT3 - v-akt murine thymoma viral oncogene homolog 3, ABL1 - c-abl oncogene 1, non-receptor tyrosine kinase, GAB1 - grb2-associated binding protein 1, PLCG1 - phospholipase c, gamma 1, PRKCB - protein kinase c, beta, HIPK2 - homeodomain interacting protein kinase 2, PAK4 - p21 protein (cdc42/rac)-activated kinase 4, PRKCA - protein kinase c, alpha, IL1B - interleukin 1, beta, IL1A - interleukin …
GO:0010769	regulation of cell morphogenesis involved in differentiation	1.52e-05	0.000526	3.43	7194	230	146	16	0.0695652	[CRK - v-crk avian sarcoma virus ct10 oncogene homolog, CTTN - cortactin, PRKDC - protein kinase, dna-activated, catalytic polypeptide, CDH2 - cadherin 2, type 1, n-cadherin (neuronal), CAMK2B - calcium/calmodulin-dependent protein kinase ii beta, NTRK2 - neurotrophic tyrosine kinase, receptor, type 2, ABL1 - c-abl oncogene 1, non-receptor tyrosine kinase, RHOA - ras homolog family member a, MAPT…
GO:0050851	antigen receptor-mediated signaling pathway	0.000656	0.0123	3.42	7194	144	146	10	0.0694444	[RELA - v-rel avian reticuloendotheliosis viral oncogene homolog a, PTPN6 - protein tyrosine phosphatase, non-receptor type 6, ABL1 - c-abl oncogene 1, non-receptor tyrosine kinase, PLCG1 - phospholipase c, gamma 1, BCAR1 - breast cancer anti-estrogen resistance 1, PRKCB - protein kinase c, beta, MAPK1 - mitogen-activated protein kinase 1, PAK1 - p21 protein (cdc42/rac)-activated kinase 1, LAT - …
GO:0051090	regulation of DNA-binding transcription factor activity	1.05e-07	6.34e-06	3.4	7194	348	146	24	0.0689655	[PKD1 - polycystic kidney disease 1 (autosomal dominant), MAPK10 - mitogen-activated protein kinase 10, RPS6KA5 - ribosomal protein s6 kinase, 90kda, polypeptide 5, MAPK8 - mitogen-activated protein kinase 8, AKT1 - v-akt murine thymoma viral oncogene homolog 1, HIPK2 - homeodomain interacting protein kinase 2, MAPK3 - mitogen-activated protein kinase 3, INS - insulin, MAPK1 - mitogen-activated p…
GO:0045861	negative regulation of proteolysis	6.2e-05	0.00172	3.38	7194	204	146	14	0.0686275	[AKT1 - v-akt murine thymoma viral oncogene homolog 1, HIPK2 - homeodomain interacting protein kinase 2, INS - insulin, RAF1 - v-raf-1 murine leukemia viral oncogene homolog 1, LPA - lipoprotein, lp(a), SFN - stratifin, CSNK2A2 - casein kinase 2, alpha prime polypeptide, SRC - v-src avian sarcoma (schmidt-ruppin a-2) viral oncogene homolog, CSNK2A1 - casein kinase 2, alpha 1 polypeptide, F2 - coa…
GO:0031334	positive regulation of protein complex assembly	6.2e-05	0.00172	3.38	7194	204	146	14	0.0686275	[MAPRE1 - microtubule-associated protein, rp/eb family, member 1, CTTN - cortactin, MET - met proto-oncogene, HSP90AA1 - heat shock protein 90kda alpha (cytosolic), class a member 1, MAPT - microtubule-associated protein tau, GRB2 - growth factor receptor-bound protein 2, ESR1 - estrogen receptor 1, SRC - v-src avian sarcoma (schmidt-ruppin a-2) viral oncogene homolog, MAP1B - microtubule-associa…
GO:0070482	response to oxygen levels	1.89e-05	0.000635	3.37	7194	234	146	16	0.0683761	[PRKAA1 - protein kinase, amp-activated, alpha 1 catalytic subunit, AKT1 - v-akt murine thymoma viral oncogene homolog 1, CAPN2 - calpain 2, (m/ii) large subunit, HIPK2 - homeodomain interacting protein kinase 2, PDGFRB - platelet-derived growth factor receptor, beta polypeptide, CAV1 - caveolin 1, caveolae protein, 22kda, RAF1 - v-raf-1 murine leukemia viral oncogene homolog 1, MYB - v-myb avian…
GO:0022411	cellular component disassembly	6.54e-05	0.00179	3.37	7194	205	146	14	0.0682927	[PLK1 - polo-like kinase 1, CDK1 - cyclin-dependent kinase 1, NSF - n-ethylmaleimide-sensitive factor, CAPN2 - calpain 2, (m/ii) large subunit, CAPN1 - calpain 1, (mu/i) large subunit, CAV1 - caveolin 1, caveolae protein, 22kda, MAP1LC3A - microtubule-associated protein 1 light chain 3 alpha, MAP1LC3B - microtubule-associated protein 1 light chain 3 beta, CCNB1 - cyclin b1, PRKCB - protein kinase…
GO:0031669	cellular response to nutrient levels	0.000428	0.00852	3.35	7194	162	146	11	0.0679012	[PRKAA2 - protein kinase, amp-activated, alpha 2 catalytic subunit, PRKAA1 - protein kinase, amp-activated, alpha 1 catalytic subunit, MAP1LC3A - microtubule-associated protein 1 light chain 3 alpha, MAP1LC3B - microtubule-associated protein 1 light chain 3 beta, MAPK8 - mitogen-activated protein kinase 8, MAPK3 - mitogen-activated protein kinase 3, MAPK1 - mitogen-activated protein kinase 1, EIF…
GO:0033044	regulation of chromosome organization	6.32e-06	0.000241	3.33	7194	266	146	18	0.0676692	[MAPK15 - mitogen-activated protein kinase 15, PLK1 - polo-like kinase 1, MAPK8 - mitogen-activated protein kinase 8, RPS6KA5 - ribosomal protein s6 kinase, 90kda, polypeptide 5, MAPK3 - mitogen-activated protein kinase 3, MAPK1 - mitogen-activated protein kinase 1, IL1B - interleukin 1, beta, CAMK2D - calcium/calmodulin-dependent protein kinase ii delta, PRKD1 - protein kinase d1, MAP1S - microt…
GO:0006796	phosphate-containing compound metabolic process	5.85e-29	1.36e-25	3.33	7194	1258	146	85	0.0675676	[PRKAA2 - protein kinase, amp-activated, alpha 2 catalytic subunit, PRKAA1 - protein kinase, amp-activated, alpha 1 catalytic subunit, AKT3 - v-akt murine thymoma viral oncogene homolog 3, PRDX6 - peroxiredoxin 6, PRKACA - protein kinase, camp-dependent, catalytic, alpha, CDK1 - cyclin-dependent kinase 1, CAMK2G - calcium/calmodulin-dependent protein kinase ii gamma, CAMK2D - calcium/calmodulin-d…
GO:0050804	modulation of chemical synaptic transmission	1.88e-06	8.23e-05	3.33	7194	296	146	20	0.0675676	[PRKACA - protein kinase, camp-dependent, catalytic, alpha, INS - insulin, MAPK1 - mitogen-activated protein kinase 1, BCR - breakpoint cluster region, CDH2 - cadherin 2, type 1, n-cadherin (neuronal), NTRK1 - neurotrophic tyrosine kinase, receptor, type 1, IL1B - interleukin 1, beta, CAMK2B - calcium/calmodulin-dependent protein kinase ii beta, NTRK2 - neurotrophic tyrosine kinase, receptor, typ…
GO:0043408	regulation of MAPK cascade	1.79e-12	2.27e-10	3.33	7194	607	146	41	0.0675453	[PRKAA1 - protein kinase, amp-activated, alpha 1 catalytic subunit, CRK - v-crk avian sarcoma virus ct10 oncogene homolog, CDK1 - cyclin-dependent kinase 1, HIPK2 - homeodomain interacting protein kinase 2, CDH2 - cadherin 2, type 1, n-cadherin (neuronal), PDGFRB - platelet-derived growth factor receptor, beta polypeptide, NTRK1 - neurotrophic tyrosine kinase, receptor, type 1, RAF1 - v-raf-1 mur…
GO:0042327	positive regulation of phosphorylation	1.71e-19	9.16e-17	3.32	7194	919	146	62	0.0674646	[PRKAA2 - protein kinase, amp-activated, alpha 2 catalytic subunit, PRKAA1 - protein kinase, amp-activated, alpha 1 catalytic subunit, MAPRE3 - microtubule-associated protein, rp/eb family, member 3, PRKACA - protein kinase, camp-dependent, catalytic, alpha, CDK1 - cyclin-dependent kinase 1, CDH2 - cadherin 2, type 1, n-cadherin (neuronal), ABL1 - c-abl oncogene 1, non-receptor tyrosine kinase, M…
GO:0045637	regulation of myeloid cell differentiation	0.00025	0.00549	3.32	7194	178	146	12	0.0674157	[IL17A - interleukin 17a, PRKCB - protein kinase c, beta, PRKCA - protein kinase c, alpha, NFKBIA - nuclear factor of kappa light polypeptide gene enhancer in b-cells inhibitor, alpha, PRKDC - protein kinase, dna-activated, catalytic polypeptide, STAT3 - signal transducer and activator of transcription 3 (acute-phase response factor), HDAC1 - histone deacetylase 1, STAT5B - signal transducer and …
GO:0044772	mitotic cell cycle phase transition	0.000138	0.00338	3.32	7194	193	146	13	0.0673575	[MAPRE1 - microtubule-associated protein, rp/eb family, member 1, PLK1 - polo-like kinase 1, PRKACA - protein kinase, camp-dependent, catalytic, alpha, CDK1 - cyclin-dependent kinase 1, PPP2R2A - protein phosphatase 2, regulatory subunit b, alpha, CAMK2A - calcium/calmodulin-dependent protein kinase ii alpha, CSNK1E - casein kinase 1, epsilon, HSP90AA1 - heat shock protein 90kda alpha (cytosolic)…
GO:0099177	regulation of trans-synaptic signaling	1.98e-06	8.62e-05	3.32	7194	297	146	20	0.0673401	[PRKACA - protein kinase, camp-dependent, catalytic, alpha, INS - insulin, MAPK1 - mitogen-activated protein kinase 1, BCR - breakpoint cluster region, CDH2 - cadherin 2, type 1, n-cadherin (neuronal), NTRK1 - neurotrophic tyrosine kinase, receptor, type 1, IL1B - interleukin 1, beta, CAMK2B - calcium/calmodulin-dependent protein kinase ii beta, NTRK2 - neurotrophic tyrosine kinase, receptor, typ…
GO:2001233	regulation of apoptotic signaling pathway	1.08e-06	5e-05	3.32	7194	312	146	21	0.0673077	[MAPK8 - mitogen-activated protein kinase 8, CTTN - cortactin, AKT1 - v-akt murine thymoma viral oncogene homolog 1, INS - insulin, CAV1 - caveolin 1, caveolae protein, 22kda, RAF1 - v-raf-1 murine leukemia viral oncogene homolog 1, IL1B - interleukin 1, beta, IL1A - interleukin 1, alpha, PTPN1 - protein tyrosine phosphatase, non-receptor type 1, RELA - v-rel avian reticuloendotheliosis viral onc…
GO:0006793	phosphorus metabolic process	7.88e-29	1.57e-25	3.32	7194	1263	146	85	0.0673001	[PRKAA2 - protein kinase, amp-activated, alpha 2 catalytic subunit, PRKAA1 - protein kinase, amp-activated, alpha 1 catalytic subunit, AKT3 - v-akt murine thymoma viral oncogene homolog 3, PRDX6 - peroxiredoxin 6, PRKACA - protein kinase, camp-dependent, catalytic, alpha, CDK1 - cyclin-dependent kinase 1, CAMK2G - calcium/calmodulin-dependent protein kinase ii gamma, CAMK2D - calcium/calmodulin-d…
GO:0045088	regulation of innate immune response	3.15e-07	1.67e-05	3.31	7194	342	146	23	0.0672515	[RPS6KA5 - ribosomal protein s6 kinase, 90kda, polypeptide 5, CRK - v-crk avian sarcoma virus ct10 oncogene homolog, PRKACA - protein kinase, camp-dependent, catalytic, alpha, INS - insulin, NFKBIA - nuclear factor of kappa light polypeptide gene enhancer in b-cells inhibitor, alpha, LBP - lipopolysaccharide binding protein, PRKDC - protein kinase, dna-activated, catalytic polypeptide, CAV1 - cav…
GO:1902905	positive regulation of supramolecular fiber organization	0.000857	0.0156	3.31	7194	149	146	10	0.0671141	[MAPRE1 - microtubule-associated protein, rp/eb family, member 1, ABL1 - c-abl oncogene 1, non-receptor tyrosine kinase, GRB2 - growth factor receptor-bound protein 2, MAPT - microtubule-associated protein tau, RHOA - ras homolog family member a, CTTN - cortactin, MAP1B - microtubule-associated protein 1b, MET - met proto-oncogene, PAK1 - p21 protein (cdc42/rac)-activated kinase 1, FER - fer (fps…
GO:0019221	cytokine-mediated signaling pathway	9.93e-12	1.1e-09	3.3	7194	583	146	39	0.0668954	[IL17A - interleukin 17a, CRK - v-crk avian sarcoma virus ct10 oncogene homolog, PRKACA - protein kinase, camp-dependent, catalytic, alpha, IRS1 - insulin receptor substrate 1, STAT3 - signal transducer and activator of transcription 3 (acute-phase response factor), STAT5B - signal transducer and activator of transcription 5b, CAMK2G - calcium/calmodulin-dependent protein kinase ii gamma, CAMK2D …
GO:0071407	cellular response to organic cyclic compound	4.25e-06	0.000172	3.28	7194	285	146	19	0.0666667	[PRKACA - protein kinase, camp-dependent, catalytic, alpha, AKT1 - v-akt murine thymoma viral oncogene homolog 1, MAPK3 - mitogen-activated protein kinase 3, MAPK1 - mitogen-activated protein kinase 1, CAV1 - caveolin 1, caveolae protein, 22kda, IL1B - interleukin 1, beta, CCL3 - chemokine (c-c motif) ligand 3, ABL1 - c-abl oncogene 1, non-receptor tyrosine kinase, EGFR - epidermal growth factor …
GO:0006469	negative regulation of protein kinase activity	0.000153	0.0037	3.28	7194	195	146	13	0.0666667	[PLK1 - polo-like kinase 1, IGF1R - insulin-like growth factor 1 receptor, AKT1 - v-akt murine thymoma viral oncogene homolog 1, CAV1 - caveolin 1, caveolae protein, 22kda, IL1B - interleukin 1, beta, PTPN1 - protein tyrosine phosphatase, non-receptor type 1, PKN1 - protein kinase n1, ABL1 - c-abl oncogene 1, non-receptor tyrosine kinase, PTPN6 - protein tyrosine phosphatase, non-receptor type 6,…
GO:0050870	positive regulation of T cell activation	0.000277	0.00601	3.28	7194	180	146	12	0.0666667	[PTPN11 - protein tyrosine phosphatase, non-receptor type 11, PTPN6 - protein tyrosine phosphatase, non-receptor type 6, GRB2 - growth factor receptor-bound protein 2, MYB - v-myb avian myeloblastosis viral oncogene homolog, AKT1 - v-akt murine thymoma viral oncogene homolog 1, SRC - v-src avian sarcoma (schmidt-ruppin a-2) viral oncogene homolog, PAK1 - p21 protein (cdc42/rac)-activated kinase 1…
GO:0034330	cell junction organization	0.0005	0.00982	3.28	7194	165	146	11	0.0666667	[CSF1R - colony stimulating factor 1 receptor, RHOA - ras homolog family member a, ACTN1 - actinin, alpha 1, CTTN - cortactin, SRC - v-src avian sarcoma (schmidt-ruppin a-2) viral oncogene homolog, CTNND1 - catenin (cadherin-associated protein), delta 1, PRKCA - protein kinase c, alpha, BCR - breakpoint cluster region, PAK2 - p21 protein (cdc42/rac)-activated kinase 2, CDH2 - cadherin 2, type 1, …
GO:0060548	negative regulation of cell death	2.03e-14	3.32e-12	3.28	7194	722	146	48	0.066482	[PRKAA2 - protein kinase, amp-activated, alpha 2 catalytic subunit, PRKAA1 - protein kinase, amp-activated, alpha 1 catalytic subunit, CDK1 - cyclin-dependent kinase 1, CTTN - cortactin, HIPK2 - homeodomain interacting protein kinase 2, PDGFRB - platelet-derived growth factor receptor, beta polypeptide, NTRK1 - neurotrophic tyrosine kinase, receptor, type 1, STAT5B - signal transducer and activat…
GO:0002253	activation of immune response	1.18e-07	7.06e-06	3.27	7194	377	146	25	0.066313	[CRK - v-crk avian sarcoma virus ct10 oncogene homolog, PRKACA - protein kinase, camp-dependent, catalytic, alpha, RAF1 - v-raf-1 murine leukemia viral oncogene homolog 1, RELA - v-rel avian reticuloendotheliosis viral oncogene homolog a, ABL1 - c-abl oncogene 1, non-receptor tyrosine kinase, GRB2 - growth factor receptor-bound protein 2, RPS6KA3 - ribosomal protein s6 kinase, 90kda, polypeptide …
GO:0008284	positive regulation of cell proliferation	1.08e-13	1.62e-11	3.26	7194	696	146	46	0.066092	[PRKAA1 - protein kinase, amp-activated, alpha 1 catalytic subunit, AKT3 - v-akt murine thymoma viral oncogene homolog 3, HIPK2 - homeodomain interacting protein kinase 2, CAPN1 - calpain 1, (mu/i) large subunit, IRS1 - insulin receptor substrate 1, PDGFRB - platelet-derived growth factor receptor, beta polypeptide, STAT5B - signal transducer and activator of transcription 5b, STAT5A - signal tra…
GO:0043254	regulation of protein complex assembly	4.3e-07	2.22e-05	3.26	7194	348	146	23	0.066092	[PRKAA2 - protein kinase, amp-activated, alpha 2 catalytic subunit, MAPRE1 - microtubule-associated protein, rp/eb family, member 1, PRKAA1 - protein kinase, amp-activated, alpha 1 catalytic subunit, MAPK15 - mitogen-activated protein kinase 15, MAPRE3 - microtubule-associated protein, rp/eb family, member 3, CTTN - cortactin, MET - met proto-oncogene, RAF1 - v-raf-1 murine leukemia viral oncogen…
GO:0023014	signal transduction by protein phosphorylation	2.85e-06	0.000121	3.24	7194	304	146	20	0.0657895	[MAPK10 - mitogen-activated protein kinase 10, MAPK15 - mitogen-activated protein kinase 15, MAPK8 - mitogen-activated protein kinase 8, MAPK3 - mitogen-activated protein kinase 3, MAPK1 - mitogen-activated protein kinase 1, MET - met proto-oncogene, IRS1 - insulin receptor substrate 1, LAT - linker for activation of t cells, PDGFRB - platelet-derived growth factor receptor, beta polypeptide, RAF…
GO:0000165	MAPK cascade	2.85e-06	0.00012	3.24	7194	304	146	20	0.0657895	[MAPK10 - mitogen-activated protein kinase 10, MAPK15 - mitogen-activated protein kinase 15, MAPK8 - mitogen-activated protein kinase 8, MAPK3 - mitogen-activated protein kinase 3, MAPK1 - mitogen-activated protein kinase 1, MET - met proto-oncogene, IRS1 - insulin receptor substrate 1, LAT - linker for activation of t cells, PDGFRB - platelet-derived growth factor receptor, beta polypeptide, RAF…
GO:0032496	response to lipopolysaccharide	5.46e-05	0.00156	3.24	7194	228	146	15	0.0657895	[MAPK8 - mitogen-activated protein kinase 8, CAPN2 - calpain 2, (m/ii) large subunit, LBP - lipopolysaccharide binding protein, IL1B - interleukin 1, beta, IL1A - interleukin 1, alpha, RELA - v-rel avian reticuloendotheliosis viral oncogene homolog a, ABL1 - c-abl oncogene 1, non-receptor tyrosine kinase, CXCL1 - chemokine (c-x-c motif) ligand 1 (melanoma growth stimulating activity, alpha), RHOA…
GO:0050679	positive regulation of epithelial cell proliferation	0.000999	0.0176	3.24	7194	152	146	10	0.0657895	[AKT3 - v-akt murine thymoma viral oncogene homolog 3, EGFR - epidermal growth factor receptor, AKT1 - v-akt murine thymoma viral oncogene homolog 1, PLCG1 - phospholipase c, gamma 1, PRKCA - protein kinase c, alpha, TGFA - transforming growth factor, alpha, MYC - v-myc avian myelocytomatosis viral oncogene homolog, STAT5A - signal transducer and activator of transcription 5a, ITGB3 - integrin, b…
GO:0003006	developmental process involved in reproduction	2.56e-07	1.39e-05	3.24	7194	365	146	24	0.0657534	[PKD1 - polycystic kidney disease 1 (autosomal dominant), PRKACA - protein kinase, camp-dependent, catalytic, alpha, AKT1 - v-akt murine thymoma viral oncogene homolog 1, MAPK3 - mitogen-activated protein kinase 3, MAPK1 - mitogen-activated protein kinase 1, PDGFRB - platelet-derived growth factor receptor, beta polypeptide, PRKDC - protein kinase, dna-activated, catalytic polypeptide, NTRK1 - ne…
GO:0019216	regulation of lipid metabolic process	1e-05	0.000361	3.23	7194	275	146	18	0.0654545	[PRKAA2 - protein kinase, amp-activated, alpha 2 catalytic subunit, PRKAA1 - protein kinase, amp-activated, alpha 1 catalytic subunit, AKT2 - v-akt murine thymoma viral oncogene homolog 2, AKT1 - v-akt murine thymoma viral oncogene homolog 1, CAPN2 - calpain 2, (m/ii) large subunit, INS - insulin, IRS1 - insulin receptor substrate 1, PDGFRB - platelet-derived growth factor receptor, beta polypept…
GO:0033673	negative regulation of kinase activity	0.000104	0.00265	3.22	7194	214	146	14	0.0654206	[PLK1 - polo-like kinase 1, IGF1R - insulin-like growth factor 1 receptor, AKT1 - v-akt murine thymoma viral oncogene homolog 1, CAV1 - caveolin 1, caveolae protein, 22kda, IL1B - interleukin 1, beta, PTPN1 - protein tyrosine phosphatase, non-receptor type 1, PKN1 - protein kinase n1, ABL1 - c-abl oncogene 1, non-receptor tyrosine kinase, PTPN6 - protein tyrosine phosphatase, non-receptor type 6,…
GO:0002218	activation of innate immune response	0.000188	0.00432	3.22	7194	199	146	13	0.0653266	[RPS6KA5 - ribosomal protein s6 kinase, 90kda, polypeptide 5, PRKACA - protein kinase, camp-dependent, catalytic, alpha, NFKBIA - nuclear factor of kappa light polypeptide gene enhancer in b-cells inhibitor, alpha, LBP - lipopolysaccharide binding protein, PRKDC - protein kinase, dna-activated, catalytic polypeptide, RAF1 - v-raf-1 murine leukemia viral oncogene homolog 1, RELA - v-rel avian reti…
GO:0097485	neuron projection guidance	0.000109	0.00277	3.21	7194	215	146	14	0.0651163	[CSF1R - colony stimulating factor 1 receptor, EPHA3 - eph receptor a3, RPS6KA5 - ribosomal protein s6 kinase, 90kda, polypeptide 5, GAB1 - grb2-associated binding protein 1, MAPK3 - mitogen-activated protein kinase 3, MAPK1 - mitogen-activated protein kinase 1, NTRK1 - neurotrophic tyrosine kinase, receptor, type 1, PTPN11 - protein tyrosine phosphatase, non-receptor type 11, GRB2 - growth facto…
GO:0007411	axon guidance	0.000109	0.00277	3.21	7194	215	146	14	0.0651163	[CSF1R - colony stimulating factor 1 receptor, EPHA3 - eph receptor a3, RPS6KA5 - ribosomal protein s6 kinase, 90kda, polypeptide 5, GAB1 - grb2-associated binding protein 1, MAPK3 - mitogen-activated protein kinase 3, MAPK1 - mitogen-activated protein kinase 1, NTRK1 - neurotrophic tyrosine kinase, receptor, type 1, PTPN11 - protein tyrosine phosphatase, non-receptor type 11, GRB2 - growth facto…
GO:0010562	positive regulation of phosphorus metabolic process	6.75e-19	3.24e-16	3.19	7194	974	146	63	0.0646817	[PRKAA2 - protein kinase, amp-activated, alpha 2 catalytic subunit, PRKAA1 - protein kinase, amp-activated, alpha 1 catalytic subunit, MAPRE3 - microtubule-associated protein, rp/eb family, member 3, PRKACA - protein kinase, camp-dependent, catalytic, alpha, CDK1 - cyclin-dependent kinase 1, CAPN2 - calpain 2, (m/ii) large subunit, CDH2 - cadherin 2, type 1, n-cadherin (neuronal), ABL1 - c-abl on…
GO:0045937	positive regulation of phosphate metabolic process	6.75e-19	3.13e-16	3.19	7194	974	146	63	0.0646817	[PRKAA2 - protein kinase, amp-activated, alpha 2 catalytic subunit, PRKAA1 - protein kinase, amp-activated, alpha 1 catalytic subunit, MAPRE3 - microtubule-associated protein, rp/eb family, member 3, PRKACA - protein kinase, camp-dependent, catalytic, alpha, CDK1 - cyclin-dependent kinase 1, CAPN2 - calpain 2, (m/ii) large subunit, CDH2 - cadherin 2, type 1, n-cadherin (neuronal), ABL1 - c-abl on…
GO:0032872	regulation of stress-activated MAPK cascade	0.000208	0.00473	3.19	7194	201	146	13	0.0646766	[IGF1R - insulin-like growth factor 1 receptor, AKT1 - v-akt murine thymoma viral oncogene homolog 1, HIPK2 - homeodomain interacting protein kinase 2, MAPK3 - mitogen-activated protein kinase 3, MAPK1 - mitogen-activated protein kinase 1, IL1B - interleukin 1, beta, PTPN1 - protein tyrosine phosphatase, non-receptor type 1, PKN1 - protein kinase n1, EGFR - epidermal growth factor receptor, PAK1 …
GO:0001934	positive regulation of protein phosphorylation	4.71e-16	1.06e-13	3.17	7194	856	146	55	0.0642523	[PRKAA1 - protein kinase, amp-activated, alpha 1 catalytic subunit, MAPRE3 - microtubule-associated protein, rp/eb family, member 3, PRKACA - protein kinase, camp-dependent, catalytic, alpha, CDK1 - cyclin-dependent kinase 1, CDH2 - cadherin 2, type 1, n-cadherin (neuronal), ABL1 - c-abl oncogene 1, non-receptor tyrosine kinase, PAK4 - p21 protein (cdc42/rac)-activated kinase 4, ATM - ataxia tela…
GO:0050867	positive regulation of cell activation	1.35e-05	0.000474	3.16	7194	281	146	18	0.0640569	[AKT1 - v-akt murine thymoma viral oncogene homolog 1, LBP - lipopolysaccharide binding protein, PDGFRB - platelet-derived growth factor receptor, beta polypeptide, PRKDC - protein kinase, dna-activated, catalytic polypeptide, CAV1 - caveolin 1, caveolae protein, 22kda, STAT5B - signal transducer and activator of transcription 5b, IL1B - interleukin 1, beta, IL1A - interleukin 1, alpha, CCL3 - ch…
GO:0070302	regulation of stress-activated protein kinase signaling cascade	0.000229	0.00513	3.16	7194	203	146	13	0.0640394	[IGF1R - insulin-like growth factor 1 receptor, AKT1 - v-akt murine thymoma viral oncogene homolog 1, HIPK2 - homeodomain interacting protein kinase 2, MAPK3 - mitogen-activated protein kinase 3, MAPK1 - mitogen-activated protein kinase 1, IL1B - interleukin 1, beta, PTPN1 - protein tyrosine phosphatase, non-receptor type 1, PKN1 - protein kinase n1, EGFR - epidermal growth factor receptor, PAK1 …
GO:0031329	regulation of cellular catabolic process	1.41e-10	1.29e-08	3.15	7194	578	146	37	0.0640138	[PRKAA2 - protein kinase, amp-activated, alpha 2 catalytic subunit, PKD1 - polycystic kidney disease 1 (autosomal dominant), PRKAA1 - protein kinase, amp-activated, alpha 1 catalytic subunit, CTTN - cortactin, PRKACA - protein kinase, camp-dependent, catalytic, alpha, HIPK2 - homeodomain interacting protein kinase 2, CAPN1 - calpain 1, (mu/i) large subunit, IRS1 - insulin receptor substrate 1, ST…
GO:0032880	regulation of protein localization	8.78e-11	8.36e-09	3.14	7194	597	146	38	0.0636516	[PRKAA2 - protein kinase, amp-activated, alpha 2 catalytic subunit, PRKAA1 - protein kinase, amp-activated, alpha 1 catalytic subunit, CDK1 - cyclin-dependent kinase 1, PRKACA - protein kinase, camp-dependent, catalytic, alpha, IRS1 - insulin receptor substrate 1, CDH2 - cadherin 2, type 1, n-cadherin (neuronal), SFN - stratifin, EGFR - epidermal growth factor receptor, MAPT - microtubule-associa…
GO:0071496	cellular response to external stimulus	8.1e-05	0.00214	3.13	7194	236	146	15	0.0635593	[PRKAA2 - protein kinase, amp-activated, alpha 2 catalytic subunit, PRKAA1 - protein kinase, amp-activated, alpha 1 catalytic subunit, MAPK8 - mitogen-activated protein kinase 8, AKT1 - v-akt murine thymoma viral oncogene homolog 1, MAPK3 - mitogen-activated protein kinase 3, MAPK1 - mitogen-activated protein kinase 1, IL1B - interleukin 1, beta, PRKD1 - protein kinase d1, PTPN11 - protein tyrosi…
GO:0010038	response to metal ion	8.1e-05	0.00214	3.13	7194	236	146	15	0.0635593	[PRKAA2 - protein kinase, amp-activated, alpha 2 catalytic subunit, PRKAA1 - protein kinase, amp-activated, alpha 1 catalytic subunit, MAPK8 - mitogen-activated protein kinase 8, AKT1 - v-akt murine thymoma viral oncogene homolog 1, MAPK3 - mitogen-activated protein kinase 3, MAPK1 - mitogen-activated protein kinase 1, CAV1 - caveolin 1, caveolae protein, 22kda, CAMK2D - calcium/calmodulin-depend…
GO:0010976	positive regulation of neuron projection development	0.000265	0.00578	3.11	7194	206	146	13	0.0631068	[EPHA3 - eph receptor a3, NTRK1 - neurotrophic tyrosine kinase, receptor, type 1, CAMK2B - calcium/calmodulin-dependent protein kinase ii beta, NTRK3 - neurotrophic tyrosine kinase, receptor, type 3, PRKD1 - protein kinase d1, NTRK2 - neurotrophic tyrosine kinase, receptor, type 2, RHOA - ras homolog family member a, MAPT - microtubule-associated protein tau, ABL2 - c-abl oncogene 2, non-receptor…
GO:0031349	positive regulation of defense response	1.05e-06	4.88e-05	3.1	7194	366	146	23	0.0628415	[IL17A - interleukin 17a, RPS6KA5 - ribosomal protein s6 kinase, 90kda, polypeptide 5, PRKACA - protein kinase, camp-dependent, catalytic, alpha, MAPK3 - mitogen-activated protein kinase 3, NFKBIA - nuclear factor of kappa light polypeptide gene enhancer in b-cells inhibitor, alpha, LBP - lipopolysaccharide binding protein, STAT3 - signal transducer and activator of transcription 3 (acute-phase r…
GO:0071310	cellular response to organic substance	1.42e-18	6.38e-16	3.09	7194	1019	146	64	0.0628067	[PRKAA2 - protein kinase, amp-activated, alpha 2 catalytic subunit, IL17A - interleukin 17a, PRKAA1 - protein kinase, amp-activated, alpha 1 catalytic subunit, PRKACA - protein kinase, camp-dependent, catalytic, alpha, CAPN2 - calpain 2, (m/ii) large subunit, RELA - v-rel avian reticuloendotheliosis viral oncogene homolog a, ABL1 - c-abl oncogene 1, non-receptor tyrosine kinase, MAPT - microtubul…
GO:0035556	intracellular signal transduction	1.81e-24	2.8e-21	3.09	7194	1276	146	80	0.0626959	[PRKAA2 - protein kinase, amp-activated, alpha 2 catalytic subunit, PRKAA1 - protein kinase, amp-activated, alpha 1 catalytic subunit, AKT3 - v-akt murine thymoma viral oncogene homolog 3, PRKACA - protein kinase, camp-dependent, catalytic, alpha, CDK1 - cyclin-dependent kinase 1, CAMK2D - calcium/calmodulin-dependent protein kinase ii delta, RELA - v-rel avian reticuloendotheliosis viral oncogen…
GO:0022407	regulation of cell-cell adhesion	3.39e-06	0.000141	3.09	7194	335	146	21	0.0626866	[AKT1 - v-akt murine thymoma viral oncogene homolog 1, CAV1 - caveolin 1, caveolae protein, 22kda, STAT5B - signal transducer and activator of transcription 5b, IL1B - interleukin 1, beta, IL1A - interleukin 1, alpha, RELA - v-rel avian reticuloendotheliosis viral oncogene homolog a, PTPN11 - protein tyrosine phosphatase, non-receptor type 11, PTPN6 - protein tyrosine phosphatase, non-receptor ty…
GO:0050865	regulation of cell activation	1.16e-07	6.97e-06	3.08	7194	432	146	27	0.0625	[PDGFRB - platelet-derived growth factor receptor, beta polypeptide, STAT5B - signal transducer and activator of transcription 5b, ABL1 - c-abl oncogene 1, non-receptor tyrosine kinase, GRB2 - growth factor receptor-bound protein 2, MYB - v-myb avian myeloblastosis viral oncogene homolog, JAK2 - janus kinase 2, ATM - ataxia telangiectasia mutated, RPS6KA1 - ribosomal protein s6 kinase, 90kda, pol…
GO:0050769	positive regulation of neurogenesis	3.55e-06	0.000147	3.08	7194	336	146	21	0.0625	[EPHA3 - eph receptor a3, NTRK1 - neurotrophic tyrosine kinase, receptor, type 1, IL1B - interleukin 1, beta, NTRK3 - neurotrophic tyrosine kinase, receptor, type 3, CAMK2B - calcium/calmodulin-dependent protein kinase ii beta, NTRK2 - neurotrophic tyrosine kinase, receptor, type 2, PRKD1 - protein kinase d1, CCL3 - chemokine (c-c motif) ligand 3, RELA - v-rel avian reticuloendotheliosis viral on…
GO:0002237	response to molecule of bacterial origin	9.79e-05	0.00252	3.08	7194	240	146	15	0.0625	[MAPK8 - mitogen-activated protein kinase 8, CAPN2 - calpain 2, (m/ii) large subunit, LBP - lipopolysaccharide binding protein, IL1B - interleukin 1, beta, IL1A - interleukin 1, alpha, RELA - v-rel avian reticuloendotheliosis viral oncogene homolog a, ABL1 - c-abl oncogene 1, non-receptor tyrosine kinase, CXCL1 - chemokine (c-x-c motif) ligand 1 (melanoma growth stimulating activity, alpha), RHOA…
GO:0033043	regulation of organelle organization	8.65e-16	1.85e-13	3.07	7194	898	146	56	0.0623608	[PRKAA2 - protein kinase, amp-activated, alpha 2 catalytic subunit, PRKAA1 - protein kinase, amp-activated, alpha 1 catalytic subunit, MAPRE1 - microtubule-associated protein, rp/eb family, member 1, MAPRE3 - microtubule-associated protein, rp/eb family, member 3, CTTN - cortactin, CAPN2 - calpain 2, (m/ii) large subunit, CDH2 - cadherin 2, type 1, n-cadherin (neuronal), CAMK2D - calcium/calmodul…
GO:0050727	regulation of inflammatory response	1.14e-05	0.000404	3.07	7194	305	146	19	0.0622951	[IL17A - interleukin 17a, KRT1 - keratin 1, INS - insulin, NFKBIA - nuclear factor of kappa light polypeptide gene enhancer in b-cells inhibitor, alpha, LBP - lipopolysaccharide binding protein, STAT3 - signal transducer and activator of transcription 3 (acute-phase response factor), STAT5B - signal transducer and activator of transcription 5b, IL1B - interleukin 1, beta, CCL3 - chemokine (c-c mo…
GO:0001666	response to hypoxia	0.000305	0.00651	3.06	7194	209	146	13	0.062201	[PRKAA1 - protein kinase, amp-activated, alpha 1 catalytic subunit, AKT1 - v-akt murine thymoma viral oncogene homolog 1, CAPN2 - calpain 2, (m/ii) large subunit, HIPK2 - homeodomain interacting protein kinase 2, CAV1 - caveolin 1, caveolae protein, 22kda, RAF1 - v-raf-1 murine leukemia viral oncogene homolog 1, MYB - v-myb avian myeloblastosis viral oncogene homolog, CCNA2 - cyclin a2, CCNB1 - c…
GO:0030855	epithelial cell differentiation	0.000524	0.0102	3.06	7194	193	146	12	0.0621762	[ABL1 - c-abl oncogene 1, non-receptor tyrosine kinase, RHOA - ras homolog family member a, AKT2 - v-akt murine thymoma viral oncogene homolog 2, CDK1 - cyclin-dependent kinase 1, AKT1 - v-akt murine thymoma viral oncogene homolog 1, E2F4 - e2f transcription factor 4, p107/p130-binding, BCR - breakpoint cluster region, HDAC1 - histone deacetylase 1, CDH2 - cadherin 2, type 1, n-cadherin (neuronal…
GO:0031668	cellular response to extracellular stimulus	0.0009	0.0161	3.06	7194	177	146	11	0.0621469	[PRKAA2 - protein kinase, amp-activated, alpha 2 catalytic subunit, PRKAA1 - protein kinase, amp-activated, alpha 1 catalytic subunit, MAP1LC3A - microtubule-associated protein 1 light chain 3 alpha, MAP1LC3B - microtubule-associated protein 1 light chain 3 beta, MAPK8 - mitogen-activated protein kinase 8, MAPK3 - mitogen-activated protein kinase 3, MAPK1 - mitogen-activated protein kinase 1, EIF…
GO:0010243	response to organonitrogen compound	6.36e-10	5.5e-08	3.06	7194	580	146	36	0.062069	[PRKAA1 - protein kinase, amp-activated, alpha 1 catalytic subunit, CRK - v-crk avian sarcoma virus ct10 oncogene homolog, PRKACA - protein kinase, camp-dependent, catalytic, alpha, CAPN2 - calpain 2, (m/ii) large subunit, IRS1 - insulin receptor substrate 1, STAT3 - signal transducer and activator of transcription 3 (acute-phase response factor), STAT5B - signal transducer and activator of trans…
GO:2000145	regulation of cell motility	4.06e-12	4.87e-10	3.06	7194	709	146	44	0.0620592	[MAPRE1 - microtubule-associated protein, rp/eb family, member 1, AKT3 - v-akt murine thymoma viral oncogene homolog 3, CRK - v-crk avian sarcoma virus ct10 oncogene homolog, STAT3 - signal transducer and activator of transcription 3 (acute-phase response factor), PDGFRB - platelet-derived growth factor receptor, beta polypeptide, RAF1 - v-raf-1 murine leukemia viral oncogene homolog 1, STAT5A - …
GO:1902903	regulation of supramolecular fiber organization	6.22e-05	0.00172	3.06	7194	258	146	16	0.0620155	[MAPRE1 - microtubule-associated protein, rp/eb family, member 1, MAPRE3 - microtubule-associated protein, rp/eb family, member 3, CTTN - cortactin, MET - met proto-oncogene, MAP1S - microtubule-associated protein 1s, ABL1 - c-abl oncogene 1, non-receptor tyrosine kinase, GRB2 - growth factor receptor-bound protein 2, RHOA - ras homolog family member a, MAPT - microtubule-associated protein tau, …
GO:0009895	negative regulation of catabolic process	0.000319	0.00679	3.05	7194	210	146	13	0.0619048	[PRKAA1 - protein kinase, amp-activated, alpha 1 catalytic subunit, AKT1 - v-akt murine thymoma viral oncogene homolog 1, HIPK2 - homeodomain interacting protein kinase 2, INS - insulin, MET - met proto-oncogene, STAT3 - signal transducer and activator of transcription 3 (acute-phase response factor), IL1B - interleukin 1, beta, RELA - v-rel avian reticuloendotheliosis viral oncogene homolog a, E…
GO:1902532	negative regulation of intracellular signal transduction	7.86e-07	3.82e-05	3.05	7194	388	146	24	0.0618557	[PRKAA2 - protein kinase, amp-activated, alpha 2 catalytic subunit, PRKAA1 - protein kinase, amp-activated, alpha 1 catalytic subunit, IGF1R - insulin-like growth factor 1 receptor, AKT1 - v-akt murine thymoma viral oncogene homolog 1, INS - insulin, MET - met proto-oncogene, CAV1 - caveolin 1, caveolae protein, 22kda, IL1B - interleukin 1, beta, DYRK2 - dual-specificity tyrosine-(y)-phosphorylat…
GO:0007346	regulation of mitotic cell cycle	8.18e-08	5.04e-06	3.05	7194	453	146	28	0.0618102	[PKD1 - polycystic kidney disease 1 (autosomal dominant), MAPRE1 - microtubule-associated protein, rp/eb family, member 1, PRKACA - protein kinase, camp-dependent, catalytic, alpha, CDK1 - cyclin-dependent kinase 1, PDGFRB - platelet-derived growth factor receptor, beta polypeptide, STAT5B - signal transducer and activator of transcription 5b, MAP9 - microtubule-associated protein 9, SFN - strati…
GO:0032989	cellular component morphogenesis	2.27e-05	0.000744	3.04	7194	292	146	18	0.0616438	[ACTN1 - actinin, alpha 1, CTTN - cortactin, MET - met proto-oncogene, NTRK1 - neurotrophic tyrosine kinase, receptor, type 1, MAP1S - microtubule-associated protein 1s, ABL1 - c-abl oncogene 1, non-receptor tyrosine kinase, EGFR - epidermal growth factor receptor, HSP90AA1 - heat shock protein 90kda alpha (cytosolic), class a member 1, RHOA - ras homolog family member a, MAP6 - microtubule-assoc…
GO:0097190	apoptotic signaling pathway	0.000334	0.00701	3.04	7194	211	146	13	0.0616114	[HIPK2 - homeodomain interacting protein kinase 2, CAV1 - caveolin 1, caveolae protein, 22kda, PRKDC - protein kinase, dna-activated, catalytic polypeptide, IL1A - interleukin 1, alpha, DYRK2 - dual-specificity tyrosine-(y)-phosphorylation regulated kinase 2, ABL1 - c-abl oncogene 1, non-receptor tyrosine kinase, SFN - stratifin, JAK2 - janus kinase 2, PRKCD - protein kinase c, delta, ATM - ataxi…
GO:0045765	regulation of angiogenesis	0.000118	0.00295	3.03	7194	244	146	15	0.0614754	[AKT3 - v-akt murine thymoma viral oncogene homolog 3, KRT1 - keratin 1, GAB1 - grb2-associated binding protein 1, HIPK2 - homeodomain interacting protein kinase 2, IL1B - interleukin 1, beta, IL1A - interleukin 1, alpha, PRKD1 - protein kinase d1, ABL1 - c-abl oncogene 1, non-receptor tyrosine kinase, RHOA - ras homolog family member a, PLCG1 - phospholipase c, gamma 1, PRKCB - protein kinase c,…
GO:0010975	regulation of neuron projection development	2.68e-06	0.000114	3.03	7194	358	146	22	0.0614525	[EPHA3 - eph receptor a3, CRK - v-crk avian sarcoma virus ct10 oncogene homolog, CTTN - cortactin, AKT1 - v-akt murine thymoma viral oncogene homolog 1, CDH2 - cadherin 2, type 1, n-cadherin (neuronal), CAMK2G - calcium/calmodulin-dependent protein kinase ii gamma, NTRK1 - neurotrophic tyrosine kinase, receptor, type 1, NTRK3 - neurotrophic tyrosine kinase, receptor, type 3, CAMK2B - calcium/calm…
GO:0009894	regulation of catabolic process	7.22e-11	6.97e-09	3.03	7194	651	146	40	0.0614439	[PRKAA2 - protein kinase, amp-activated, alpha 2 catalytic subunit, PKD1 - polycystic kidney disease 1 (autosomal dominant), PRKAA1 - protein kinase, amp-activated, alpha 1 catalytic subunit, NSF - n-ethylmaleimide-sensitive factor, CTTN - cortactin, PRKACA - protein kinase, camp-dependent, catalytic, alpha, HIPK2 - homeodomain interacting protein kinase 2, CAPN1 - calpain 1, (mu/i) large subunit…
GO:0120035	regulation of plasma membrane bounded cell projection organization	5.24e-08	3.4e-06	3.03	7194	472	146	29	0.0614407	[CRK - v-crk avian sarcoma virus ct10 oncogene homolog, CTTN - cortactin, CDH2 - cadherin 2, type 1, n-cadherin (neuronal), CAMK2G - calcium/calmodulin-dependent protein kinase ii gamma, NTRK1 - neurotrophic tyrosine kinase, receptor, type 1, NTRK3 - neurotrophic tyrosine kinase, receptor, type 3, CAMK2B - calcium/calmodulin-dependent protein kinase ii beta, NTRK2 - neurotrophic tyrosine kinase, …
GO:1901214	regulation of neuron death	0.000123	0.00304	3.02	7194	245	146	15	0.0612245	[AKT1 - v-akt murine thymoma viral oncogene homolog 1, CAPN2 - calpain 2, (m/ii) large subunit, HIPK2 - homeodomain interacting protein kinase 2, NTRK1 - neurotrophic tyrosine kinase, receptor, type 1, CCL3 - chemokine (c-c motif) ligand 3, NTRK2 - neurotrophic tyrosine kinase, receptor, type 2, ABL1 - c-abl oncogene 1, non-receptor tyrosine kinase, MYB - v-myb avian myeloblastosis viral oncogene…
GO:0031344	regulation of cell projection organization	6.02e-08	3.86e-06	3.01	7194	475	146	29	0.0610526	[CRK - v-crk avian sarcoma virus ct10 oncogene homolog, CTTN - cortactin, CDH2 - cadherin 2, type 1, n-cadherin (neuronal), CAMK2G - calcium/calmodulin-dependent protein kinase ii gamma, NTRK1 - neurotrophic tyrosine kinase, receptor, type 1, NTRK3 - neurotrophic tyrosine kinase, receptor, type 3, CAMK2B - calcium/calmodulin-dependent protein kinase ii beta, NTRK2 - neurotrophic tyrosine kinase, …
GO:0030334	regulation of cell migration	4.83e-11	4.73e-09	3.01	7194	672	146	41	0.0610119	[MAPRE1 - microtubule-associated protein, rp/eb family, member 1, AKT3 - v-akt murine thymoma viral oncogene homolog 3, CRK - v-crk avian sarcoma virus ct10 oncogene homolog, STAT3 - signal transducer and activator of transcription 3 (acute-phase response factor), PDGFRB - platelet-derived growth factor receptor, beta polypeptide, STAT5A - signal transducer and activator of transcription 5a, NTRK…
GO:0001819	positive regulation of cytokine production	3.08e-06	0.00013	3	7194	361	146	22	0.0609418	[IL17A - interleukin 17a, CSF1R - colony stimulating factor 1 receptor, INS - insulin, LBP - lipopolysaccharide binding protein, PRKDC - protein kinase, dna-activated, catalytic polypeptide, STAT3 - signal transducer and activator of transcription 3 (acute-phase response factor), STAT5B - signal transducer and activator of transcription 5b, IL1B - interleukin 1, beta, IL1A - interleukin 1, alpha,…
GO:0009636	response to toxic substance	4.52e-05	0.00134	3	7194	279	146	17	0.0609319	[PRKAA1 - protein kinase, amp-activated, alpha 1 catalytic subunit, CRK - v-crk avian sarcoma virus ct10 oncogene homolog, CAPN2 - calpain 2, (m/ii) large subunit, MAPK3 - mitogen-activated protein kinase 3, MAPK1 - mitogen-activated protein kinase 1, PDGFRB - platelet-derived growth factor receptor, beta polypeptide, NTRK1 - neurotrophic tyrosine kinase, receptor, type 1, CCL3 - chemokine (c-c m…
GO:1901700	response to oxygen-containing compound	1.71e-16	4.24e-14	2.99	7194	989	146	60	0.0606673	[PRKAA2 - protein kinase, amp-activated, alpha 2 catalytic subunit, PRKAA1 - protein kinase, amp-activated, alpha 1 catalytic subunit, PRKACA - protein kinase, camp-dependent, catalytic, alpha, CAPN2 - calpain 2, (m/ii) large subunit, RELA - v-rel avian reticuloendotheliosis viral oncogene homolog a, ABL1 - c-abl oncogene 1, non-receptor tyrosine kinase, MAPT - microtubule-associated protein tau,…
GO:0051270	regulation of cellular component movement	2.56e-12	3.21e-10	2.99	7194	759	146	46	0.0606061	[MAPRE1 - microtubule-associated protein, rp/eb family, member 1, AKT3 - v-akt murine thymoma viral oncogene homolog 3, CRK - v-crk avian sarcoma virus ct10 oncogene homolog, ACTN1 - actinin, alpha 1, PDGFRB - platelet-derived growth factor receptor, beta polypeptide, STAT3 - signal transducer and activator of transcription 3 (acute-phase response factor), RAF1 - v-raf-1 murine leukemia viral onc…
GO:1902533	positive regulation of intracellular signal transduction	5.14e-14	8.03e-12	2.98	7194	859	146	52	0.0605355	[PRKAA1 - protein kinase, amp-activated, alpha 1 catalytic subunit, AKT3 - v-akt murine thymoma viral oncogene homolog 3, CDK1 - cyclin-dependent kinase 1, CDH2 - cadherin 2, type 1, n-cadherin (neuronal), RELA - v-rel avian reticuloendotheliosis viral oncogene homolog a, ABL1 - c-abl oncogene 1, non-receptor tyrosine kinase, ATM - ataxia telangiectasia mutated, MAP3K11 - mitogen-activated protei…
GO:0010720	positive regulation of cell development	1.19e-06	5.49e-05	2.98	7194	397	146	24	0.0604534	[EPHA3 - eph receptor a3, CRK - v-crk avian sarcoma virus ct10 oncogene homolog, PRKDC - protein kinase, dna-activated, catalytic polypeptide, NTRK1 - neurotrophic tyrosine kinase, receptor, type 1, IL1B - interleukin 1, beta, NTRK3 - neurotrophic tyrosine kinase, receptor, type 3, CAMK2B - calcium/calmodulin-dependent protein kinase ii beta, NTRK2 - neurotrophic tyrosine kinase, receptor, type 2…
GO:0007017	microtubule-based process	1.03e-05	0.00037	2.98	7194	331	146	20	0.060423	[MAPRE1 - microtubule-associated protein, rp/eb family, member 1, MAP7 - microtubule-associated protein 7, PLK1 - polo-like kinase 1, MAPRE3 - microtubule-associated protein, rp/eb family, member 3, CDK1 - cyclin-dependent kinase 1, E2F4 - e2f transcription factor 4, p107/p130-binding, MAP9 - microtubule-associated protein 9, MAP1S - microtubule-associated protein 1s, MAPT - microtubule-associate…
GO:0009725	response to hormone	4.4e-08	2.95e-06	2.97	7194	497	146	30	0.0603622	[PRKAA2 - protein kinase, amp-activated, alpha 2 catalytic subunit, PRKAA1 - protein kinase, amp-activated, alpha 1 catalytic subunit, CRK - v-crk avian sarcoma virus ct10 oncogene homolog, PRKACA - protein kinase, camp-dependent, catalytic, alpha, IRS1 - insulin receptor substrate 1, STAT3 - signal transducer and activator of transcription 3 (acute-phase response factor), PDGFRB - platelet-deriv…
GO:0022409	positive regulation of cell-cell adhesion	0.000244	0.0054	2.97	7194	232	146	14	0.0603448	[AKT1 - v-akt murine thymoma viral oncogene homolog 1, CAV1 - caveolin 1, caveolae protein, 22kda, STAT5B - signal transducer and activator of transcription 5b, IL1B - interleukin 1, beta, IL1A - interleukin 1, alpha, RELA - v-rel avian reticuloendotheliosis viral oncogene homolog a, PTPN11 - protein tyrosine phosphatase, non-receptor type 11, PTPN6 - protein tyrosine phosphatase, non-receptor ty…
GO:0043085	positive regulation of catalytic activity	5.67e-18	2.13e-15	2.97	7194	1078	146	65	0.0602968	[PRKAA1 - protein kinase, amp-activated, alpha 1 catalytic subunit, MAPRE3 - microtubule-associated protein, rp/eb family, member 3, PRKACA - protein kinase, camp-dependent, catalytic, alpha, CDK1 - cyclin-dependent kinase 1, ABL1 - c-abl oncogene 1, non-receptor tyrosine kinase, MAPT - microtubule-associated protein tau, ABL2 - c-abl oncogene 2, non-receptor tyrosine kinase, PAK4 - p21 protein (…
GO:0036293	response to decreased oxygen levels	0.000438	0.00872	2.95	7194	217	146	13	0.0599078	[PRKAA1 - protein kinase, amp-activated, alpha 1 catalytic subunit, AKT1 - v-akt murine thymoma viral oncogene homolog 1, CAPN2 - calpain 2, (m/ii) large subunit, HIPK2 - homeodomain interacting protein kinase 2, CAV1 - caveolin 1, caveolae protein, 22kda, RAF1 - v-raf-1 murine leukemia viral oncogene homolog 1, MYB - v-myb avian myeloblastosis viral oncogene homolog, CCNA2 - cyclin a2, CCNB1 - c…
GO:0040012	regulation of locomotion	7.93e-12	8.97e-10	2.94	7194	753	146	45	0.059761	[MAPRE1 - microtubule-associated protein, rp/eb family, member 1, AKT3 - v-akt murine thymoma viral oncogene homolog 3, CRK - v-crk avian sarcoma virus ct10 oncogene homolog, STAT3 - signal transducer and activator of transcription 3 (acute-phase response factor), PDGFRB - platelet-derived growth factor receptor, beta polypeptide, RAF1 - v-raf-1 murine leukemia viral oncogene homolog 1, STAT5A - …
GO:0050900	leukocyte migration	0.000176	0.00413	2.92	7194	253	146	15	0.0592885	[IL17A - interleukin 17a, CRK - v-crk avian sarcoma virus ct10 oncogene homolog, LBP - lipopolysaccharide binding protein, CAV1 - caveolin 1, caveolae protein, 22kda, STAT5B - signal transducer and activator of transcription 5b, CCL3 - chemokine (c-c motif) ligand 3, PTPN11 - protein tyrosine phosphatase, non-receptor type 11, PTPN6 - protein tyrosine phosphatase, non-receptor type 6, CXCL1 - che…
GO:0009628	response to abiotic stimulus	2.53e-11	2.6e-09	2.9	7194	748	146	44	0.0588235	[PKD1 - polycystic kidney disease 1 (autosomal dominant), PRKAA1 - protein kinase, amp-activated, alpha 1 catalytic subunit, MAP7 - microtubule-associated protein 7, PRKACA - protein kinase, camp-dependent, catalytic, alpha, HIPK2 - homeodomain interacting protein kinase 2, CAPN2 - calpain 2, (m/ii) large subunit, CDH2 - cadherin 2, type 1, n-cadherin (neuronal), PDGFRB - platelet-derived growth …
GO:0062012	regulation of small molecule metabolic process	7.04e-05	0.00191	2.9	7194	289	146	17	0.0588235	[PRKAA2 - protein kinase, amp-activated, alpha 2 catalytic subunit, PRKAA1 - protein kinase, amp-activated, alpha 1 catalytic subunit, AKT2 - v-akt murine thymoma viral oncogene homolog 2, AKT1 - v-akt murine thymoma viral oncogene homolog 1, CDK1 - cyclin-dependent kinase 1, INSR - insulin receptor, INS - insulin, IRS1 - insulin receptor substrate 1, CAV1 - caveolin 1, caveolae protein, 22kda, I…
GO:0035239	tube morphogenesis	0.000896	0.016	2.88	7194	205	146	12	0.0585366	[PKD1 - polycystic kidney disease 1 (autosomal dominant), CSF1R - colony stimulating factor 1 receptor, RHOA - ras homolog family member a, CSNK2B - casein kinase 2, beta polypeptide, ESR1 - estrogen receptor 1, SRC - v-src avian sarcoma (schmidt-ruppin a-2) viral oncogene homolog, MET - met proto-oncogene, PAK1 - p21 protein (cdc42/rac)-activated kinase 1, PDGFRB - platelet-derived growth factor…
GO:1903037	regulation of leukocyte cell-cell adhesion	0.00021	0.00477	2.88	7194	257	146	15	0.0583658	[AKT1 - v-akt murine thymoma viral oncogene homolog 1, CAV1 - caveolin 1, caveolae protein, 22kda, STAT5B - signal transducer and activator of transcription 5b, IL1B - interleukin 1, beta, IL1A - interleukin 1, alpha, RELA - v-rel avian reticuloendotheliosis viral oncogene homolog a, PTPN11 - protein tyrosine phosphatase, non-receptor type 11, PTPN6 - protein tyrosine phosphatase, non-receptor ty…
GO:0060627	regulation of vesicle-mediated transport	6.24e-06	0.00024	2.88	7194	377	146	22	0.0583554	[PRKAA1 - protein kinase, amp-activated, alpha 1 catalytic subunit, MAPK15 - mitogen-activated protein kinase 15, EPHA3 - eph receptor a3, AKT2 - v-akt murine thymoma viral oncogene homolog 2, NSF - n-ethylmaleimide-sensitive factor, INSR - insulin receptor, MAPK3 - mitogen-activated protein kinase 3, MAPK1 - mitogen-activated protein kinase 1, CAV1 - caveolin 1, caveolae protein, 22kda, IL1B - i…
GO:0070372	regulation of ERK1 and ERK2 cascade	0.000345	0.00721	2.87	7194	240	146	14	0.0583333	[CSF1R - colony stimulating factor 1 receptor, ROS1 - c-ros oncogene 1 , receptor tyrosine kinase, MAPK3 - mitogen-activated protein kinase 3, PDGFRB - platelet-derived growth factor receptor, beta polypeptide, NTRK1 - neurotrophic tyrosine kinase, receptor, type 1, IL1B - interleukin 1, beta, CCL3 - chemokine (c-c motif) ligand 3, PTPN1 - protein tyrosine phosphatase, non-receptor type 1, PTPN11…
GO:1901698	response to nitrogen compound	2.14e-09	1.75e-07	2.87	7194	636	146	37	0.0581761	[PRKAA1 - protein kinase, amp-activated, alpha 1 catalytic subunit, CRK - v-crk avian sarcoma virus ct10 oncogene homolog, PRKACA - protein kinase, camp-dependent, catalytic, alpha, CAPN2 - calpain 2, (m/ii) large subunit, IRS1 - insulin receptor substrate 1, STAT3 - signal transducer and activator of transcription 3 (acute-phase response factor), STAT5B - signal transducer and activator of trans…
GO:0070887	cellular response to chemical stimulus	4.76e-19	2.45e-16	2.86	7194	1223	146	71	0.058054	[PRKAA2 - protein kinase, amp-activated, alpha 2 catalytic subunit, IL17A - interleukin 17a, PRKAA1 - protein kinase, amp-activated, alpha 1 catalytic subunit, PRDX6 - peroxiredoxin 6, PRKACA - protein kinase, camp-dependent, catalytic, alpha, CAPN2 - calpain 2, (m/ii) large subunit, CAMK2D - calcium/calmodulin-dependent protein kinase ii delta, RELA - v-rel avian reticuloendotheliosis viral onco…
GO:0046677	response to antibiotic	0.000593	0.0114	2.86	7194	224	146	13	0.0580357	[PRKAA1 - protein kinase, amp-activated, alpha 1 catalytic subunit, CRK - v-crk avian sarcoma virus ct10 oncogene homolog, CAPN2 - calpain 2, (m/ii) large subunit, PDGFRB - platelet-derived growth factor receptor, beta polypeptide, RELA - v-rel avian reticuloendotheliosis viral oncogene homolog a, MAP1LC3A - microtubule-associated protein 1 light chain 3 alpha, ABL1 - c-abl oncogene 1, non-recept…
GO:0002009	morphogenesis of an epithelium	0.000975	0.0172	2.86	7194	207	146	12	0.057971	[PKD1 - polycystic kidney disease 1 (autosomal dominant), CSF1R - colony stimulating factor 1 receptor, GRB2 - growth factor receptor-bound protein 2, RHOA - ras homolog family member a, TRIM28 - tripartite motif containing 28, CSNK2B - casein kinase 2, beta polypeptide, ESR1 - estrogen receptor 1, SRC - v-src avian sarcoma (schmidt-ruppin a-2) viral oncogene homolog, MET - met proto-oncogene, PA…
GO:0070201	regulation of establishment of protein localization	4.22e-06	0.000171	2.85	7194	397	146	23	0.0579345	[PRKAA1 - protein kinase, amp-activated, alpha 1 catalytic subunit, MAPK8 - mitogen-activated protein kinase 8, AKT2 - v-akt murine thymoma viral oncogene homolog 2, PRKACA - protein kinase, camp-dependent, catalytic, alpha, INS - insulin, MAPK1 - mitogen-activated protein kinase 1, IRS1 - insulin receptor substrate 1, IL1B - interleukin 1, beta, IL1A - interleukin 1, alpha, PTPN1 - protein tyros…
GO:0050863	regulation of T cell activation	0.000228	0.00513	2.85	7194	259	146	15	0.0579151	[AKT1 - v-akt murine thymoma viral oncogene homolog 1, LAT - linker for activation of t cells, CAV1 - caveolin 1, caveolae protein, 22kda, STAT5B - signal transducer and activator of transcription 5b, IL1B - interleukin 1, beta, IL1A - interleukin 1, alpha, PTPN11 - protein tyrosine phosphatase, non-receptor type 11, ABL1 - c-abl oncogene 1, non-receptor tyrosine kinase, PTPN6 - protein tyrosine …
GO:0050767	regulation of neurogenesis	2.43e-08	1.71e-06	2.84	7194	572	146	33	0.0576923	[CRK - v-crk avian sarcoma virus ct10 oncogene homolog, CDK1 - cyclin-dependent kinase 1, CTTN - cortactin, CDH2 - cadherin 2, type 1, n-cadherin (neuronal), NTRK1 - neurotrophic tyrosine kinase, receptor, type 1, CAMK2G - calcium/calmodulin-dependent protein kinase ii gamma, NTRK3 - neurotrophic tyrosine kinase, receptor, type 3, CAMK2B - calcium/calmodulin-dependent protein kinase ii beta, NTRK…
GO:0043068	positive regulation of programmed cell death	1.21e-07	7.23e-06	2.84	7194	520	146	30	0.0576923	[CAPN2 - calpain 2, (m/ii) large subunit, PDGFRB - platelet-derived growth factor receptor, beta polypeptide, NTRK1 - neurotrophic tyrosine kinase, receptor, type 1, CAMK2D - calcium/calmodulin-dependent protein kinase ii delta, CAMK2A - calcium/calmodulin-dependent protein kinase ii alpha, ABL1 - c-abl oncogene 1, non-receptor tyrosine kinase, SFN - stratifin, MAPT - microtubule-associated prote…
GO:0051223	regulation of protein transport	1.24e-05	0.000439	2.84	7194	364	146	21	0.0576923	[PRKAA1 - protein kinase, amp-activated, alpha 1 catalytic subunit, AKT2 - v-akt murine thymoma viral oncogene homolog 2, PRKACA - protein kinase, camp-dependent, catalytic, alpha, INS - insulin, MAPK1 - mitogen-activated protein kinase 1, IRS1 - insulin receptor substrate 1, IL1B - interleukin 1, beta, IL1A - interleukin 1, alpha, PTPN1 - protein tyrosine phosphatase, non-receptor type 1, PTPN11…
GO:0032956	regulation of actin cytoskeleton organization	0.000238	0.0053	2.84	7194	260	146	15	0.0576923	[CSF1R - colony stimulating factor 1 receptor, EPHA3 - eph receptor a3, CRK - v-crk avian sarcoma virus ct10 oncogene homolog, CTTN - cortactin, MET - met proto-oncogene, PDGFRB - platelet-derived growth factor receptor, beta polypeptide, NTRK3 - neurotrophic tyrosine kinase, receptor, type 3, ABL1 - c-abl oncogene 1, non-receptor tyrosine kinase, GRB2 - growth factor receptor-bound protein 2, RH…
GO:0051962	positive regulation of nervous system development	1.29e-05	0.000457	2.83	7194	365	146	21	0.0575342	[EPHA3 - eph receptor a3, NTRK1 - neurotrophic tyrosine kinase, receptor, type 1, IL1B - interleukin 1, beta, NTRK3 - neurotrophic tyrosine kinase, receptor, type 3, CAMK2B - calcium/calmodulin-dependent protein kinase ii beta, NTRK2 - neurotrophic tyrosine kinase, receptor, type 2, PRKD1 - protein kinase d1, CCL3 - chemokine (c-c motif) ligand 3, RELA - v-rel avian reticuloendotheliosis viral on…
GO:0045785	positive regulation of cell adhesion	2.15e-05	0.000712	2.83	7194	348	146	20	0.0574713	[CRK - v-crk avian sarcoma virus ct10 oncogene homolog, AKT1 - v-akt murine thymoma viral oncogene homolog 1, CAV1 - caveolin 1, caveolae protein, 22kda, STAT5B - signal transducer and activator of transcription 5b, IL1B - interleukin 1, beta, IL1A - interleukin 1, alpha, RELA - v-rel avian reticuloendotheliosis viral oncogene homolog a, PTPN11 - protein tyrosine phosphatase, non-receptor type 11…
GO:0052547	regulation of peptidase activity	9.47e-05	0.00245	2.83	7194	296	146	17	0.0574324	[AKT1 - v-akt murine thymoma viral oncogene homolog 1, STAT3 - signal transducer and activator of transcription 3 (acute-phase response factor), CAV1 - caveolin 1, caveolae protein, 22kda, RAF1 - v-raf-1 murine leukemia viral oncogene homolog 1, LPA - lipoprotein, lp(a), SFN - stratifin, MAPT - microtubule-associated protein tau, JAK2 - janus kinase 2, SRC - v-src avian sarcoma (schmidt-ruppin a-…
GO:0044089	positive regulation of cellular component biogenesis	8.38e-06	0.000308	2.82	7194	384	146	22	0.0572917	[IL17A - interleukin 17a, MAPRE1 - microtubule-associated protein, rp/eb family, member 1, MAPK15 - mitogen-activated protein kinase 15, CTTN - cortactin, MET - met proto-oncogene, CAV1 - caveolin 1, caveolae protein, 22kda, NTRK1 - neurotrophic tyrosine kinase, receptor, type 1, NTRK2 - neurotrophic tyrosine kinase, receptor, type 2, ABL1 - c-abl oncogene 1, non-receptor tyrosine kinase, HSP90AA…
GO:0030162	regulation of proteolysis	2.47e-07	1.36e-05	2.82	7194	507	146	29	0.0571992	[PKD1 - polycystic kidney disease 1 (autosomal dominant), PRKACA - protein kinase, camp-dependent, catalytic, alpha, HIPK2 - homeodomain interacting protein kinase 2, STAT3 - signal transducer and activator of transcription 3 (acute-phase response factor), RAF1 - v-raf-1 murine leukemia viral oncogene homolog 1, SFN - stratifin, MAPT - microtubule-associated protein tau, JAK2 - janus kinase 2, MA…
GO:0031401	positive regulation of protein modification process	1.14e-14	1.93e-12	2.82	7194	1015	146	58	0.0571429	[PRKAA2 - protein kinase, amp-activated, alpha 2 catalytic subunit, PRKAA1 - protein kinase, amp-activated, alpha 1 catalytic subunit, MAPRE3 - microtubule-associated protein, rp/eb family, member 3, PRKACA - protein kinase, camp-dependent, catalytic, alpha, CDK1 - cyclin-dependent kinase 1, CDH2 - cadherin 2, type 1, n-cadherin (neuronal), ABL1 - c-abl oncogene 1, non-receptor tyrosine kinase, P…
GO:0009719	response to endogenous stimulus	7.29e-11	6.99e-09	2.81	7194	772	146	44	0.0569948	[PRKAA2 - protein kinase, amp-activated, alpha 2 catalytic subunit, PRKAA1 - protein kinase, amp-activated, alpha 1 catalytic subunit, CRK - v-crk avian sarcoma virus ct10 oncogene homolog, PRKACA - protein kinase, camp-dependent, catalytic, alpha, CAPN2 - calpain 2, (m/ii) large subunit, IRS1 - insulin receptor substrate 1, STAT3 - signal transducer and activator of transcription 3 (acute-phase …
GO:0051050	positive regulation of transport	6.62e-09	5e-07	2.81	7194	632	146	36	0.056962	[PRKAA1 - protein kinase, amp-activated, alpha 1 catalytic subunit, PRKACA - protein kinase, camp-dependent, catalytic, alpha, IRS1 - insulin receptor substrate 1, CDH2 - cadherin 2, type 1, n-cadherin (neuronal), PDGFRB - platelet-derived growth factor receptor, beta polypeptide, CAMK2A - calcium/calmodulin-dependent protein kinase ii alpha, ABL1 - c-abl oncogene 1, non-receptor tyrosine kinase,…
GO:0031667	response to nutrient levels	6.47e-05	0.00178	2.81	7194	316	146	18	0.056962	[PRKAA2 - protein kinase, amp-activated, alpha 2 catalytic subunit, PRKAA1 - protein kinase, amp-activated, alpha 1 catalytic subunit, MAPK8 - mitogen-activated protein kinase 8, AKT1 - v-akt murine thymoma viral oncogene homolog 1, MAPK3 - mitogen-activated protein kinase 3, MAPK1 - mitogen-activated protein kinase 1, NTRK1 - neurotrophic tyrosine kinase, receptor, type 1, PRKD1 - protein kinase…
GO:0052548	regulation of endopeptidase activity	0.00017	0.00401	2.81	7194	281	146	16	0.0569395	[AKT1 - v-akt murine thymoma viral oncogene homolog 1, STAT3 - signal transducer and activator of transcription 3 (acute-phase response factor), RAF1 - v-raf-1 murine leukemia viral oncogene homolog 1, LPA - lipoprotein, lp(a), SFN - stratifin, MAPT - microtubule-associated protein tau, JAK2 - janus kinase 2, SRC - v-src avian sarcoma (schmidt-ruppin a-2) viral oncogene homolog, CSNK2A1 - casein …
GO:0045597	positive regulation of cell differentiation	4.36e-10	3.84e-08	2.8	7194	721	146	41	0.0568655	[IL17A - interleukin 17a, CRK - v-crk avian sarcoma virus ct10 oncogene homolog, CAPN2 - calpain 2, (m/ii) large subunit, CDH2 - cadherin 2, type 1, n-cadherin (neuronal), STAT3 - signal transducer and activator of transcription 3 (acute-phase response factor), NTRK1 - neurotrophic tyrosine kinase, receptor, type 1, STAT5B - signal transducer and activator of transcription 5b, NTRK3 - neurotrophi…
GO:0045089	positive regulation of innate immune response	0.000281	0.00608	2.8	7194	264	146	15	0.0568182	[RPS6KA5 - ribosomal protein s6 kinase, 90kda, polypeptide 5, PRKACA - protein kinase, camp-dependent, catalytic, alpha, NFKBIA - nuclear factor of kappa light polypeptide gene enhancer in b-cells inhibitor, alpha, LBP - lipopolysaccharide binding protein, CAV1 - caveolin 1, caveolae protein, 22kda, PRKDC - protein kinase, dna-activated, catalytic polypeptide, STAT5B - signal transducer and activ…
GO:0044093	positive regulation of molecular function	8.52e-20	5.15e-17	2.8	7194	1322	146	75	0.0567322	[MAPRE1 - microtubule-associated protein, rp/eb family, member 1, PRKAA1 - protein kinase, amp-activated, alpha 1 catalytic subunit, MAPRE3 - microtubule-associated protein, rp/eb family, member 3, PRKACA - protein kinase, camp-dependent, catalytic, alpha, CDK1 - cyclin-dependent kinase 1, CAMK2A - calcium/calmodulin-dependent protein kinase ii alpha, RELA - v-rel avian reticuloendotheliosis vira…
GO:0051094	positive regulation of developmental process	6.27e-14	9.68e-12	2.79	7194	989	146	56	0.0566229	[IL17A - interleukin 17a, PRKAA1 - protein kinase, amp-activated, alpha 1 catalytic subunit, AKT3 - v-akt murine thymoma viral oncogene homolog 3, CAPN2 - calpain 2, (m/ii) large subunit, CDH2 - cadherin 2, type 1, n-cadherin (neuronal), CAMK2B - calcium/calmodulin-dependent protein kinase ii beta, RELA - v-rel avian reticuloendotheliosis viral oncogene homolog a, SFN - stratifin, ABL1 - c-abl on…
GO:0043067	regulation of programmed cell death	1.53e-16	3.86e-14	2.79	7194	1148	146	65	0.0566202	[PRKAA2 - protein kinase, amp-activated, alpha 2 catalytic subunit, PRKAA1 - protein kinase, amp-activated, alpha 1 catalytic subunit, CTTN - cortactin, CDK1 - cyclin-dependent kinase 1, CAPN2 - calpain 2, (m/ii) large subunit, CAMK2D - calcium/calmodulin-dependent protein kinase ii delta, CAMK2A - calcium/calmodulin-dependent protein kinase ii alpha, RELA - v-rel avian reticuloendotheliosis vira…
GO:0001933	negative regulation of protein phosphorylation	7.02e-05	0.00191	2.79	7194	318	146	18	0.0566038	[PLK1 - polo-like kinase 1, IGF1R - insulin-like growth factor 1 receptor, AKT1 - v-akt murine thymoma viral oncogene homolog 1, PRKDC - protein kinase, dna-activated, catalytic polypeptide, CAV1 - caveolin 1, caveolae protein, 22kda, IL1B - interleukin 1, beta, NTRK3 - neurotrophic tyrosine kinase, receptor, type 3, PTPN1 - protein tyrosine phosphatase, non-receptor type 1, PKN1 - protein kinase…
GO:0043065	positive regulation of apoptotic process	3.3e-07	1.74e-05	2.78	7194	514	146	29	0.0564202	[CAPN2 - calpain 2, (m/ii) large subunit, PDGFRB - platelet-derived growth factor receptor, beta polypeptide, CAMK2D - calcium/calmodulin-dependent protein kinase ii delta, CAMK2A - calcium/calmodulin-dependent protein kinase ii alpha, ABL1 - c-abl oncogene 1, non-receptor tyrosine kinase, SFN - stratifin, MAPT - microtubule-associated protein tau, MYB - v-myb avian myeloblastosis viral oncogene …
GO:0042981	regulation of apoptotic process	4.13e-16	9.41e-14	2.77	7194	1137	146	64	0.0562885	[PRKAA2 - protein kinase, amp-activated, alpha 2 catalytic subunit, PRKAA1 - protein kinase, amp-activated, alpha 1 catalytic subunit, CTTN - cortactin, CDK1 - cyclin-dependent kinase 1, CAPN2 - calpain 2, (m/ii) large subunit, CAMK2D - calcium/calmodulin-dependent protein kinase ii delta, CAMK2A - calcium/calmodulin-dependent protein kinase ii alpha, RELA - v-rel avian reticuloendotheliosis vira…
GO:0051960	regulation of nervous system development	1.56e-08	1.11e-06	2.77	7194	622	146	35	0.0562701	[CRK - v-crk avian sarcoma virus ct10 oncogene homolog, CDK1 - cyclin-dependent kinase 1, PRKACA - protein kinase, camp-dependent, catalytic, alpha, CTTN - cortactin, CDH2 - cadherin 2, type 1, n-cadherin (neuronal), NTRK1 - neurotrophic tyrosine kinase, receptor, type 1, CAMK2G - calcium/calmodulin-dependent protein kinase ii gamma, NTRK3 - neurotrophic tyrosine kinase, receptor, type 3, CAMK2B …
GO:0071345	cellular response to cytokine stimulus	7.62e-05	0.00204	2.77	7194	320	146	18	0.05625	[CSF1R - colony stimulating factor 1 receptor, IL17A - interleukin 17a, MAPK8 - mitogen-activated protein kinase 8, AKT1 - v-akt murine thymoma viral oncogene homolog 1, CAPN2 - calpain 2, (m/ii) large subunit, MAPK3 - mitogen-activated protein kinase 3, MAPK1 - mitogen-activated protein kinase 1, STAT3 - signal transducer and activator of transcription 3 (acute-phase response factor), CCL3 - che…
GO:0031347	regulation of defense response	2.73e-08	1.9e-06	2.77	7194	605	146	34	0.0561983	[IL17A - interleukin 17a, CRK - v-crk avian sarcoma virus ct10 oncogene homolog, PRKACA - protein kinase, camp-dependent, catalytic, alpha, STAT3 - signal transducer and activator of transcription 3 (acute-phase response factor), STAT5B - signal transducer and activator of transcription 5b, RAF1 - v-raf-1 murine leukemia viral oncogene homolog 1, RELA - v-rel avian reticuloendotheliosis viral onc…
GO:0080135	regulation of cellular response to stress	1.43e-07	8.31e-06	2.76	7194	554	146	31	0.0559567	[AKT3 - v-akt murine thymoma viral oncogene homolog 3, HIPK2 - homeodomain interacting protein kinase 2, CAMK2G - calcium/calmodulin-dependent protein kinase ii gamma, CAMK2D - calcium/calmodulin-dependent protein kinase ii delta, CAMK2B - calcium/calmodulin-dependent protein kinase ii beta, CAMK2A - calcium/calmodulin-dependent protein kinase ii alpha, ABL1 - c-abl oncogene 1, non-receptor tyros…
GO:0001932	regulation of protein phosphorylation	1.44e-16	3.7e-14	2.76	7194	1180	146	66	0.0559322	[PRKAA1 - protein kinase, amp-activated, alpha 1 catalytic subunit, MAPRE3 - microtubule-associated protein, rp/eb family, member 3, PRKACA - protein kinase, camp-dependent, catalytic, alpha, CDK1 - cyclin-dependent kinase 1, CDH2 - cadherin 2, type 1, n-cadherin (neuronal), SFN - stratifin, ABL1 - c-abl oncogene 1, non-receptor tyrosine kinase, PAK4 - p21 protein (cdc42/rac)-activated kinase 4, …
[truncated: 203 more rows]

## Sheet: VEGFAXPO5POLH
GO Term	Description	P-value	FDR q-value	Enrichment	N	B	n	b	b/B	Genes
[truncated: 390 more rows]

## Sheet: HLA porteins
GO Term	Description	P-value	FDR q-value	Enrichment	N	B	n	b	b/B	Genes
[truncated: 191 more rows]

## Sheet: NFKB1
GO Term	Description	P-value	FDR q-value	Enrichment	N	B	n	b	b/B	Genes
[truncated: 442 more rows]

## Sheet: Transcriptomic overrerep
GO Term	Description	P-value	FDR q-value	Enrichment	N	B	n	b	Genes
[truncated: 168 more rows]
