# Supplementary material for: A systems genomics approach to uncover patient-specific pathogenic pathways and proteins in ulcerative colitis
Source: Nat Commun. 2022 Apr 28;13:2299. doi: 10.1038/s41467-022-29998-8 (PMC9051123; doi:10.1038/s41467-022-29998-8)
Supplement: Supplementary file 8 — Supplementary Data 4 [file 41467_2022_29998_MOESM8_ESM.xlsx]

## Sheet: Sheet1
Gene name	Uniprot ID	OmniPath.Degree	STRING.Degree	REactome.Degree
PRKCB	P05771	304	25	10
VEGFA	P15692	78	52	31
PTPN1	P18031	73	16	28
CEBPB	P17676	58	21	10
NFKB1	P19838	51	35	25
RPS6KA4	O75676	47	9
NOTCH4	Q99466	38	18	13
SNAI1	O95863	21	1
HDAC7	Q8WUI4	16	13	1
CXCR2	P25025	14	18
FCGR2A	P12318	13	18	19
CXCR1	P25024	9	14	2
POLH	Q9Y253	7	31	13
HSPA1B	P0DMV9	7		19
C4A	P0C0L4	6	10	25
RAPGEF3	O95398	6		2
HLA-DQB2	P05538	6
CTDSP1	Q9GZU7	6
CCNY	Q8ND76	5	40
SLC11A1	P49279	4
LSP1	P33241	4
XPO5	Q9HAV4	3	14	1
ARPC2	O15144	2	41
TNNI2	P48788	2	29	5
AGER	Q15109	2	9	2
RPL21	P46778	2
HLA-DPA1	P20036	1	54	61
HLA-DQA2	P01906	1	54	61
GTF3A	Q92664	1	54	3
HLA-DQB1	P01920	1	54
DNMT3B	Q9UBC3	1	42	12
MMP24	Q9Y5R2	1
CISD2	Q8N5K1	1
CCDC82	Q8N4S0	1
HLA-DRA	P01903		58	61
HLA-DRB5	Q30154		54
HLA-DPB1	P04440		54
MRPL20	Q9BYC9		49
INTS11	Q5TA45		46
MRPS18A	Q9NVS2		36
MRPS31	Q92665		36
TSPAN32	Q96QS1		34
FKBPL	Q9UIM3		4	4
HLA-DQA1	P01909			61
