# Supplementary material for: A systems genomics approach to uncover patient-specific pathogenic pathways and proteins in ulcerative colitis
Source: Nat Commun. 2022 Apr 28;13:2299. doi: 10.1038/s41467-022-29998-8 (PMC9051123; doi:10.1038/s41467-022-29998-8)
Supplement: Supplementary file 9 — Supplementary Data 5 [file 41467_2022_29998_MOESM9_ESM.xlsx]

## Sheet: Sheet1
GO Term	Description	GO_OmniPath.FDR q-value	GO_Reactome.FDR q-value	GO_STRING.FDR q-value
GO:0070126	mitochondrial translational termination			3.53e-88
GO:0070125	mitochondrial translational elongation			5.52e-85
GO:0006415	translational termination			4.58e-80
GO:0034645	cellular macromolecule biosynthetic process			2.09e-75
GO:0006414	translational elongation			1.19e-73
GO:0009059	macromolecule biosynthetic process	0.00418		1.3e-70
GO:0043624	cellular protein complex disassembly			1.39e-62
GO:0032984	protein-containing complex disassembly			2.72e-50
GO:0002433	immune response-regulating cell surface receptor signaling pathway involved in phagocytosis	1.04e-07	1.55e-21	1.98e-48
GO:0038096	Fc-gamma receptor signaling pathway involved in phagocytosis	1.04e-07	1.48e-21	1.78e-48
GO:0038094	Fc-gamma receptor signaling pathway	2.74e-08	2.85e-21	8.71e-48
GO:0002431	Fc receptor mediated stimulatory signaling pathway	1.84e-09	5.58e-21	4.02e-47
GO:0048010	vascular endothelial growth factor receptor signaling pathway	1.9e-08	2.2e-30	3.95e-38
GO:0022411	cellular component disassembly			4.19e-38
GO:0098781	ncRNA transcription			7.25e-36
GO:0044271	cellular nitrogen compound biosynthetic process			1.95e-34
GO:0002429	immune response-activating cell surface receptor signaling pathway	1.9e-14	7.98e-42	1.21e-33
GO:0044249	cellular biosynthetic process			3.32e-33
GO:0038093	Fc receptor signaling pathway	9.69e-15	1.97e-27	9.2e-33
GO:1901576	organic substance biosynthetic process			1.02e-32
GO:0042795	snRNA transcription by RNA polymerase II			1.49e-32
GO:0009301	snRNA transcription			1.43e-32
GO:0002376	immune system process	1.58e-11	1.38e-42	2.46e-32
GO:0002768	immune response-regulating cell surface receptor signaling pathway	4.67e-17	7.95e-37	7.71e-32
GO:0016073	snRNA metabolic process			1.62e-31
GO:0009058	biosynthetic process			2.35e-31
GO:0007169	transmembrane receptor protein tyrosine kinase signaling pathway	3.76e-37	7.12e-20	2.9e-31
GO:0002253	activation of immune response	1.05e-16	4.44e-47	4.9e-31
GO:0007166	cell surface receptor signaling pathway	1.64e-34	1.04e-21	6.54e-31
GO:0002757	immune response-activating signal transduction	3.68e-17	5.09e-36	3.43e-30
GO:0002684	positive regulation of immune system process	3.55e-14	4.62e-37	2.55e-29
GO:0002764	immune response-regulating signaling pathway	1.06e-19	1.14e-32	4.66e-29
GO:0007167	enzyme linked receptor protein signaling pathway	1.96e-31	1.49e-13	7.53e-27
GO:0050778	positive regulation of immune response	1.05e-11	3.74e-40	7.36e-27
GO:0002682	regulation of immune system process	7.67e-17	2.23e-34	2.17e-26
GO:0097659	nucleic acid-templated transcription			3.89e-26
GO:0032774	RNA biosynthetic process			7.57e-26
GO:0006351	transcription, DNA-templated			1.56e-25
GO:0007229	integrin-mediated signaling pathway	0.00131	2.64e-05	8.49e-25
GO:0043933	protein-containing complex subunit organization		0.000187	1.14e-24
GO:0030048	actin filament-based movement			3.17e-24
GO:0044260	cellular macromolecule metabolic process	2.47e-25	0.0188	4e-24
GO:0016043	cellular component organization	6.64e-11	0.0141	1.86e-23
GO:0071840	cellular component organization or biogenesis	4.46e-11	0.0121	2e-23
GO:0050776	regulation of immune response	1.43e-13	1.22e-35	3.11e-23
GO:0030049	muscle filament sliding			4.27e-23
GO:0033275	actin-myosin filament sliding			4.18e-23
GO:0034654	nucleobase-containing compound biosynthetic process		0.00654	7.04e-23
GO:0018130	heterocycle biosynthetic process		0.0123	3.9e-22
GO:0019985	translesion synthesis		7.8e-07	4.12e-22
GO:0019438	aromatic compound biosynthetic process		0.0128	5.06e-22
GO:1904029	regulation of cyclin-dependent protein kinase activity	0.000215		3.15e-21
GO:0000731	DNA synthesis involved in DNA repair		9.55e-07	6.98e-21
GO:0000079	regulation of cyclin-dependent protein serine/threonine kinase activity	0.000452		2.03e-20
GO:0070252	actin-mediated cell contraction			1.63e-19
GO:0048584	positive regulation of response to stimulus	1.84e-24	3.33e-27	1.63e-18
GO:0070987	error-free translesion synthesis		3.34e-07	1.82e-18
GO:0006383	transcription by RNA polymerase III			3.51e-18
GO:0050690	regulation of defense response to virus by virus		1.18e-13	3.45e-18
GO:1901362	organic cyclic compound biosynthetic process			3.44e-18
GO:0006301	postreplication repair		7.94e-06	7.23e-18
GO:0002504	antigen processing and presentation of peptide or polysaccharide antigen via MHC class II		2.72e-23	1.1e-17
GO:0002495	antigen processing and presentation of peptide antigen via MHC class II		2.59e-23	1.09e-17
GO:0019886	antigen processing and presentation of exogenous peptide antigen via MHC class II		2.46e-23	1.07e-17
GO:0030029	actin filament-based process	0.000326		1.06e-17
GO:0006928	movement of cell or subcellular component	2.36e-12		1.22e-17
GO:0002252	immune effector process	5.56e-06	2.8e-18	1.3e-17
GO:0051704	multi-organism process	2.6e-09	6.16e-15	3.7e-17
GO:0006283	transcription-coupled nucleotide-excision repair			5.24e-17
GO:0006412	translation			5.92e-17
GO:0043043	peptide biosynthetic process			2.61e-16
GO:0006366	transcription by RNA polymerase II			3.47e-16
GO:0032543	mitochondrial translation			5.6e-16
GO:0110053	regulation of actin filament organization			7.72e-16
GO:0043170	macromolecule metabolic process	6.35e-24	5.35e-05	9.41e-16
GO:0044419	interspecies interaction between organisms	4.41e-09	1.55e-11	1.45e-15
GO:0030832	regulation of actin filament length			1.6e-15
GO:0008064	regulation of actin polymerization or depolymerization			1.58e-15
GO:0030833	regulation of actin filament polymerization			4.62e-15
GO:0032481	positive regulation of type I interferon production	0.000237		4.78e-15
GO:0006297	nucleotide-excision repair, DNA gap filling			5.01e-15
GO:0071897	DNA biosynthetic process		4.26e-07	1.09e-14
GO:0032535	regulation of cellular component size			1.61e-14
GO:0032956	regulation of actin cytoskeleton organization			7.89e-14
GO:0007015	actin filament organization			8.31e-14
GO:0032479	regulation of type I interferon production	0.00203	0.000247	9.76e-14
GO:0032271	regulation of protein polymerization	0.00602		2.03e-13
GO:0032970	regulation of actin filament-based process			2.31e-13
GO:0001817	regulation of cytokine production	1.06e-09	1.31e-06	3.15e-13
GO:0048002	antigen processing and presentation of peptide antigen		1.32e-24	4.6e-13
GO:0002478	antigen processing and presentation of exogenous peptide antigen		3.37e-25	9.8e-13
GO:0042769	DNA damage response, detection of DNA damage			1.1e-12
GO:1902903	regulation of supramolecular fiber organization	0.000462		1.25e-12
GO:0019884	antigen processing and presentation of exogenous antigen		1.98e-24	1.28e-12
GO:0006289	nucleotide-excision repair			2.8e-12
GO:0050434	positive regulation of viral transcription			3.39e-12
GO:0050851	antigen receptor-mediated signaling pathway	1.68e-07	5.1e-34	3.38e-12
GO:0006352	DNA-templated transcription, initiation			3.41e-12
GO:0016032	viral process	2.31e-07	1.28e-11	3.46e-12
GO:0044403	symbiont process	2.3e-07	1.26e-11	3.43e-12
GO:0042276	error-prone translesion synthesis			3.69e-12
GO:0030838	positive regulation of actin filament polymerization			5.66e-12
GO:0016180	snRNA processing			5.94e-12
GO:0045859	regulation of protein kinase activity	2.97e-18	1.69e-05	9.84e-12
GO:0043549	regulation of kinase activity	2.69e-32	1e-06	9.95e-12
GO:0034660	ncRNA metabolic process			1.24e-11
GO:0019882	antigen processing and presentation		1.66e-21	2.09e-11
GO:0048013	ephrin receptor signaling pathway	1.19e-09	1.39e-09	2.36e-11
GO:0051493	regulation of cytoskeleton organization	1.38e-06		2.56e-11
GO:0010628	positive regulation of gene expression	1.03e-10		3.01e-11
GO:0071900	regulation of protein serine/threonine kinase activity	8.66e-16	0.00206	3.2e-11
GO:0006955	immune response	9.56e-05	1.17e-14	3.72e-11
GO:0032201	telomere maintenance via semi-conservative replication			4.46e-11
GO:0045785	positive regulation of cell adhesion	2.3e-05	3.14e-14	5.3e-11
GO:0001819	positive regulation of cytokine production	7.52e-10	0.00272	5.88e-11
GO:0043604	amide biosynthetic process			7.99e-11
GO:0051338	regulation of transferase activity	5.96e-34	6.26e-08	8.01e-11
GO:0050900	leukocyte migration	5.07e-08	0.0094	8.9e-11
GO:0033627	cell adhesion mediated by integrin			1.1e-10
GO:0007165	signal transduction	5.66e-28	4.46e-09	1.11e-10
GO:0010604	positive regulation of macromolecule metabolic process	3.8e-15	3.78e-06	1.32e-10
GO:0048518	positive regulation of biological process	1.02e-19	3.19e-10	1.47e-10
GO:0046782	regulation of viral transcription			1.71e-10
GO:0051240	positive regulation of multicellular organismal process	6.56e-24	0.00171	1.97e-10
GO:0044772	mitotic cell cycle phase transition			3.02e-10
GO:0048870	cell motility	2.32e-11	0.00924	3.03e-10
GO:0050852	T cell receptor signaling pathway	1.6e-05	3.69e-31	3.13e-10
GO:0016477	cell migration	4.3e-11	0.0108	4.22e-10
GO:0006518	peptide metabolic process			5.38e-10
GO:0006367	transcription initiation from RNA polymerase II promoter			6.61e-10
GO:0032273	positive regulation of protein polymerization			8.71e-10
GO:0044770	cell cycle phase transition			9.52e-10
GO:0006296	nucleotide-excision repair, DNA incision, 5'-to lesion			1.01e-09
GO:0051239	regulation of multicellular organismal process	7.04e-27	7.6e-07	1.35e-09
GO:0010557	positive regulation of macromolecule biosynthetic process	5.69e-11	0.0195	1.46e-09
GO:0030168	platelet activation	2.4e-05	5.64e-09	1.82e-09
GO:0033683	nucleotide-excision repair, DNA incision			1.85e-09
GO:0040011	locomotion	4.44e-12	0.0103	1.93e-09
GO:0030335	positive regulation of cell migration	7.46e-18	0.000255	1.93e-09
GO:1904031	positive regulation of cyclin-dependent protein kinase activity			2.3e-09
GO:0001775	cell activation	2.38e-08	8.3e-10	2.34e-09
GO:0040029	regulation of gene expression, epigenetic		0.0171	2.39e-09
GO:0006950	response to stress	8.85e-15	9.02e-12	3.46e-09
GO:0042325	regulation of phosphorylation	8.55e-28	5.56e-07	4.69e-09
GO:0001932	regulation of protein phosphorylation	5.48e-21	1.79e-05	4.82e-09
GO:0007160	cell-matrix adhesion			5.15e-09
GO:0060333	interferon-gamma-mediated signaling pathway	0.00297	0.000698	5.18e-09
GO:0019221	cytokine-mediated signaling pathway	3.55e-10	3.44e-12	5.37e-09
GO:1902905	positive regulation of supramolecular fiber organization			5.49e-09
GO:0090304	nucleic acid metabolic process			5.75e-09
GO:0034641	cellular nitrogen compound metabolic process			5.95e-09
GO:0050896	response to stimulus	7.37e-22	2.28e-17	6.81e-09
GO:2000147	positive regulation of cell motility	1.87e-17	0.00044	8.39e-09
GO:0097435	supramolecular fiber organization			9.05e-09
GO:0048583	regulation of response to stimulus	7.29e-22	1.08e-20	9.71e-09
GO:0045935	positive regulation of nucleobase-containing compound metabolic process	6.08e-09	0.0197	9.78e-09
GO:0031589	cell-substrate adhesion	0.00848		1.08e-08
GO:0090066	regulation of anatomical structure size			1.22e-08
GO:0009893	positive regulation of metabolic process	1.1e-18	6.76e-05	2.02e-08
GO:0006368	transcription elongation from RNA polymerase II promoter			2.07e-08
GO:2000601	positive regulation of Arp2/3 complex-mediated actin nucleation			2.12e-08
GO:0051272	positive regulation of cellular component movement	4.35e-18	0.000508	2.14e-08
GO:0034622	cellular protein-containing complex assembly		8.99e-10	2.44e-08
GO:0006354	DNA-templated transcription, elongation			4.4e-08
GO:1903039	positive regulation of leukocyte cell-cell adhesion	0.000104	1.91e-10	4.51e-08
GO:0031328	positive regulation of cellular biosynthetic process	1.38e-10		4.62e-08
GO:0043254	regulation of protein complex assembly	4.63e-07		5.3e-08
GO:0010556	regulation of macromolecule biosynthetic process	1.17e-08		5.4e-08
GO:0010468	regulation of gene expression	1.22e-11	2.67e-05	5.42e-08
GO:0006370	7-methylguanosine mRNA capping			5.49e-08
GO:0009891	positive regulation of biosynthetic process	6.95e-11		5.57e-08
GO:0040017	positive regulation of locomotion	1.38e-16	0.00111	6.6e-08
GO:0060255	regulation of macromolecule metabolic process	3.78e-13	7.95e-07	8.12e-08
GO:0071824	protein-DNA complex subunit organization			8.27e-08
GO:2000112	regulation of cellular macromolecule biosynthetic process	4.34e-08		9.3e-08
GO:0006974	cellular response to DNA damage stimulus	0.0122		9.65e-08
GO:0036260	RNA capping			9.72e-08
GO:0009452	7-methylguanosine RNA capping			9.66e-08
GO:0034472	snRNA 3'-end processing			1.05e-07
GO:0010592	positive regulation of lamellipodium assembly			1.04e-07
GO:0045737	positive regulation of cyclin-dependent protein serine/threonine kinase activity			1.04e-07
GO:0048524	positive regulation of viral process			1.3e-07
GO:0051495	positive regulation of cytoskeleton organization			1.29e-07
GO:0019220	regulation of phosphate metabolic process	1.67e-24	9.89e-06	1.32e-07
GO:0051174	regulation of phosphorus metabolic process	1.62e-24	9.82e-06	1.32e-07
GO:0031399	regulation of protein modification process	2.28e-18	2.25e-05	1.38e-07
GO:0016070	RNA metabolic process			1.49e-07
GO:0031295	T cell costimulation	0.000304	7.34e-07	1.5e-07
GO:0051127	positive regulation of actin nucleation			1.67e-07
GO:0045944	positive regulation of transcription by RNA polymerase II	1.14e-07		1.71e-07
GO:1902680	positive regulation of RNA biosynthetic process	5.46e-09		1.71e-07
GO:0045893	positive regulation of transcription, DNA-templated	5.43e-09		1.7e-07
GO:1903508	positive regulation of nucleic acid-templated transcription	5.41e-09		1.69e-07
GO:0031032	actomyosin structure organization			1.7e-07
GO:0051254	positive regulation of RNA metabolic process	7.26e-09		2.03e-07
GO:0009304	tRNA transcription			2.04e-07
GO:0051173	positive regulation of nitrogen compound metabolic process	2.83e-15	1.07e-05	2.14e-07
GO:0006355	regulation of transcription, DNA-templated	3.31e-07		2.54e-07
GO:1903506	regulation of nucleic acid-templated transcription	3.47e-07		2.66e-07
GO:0051171	regulation of nitrogen compound metabolic process	2.03e-12	1.78e-06	2.66e-07
GO:1902745	positive regulation of lamellipodium organization		0.0238	2.7e-07
GO:0030036	actin cytoskeleton organization	0.000688		2.89e-07
GO:0038084	vascular endothelial growth factor signaling pathway	1.62e-08		2.94e-07
GO:0043902	positive regulation of multi-organism process			3.06e-07
GO:0065004	protein-DNA complex assembly			3.05e-07
GO:0031294	lymphocyte costimulation	0.000387	1.29e-06	3.23e-07
GO:0060966	regulation of gene silencing by RNA	0.0025		3.23e-07
GO:0060147	regulation of posttranscriptional gene silencing	0.0025		3.22e-07
GO:2001141	regulation of RNA biosynthetic process	3.23e-07		3.31e-07
GO:0007221	positive regulation of transcription of Notch receptor target	0.00035	0.000588	3.42e-07
GO:0050870	positive regulation of T cell activation	0.000686	4.5e-10	3.87e-07
GO:0031325	positive regulation of cellular metabolic process	3.78e-20	1.69e-05	4.21e-07
GO:0033674	positive regulation of kinase activity	1.85e-34	5.56e-08	4.3e-07
GO:0038095	Fc-epsilon receptor signaling pathway	1.06e-08	2.58e-16	4.38e-07
GO:0051347	positive regulation of transferase activity	2.03e-34	1.03e-09	4.67e-07
GO:0030155	regulation of cell adhesion	8.72e-07	5.38e-11	5.6e-07
GO:0050793	regulation of developmental process	3.41e-23	1.06e-06	5.76e-07
GO:0032268	regulation of cellular protein metabolic process	1.1e-17	2.81e-05	5.85e-07
GO:0002250	adaptive immune response	0.00768	3.3e-11	6.06e-07
GO:0033554	cellular response to stress	2.37e-12	1.16e-06	6.22e-07
GO:0002696	positive regulation of leukocyte activation	4.21e-05	3.53e-11	7.49e-07
GO:0060964	regulation of gene silencing by miRNA	0.00603		8.48e-07
GO:0022407	regulation of cell-cell adhesion	1.37e-05	7.34e-11	8.81e-07
GO:0008284	positive regulation of cell proliferation	1.61e-15	0.0168	8.82e-07
GO:1903037	regulation of leukocyte cell-cell adhesion	0.000424	1.51e-09	9.91e-07
GO:0050867	positive regulation of cell activation	1.15e-05	6.55e-12	1.13e-06
GO:0022402	cell cycle process			1.13e-06
GO:0051251	positive regulation of lymphocyte activation	0.000499	2.07e-12	1.2e-06
GO:0006941	striated muscle contraction			1.31e-06
GO:0048522	positive regulation of cellular process	1.16e-22	2.56e-05	1.43e-06
GO:0080090	regulation of primary metabolic process	3.21e-12	3.06e-06	1.43e-06
GO:0009889	regulation of biosynthetic process	7.43e-08		1.47e-06
GO:0010591	regulation of lamellipodium assembly			1.46e-06
GO:0022409	positive regulation of cell-cell adhesion	0.000687	6.45e-11	1.52e-06
GO:0060968	regulation of gene silencing	0.00241		1.6e-06
GO:0031326	regulation of cellular biosynthetic process	1.05e-07		1.72e-06
GO:0051716	cellular response to stimulus	2.55e-22	1.37e-06	1.94e-06
GO:0042797	tRNA transcription by RNA polymerase III			1.97e-06
GO:0007172	signal complex assembly		3.03e-07	1.96e-06
GO:0051094	positive regulation of developmental process	8.86e-20	0.000213	1.98e-06
GO:0031334	positive regulation of protein complex assembly	0.000401		1.98e-06
GO:0050863	regulation of T cell activation	0.0109	3.25e-09	2.1e-06
GO:0010629	negative regulation of gene expression	0.00802		2.24e-06
GO:0034315	regulation of Arp2/3 complex-mediated actin nucleation			2.39e-06
GO:0051252	regulation of RNA metabolic process	3.22e-07		2.47e-06
GO:0048646	anatomical structure formation involved in morphogenesis	1.37e-08		2.47e-06
GO:0051726	regulation of cell cycle	3.24e-05		2.6e-06
GO:0098727	maintenance of cell number			3.49e-06
GO:0045088	regulation of innate immune response	2.37e-07	3.33e-12	3.85e-06
GO:0032728	positive regulation of interferon-beta production			3.95e-06
GO:0045860	positive regulation of protein kinase activity	5.94e-17	6.41e-07	4.69e-06
GO:0038127	ERBB signaling pathway	4.19e-10	1.15e-05	5.01e-06
GO:0043900	regulation of multi-organism process	0.00394		5.33e-06
GO:0045892	negative regulation of transcription, DNA-templated			5.54e-06
GO:0043903	regulation of symbiosis, encompassing mutualism through parasitism	0.00309		5.62e-06
GO:1903507	negative regulation of nucleic acid-templated transcription			5.93e-06
GO:1902679	negative regulation of RNA biosynthetic process			6.36e-06
GO:0051246	regulation of protein metabolic process	7.82e-19	6.98e-08	7.08e-06
GO:1902743	regulation of lamellipodium organization			7.52e-06
GO:0060048	cardiac muscle contraction			7.49e-06
GO:0019219	regulation of nucleobase-containing compound metabolic process	4.38e-06		7.6e-06
GO:0051606	detection of stimulus			7.62e-06
GO:0006357	regulation of transcription by RNA polymerase II	0.00149		8.17e-06
GO:0050792	regulation of viral process			8.82e-06
GO:0071902	positive regulation of protein serine/threonine kinase activity	3.73e-14	0.00019	9.85e-06
GO:0010558	negative regulation of macromolecule biosynthetic process			1.01e-05
GO:0032648	regulation of interferon-beta production			1.15e-05
GO:0051125	regulation of actin nucleation			1.2e-05
GO:0051249	regulation of lymphocyte activation	0.00133	7.15e-11	1.26e-05
GO:0042327	positive regulation of phosphorylation	2.18e-25	4.88e-08	1.28e-05
GO:0060396	growth hormone receptor signaling pathway	0.00212	1.61e-07	1.28e-05
GO:0051253	negative regulation of RNA metabolic process			1.34e-05
GO:0045087	innate immune response	0.0029	1.28e-09	1.58e-05
GO:0008593	regulation of Notch signaling pathway	4.05e-10	4.86e-05	1.59e-05
GO:2000026	regulation of multicellular organismal development	1.07e-18	0.000101	1.59e-05
GO:0042127	regulation of cell proliferation	6.83e-17		1.67e-05
GO:0031347	regulation of defense response	1.57e-09	2.85e-17	1.74e-05
GO:0042791	5S class rRNA transcription by RNA polymerase III			1.97e-05
GO:0010562	positive regulation of phosphorus metabolic process	1.99e-24	2.38e-07	2.14e-05
GO:0045937	positive regulation of phosphate metabolic process	1.93e-24	2.36e-07	2.13e-05
GO:0043603	cellular amide metabolic process			2.15e-05
GO:0045321	leukocyte activation	1.82e-06	1.49e-07	2.16e-05
GO:0030835	negative regulation of actin filament depolymerization			2.29e-05
GO:0007173	epidermal growth factor receptor signaling pathway	6.14e-07	3.01e-05	2.3e-05
GO:0045765	regulation of angiogenesis	1.57e-11	0.00594	2.46e-05
GO:0031323	regulation of cellular metabolic process	7.23e-14	0.00458	2.61e-05
GO:0035019	somatic stem cell population maintenance			2.8e-05
GO:0043628	ncRNA 3'-end processing			2.93e-05
GO:0009890	negative regulation of biosynthetic process			3e-05
GO:0019827	stem cell population maintenance			3.15e-05
GO:0045747	positive regulation of Notch signaling pathway	3.23e-08	0.000208	3.23e-05
GO:2000113	negative regulation of cellular macromolecule biosynthetic process			3.23e-05
GO:0002694	regulation of leukocyte activation	0.000268	7.02e-10	3.25e-05
GO:0031327	negative regulation of cellular biosynthetic process			3.35e-05
GO:1903047	mitotic cell cycle process	0.00519		3.39e-05
GO:0045595	regulation of cell differentiation	3.7e-17	3.17e-05	3.5e-05
GO:0006952	defense response	1.32e-06	4.24e-08	3.68e-05
GO:0006936	muscle contraction			4.15e-05
GO:0035994	response to muscle stretch	7.83e-06		4.36e-05
GO:0030834	regulation of actin filament depolymerization			4.36e-05
GO:0045814	negative regulation of gene expression, epigenetic		0.00113	4.45e-05
GO:0071704	organic substance metabolic process	7e-18	0.0184	4.45e-05
GO:0032799	low-density lipoprotein receptor particle metabolic process		2.17e-05	4.77e-05
GO:0032802	low-density lipoprotein particle receptor catabolic process		2.15e-05	4.76e-05
GO:0070922	small RNA loading onto RISC			4.74e-05
GO:0034314	Arp2/3 complex-mediated actin nucleation			4.73e-05
GO:0018108	peptidyl-tyrosine phosphorylation	1.69e-43	4.56e-05	4.98e-05
GO:0018212	peptidyl-tyrosine modification	5.94e-43	6.36e-05	4.96e-05
GO:0050865	regulation of cell activation	4.92e-06	1.09e-09	5e-05
GO:0006325	chromatin organization			5.1e-05
GO:0003012	muscle system process			5.15e-05
GO:0051172	negative regulation of nitrogen compound metabolic process	8.16e-06	0.00824	5.2e-05
GO:0006259	DNA metabolic process			5.59e-05
GO:0050853	B cell receptor signaling pathway	0.00356	5.27e-07	6.34e-05
GO:0006959	humoral immune response		2.49e-12	6.45e-05
GO:0000723	telomere maintenance			6.44e-05
GO:0045597	positive regulation of cell differentiation	5.23e-15	0.0058	6.6e-05
GO:0051693	actin filament capping			6.78e-05
GO:0019222	regulation of metabolic process	2.19e-13	8.95e-05	6.81e-05
GO:0045815	positive regulation of gene expression, epigenetic			7.4e-05
GO:0030334	regulation of cell migration	4.85e-14	0.00341	7.82e-05
GO:0006468	protein phosphorylation	4.33e-55	0.000286	7.82e-05
GO:0050790	regulation of catalytic activity	2.01e-20	1.35e-05	7.9e-05
GO:0044087	regulation of cellular component biogenesis	2.31e-09	0.00954	8.19e-05
GO:0001934	positive regulation of protein phosphorylation	1.79e-17	8.89e-07	8.74e-05
GO:0051098	regulation of binding	2.62e-16		9.18e-05
GO:0043620	regulation of DNA-templated transcription in response to stress	0.00892	3.9e-05	9.45e-05
GO:0001525	angiogenesis	1.62e-06	0.00129	9.63e-05
GO:0044093	positive regulation of molecular function	8.68e-32	1.59e-07	0.000107
GO:0030100	regulation of endocytosis	0.000426	0.000101	0.000108
GO:0006384	transcription initiation from RNA polymerase III promoter			0.000108
GO:0035280	miRNA loading onto RISC involved in gene silencing by miRNA			0.000107
GO:0032200	telomere organization			0.000116
GO:0010811	positive regulation of cell-substrate adhesion		0.000245	0.000115
GO:0043207	response to external biotic stimulus	1.65e-05	4.75e-05	0.000117
GO:0043618	regulation of transcription from RNA polymerase II promoter in response to stress		0.00211	0.000126
GO:0006281	DNA repair			0.000132
GO:0048009	insulin-like growth factor receptor signaling pathway	0.00386		0.000132
GO:0061314	Notch signaling involved in heart development			0.000132
GO:0031054	pre-miRNA processing			0.000131
GO:0032270	positive regulation of cellular protein metabolic process	1.74e-14	4.85e-06	0.000133
GO:0051707	response to other organism	0.00798	3.91e-05	0.000138
GO:2000145	regulation of cell motility	1.84e-14	0.00642	0.000152
GO:0000122	negative regulation of transcription by RNA polymerase II			0.000166
GO:0051828	entry into other organism involved in symbiotic interaction	0.000261		0.000172
GO:0051806	entry into cell of other organism involved in symbiotic interaction	0.000261		0.000172
GO:0030260	entry into host cell	0.00026		0.000171
GO:0044409	entry into host	0.00026		0.000171
GO:0010810	regulation of cell-substrate adhesion		2.63e-05	0.000175
GO:0030593	neutrophil chemotaxis	0.00537		0.000174
GO:0009607	response to biotic stimulus	8.81e-06	0.000118	0.00018
GO:0051494	negative regulation of cytoskeleton organization	0.00429		0.000182
GO:0060754	positive regulation of mast cell chemotaxis			0.000182
GO:1901342	regulation of vasculature development	3.63e-12	0.0112	0.000186
GO:0031401	positive regulation of protein modification process	1.58e-14	1.77e-06	0.000188
GO:0034728	nucleosome organization			0.000188
GO:0009967	positive regulation of signal transduction	7.5e-17	2.89e-08	0.000189
GO:0048259	regulation of receptor-mediated endocytosis			0.000195
GO:0003009	skeletal muscle contraction		0.00715	0.0002
GO:0072583	clathrin-dependent endocytosis		4.79e-05	0.000199
GO:0050927	positive regulation of positive chemotaxis			0.000199
GO:0009605	response to external stimulus	1.25e-09	0.000807	0.000205
GO:0031050	dsRNA processing			0.000207
GO:0070918	production of small RNA involved in gene silencing by RNA			0.000206
GO:0070665	positive regulation of leukocyte proliferation		0.000211	0.000215
GO:0006359	regulation of transcription by RNA polymerase III			0.000222
GO:0045637	regulation of myeloid cell differentiation	2.32e-06	0.00364	0.000221
GO:0065003	protein-containing complex assembly		2.03e-06	0.000222
GO:0044089	positive regulation of cellular component biogenesis	1.8e-05	0.0162	0.000226
GO:0097530	granulocyte migration	0.00523		0.000253
GO:0045766	positive regulation of angiogenesis	1.5e-12	0.00593	0.000253
GO:0071621	granulocyte chemotaxis	0.00429		0.000265
GO:0051247	positive regulation of protein metabolic process	1.31e-15	3.11e-06	0.000289
GO:0043085	positive regulation of catalytic activity	2.01e-25	4.1e-08	0.000293
GO:0048708	astrocyte differentiation	0.000804		0.000303
GO:0065009	regulation of molecular function	1.55e-26	7.73e-05	0.00031
GO:0050926	regulation of positive chemotaxis			0.000311
GO:0031324	negative regulation of cellular metabolic process	1.03e-05	0.0186	0.00033
GO:0044843	cell cycle G1/S phase transition			0.000346
GO:0071310	cellular response to organic substance	7.31e-25	2.24e-05	0.000349
GO:0071868	cellular response to monoamine stimulus	0.000847		0.000353
GO:0071870	cellular response to catecholamine stimulus	0.000846		0.000352
GO:0008154	actin polymerization or depolymerization			0.000351
GO:0030947	regulation of vascular endothelial growth factor receptor signaling pathway			0.000371
GO:0045010	actin nucleation			0.000386
GO:0045214	sarcomere organization			0.000385
GO:1903706	regulation of hemopoiesis	1.11e-06	0.000581	0.000391
GO:0045089	positive regulation of innate immune response	8.8e-06	3.33e-07	0.000393
GO:0090287	regulation of cellular response to growth factor stimulus	0.00786		0.000392
GO:1990266	neutrophil migration	0.011		0.000398
GO:0044237	cellular metabolic process	1.05e-16		0.000401
GO:0007219	Notch signaling pathway	8.86e-06		0.000416
GO:0009653	anatomical structure morphogenesis	2.31e-09		0.00044
GO:0051130	positive regulation of cellular component organization	2.49e-15	0.00593	0.000453
GO:0002040	sprouting angiogenesis			0.00047
GO:0002685	regulation of leukocyte migration	0.00414		0.000472
GO:0080134	regulation of response to stress	2.94e-13	1.23e-17	0.000491
GO:0006294	nucleotide-excision repair, preincision complex assembly			0.000502
GO:0006898	receptor-mediated endocytosis		0.00238	0.000506
GO:0007265	Ras protein signal transduction			0.00053
GO:0045934	negative regulation of nucleobase-containing compound metabolic process			0.000536
GO:0045787	positive regulation of cell cycle	3.2e-07		0.000542
GO:1904018	positive regulation of vasculature development	4.17e-13	0.00637	0.000565
GO:0042102	positive regulation of T cell proliferation		0.00169	0.000586
GO:0050930	induction of positive chemotaxis			0.000623
GO:0006139	nucleobase-containing compound metabolic process			0.000624
GO:0031349	positive regulation of defense response	2.98e-07	1.76e-06	0.000638
GO:0016601	Rac protein signal transduction			0.000674
GO:0071867	response to monoamine	0.00158		0.000713
GO:0071869	response to catecholamine	0.00158		0.000711
GO:0042330	taxis	5.32e-07	0.0207	0.000738
GO:0051270	regulation of cellular component movement	5.21e-15	0.011	0.000748
GO:0060249	anatomical structure homeostasis	0.0042		0.00076
GO:0048523	negative regulation of cellular process	2.58e-13	0.0156	0.000769
GO:0061844	antimicrobial humoral immune response mediated by antimicrobial peptide			0.000771
GO:0000082	G1/S transition of mitotic cell cycle			0.000781
GO:0010605	negative regulation of macromolecule metabolic process	1.8e-06	0.00567	0.000797
GO:0040012	regulation of locomotion	3.56e-14	0.0118	0.000806
GO:0120034	positive regulation of plasma membrane bounded cell projection assembly			0.000817
GO:0010631	epithelial cell migration	0.00492	0.0157	0.000837
GO:0097529	myeloid leukocyte migration	0.000657		0.000844
GO:0010634	positive regulation of epithelial cell migration	5.81e-09	0.000326	0.000843
GO:0060753	regulation of mast cell chemotaxis			0.000845
GO:0035995	detection of muscle stretch			0.000843
GO:0008543	fibroblast growth factor receptor signaling pathway			0.000856
GO:0035196	production of miRNAs involved in gene silencing by miRNA			0.000862
GO:1901880	negative regulation of protein depolymerization			0.000878
GO:0043112	receptor metabolic process		0.0182	0.000921
GO:0034113	heterotypic cell-cell adhesion			0.000972
GO:0034446	substrate adhesion-dependent cell spreading	0.000547	0.0214	0.000993
GO:0006337	nucleosome disassembly			0.00111
GO:0009303	rRNA transcription			0.00111
GO:1900182	positive regulation of protein localization to nucleus	5.13e-07	3.07e-05	0.00114
GO:1903350	response to dopamine	0.00639		0.00117
GO:1903351	cellular response to dopamine	0.00639		0.00116
GO:0007010	cytoskeleton organization	4.74e-05		0.00129
GO:0055008	cardiac muscle tissue morphogenesis			0.00129
GO:1901879	regulation of protein depolymerization			0.00129
GO:0006935	chemotaxis	2.45e-06		0.0013
GO:0002687	positive regulation of leukocyte migration			0.00133
GO:0030837	negative regulation of actin filament polymerization			0.00133
GO:0006361	transcription initiation from RNA polymerase I promoter			0.00133
GO:0022607	cellular component assembly	0.0109		0.00135
GO:0001938	positive regulation of endothelial cell proliferation	1.13e-08		0.00137
GO:0060627	regulation of vesicle-mediated transport	1.94e-07	3.87e-05	0.00146
GO:0046649	lymphocyte activation	0.00142	0.00387	0.00161
GO:0043542	endothelial cell migration	0.0129		0.00165
GO:0006342	chromatin silencing			0.00166
GO:0038189	neuropilin signaling pathway			0.00167
GO:0010595	positive regulation of endothelial cell migration	1.51e-11	0.00118	0.00176
GO:0042129	regulation of T cell proliferation		0.00236	0.00176
GO:0030239	myofibril assembly			0.00177
GO:1901522	positive regulation of transcription from RNA polymerase II promoter involved in cellular response to chemical stimulus	0.000561		0.00176
GO:0036003	positive regulation of transcription from RNA polymerase II promoter in response to stress		0.0169	0.00176
GO:0030595	leukocyte chemotaxis	0.00677		0.0018
GO:0045974	regulation of translation, ncRNA-mediated			0.00187
GO:0040033	negative regulation of translation, ncRNA-mediated			0.00186
GO:0030949	positive regulation of vascular endothelial growth factor receptor signaling pathway	0.00642		0.00186
GO:0038083	peptidyl-tyrosine autophosphorylation	1.03e-05		0.00185
GO:0035278	miRNA mediated inhibition of translation			0.00185
GO:0010638	positive regulation of organelle organization	5.08e-08		0.00186
GO:0031623	receptor internalization			0.00194
GO:0006362	transcription elongation from RNA polymerase I promoter			0.00195
GO:0042110	T cell activation		0.0135	0.00197
GO:0006261	DNA-dependent DNA replication			0.00198
GO:0055006	cardiac cell development			0.00197
GO:0043242	negative regulation of protein complex disassembly			0.00197
GO:2000811	negative regulation of anoikis			0.002
GO:0090110	cargo loading into COPII-coated vesicle		4.91e-05	0.002
GO:0048260	positive regulation of receptor-mediated endocytosis			0.00204
GO:1902904	negative regulation of supramolecular fiber organization			0.00207
GO:0043066	negative regulation of apoptotic process	4.86e-17	0.0131	0.00216
GO:0060548	negative regulation of cell death	5.95e-17	0.00229	0.00219
GO:1902533	positive regulation of intracellular signal transduction	2.04e-15	3.44e-08	0.00225
GO:0034605	cellular response to heat		0.000587	0.00233
GO:0097581	lamellipodium organization			0.00233
GO:0043244	regulation of protein complex disassembly			0.00233
GO:0016458	gene silencing			0.00235
GO:0060326	cell chemotaxis	6.28e-05		0.00237
GO:0007179	transforming growth factor beta receptor signaling pathway			0.00238
GO:1905244	regulation of modification of synaptic structure			0.00242
GO:0060020	Bergmann glial cell differentiation	0.000136		0.00241
GO:0010647	positive regulation of cell communication	5.17e-17	1.87e-07	0.00244
GO:0008152	metabolic process	2.76e-16		0.00246
GO:0051403	stress-activated MAPK cascade	6.11e-05	0.000404	0.00246
GO:0043069	negative regulation of programmed cell death	1.32e-17	0.00636	0.00257
GO:0032986	protein-DNA complex disassembly			0.00262
GO:2000209	regulation of anoikis			0.00262
GO:0002697	regulation of immune effector process		1.08e-07	0.00276
GO:0000086	G2/M transition of mitotic cell cycle			0.00276
GO:0035924	cellular response to vascular endothelial growth factor stimulus	5.48e-09	0.0113	0.00277
GO:0014068	positive regulation of phosphatidylinositol 3-kinase signaling	1.08e-14	0.0011	0.00277
GO:0050671	positive regulation of lymphocyte proliferation		0.00194	0.00278
GO:0023056	positive regulation of signaling	1.76e-17	2.75e-07	0.00292
GO:0070663	regulation of leukocyte proliferation		0.0011	0.00297
GO:0031346	positive regulation of cell projection organization	2.18e-06		0.00301
GO:0032946	positive regulation of mononuclear cell proliferation		0.00215	0.00316
GO:0044839	cell cycle G2/M phase transition			0.00317
GO:0006334	nucleosome assembly			0.00318
GO:0007411	axon guidance	2.31e-05		0.0032
GO:0010586	miRNA metabolic process			0.00325
GO:0030041	actin filament polymerization			0.00324
GO:0046483	heterocycle metabolic process			0.00327
GO:0042981	regulation of apoptotic process	1.04e-17	0.0048	0.00328
GO:0051701	interaction with host	3.42e-06		0.00332
GO:0043923	positive regulation by host of viral transcription			0.00343
GO:0045945	positive regulation of transcription by RNA polymerase III			0.00342
GO:0006363	termination of RNA polymerase I transcription			0.00347
GO:0097485	neuron projection guidance	2.31e-05		0.00347
GO:0043067	regulation of programmed cell death	6.16e-18	0.00244	0.00351
GO:0010594	regulation of endothelial cell migration	2.84e-12	0.000425	0.00352
GO:0001936	regulation of endothelial cell proliferation	4.51e-09		0.0036
GO:0010632	regulation of epithelial cell migration	5.92e-09	0.000212	0.00363
GO:0050730	regulation of peptidyl-tyrosine phosphorylation	3.23e-08	8.93e-05	0.0037
GO:0033043	regulation of organelle organization	4.79e-10		0.00374
GO:0001773	myeloid dendritic cell activation			0.00382
GO:0061311	cell surface receptor signaling pathway involved in heart development			0.00381
GO:0007223	Wnt signaling pathway, calcium modulating pathway			0.00383
GO:0060415	muscle tissue morphogenesis			0.00383
GO:0006897	endocytosis	0.00414	0.00021	0.00392
GO:0032272	negative regulation of protein polymerization	0.00179		0.00392
GO:0002274	myeloid leukocyte activation	0.00012	0.000104	0.00401
GO:0031341	regulation of cell killing		0.0182	0.00432
GO:0043406	positive regulation of MAP kinase activity	2.21e-12	0.000618	0.00454
GO:0043552	positive regulation of phosphatidylinositol 3-kinase activity	2.15e-06		0.00458
GO:0010907	positive regulation of glucose metabolic process	0.00117		0.00457
GO:0006958	complement activation, classical pathway		6.84e-16	0.00457
GO:1900076	regulation of cellular response to insulin stimulus	0.00061	0.0208	0.00473
GO:0043551	regulation of phosphatidylinositol 3-kinase activity	0.000237	0.0208	0.00472
GO:0046718	viral entry into host cell	0.0122		0.00475
GO:0070498	interleukin-1-mediated signaling pathway	0.00374	7.41e-07	0.00488
GO:1902895	positive regulation of pri-miRNA transcription by RNA polymerase II	0.000195		0.0049
GO:0050731	positive regulation of peptidyl-tyrosine phosphorylation	6.45e-06	0.000176	0.00489
GO:0008286	insulin receptor signaling pathway	3.02e-05		0.00494
GO:0048869	cellular developmental process	1.65e-09		0.0051
GO:1903393	positive regulation of adherens junction organization			0.00518
GO:0010501	RNA secondary structure unwinding			0.00536
GO:0003198	epithelial to mesenchymal transition involved in endocardial cushion formation			0.00535
GO:0051894	positive regulation of focal adhesion assembly			0.00546
GO:0032786	positive regulation of DNA-templated transcription, elongation			0.00545
GO:0032147	activation of protein kinase activity	5e-12	0.000607	0.00561
GO:0030198	extracellular matrix organization			0.00567
GO:0030154	cell differentiation	4.13e-07		0.0058
GO:0010941	regulation of cell death	4.83e-18	0.00244	0.00586
GO:0007264	small GTPase mediated signal transduction			0.00587
GO:0048333	mesodermal cell differentiation			0.00589
GO:0060397	JAK-STAT cascade involved in growth hormone signaling pathway	1.16e-05	0.00227	0.00588
GO:0071634	regulation of transforming growth factor beta production			0.0059
GO:2000179	positive regulation of neural precursor cell proliferation			0.00589
GO:0006260	DNA replication			0.00602
GO:0030030	cell projection organization	0.00156		0.00605
GO:0050794	regulation of cellular process	5.17e-12	0.00228	0.00605
GO:0055010	ventricular cardiac muscle tissue morphogenesis			0.00612
GO:0009892	negative regulation of metabolic process	1.42e-06	0.0133	0.00619
GO:0099159	regulation of modification of postsynaptic structure			0.00628
GO:0002480	antigen processing and presentation of exogenous peptide antigen via MHC class I, TAP-independent			0.00627
GO:0098974	postsynaptic actin cytoskeleton organization			0.00626
GO:0033631	cell-cell adhesion mediated by integrin			0.00625
GO:0051694	pointed-end actin filament capping			0.00624
GO:0035556	intracellular signal transduction	1.7e-23	1.25e-06	0.00624
GO:0001952	regulation of cell-matrix adhesion		0.00244	0.00651
GO:0031098	stress-activated protein kinase signaling cascade	1.63e-05	0.000513	0.00652
GO:0006725	cellular aromatic compound metabolic process			0.00661
GO:0048519	negative regulation of biological process	2.39e-12	0.00309	0.00673
GO:0001667	ameboidal-type cell migration			0.00678
GO:0034333	adherens junction assembly			0.0068
GO:1903391	regulation of adherens junction organization		0.0041	0.0068
GO:0050670	regulation of lymphocyte proliferation		0.00556	0.00693
GO:0051893	regulation of focal adhesion assembly		0.00957	0.00734
GO:0090109	regulation of cell-substrate junction assembly		0.00954	0.00733
GO:0009987	cellular process	0.00142		0.00736
GO:0034383	low-density lipoprotein particle clearance		0.00139	0.00737
GO:0006271	DNA strand elongation involved in DNA replication			0.00736
GO:0043011	myeloid dendritic cell differentiation			0.00735
GO:0070102	interleukin-6-mediated signaling pathway			0.00733
GO:0044267	cellular protein metabolic process	4.12e-32	0.00206	0.0074
GO:0022616	DNA strand elongation			0.00742
GO:0071222	cellular response to lipopolysaccharide	3.38e-06		0.00741
GO:0099024	plasma membrane invagination		0.00147	0.0074
GO:1903580	positive regulation of ATP metabolic process			0.00739
GO:0019730	antimicrobial humoral response			0.00757
GO:0032989	cellular component morphogenesis	5.86e-07		0.00761
GO:0000904	cell morphogenesis involved in differentiation	0.000452	0.0131	0.00763
GO:0045727	positive regulation of translation			0.00761
GO:0032944	regulation of mononuclear cell proliferation		0.00642	0.00824
GO:0035567	non-canonical Wnt signaling pathway			0.00829
GO:0002521	leukocyte differentiation	2.47e-05	0.0131	0.00858
GO:0043062	extracellular structure organization			0.00881
GO:0016310	phosphorylation	1.77e-50	0.000247	0.00883
GO:0046626	regulation of insulin receptor signaling pathway	0.000181	0.0113	0.00884
GO:0006298	mismatch repair			0.00887
GO:1904407	positive regulation of nitric oxide metabolic process		0.00209	0.00885
GO:0045589	regulation of regulatory T cell differentiation			0.00884
GO:0045429	positive regulation of nitric oxide biosynthetic process		0.00209	0.00882
GO:0070848	response to growth factor	2.42e-12	0.00237	0.00883
GO:0008360	regulation of cell shape			0.00906
GO:0071363	cellular response to growth factor stimulus	1.72e-11	0.0134	0.00918
GO:0006417	regulation of translation	0.00924		0.00922
GO:0051897	positive regulation of protein kinase B signaling	3.23e-08		0.00949
GO:0002474	antigen processing and presentation of peptide antigen via MHC class I		4.1e-08	0.00999
GO:1900264	positive regulation of DNA-directed DNA polymerase activity			0.01
GO:1900262	regulation of DNA-directed DNA polymerase activity			0.00999
GO:0030422	production of siRNA involved in RNA interference			0.00998
GO:0070816	phosphorylation of RNA polymerase II C-terminal domain			0.00996
GO:0045058	T cell selection		0.00112	0.01
GO:1900180	regulation of protein localization to nucleus	1.41e-06	0.000301	0.0102
GO:0022603	regulation of anatomical structure morphogenesis	3.5e-12		0.0104
GO:0035459	cargo loading into vesicle		0.000349	0.0105
GO:0051128	regulation of cellular component organization	7.5e-18	0.0196	0.0106
GO:0046824	positive regulation of nucleocytoplasmic transport	0.000129	2.8e-05	0.0106
GO:0051090	regulation of DNA-binding transcription factor activity	8.65e-10	0.0113	0.0108
GO:0002218	activation of innate immune response	1.37e-08	2.85e-07	0.0111
GO:0014911	positive regulation of smooth muscle cell migration			0.0115
GO:1901888	regulation of cell junction assembly	0.000215	0.00233	0.0118
GO:0010828	positive regulation of glucose transmembrane transport	1.28e-05		0.0118
GO:0090218	positive regulation of lipid kinase activity	2.79e-07		0.0118
GO:0045913	positive regulation of carbohydrate metabolic process	0.000204		0.0119
GO:1901701	cellular response to oxygen-containing compound	1.5e-20	0.00282	0.0121
GO:0014066	regulation of phosphatidylinositol 3-kinase signaling	2.23e-14	0.00127	0.0121
GO:0002758	innate immune response-activating signal transduction	1.32e-08	1.55e-07	0.0122
GO:1902105	regulation of leukocyte differentiation	0.000283		0.0121
GO:2000177	regulation of neural precursor cell proliferation			0.0128
GO:0098542	defense response to other organism			0.0129
GO:0022610	biological adhesion	0.00348		0.0129
GO:0018076	N-terminal peptidyl-lysine acetylation	0.0123		0.014
GO:0002503	peptide antigen assembly with MHC class II protein complex		0.00734	0.0139
GO:0002477	antigen processing and presentation of exogenous peptide antigen via MHC class Ib			0.0139
GO:0030450	regulation of complement activation, classical pathway		0.00732	0.0139
GO:0045959	negative regulation of complement activation, classical pathway		0.0073	0.0139
GO:1990441	negative regulation of transcription from RNA polymerase II promoter in response to endoplasmic reticulum stress			0.0138
GO:0051101	regulation of DNA binding	3.68e-05		0.0139
GO:0010927	cellular component assembly involved in morphogenesis			0.0139
GO:0006956	complement activation		6.23e-16	0.0138
GO:0001954	positive regulation of cell-matrix adhesion			0.0138
GO:1902531	regulation of intracellular signal transduction	4.08e-14	4.75e-06	0.0139
GO:0045807	positive regulation of endocytosis		0.0198	0.0139
GO:0097028	dendritic cell differentiation			0.0146
GO:0030032	lamellipodium assembly			0.0145
GO:0016575	histone deacetylation			0.0145
GO:0043921	modulation by host of viral transcription			0.0146
GO:0052472	modulation by host of symbiont transcription			0.0146
GO:0052312	modulation of transcription in other organism involved in symbiotic interaction			0.0146
GO:0099188	postsynaptic cytoskeleton organization			0.0152
GO:0002428	antigen processing and presentation of peptide antigen via MHC class Ib			0.0151
GO:0061419	positive regulation of transcription from RNA polymerase II promoter in response to hypoxia	0.000942		0.0151
GO:0046777	protein autophosphorylation	5.89e-35		0.0152
GO:0071407	cellular response to organic cyclic compound	9.76e-08		0.0155
GO:0043408	regulation of MAPK cascade	7.59e-17	0.000116	0.0156
GO:0070887	cellular response to chemical stimulus	2.66e-25	7.43e-05	0.0159
GO:0001910	regulation of leukocyte mediated cytotoxicity			0.0159
GO:0110020	regulation of actomyosin structure organization		0.0211	0.0159
GO:0060491	regulation of cell projection assembly			0.0162
GO:0043410	positive regulation of MAPK cascade	2.25e-14	0.000259	0.0164
GO:0007155	cell adhesion	0.00433		0.0165
GO:0090305	nucleic acid phosphodiester bond hydrolysis			0.0165
GO:0060337	type I interferon signaling pathway		0.00531	0.0166
GO:0002223	stimulatory C-type lectin receptor signaling pathway	1.24e-05	6.7e-12	0.0166
GO:0071396	cellular response to lipid	4.43e-09		0.0166
GO:0002483	antigen processing and presentation of endogenous peptide antigen			0.017
GO:0033598	mammary gland epithelial cell proliferation	0.00213		0.0169
GO:1903799	negative regulation of production of miRNAs involved in gene silencing by miRNA	0.0064		0.0169
GO:0016572	histone phosphorylation	7.25e-10		0.0173
GO:0061024	membrane organization	0.000626		0.0175
GO:0006807	nitrogen compound metabolic process	2.8e-19	0.00427	0.0175
GO:0032502	developmental process	7.56e-12		0.0175
GO:0002460	adaptive immune response based on somatic recombination of immune receptors built from immunoglobulin superfamily domains			0.0178
GO:0051057	positive regulation of small GTPase mediated signal transduction			0.0177
GO:0065008	regulation of biological quality	3.81e-11		0.0178
GO:0050999	regulation of nitric-oxide synthase activity	0.00452		0.0181
GO:0030098	lymphocyte differentiation	0.00298		0.0181
GO:0051492	regulation of stress fiber assembly		0.0127	0.0182
GO:0031333	negative regulation of protein complex assembly	0.000417		0.0184
GO:0071219	cellular response to molecule of bacterial origin	1.71e-05		0.0185
GO:0002703	regulation of leukocyte mediated immunity			0.0189
GO:0051050	positive regulation of transport	8.81e-14	0.00631	0.019
GO:0002688	regulation of leukocyte chemotaxis	0.00615		0.0195
GO:0030813	positive regulation of nucleotide catabolic process			0.0197
GO:0055013	cardiac muscle cell development			0.0197
GO:0051197	positive regulation of coenzyme metabolic process			0.0197
GO:0071216	cellular response to biotic stimulus	1.36e-06		0.0198
GO:0050921	positive regulation of chemotaxis	4.76e-05		0.0199
GO:0044238	primary metabolic process	4.39e-18	0.00652
GO:0060341	regulation of cellular localization	2.84e-17	0.00313
GO:0071495	cellular response to endogenous stimulus	6.52e-17	0.0151
GO:0010243	response to organonitrogen compound	9.41e-17	0.000524
GO:0009719	response to endogenous stimulus	2.62e-16	0.00811
GO:0018107	peptidyl-threonine phosphorylation	2.83e-15
GO:0018210	peptidyl-threonine modification	2.81e-15
GO:1901698	response to nitrogen compound	3.77e-15	0.00132
GO:0071417	cellular response to organonitrogen compound	1.44e-14	0.0192
GO:1903827	regulation of cellular protein localization	1.47e-14	0.00149
GO:0051049	regulation of transport	1.6e-14	0.0137
GO:1903829	positive regulation of cellular protein localization	3.72e-14	0.00377
GO:0043393	regulation of protein binding	6.4e-14
GO:0023014	signal transduction by protein phosphorylation	7.51e-14	0.0128
GO:0000165	MAPK cascade	7.45e-14	0.0127
GO:1901699	cellular response to nitrogen compound	1.19e-13	0.016
GO:1901653	cellular response to peptide	3.56e-13	0.00811
GO:0048856	anatomical structure development	6.49e-13
GO:0010035	response to inorganic substance	7.4e-12	0.00897
GO:0043405	regulation of MAP kinase activity	1.01e-11	0.000337
GO:0034614	cellular response to reactive oxygen species	1.64e-11	0.000336
GO:0043535	regulation of blood vessel endothelial cell migration	1.63e-11
GO:0032870	cellular response to hormone stimulus	1.88e-11
GO:1901652	response to peptide	3.57e-11	0.000833
GO:0048585	negative regulation of response to stimulus	5.61e-11
GO:0051896	regulation of protein kinase B signaling	9.9e-11
GO:0000302	response to reactive oxygen species	1.04e-10	0.0036
GO:0009894	regulation of catabolic process	1.33e-10
GO:0032880	regulation of protein localization	1.33e-10	0.0106
GO:0071375	cellular response to peptide hormone stimulus	2.04e-10
GO:0048513	animal organ development	2.09e-10
GO:0050789	regulation of biological process	3.17e-10	9.06e-07
GO:0033993	response to lipid	3.53e-10
GO:0009628	response to abiotic stimulus	3.61e-10
GO:2001233	regulation of apoptotic signaling pathway	6.92e-10	0.0159
GO:0009968	negative regulation of signal transduction	9.36e-10
GO:0031329	regulation of cellular catabolic process	1.07e-09
GO:1901214	regulation of neuron death	1.85e-09
GO:0051099	positive regulation of binding	1.94e-09
GO:0034599	cellular response to oxidative stress	4.16e-09	0.000937
GO:0043536	positive regulation of blood vessel endothelial cell migration	4.29e-09
GO:0032092	positive regulation of protein binding	5.6e-09
GO:0010648	negative regulation of cell communication	5.9e-09
GO:0032386	regulation of intracellular transport	5.92e-09	0.00388
GO:0050679	positive regulation of epithelial cell proliferation	6.17e-09
GO:0023057	negative regulation of signaling	6.81e-09
GO:0070372	regulation of ERK1 and ERK2 cascade	6.85e-09	0.00411
GO:0051960	regulation of nervous system development	8e-09
GO:0060284	regulation of cell development	8.2e-09
GO:0032101	regulation of response to external stimulus	8.9e-09	2.35e-05
GO:0050678	regulation of epithelial cell proliferation	9.52e-09
GO:0043434	response to peptide hormone	9.58e-09	0.00526
GO:0080135	regulation of cellular response to stress	1.01e-08	0.00188
GO:0010038	response to metal ion	1.03e-08
GO:0009725	response to hormone	1.59e-08
GO:0006979	response to oxidative stress	2.42e-08	0.00253
GO:0040008	regulation of growth	2.6e-08
GO:0007275	multicellular organism development	2.66e-08
GO:0010720	positive regulation of cell development	2.76e-08
GO:0032501	multicellular organismal process	2.9e-08
GO:0051091	positive regulation of DNA-binding transcription factor activity	4.63e-08
GO:0050769	positive regulation of neurogenesis	4.68e-08
GO:0051962	positive regulation of nervous system development	4.74e-08
GO:0031331	positive regulation of cellular catabolic process	4.76e-08
GO:0050767	regulation of neurogenesis	5.67e-08
GO:0010506	regulation of autophagy	5.72e-08
GO:0065007	biological regulation	8.15e-08	0.000187
GO:0010976	positive regulation of neuron projection development	1.37e-07
GO:0042592	homeostatic process	1.44e-07
GO:0008219	cell death	1.43e-07
GO:0048534	hematopoietic or lymphoid organ development	1.64e-07
GO:0045834	positive regulation of lipid metabolic process	1.87e-07
GO:0006915	apoptotic process	2.01e-07
GO:0032869	cellular response to insulin stimulus	2.79e-07
GO:0120035	regulation of plasma membrane bounded cell projection organization	2.97e-07
GO:1904951	positive regulation of establishment of protein localization	3.05e-07	0.00644
GO:0035690	cellular response to drug	3.04e-07	0.016
GO:0009896	positive regulation of catabolic process	3.34e-07
GO:0014070	response to organic cyclic compound	3.71e-07
GO:0051248	negative regulation of protein metabolic process	3.77e-07	0.000335
GO:0031344	regulation of cell projection organization	3.9e-07
GO:0090257	regulation of muscle system process	3.97e-07
GO:0019216	regulation of lipid metabolic process	4.12e-07
GO:0032103	positive regulation of response to external stimulus	4.11e-07
GO:0032496	response to lipopolysaccharide	5.03e-07
GO:1905475	regulation of protein localization to membrane	5.2e-07
GO:0000187	activation of MAPK activity	5.35e-07
GO:0012501	programmed cell death	5.67e-07
GO:0010975	regulation of neuron projection development	6.16e-07
GO:0044057	regulation of system process	6.93e-07
GO:0042493	response to drug	8.07e-07
GO:2001234	negative regulation of apoptotic signaling pathway	8.17e-07
GO:0051092	positive regulation of NF-kappaB transcription factor activity	8.37e-07
GO:0030162	regulation of proteolysis	8.54e-07	1.4e-08
GO:0070374	positive regulation of ERK1 and ERK2 cascade	8.77e-07
GO:2000377	regulation of reactive oxygen species metabolic process	1e-06
GO:0071241	cellular response to inorganic substance	1.29e-06
GO:1905477	positive regulation of protein localization to membrane	1.4e-06
GO:0032868	response to insulin	1.52e-06
GO:0048729	tissue morphogenesis	1.52e-06
GO:0006954	inflammatory response	1.62e-06
GO:0032269	negative regulation of cellular protein metabolic process	2e-06	0.000585
GO:1904526	regulation of microtubule binding	2.27e-06
GO:0050804	modulation of chemical synaptic transmission	2.27e-06
GO:0051179	localization	2.41e-06
GO:0010827	regulation of glucose transmembrane transport	2.52e-06
GO:0043523	regulation of neuron apoptotic process	2.52e-06
GO:0045666	positive regulation of neuron differentiation	2.52e-06
GO:0099177	regulation of trans-synaptic signaling	2.52e-06
GO:0002237	response to molecule of bacterial origin	2.57e-06
GO:0001558	regulation of cell growth	2.83e-06
GO:1902532	negative regulation of intracellular signal transduction	2.92e-06
GO:0002009	morphogenesis of an epithelium	3.2e-06
GO:0045927	positive regulation of growth	3.68e-06
GO:0032388	positive regulation of intracellular transport	3.78e-06	0.0168
GO:0045931	positive regulation of mitotic cell cycle	3.97e-06
GO:0031400	negative regulation of protein modification process	5.06e-06	0.0157
GO:0032881	regulation of polysaccharide metabolic process	5.51e-06
GO:0106027	neuron projection organization	5.5e-06
GO:0034762	regulation of transmembrane transport	5.73e-06
GO:0032885	regulation of polysaccharide biosynthetic process	6.02e-06
GO:0010563	negative regulation of phosphorus metabolic process	6.87e-06
GO:0070201	regulation of establishment of protein localization	7.07e-06
GO:1901216	positive regulation of neuron death	8.53e-06
GO:0009636	response to toxic substance	9.24e-06
GO:0071496	cellular response to external stimulus	9.5e-06
GO:0035728	response to hepatocyte growth factor	1.03e-05	0.0177
GO:0070507	regulation of microtubule cytoskeleton organization	1.03e-05
GO:1903708	positive regulation of hemopoiesis	1.1e-05
GO:0042176	regulation of protein catabolic process	1.24e-05
GO:0051222	positive regulation of protein transport	1.24e-05	0.00262
GO:0045936	negative regulation of phosphate metabolic process	1.26e-05
GO:0051093	negative regulation of developmental process	1.28e-05
GO:0045862	positive regulation of proteolysis	1.33e-05	0.00218
GO:0043122	regulation of I-kappaB kinase/NF-kappaB signaling	1.36e-05
GO:0050727	regulation of inflammatory response	1.38e-05	0.000247
GO:2000379	positive regulation of reactive oxygen species metabolic process	1.43e-05
GO:0051241	negative regulation of multicellular organismal process	1.45e-05	0.0134
GO:0032886	regulation of microtubule-based process	1.49e-05
GO:0045664	regulation of neuron differentiation	1.54e-05
GO:1903727	positive regulation of phospholipid metabolic process	1.62e-05
GO:0033129	positive regulation of histone phosphorylation	1.8e-05
GO:0046686	response to cadmium ion	1.88e-05	0.0185
GO:0002220	innate immune response activating cell surface receptor signaling pathway	1.93e-05	1.57e-11
GO:0051348	negative regulation of transferase activity	1.97e-05
GO:0043550	regulation of lipid kinase activity	2.01e-05
GO:0034248	regulation of cellular amide metabolic process	2.17e-05
GO:0046903	secretion	2.22e-05
GO:0051336	regulation of hydrolase activity	2.26e-05	0.00217
GO:0071248	cellular response to metal ion	2.38e-05
GO:0001933	negative regulation of protein phosphorylation	2.39e-05
GO:0044092	negative regulation of molecular function	2.43e-05	0.00926
GO:1904528	positive regulation of microtubule binding	2.48e-05
GO:0001756	somitogenesis	2.61e-05
GO:0071276	cellular response to cadmium ion	2.81e-05	0.0113
GO:0070302	regulation of stress-activated protein kinase signaling cascade	3e-05
GO:0031110	regulation of microtubule polymerization or depolymerization	3.01e-05
GO:0031113	regulation of microtubule polymerization	3.42e-05
GO:0051924	regulation of calcium ion transport	3.7e-05
GO:0035239	tube morphogenesis	3.88e-05
GO:1900034	regulation of cellular response to heat	4.06e-05	2.99e-10
GO:0043502	regulation of muscle adaptation	4.05e-05
GO:0070482	response to oxygen levels	4.07e-05
GO:0046324	regulation of glucose import	4.2e-05
GO:0000186	activation of MAPKK activity	4.2e-05
GO:1902107	positive regulation of leukocyte differentiation	4.5e-05
GO:0048638	regulation of developmental growth	4.55e-05
GO:0070873	regulation of glycogen metabolic process	4.58e-05
GO:0010962	regulation of glucan biosynthetic process	4.67e-05
GO:0005979	regulation of glycogen biosynthetic process	4.66e-05
GO:2001236	regulation of extrinsic apoptotic signaling pathway	4.88e-05
GO:0071453	cellular response to oxygen levels	5.27e-05
GO:0002221	pattern recognition receptor signaling pathway	5.26e-05
GO:0032940	secretion by cell	5.29e-05	0.0153
GO:0010517	regulation of phospholipase activity	5.58e-05
GO:0007346	regulation of mitotic cell cycle	5.58e-05
GO:0032872	regulation of stress-activated MAPK cascade	5.6e-05
GO:1902893	regulation of pri-miRNA transcription by RNA polymerase II	5.6e-05
GO:0010942	positive regulation of cell death	5.71e-05
GO:0038128	ERBB2 signaling pathway	6.14e-05
GO:0035282	segmentation	6.12e-05
GO:0001666	response to hypoxia	6.22e-05
GO:0031175	neuron projection development	6.29e-05
GO:0043068	positive regulation of programmed cell death	6.28e-05
GO:0042542	response to hydrogen peroxide	6.64e-05
GO:0006996	organelle organization	6.64e-05
GO:2001237	negative regulation of extrinsic apoptotic signaling pathway	6.68e-05
GO:0036293	response to decreased oxygen levels	6.83e-05
GO:0033127	regulation of histone phosphorylation	7.01e-05
GO:0034764	positive regulation of transmembrane transport	7.03e-05
GO:1902883	negative regulation of response to oxidative stress	7.13e-05
GO:1900408	negative regulation of cellular response to oxidative stress	7.11e-05
GO:1903202	negative regulation of oxidative stress-induced cell death	7.1e-05
GO:0042326	negative regulation of phosphorylation	7.19e-05
GO:0001944	vasculature development	7.66e-05
GO:0048771	tissue remodeling	7.97e-05
GO:0051100	negative regulation of binding	8.4e-05
GO:0009612	response to mechanical stimulus	8.53e-05
GO:1903747	regulation of establishment of protein localization to mitochondrion	8.97e-05
GO:0033157	regulation of intracellular protein transport	9.05e-05	0.00635
GO:1903201	regulation of oxidative stress-induced cell death	9.82e-05
GO:0019722	calcium-mediated signaling	0.000105
GO:0001101	response to acid chemical	0.000114
GO:0010508	positive regulation of autophagy	0.000116
GO:0008630	intrinsic apoptotic signaling pathway in response to DNA damage	0.000117
GO:0046822	regulation of nucleocytoplasmic transport	0.000122	0.000349
GO:0050801	ion homeostasis	0.000123
GO:0043299	leukocyte degranulation	0.000127	0.0186
GO:1903649	regulation of cytoplasmic transport	0.000129
GO:1905562	regulation of vascular endothelial cell proliferation	0.000129
GO:1901215	negative regulation of neuron death	0.000131	0.00586
GO:0043065	positive regulation of apoptotic process	0.000133
GO:2000573	positive regulation of DNA biosynthetic process	0.000139	0.00116
GO:0009314	response to radiation	0.00014
GO:0045639	positive regulation of myeloid cell differentiation	0.000145
GO:2000060	positive regulation of ubiquitin-dependent protein catabolic process	0.000145
GO:2000278	regulation of DNA biosynthetic process	0.000145	0.00395
GO:0090316	positive regulation of intracellular protein transport	0.000145	0.00128
GO:0045055	regulated exocytosis	0.000146	0.00113
GO:1903034	regulation of response to wounding	0.000149
GO:2001039	negative regulation of cellular response to drug	0.000155
GO:2001028	positive regulation of endothelial cell chemotaxis	0.000154
GO:1901032	negative regulation of response to reactive oxygen species	0.000154
GO:1903206	negative regulation of hydrogen peroxide-induced cell death	0.000154
GO:0002275	myeloid cell activation involved in immune response	0.000157	0.0068
GO:0048878	chemical homeostasis	0.000161
GO:0048008	platelet-derived growth factor receptor signaling pathway	0.000162
GO:0062013	positive regulation of small molecule metabolic process	0.00017
GO:0043269	regulation of ion transport	0.000179
GO:0046321	positive regulation of fatty acid oxidation	0.000179
GO:0051223	regulation of protein transport	0.000184
GO:0051234	establishment of localization	0.000185
GO:0031647	regulation of protein stability	0.000191
GO:0038033	positive regulation of endothelial cell chemotaxis by VEGF-activated vascular endothelial growth factor receptor signaling pathway	0.000212
GO:0034097	response to cytokine	0.000214	0.000619
GO:0048511	rhythmic process	0.000215
GO:0022604	regulation of cell morphogenesis	0.000215
GO:0048812	neuron projection morphogenesis	0.00022
GO:1903670	regulation of sprouting angiogenesis	0.000237	0.00947
GO:0032743	positive regulation of interleukin-2 production	0.000238
GO:0046326	positive regulation of glucose import	0.000237
GO:0007507	heart development	0.000242
GO:0006887	exocytosis	0.000244	0.00217
GO:0032680	regulation of tumor necrosis factor production	0.000247
GO:0033135	regulation of peptidyl-serine phosphorylation	0.000247
GO:0002224	toll-like receptor signaling pathway	0.00025
GO:0099173	postsynapse organization	0.00026
GO:0033138	positive regulation of peptidyl-serine phosphorylation	0.000284
GO:0009411	response to UV	0.000292
GO:0097237	cellular response to toxic substance	0.000299
GO:0006796	phosphate-containing compound metabolic process	6.61e-38	0.00895
GO:0018193	peptidyl-amino acid modification	9.79e-38	0.000618
GO:0006793	phosphorus metabolic process	1.03e-37	0.00952
GO:0006464	cellular protein modification process	4.32e-31
GO:0036211	protein modification process	4.1e-31
GO:0043412	macromolecule modification	1.07e-29
GO:0019538	protein metabolic process	2.47e-29	2.63e-07
GO:0018209	peptidyl-serine modification	9.02e-25	0.0107
GO:0010033	response to organic substance	2.01e-24	7.62e-06
GO:0042221	response to chemical	3.57e-24	9.15e-07
GO:0018105	peptidyl-serine phosphorylation	4.26e-24	0.00534
GO:1901564	organonitrogen compound metabolic process	2.09e-23	0.000148
GO:0032879	regulation of localization	6.77e-20	0.00226
GO:1901700	response to oxygen-containing compound	9.02e-20	0.00609
GO:0023051	regulation of signaling	2.49e-19	0.000326
GO:0010646	regulation of cell communication	2.9e-19	0.000185
GO:0009966	regulation of signal transduction	3.25e-19	7.87e-06
GO:0035729	cellular response to hepatocyte growth factor stimulus	0.000304
GO:0019725	cellular homeostasis	0.000304
GO:0042770	signal transduction in response to DNA damage	0.000309
GO:0009888	tissue development	0.000318
GO:2001024	negative regulation of response to drug	0.000335
GO:0090049	regulation of cell migration involved in sprouting angiogenesis	0.000339
GO:1903205	regulation of hydrogen peroxide-induced cell death	0.000349
GO:0009895	negative regulation of catabolic process	0.00035
GO:0050994	regulation of lipid catabolic process	0.000352
GO:0043123	positive regulation of I-kappaB kinase/NF-kappaB signaling	0.000352
GO:0051345	positive regulation of hydrolase activity	0.000358	0.00245
GO:1900407	regulation of cellular response to oxidative stress	0.000366
GO:0000902	cell morphogenesis	0.00038
GO:1903555	regulation of tumor necrosis factor superfamily cytokine production	0.00038
GO:0061097	regulation of protein tyrosine kinase activity	0.00038
GO:0097190	apoptotic signaling pathway	0.000388
GO:0036230	granulocyte activation	0.000388	0.00497
GO:0009416	response to light stimulus	0.000402
GO:0035404	histone-serine phosphorylation	0.000406
GO:0120039	plasma membrane bounded cell projection morphogenesis	0.000408
GO:0097061	dendritic spine organization	0.000426
GO:0046627	negative regulation of insulin receptor signaling pathway	0.000425
GO:0010518	positive regulation of phospholipase activity	0.000425
GO:1903749	positive regulation of establishment of protein localization to mitochondrion	0.000427
GO:0038089	positive regulation of cell migration by vascular endothelial growth factor signaling pathway	0.000427
GO:0016579	protein deubiquitination	0.000453
GO:0030307	positive regulation of cell growth	0.000453
GO:0010611	regulation of cardiac muscle hypertrophy	0.000461
GO:1901030	positive regulation of mitochondrial outer membrane permeabilization involved in apoptotic signaling pathway	0.000469
GO:1905953	negative regulation of lipid localization	0.000478
GO:0050920	regulation of chemotaxis	0.000499
GO:0031668	cellular response to extracellular stimulus	0.000498
GO:0048858	cell projection morphogenesis	0.000515
GO:0033673	negative regulation of kinase activity	0.000522
GO:0016192	vesicle-mediated transport	0.000534	3.32e-05
GO:0070875	positive regulation of glycogen metabolic process	0.00055
GO:1905564	positive regulation of vascular endothelial cell proliferation	0.000549
GO:0060967	negative regulation of gene silencing by RNA	0.000548
GO:0060965	negative regulation of gene silencing by miRNA	0.000547
GO:0060149	negative regulation of posttranscriptional gene silencing	0.000546
GO:1902882	regulation of response to oxidative stress	0.000548
GO:0032760	positive regulation of tumor necrosis factor production	0.00055
GO:0036294	cellular response to decreased oxygen levels	0.00057
GO:0042119	neutrophil activation	0.000581	0.00462
GO:0070849	response to epidermal growth factor	0.000603
GO:1900077	negative regulation of cellular response to insulin stimulus	0.000606
GO:2000352	negative regulation of endothelial cell apoptotic process	0.000605
GO:0071456	cellular response to hypoxia	0.000606
GO:0061098	positive regulation of protein tyrosine kinase activity	0.000609
GO:0032368	regulation of lipid transport	0.000636
GO:0010906	regulation of glucose metabolic process	0.000635
GO:0061041	regulation of wound healing	0.000642
GO:0031663	lipopolysaccharide-mediated signaling pathway	0.000641
GO:0090087	regulation of peptide transport	0.000649
GO:0051341	regulation of oxidoreductase activity	0.000657
GO:0051129	negative regulation of cellular component organization	0.000663
GO:0003006	developmental process involved in reproduction	0.000665
GO:0072507	divalent inorganic cation homeostasis	0.000671
GO:0006469	negative regulation of protein kinase activity	0.000714
GO:0010821	regulation of mitochondrion organization	0.00073
GO:0071229	cellular response to acid chemical	0.000742
GO:0014743	regulation of muscle hypertrophy	0.000778
GO:0043467	regulation of generation of precursor metabolites and energy	0.000779
GO:0032091	negative regulation of protein binding	0.000786
GO:1903557	positive regulation of tumor necrosis factor superfamily cytokine production	0.000784
GO:0048012	hepatocyte growth factor receptor signaling pathway	0.000805
GO:0032436	positive regulation of proteasomal ubiquitin-dependent protein catabolic process	0.000812
GO:0032677	regulation of interleukin-8 production	0.000811
GO:0060193	positive regulation of lipase activity	0.000809
GO:0030099	myeloid cell differentiation	0.000829
GO:2001038	regulation of cellular response to drug	0.000878
GO:0060191	regulation of lipase activity	0.000888
GO:0062012	regulation of small molecule metabolic process	0.000894
GO:0043086	negative regulation of catalytic activity	0.00092
GO:0032000	positive regulation of fatty acid beta-oxidation	0.000944
GO:0070301	cellular response to hydrogen peroxide	0.000945
GO:0043524	negative regulation of neuron apoptotic process	0.000963
GO:1903426	regulation of reactive oxygen species biosynthetic process	0.00098	0.0212
GO:0050673	epithelial cell proliferation	0.000984
GO:0030003	cellular cation homeostasis	0.000987
GO:0030111	regulation of Wnt signaling pathway	0.00099
GO:0006937	regulation of muscle contraction	0.00101
GO:0002283	neutrophil activation involved in immune response	0.00101	0.0123
GO:0046328	regulation of JNK cascade	0.00103
GO:0006873	cellular ion homeostasis	0.00104
GO:0035265	organ growth	0.00109
GO:0042060	wound healing	0.00116
GO:0060359	response to ammonium ion	0.00116
GO:0010769	regulation of cell morphogenesis involved in differentiation	0.00117
GO:0051972	regulation of telomerase activity	0.00117	0.00892
GO:1901028	regulation of mitochondrial outer membrane permeabilization involved in apoptotic signaling pathway	0.00117
GO:1903672	positive regulation of sprouting angiogenesis	0.00117
GO:0048015	phosphatidylinositol-mediated signaling	0.00117
GO:0098771	inorganic ion homeostasis	0.00117
GO:2000058	regulation of ubiquitin-dependent protein catabolic process	0.00118
GO:0002366	leukocyte activation involved in immune response	0.00128	0.00421
GO:0007409	axonogenesis	0.00132
GO:0045732	positive regulation of protein catabolic process	0.00133
GO:1903959	regulation of anion transmembrane transport	0.00134
GO:1903798	regulation of production of miRNAs involved in gene silencing by miRNA	0.00134
GO:0070920	regulation of production of small RNA involved in gene silencing by RNA	0.00134
GO:0070646	protein modification by small protein removal	0.00134
GO:0046677	response to antibiotic	0.00135
GO:0010469	regulation of signaling receptor activity	0.00135
GO:0007154	cell communication	0.00135
GO:1901796	regulation of signal transduction by p53 class mediator	0.00136
GO:0048167	regulation of synaptic plasticity	0.00136
GO:0050818	regulation of coagulation	0.00137
GO:0046902	regulation of mitochondrial membrane permeability	0.00137
GO:1904036	negative regulation of epithelial cell apoptotic process	0.00142
GO:0030010	establishment of cell polarity	0.00143
GO:1904375	regulation of protein localization to cell periphery	0.00143
GO:0007005	mitochondrion organization	0.00142
GO:2000641	regulation of early endosome to late endosome transport	0.00147
GO:0045725	positive regulation of glycogen biosynthetic process	0.00147
GO:0050995	negative regulation of lipid catabolic process	0.0015
GO:2001235	positive regulation of apoptotic signaling pathway	0.00152
GO:1900739	regulation of protein insertion into mitochondrial membrane involved in apoptotic signaling pathway	0.00153
GO:1900740	positive regulation of protein insertion into mitochondrial membrane involved in apoptotic signaling pathway	0.00153
GO:0002263	cell activation involved in immune response	0.00154	0.0051
GO:0031532	actin cytoskeleton reorganization	0.00158
GO:0006810	transport	0.00159
GO:0055082	cellular chemical homeostasis	0.0016
GO:0043987	histone H3-S10 phosphorylation	0.00165
GO:0038027	apolipoprotein A-I-mediated signaling pathway	0.00164
GO:0097350	neutrophil clearance	0.00164
GO:1903052	positive regulation of proteolysis involved in cellular protein catabolic process	0.00165
GO:0055074	calcium ion homeostasis	0.00166
GO:0090068	positive regulation of cell cycle process	0.00168
GO:0032990	cell part morphogenesis	0.00169
GO:0006109	regulation of carbohydrate metabolic process	0.00169
GO:2001023	regulation of response to drug	0.00171
GO:0048639	positive regulation of developmental growth	0.00171
GO:0048017	inositol lipid-mediated signaling	0.00172
GO:0043312	neutrophil degranulation	0.00175	0.023
GO:2000351	regulation of endothelial cell apoptotic process	0.00179
GO:0010822	positive regulation of mitochondrion organization	0.00192
GO:0071214	cellular response to abiotic stimulus	0.00195
GO:0104004	cellular response to environmental stimulus	0.00195
GO:0071675	regulation of mononuclear cell migration	0.00199
GO:0090311	regulation of protein deacetylation	0.00199
GO:0043255	regulation of carbohydrate biosynthetic process	0.00199
GO:0055080	cation homeostasis	0.002
GO:0009991	response to extracellular stimulus	0.00204
GO:0032663	regulation of interleukin-2 production	0.00207
GO:1903362	regulation of cellular protein catabolic process	0.00207
GO:0006874	cellular calcium ion homeostasis	0.00208
GO:1902042	negative regulation of extrinsic apoptotic signaling pathway via death domain receptors	0.00211
GO:0071639	positive regulation of monocyte chemotactic protein-1 production	0.00214
GO:0150065	regulation of deacetylase activity	0.00214
GO:0031115	negative regulation of microtubule polymerization	0.00213
GO:0031998	regulation of fatty acid beta-oxidation	0.00213
GO:0050770	regulation of axonogenesis	0.00215
GO:2000116	regulation of cysteine-type endopeptidase activity	0.00218	0.0195
GO:0072503	cellular divalent inorganic cation homeostasis	0.00221
GO:0032768	regulation of monooxygenase activity	0.00227
GO:0046320	regulation of fatty acid oxidation	0.00231
GO:0008283	cell proliferation	0.00231
GO:0030193	regulation of blood coagulation	0.00235
GO:0046620	regulation of organ growth	0.00235
GO:0071156	regulation of cell cycle arrest	0.00241
GO:0043525	positive regulation of neuron apoptotic process	0.00244
GO:0061138	morphogenesis of a branching epithelium	0.00245
GO:0001763	morphogenesis of a branching structure	0.00247
GO:0050821	protein stabilization	0.00247
GO:0060252	positive regulation of glial cell proliferation	0.00247
GO:2000106	regulation of leukocyte apoptotic process	0.00251
GO:0072422	signal transduction involved in DNA damage checkpoint	0.00251
GO:0072401	signal transduction involved in DNA integrity checkpoint	0.0025
GO:0006875	cellular metal ion homeostasis	0.00251
GO:1901800	positive regulation of proteasomal protein catabolic process	0.00258
GO:1904385	cellular response to angiotensin	0.00258
GO:0035405	histone-threonine phosphorylation	0.00258
GO:0044331	cell-cell adhesion mediated by cadherin	0.00257
GO:0090045	positive regulation of deacetylase activity	0.00257
GO:0008285	negative regulation of cell proliferation	0.00265
GO:0060828	regulation of canonical Wnt signaling pathway	0.00268
GO:1903364	positive regulation of cellular protein catabolic process	0.00272
GO:0071345	cellular response to cytokine stimulus	0.00272	0.0016
GO:0050890	cognition	0.00274
GO:0071402	cellular response to lipoprotein particle stimulus	0.00273
GO:0048536	spleen development	0.00273
GO:1900046	regulation of hemostasis	0.00274
GO:0052547	regulation of peptidase activity	0.00277	0.00137
GO:1903050	regulation of proteolysis involved in cellular protein catabolic process	0.0028
GO:0034405	response to fluid shear stress	0.00285
GO:0010665	regulation of cardiac muscle cell apoptotic process	0.00285
GO:1904707	positive regulation of vascular smooth muscle cell proliferation	0.00285
GO:1901031	regulation of response to reactive oxygen species	0.00284
GO:0010522	regulation of calcium ion transport into cytosol	0.00287
GO:0010001	glial cell differentiation	0.00297
GO:0043388	positive regulation of DNA binding	0.00297
GO:0072395	signal transduction involved in cell cycle checkpoint	0.00297
GO:0052548	regulation of endopeptidase activity	0.00298	0.00137
GO:0060759	regulation of response to cytokine stimulus	0.00302	0.00178
GO:1905952	regulation of lipid localization	0.00307
GO:0009267	cellular response to starvation	0.00306
GO:0032675	regulation of interleukin-6 production	0.00309
GO:2000045	regulation of G1/S transition of mitotic cell cycle	0.00309
GO:0009410	response to xenobiotic stimulus	0.00308
GO:0071364	cellular response to epidermal growth factor stimulus	0.0032
GO:0001818	negative regulation of cytokine production	0.00332	0.00086
GO:2001026	regulation of endothelial cell chemotaxis	0.00341
GO:0038111	interleukin-7-mediated signaling pathway	0.00341
GO:0009611	response to wounding	0.00344
GO:0007611	learning or memory	0.00348
GO:2001242	regulation of intrinsic apoptotic signaling pathway	0.00349
GO:0071466	cellular response to xenobiotic stimulus	0.0035
GO:0032731	positive regulation of interleukin-1 beta production	0.00349
GO:1903078	positive regulation of protein localization to plasma membrane	0.00349
GO:0043491	protein kinase B signaling	0.00356
GO:0042307	positive regulation of protein import into nucleus	0.00356	0.0003
GO:1904377	positive regulation of protein localization to cell periphery	0.00362
GO:0120036	plasma membrane bounded cell projection organization	0.0037
GO:0044070	regulation of anion transport	0.00374
GO:1904019	epithelial cell apoptotic process	0.0038
GO:0030511	positive regulation of transforming growth factor beta receptor signaling pathway	0.00379
GO:0070371	ERK1 and ERK2 cascade	0.00379
GO:1903846	positive regulation of cellular response to transforming growth factor beta stimulus	0.00378
GO:0016358	dendrite development	0.00378
GO:0060969	negative regulation of gene silencing	0.00378
GO:0042752	regulation of circadian rhythm	0.00379
GO:1902806	regulation of cell cycle G1/S phase transition	0.00383
GO:0010745	negative regulation of macrophage derived foam cell differentiation	0.00386
GO:0043276	anoikis	0.00385
GO:0007077	mitotic nuclear envelope disassembly	0.00385
GO:0060996	dendritic spine development	0.00384
GO:0016202	regulation of striated muscle tissue development	0.00385
GO:0048732	gland development	0.00394
GO:0051881	regulation of mitochondrial membrane potential	0.00401
GO:1990090	cellular response to nerve growth factor stimulus	0.00401
GO:0050807	regulation of synapse organization	0.00403
GO:0055065	metal ion homeostasis	0.00404
GO:0007204	positive regulation of cytosolic calcium ion concentration	0.00418
GO:1900274	regulation of phospholipase C activity	0.00427
GO:1904705	regulation of vascular smooth muscle cell proliferation	0.00426
GO:0048754	branching morphogenesis of an epithelial tube	0.0043
GO:0032642	regulation of chemokine production	0.00429
GO:1901184	regulation of ERBB signaling pathway	0.00428
GO:0030278	regulation of ossification	0.00428
GO:0071242	cellular response to ammonium ion	0.00452
GO:0031669	cellular response to nutrient levels	0.00455
GO:0048872	homeostasis of number of cells	0.00456
GO:1904035	regulation of epithelial cell apoptotic process	0.00461
GO:0001959	regulation of cytokine-mediated signaling pathway	0.00487	0.000698
GO:2000810	regulation of bicellular tight junction assembly	0.00486
GO:0030855	epithelial cell differentiation	0.00487
GO:0010662	regulation of striated muscle cell apoptotic process	0.00496
GO:0035094	response to nicotine	0.00495
GO:1901861	regulation of muscle tissue development	0.00495
GO:0048634	regulation of muscle organ development	0.00495
GO:0051480	regulation of cytosolic calcium ion concentration	0.00496
GO:1990089	response to nerve growth factor	0.00499
GO:2000378	negative regulation of reactive oxygen species metabolic process	0.00498
GO:0050918	positive chemotaxis	0.00498
GO:0032007	negative regulation of TOR signaling	0.00511
GO:0045746	negative regulation of Notch signaling pathway	0.00511
GO:0031111	negative regulation of microtubule polymerization or depolymerization	0.0051
GO:0046621	negative regulation of organ growth	0.0051
GO:1902041	regulation of extrinsic apoptotic signaling pathway via death domain receptors	0.0052
GO:0055021	regulation of cardiac muscle tissue growth	0.0052
GO:0042306	regulation of protein import into nucleus	0.00519	0.0029
GO:0030656	regulation of vitamin metabolic process	0.00552
GO:1901725	regulation of histone deacetylase activity	0.00551
GO:0007084	mitotic nuclear envelope reassembly	0.00551
GO:0035635	entry of bacterium into host cell	0.0055
GO:0060556	regulation of vitamin D biosynthetic process	0.0055
GO:1904591	positive regulation of protein import	0.00574	0.000301
GO:0048538	thymus development	0.00573
GO:0030330	DNA damage response, signal transduction by p53 class mediator	0.00575
GO:0030097	hemopoiesis	0.00575
GO:1903725	regulation of phospholipid metabolic process	0.00574
GO:0071404	cellular response to low-density lipoprotein particle stimulus	0.00592
GO:1902993	positive regulation of amyloid precursor protein catabolic process	0.00591	0.0177
GO:0051928	positive regulation of calcium ion transport	0.00602
GO:0032652	regulation of interleukin-1 production	0.00601
GO:0034330	cell junction organization	0.00603
GO:0120041	positive regulation of macrophage proliferation	0.00602
GO:0070874	negative regulation of glycogen metabolic process	0.00602
GO:1901727	positive regulation of histone deacetylase activity	0.00601
GO:0090559	regulation of membrane permeability	0.00602
GO:0033628	regulation of cell adhesion mediated by integrin	0.00614
GO:0050764	regulation of phagocytosis	0.00622	0.000511
GO:0032355	response to estradiol	0.00625
GO:1902400	intracellular signal transduction involved in G1 DNA damage checkpoint	0.0063
GO:1902403	signal transduction involved in mitotic DNA integrity checkpoint	0.00629
GO:1902402	signal transduction involved in mitotic DNA damage checkpoint	0.00628
GO:0072431	signal transduction involved in mitotic G1 DNA damage checkpoint	0.00628
GO:0072413	signal transduction involved in mitotic cell cycle checkpoint	0.00627
GO:0010952	positive regulation of peptidase activity	0.00627
GO:0010829	negative regulation of glucose transmembrane transport	0.00644
GO:0010882	regulation of cardiac muscle contraction by calcium ion signaling	0.00643
GO:0003159	morphogenesis of an endothelium	0.00642
GO:0061154	endothelial tube morphogenesis	0.00641
GO:0048145	regulation of fibroblast proliferation	0.00666
GO:0055024	regulation of cardiac muscle tissue development	0.00665
GO:1904886	beta-catenin destruction complex disassembly	0.00671
GO:0038179	neurotrophin signaling pathway	0.00675
GO:0019217	regulation of fatty acid metabolic process	0.0071
GO:2001239	regulation of extrinsic apoptotic signaling pathway in absence of ligand	0.00715
GO:0070527	platelet aggregation	0.00714	0.000704
GO:0007259	JAK-STAT cascade	0.00713	0.000701
GO:0002920	regulation of humoral immune response	0.00745	1.93e-09
GO:0045428	regulation of nitric oxide biosynthetic process	0.00756	0.00808
GO:0010676	positive regulation of cellular carbohydrate metabolic process	0.00762
GO:0010959	regulation of metal ion transport	0.00766
GO:0071901	negative regulation of protein serine/threonine kinase activity	0.00779
GO:0070542	response to fatty acid	0.00782
GO:0071236	cellular response to antibiotic	0.00794
GO:0010639	negative regulation of organelle organization	0.00809
GO:0010543	regulation of platelet activation	0.00817
GO:0006998	nuclear envelope organization	0.00816
GO:0032651	regulation of interleukin-1 beta production	0.00835
GO:0010950	positive regulation of endopeptidase activity	0.00838
GO:0034329	cell junction assembly	0.00849
GO:0098609	cell-cell adhesion	0.0086
GO:0003008	system process	0.0086
GO:0046628	positive regulation of insulin receptor signaling pathway	0.00866
GO:0040007	growth	0.00888
GO:0070228	regulation of lymphocyte apoptotic process	0.00895
GO:2000273	positive regulation of signaling receptor activity	0.00894
GO:0097696	STAT cascade	0.00893	0.00091
GO:0045923	positive regulation of fatty acid metabolic process	0.00897
GO:0031058	positive regulation of histone modification	0.0091
GO:0048608	reproductive structure development	0.00911
GO:1904589	regulation of protein import	0.00915	0.00364
GO:0032732	positive regulation of interleukin-1 production	0.00914
GO:0010863	positive regulation of phospholipase C activity	0.0092
GO:0048146	positive regulation of fibroblast proliferation	0.00919
GO:0006940	regulation of smooth muscle contraction	0.00918
GO:0010614	negative regulation of cardiac muscle hypertrophy	0.00925
GO:0055094	response to lipoprotein particle	0.00924
GO:0019932	second-messenger-mediated signaling	0.00933
GO:0097193	intrinsic apoptotic signaling pathway	0.00968
GO:0010564	regulation of cell cycle process	0.00984
GO:0007163	establishment or maintenance of cell polarity	0.00992
GO:0009266	response to temperature stimulus	0.00991	0.000503
GO:0033044	regulation of chromosome organization	0.01
GO:0051900	regulation of mitochondrial depolarization	0.0103
GO:0035723	interleukin-15-mediated signaling pathway	0.0103
GO:0043471	regulation of cellular carbohydrate catabolic process	0.0103
GO:0071316	cellular response to nicotine	0.0103
GO:0061052	negative regulation of cell growth involved in cardiac muscle cell development	0.0103
GO:1903146	regulation of autophagy of mitochondrion	0.0103
GO:0044003	modification by symbiont of host morphology or physiology	0.0103
GO:0031648	protein destabilization	0.0103
GO:0031667	response to nutrient levels	0.0103
GO:0043281	regulation of cysteine-type endopeptidase activity involved in apoptotic process	0.0109
GO:0002244	hematopoietic progenitor cell differentiation	0.0109
GO:0048589	developmental growth	0.0111
GO:0042594	response to starvation	0.0111
GO:0050728	negative regulation of inflammatory response	0.0113
GO:0072331	signal transduction by p53 class mediator	0.0114
GO:0051592	response to calcium ion	0.0114
GO:0048871	multicellular organismal homeostasis	0.0114
GO:0043114	regulation of vascular permeability	0.0117
GO:0007498	mesoderm development	0.0116
GO:0009409	response to cold	0.0116
GO:0010608	posttranscriptional regulation of gene expression	0.0119
GO:0099175	regulation of postsynapse organization	0.0122
GO:0097101	blood vessel endothelial cell fate specification	0.0123
GO:0043988	histone H3-S28 phosphorylation	0.0123
GO:0030730	sequestering of triglyceride	0.0123
GO:0038086	VEGF-activated platelet-derived growth factor receptor signaling pathway	0.0122
GO:0038091	positive regulation of cell proliferation by VEGF-activated platelet derived growth factor receptor signaling pathway	0.0122
GO:1900078	positive regulation of cellular response to insulin stimulus	0.0123
GO:0048143	astrocyte activation	0.0123
GO:0010888	negative regulation of lipid storage	0.0123
GO:0048011	neurotrophin TRK receptor signaling pathway	0.0122
GO:0032930	positive regulation of superoxide anion generation	0.0122
GO:1903427	negative regulation of reactive oxygen species biosynthetic process	0.0122
GO:0032369	negative regulation of lipid transport	0.0124
GO:0045577	regulation of B cell differentiation	0.0124
GO:1901797	negative regulation of signal transduction by p53 class mediator	0.0124
GO:0022414	reproductive process	0.0126
GO:1904646	cellular response to amyloid-beta	0.0129
GO:0060420	regulation of heart growth	0.0129
GO:0071158	positive regulation of cell cycle arrest	0.0132
GO:0071260	cellular response to mechanical stimulus	0.0132
GO:0010332	response to gamma radiation	0.0134
GO:0002763	positive regulation of myeloid leukocyte differentiation	0.0133
GO:0051353	positive regulation of oxidoreductase activity	0.0133
GO:0043270	positive regulation of ion transport	0.0136
GO:0072376	protein activation cascade		3.02e-16
GO:0030449	regulation of complement activation		6.84e-10
GO:2000257	regulation of protein activation cascade		9.79e-10
GO:0070613	regulation of protein processing		7.48e-09
GO:1903317	regulation of protein maturation		1.31e-08
GO:0002673	regulation of acute inflammatory response		1.71e-06
GO:0009408	response to heat		6.34e-05
GO:0006886	intracellular protein transport		0.000117
GO:0006457	protein folding		0.000315
GO:0038061	NIK/NF-kappaB signaling		0.000357
GO:0043368	positive T cell selection		0.000806
GO:0045059	positive thymic T cell selection		0.000803
GO:0032801	receptor catabolic process		0.00112
GO:0006458	'de novo' protein folding		0.0014
GO:0098657	import into cell		0.00182
GO:0060334	regulation of interferon-gamma-mediated signaling pathway		0.00208
GO:0060330	regulation of response to interferon-gamma		0.00207
GO:0002924	negative regulation of humoral immune response mediated by circulating immunoglobulin		0.00253
GO:0090084	negative regulation of inclusion body assembly		0.00252
GO:0001867	complement activation, lectin pathway		0.00312
GO:0051085	chaperone cofactor-dependent protein refolding		0.00311
GO:0010324	membrane invagination		0.00339
GO:0034109	homotypic cell-cell adhesion		0.00338
GO:0006911	phagocytosis, engulfment		0.00365
GO:0009617	response to bacterium		0.00457
GO:0034976	response to endoplasmic reticulum stress		0.0049
GO:0006986	response to unfolded protein		0.00534
GO:0044257	cellular protein catabolic process		0.00533
GO:0051084	'de novo' posttranslational protein folding		0.00541
GO:0002923	regulation of humoral immune response mediated by circulating immunoglobulin		0.00539
GO:0002921	negative regulation of humoral immune response		0.00538
GO:0002713	negative regulation of B cell mediated immunity		0.00619
GO:0072378	blood coagulation, fibrin clot formation		0.00617
GO:0002890	negative regulation of immunoglobulin mediated immune response		0.00615
GO:1903320	regulation of protein modification by small protein conjugation or removal		0.00662
GO:0061077	chaperone-mediated protein folding		0.00683
GO:0031293	membrane protein intracellular domain proteolysis		0.00717
GO:1905323	telomerase holoenzyme complex assembly		0.00728
GO:0006606	protein import into nucleus		0.00811
GO:1990776	response to angiotensin		0.00848
GO:0034116	positive regulation of heterotypic cell-cell adhesion		0.00845
GO:0070106	interleukin-27-mediated signaling pathway		0.00843
GO:0000183	chromatin silencing at rDNA		0.00841
GO:1903428	positive regulation of reactive oxygen species biosynthetic process		0.00891
GO:0046635	positive regulation of alpha-beta T cell activation		0.00945
GO:0051973	positive regulation of telomerase activity		0.00976
GO:1900024	regulation of substrate adhesion-dependent cell spreading		0.0109
GO:0051170	import into nucleus		0.0114
GO:0045916	negative regulation of complement activation		0.0118
GO:2000258	negative regulation of protein activation cascade		0.0118
GO:0045861	negative regulation of proteolysis		0.0127
GO:0010951	negative regulation of endopeptidase activity		0.0127
GO:0045061	thymic T cell selection		0.0131
GO:0043154	negative regulation of cysteine-type endopeptidase activity involved in apoptotic process		0.0133
GO:0015031	protein transport		0.0134
GO:0032781	positive regulation of ATPase activity		0.0139
GO:0007249	I-kappaB kinase/NF-kappaB signaling		0.0146
GO:0010466	negative regulation of peptidase activity		0.0156
GO:0043462	regulation of ATPase activity		0.0156
GO:0050871	positive regulation of B cell activation		0.0163
GO:0006910	phagocytosis, recognition		0.017
GO:0002479	antigen processing and presentation of exogenous peptide antigen via MHC class I, TAP-dependent		0.0173
GO:0035966	response to topologically incorrect protein		0.0172
GO:0007596	blood coagulation		0.0181
GO:0032480	negative regulation of type I interferon production		0.0185
GO:0050864	regulation of B cell activation		0.0186
GO:0031396	regulation of protein ubiquitination		0.0191
GO:0050817	coagulation		0.0195
GO:0048268	clathrin coat assembly		0.0195
GO:0090083	regulation of inclusion body assembly		0.0194
GO:2000117	negative regulation of cysteine-type endopeptidase activity		0.0207
GO:0090175	regulation of establishment of planar polarity		0.0207
GO:1900026	positive regulation of substrate adhesion-dependent cell spreading		0.0207
GO:0033619	membrane protein proteolysis		0.0207
GO:0046634	regulation of alpha-beta T cell activation		0.0209
GO:0002501	peptide antigen assembly with MHC protein complex		0.0212
GO:0035509	negative regulation of myosin-light-chain-phosphatase activity		0.0212
GO:1905451	positive regulation of Fc-gamma receptor signaling pathway involved in phagocytosis		0.0211
GO:1903347	negative regulation of bicellular tight junction assembly		0.0211
GO:0046641	positive regulation of alpha-beta T cell proliferation		0.0211
GO:0060071	Wnt signaling pathway, planar cell polarity pathway		0.0213
GO:0002683	negative regulation of immune system process		0.0214
GO:0015833	peptide transport		0.022
GO:0007599	hemostasis		0.0223
GO:0043555	regulation of translation in response to stress		0.0239
GO:1902991	regulation of amyloid precursor protein catabolic process		0.0253
GO:0042590	antigen processing and presentation of exogenous peptide antigen via MHC class I		0.0252

## Sheet: Sheet2
Databases	Overrepresented function number
OmniPath and STRING	130
OmniPath and Reactome	104
Reactome and STRING	67
OmniPath	546
Reactome	87
STRING	258
All three	226
