# Supplementary material for: A systems genomics approach to uncover patient-specific pathogenic pathways and proteins in ulcerative colitis
Source: Nat Commun. 2022 Apr 28;13:2299. doi: 10.1038/s41467-022-29998-8 (PMC9051123; doi:10.1038/s41467-022-29998-8)
Supplement: Supplementary file 10 — Supplementary Data 6 [file 41467_2022_29998_MOESM10_ESM.xlsx]

## Sheet: Legend
Supplementary Table 7
These tables contain the biological processes of proteins affected below 170, between 170-300 and above 300 patients.

## Sheet: Below 170
GO Term	Description	P-value	FDR q-value	Enrichment	N	B	n	b	Genes
GO:0018108	peptidyl-tyrosine phosphorylation	2.44e-43	3.39e-39	18.93	7211	137	114	41	[FGFR2 - fibroblast growth factor receptor 2, TIE1 - tyrosine kinase with immunoglobulin-like and egf-like domains 1, TEK - tek tyrosine kinase, endothelial, FGFR4 - fibroblast growth factor receptor 4, FGFR3 - fibroblast growth factor receptor 3, FGFR1 - fibroblast growth factor receptor 1, ROR1 - receptor tyrosine kinase-like orphan receptor 1, FLT3 - fms-related tyrosine kinase 3, FLT1 - fms-r…
GO:0018212	peptidyl-tyrosine modification	4.82e-43	3.35e-39	18.66	7211	139	114	41	[FGFR2 - fibroblast growth factor receptor 2, TIE1 - tyrosine kinase with immunoglobulin-like and egf-like domains 1, TEK - tek tyrosine kinase, endothelial, FGFR4 - fibroblast growth factor receptor 4, FGFR3 - fibroblast growth factor receptor 3, FGFR1 - fibroblast growth factor receptor 1, ROR1 - receptor tyrosine kinase-like orphan receptor 1, FLT3 - fms-related tyrosine kinase 3, FLT1 - fms-r…
GO:0007169	transmembrane receptor protein tyrosine kinase signaling pathway	3.89e-28	1.8e-24	7.03	7211	414	114	46	[FGFR2 - fibroblast growth factor receptor 2, TEK - tek tyrosine kinase, endothelial, TIE1 - tyrosine kinase with immunoglobulin-like and egf-like domains 1, FGFR4 - fibroblast growth factor receptor 4, FGFR3 - fibroblast growth factor receptor 3, FGFR1 - fibroblast growth factor receptor 1, FLT3 - fms-related tyrosine kinase 3, FLT1 - fms-related tyrosine kinase 1, DDR2 - discoidin domain recept…
GO:0051347	positive regulation of transferase activity	7.87e-24	2.74e-20	5.28	7211	575	114	48	[FGFR2 - fibroblast growth factor receptor 2, TEK - tek tyrosine kinase, endothelial, TIE1 - tyrosine kinase with immunoglobulin-like and egf-like domains 1, FGFR4 - fibroblast growth factor receptor 4, FGFR3 - fibroblast growth factor receptor 3, FGFR1 - fibroblast growth factor receptor 1, ROR1 - receptor tyrosine kinase-like orphan receptor 1, FLT3 - fms-related tyrosine kinase 3, FLT1 - fms-r…
GO:0007275	multicellular organism development	3.37e-23	9.38e-20	6.62	7211	382	114	40	[FGFR2 - fibroblast growth factor receptor 2, TEK - tek tyrosine kinase, endothelial, TIE1 - tyrosine kinase with immunoglobulin-like and egf-like domains 1, FGFR4 - fibroblast growth factor receptor 4, FGFR3 - fibroblast growth factor receptor 3, FGFR1 - fibroblast growth factor receptor 1, ROR1 - receptor tyrosine kinase-like orphan receptor 1, FLT3 - fms-related tyrosine kinase 3, FLT1 - fms-r…
GO:0007167	enzyme linked receptor protein signaling pathway	4.47e-23	1.04e-19	5.22	7211	569	114	47	[FGFR2 - fibroblast growth factor receptor 2, TEK - tek tyrosine kinase, endothelial, TIE1 - tyrosine kinase with immunoglobulin-like and egf-like domains 1, FGFR4 - fibroblast growth factor receptor 4, FGFR3 - fibroblast growth factor receptor 3, FGFR1 - fibroblast growth factor receptor 1, FLT3 - fms-related tyrosine kinase 3, FLT1 - fms-related tyrosine kinase 1, DDR2 - discoidin domain recept…
GO:0033674	positive regulation of kinase activity	1.18e-22	2.34e-19	5.42	7211	525	114	45	[FGFR2 - fibroblast growth factor receptor 2, TEK - tek tyrosine kinase, endothelial, TIE1 - tyrosine kinase with immunoglobulin-like and egf-like domains 1, FGFR4 - fibroblast growth factor receptor 4, FGFR3 - fibroblast growth factor receptor 3, FGFR1 - fibroblast growth factor receptor 1, ROR1 - receptor tyrosine kinase-like orphan receptor 1, FLT3 - fms-related tyrosine kinase 3, FLT1 - fms-r…
GO:0018193	peptidyl-amino acid modification	4.1e-22	7.12e-19	5.26	7211	541	114	45	[FGFR2 - fibroblast growth factor receptor 2, TEK - tek tyrosine kinase, endothelial, TIE1 - tyrosine kinase with immunoglobulin-like and egf-like domains 1, FGFR4 - fibroblast growth factor receptor 4, FGFR3 - fibroblast growth factor receptor 3, FGFR1 - fibroblast growth factor receptor 1, ROR1 - receptor tyrosine kinase-like orphan receptor 1, FLT3 - fms-related tyrosine kinase 3, BRCA2 - brea…
GO:0046777	protein autophosphorylation	5.5e-21	8.5e-18	10.01	7211	177	114	28	[FGFR2 - fibroblast growth factor receptor 2, TEK - tek tyrosine kinase, endothelial, FGFR4 - fibroblast growth factor receptor 4, FGFR3 - fibroblast growth factor receptor 3, FGFR1 - fibroblast growth factor receptor 1, FLT3 - fms-related tyrosine kinase 3, AURKB - aurora kinase b, FLT1 - fms-related tyrosine kinase 1, DDR2 - discoidin domain receptor tyrosine kinase 2, FLT4 - fms-related tyrosi…
GO:0051338	regulation of transferase activity	1.73e-20	2.41e-17	4.02	7211	819	114	52	[TIE1 - tyrosine kinase with immunoglobulin-like and egf-like domains 1, CDC25A - cell division cycle 25a, DEPTOR - dep domain containing mtor-interacting protein, FLT3 - fms-related tyrosine kinase 3, FLT1 - fms-related tyrosine kinase 1, FLT4 - fms-related tyrosine kinase 4, CDC25B - cell division cycle 25b, KDR - kinase insert domain receptor (a type iii receptor tyrosine kinase), RET - ret pr…
GO:0043549	regulation of kinase activity	1.72e-19	2.17e-16	4.09	7211	757	114	49	[TIE1 - tyrosine kinase with immunoglobulin-like and egf-like domains 1, CDC25A - cell division cycle 25a, DEPTOR - dep domain containing mtor-interacting protein, FLT3 - fms-related tyrosine kinase 3, FLT1 - fms-related tyrosine kinase 1, FLT4 - fms-related tyrosine kinase 4, CDC25B - cell division cycle 25b, KDR - kinase insert domain receptor (a type iii receptor tyrosine kinase), RET - ret pr…
GO:0006468	protein phosphorylation	1.56e-18	1.81e-15	3.89	7211	797	114	49	[TIE1 - tyrosine kinase with immunoglobulin-like and egf-like domains 1, FLT3 - fms-related tyrosine kinase 3, FLT1 - fms-related tyrosine kinase 1, FLT4 - fms-related tyrosine kinase 4, CDC25B - cell division cycle 25b, KDR - kinase insert domain receptor (a type iii receptor tyrosine kinase), RET - ret proto-oncogene, AATK - apoptosis-associated tyrosine kinase, MERTK - c-mer proto-oncogene tyr…
GO:0042327	positive regulation of phosphorylation	1.09e-16	1.17e-13	3.44	7211	919	114	50	[TIE1 - tyrosine kinase with immunoglobulin-like and egf-like domains 1, FLT3 - fms-related tyrosine kinase 3, FLT1 - fms-related tyrosine kinase 1, FLT4 - fms-related tyrosine kinase 4, CDC25B - cell division cycle 25b, PGF - placental growth factor, KDR - kinase insert domain receptor (a type iii receptor tyrosine kinase), NRP1 - neuropilin 1, RET - ret proto-oncogene, MERTK - c-mer proto-oncog…
GO:0016310	phosphorylation	1.17e-16	1.16e-13	3.51	7211	883	114	49	[TIE1 - tyrosine kinase with immunoglobulin-like and egf-like domains 1, FLT3 - fms-related tyrosine kinase 3, FLT1 - fms-related tyrosine kinase 1, FLT4 - fms-related tyrosine kinase 4, CDC25B - cell division cycle 25b, KDR - kinase insert domain receptor (a type iii receptor tyrosine kinase), RET - ret proto-oncogene, AATK - apoptosis-associated tyrosine kinase, MERTK - c-mer proto-oncogene tyr…
GO:0043085	positive regulation of catalytic activity	1.31e-16	1.21e-13	3.17	7211	1079	114	54	[TIE1 - tyrosine kinase with immunoglobulin-like and egf-like domains 1, FLT3 - fms-related tyrosine kinase 3, FLT1 - fms-related tyrosine kinase 1, FLT4 - fms-related tyrosine kinase 4, CDC25B - cell division cycle 25b, KDR - kinase insert domain receptor (a type iii receptor tyrosine kinase), NRP1 - neuropilin 1, RET - ret proto-oncogene, MERTK - c-mer proto-oncogene tyrosine kinase, EPHA2 - ep…
GO:0010562	positive regulation of phosphorus metabolic process	2.33e-16	2.02e-13	3.31	7211	974	114	51	[TIE1 - tyrosine kinase with immunoglobulin-like and egf-like domains 1, FLT3 - fms-related tyrosine kinase 3, FLT1 - fms-related tyrosine kinase 1, FLT4 - fms-related tyrosine kinase 4, CDC25B - cell division cycle 25b, PGF - placental growth factor, KDR - kinase insert domain receptor (a type iii receptor tyrosine kinase), NRP1 - neuropilin 1, RET - ret proto-oncogene, MERTK - c-mer proto-oncog…
GO:0045937	positive regulation of phosphate metabolic process	2.33e-16	1.9e-13	3.31	7211	974	114	51	[TIE1 - tyrosine kinase with immunoglobulin-like and egf-like domains 1, FLT3 - fms-related tyrosine kinase 3, FLT1 - fms-related tyrosine kinase 1, FLT4 - fms-related tyrosine kinase 4, CDC25B - cell division cycle 25b, PGF - placental growth factor, KDR - kinase insert domain receptor (a type iii receptor tyrosine kinase), NRP1 - neuropilin 1, RET - ret proto-oncogene, MERTK - c-mer proto-oncog…
GO:0044093	positive regulation of molecular function	1.09e-14	8.45e-12	2.73	7211	1323	114	57	[TIE1 - tyrosine kinase with immunoglobulin-like and egf-like domains 1, FLT3 - fms-related tyrosine kinase 3, SLC9A1 - solute carrier family 9, subfamily a (nhe1, cation proton antiporter 1), member 1, FLT1 - fms-related tyrosine kinase 1, FLT4 - fms-related tyrosine kinase 4, CDC25B - cell division cycle 25b, KDR - kinase insert domain receptor (a type iii receptor tyrosine kinase), NRP1 - neur…
GO:0042325	regulation of phosphorylation	2.13e-14	1.56e-11	2.73	7211	1298	114	56	[SIRPA - signal-regulatory protein alpha, TIE1 - tyrosine kinase with immunoglobulin-like and egf-like domains 1, DEPTOR - dep domain containing mtor-interacting protein, CDC25A - cell division cycle 25a, FLT3 - fms-related tyrosine kinase 3, FLT1 - fms-related tyrosine kinase 1, FLT4 - fms-related tyrosine kinase 4, CDC25B - cell division cycle 25b, PGF - placental growth factor, KDR - kinase in…
GO:0006796	phosphate-containing compound metabolic process	2.62e-14	1.83e-11	2.76	7211	1260	114	55	[TIE1 - tyrosine kinase with immunoglobulin-like and egf-like domains 1, CDC25A - cell division cycle 25a, FLT3 - fms-related tyrosine kinase 3, FLT1 - fms-related tyrosine kinase 1, FLT4 - fms-related tyrosine kinase 4, CDC25B - cell division cycle 25b, KDR - kinase insert domain receptor (a type iii receptor tyrosine kinase), RET - ret proto-oncogene, AATK - apoptosis-associated tyrosine kinase…
GO:0006793	phosphorus metabolic process	3.12e-14	2.07e-11	2.75	7211	1265	114	55	[TIE1 - tyrosine kinase with immunoglobulin-like and egf-like domains 1, CDC25A - cell division cycle 25a, FLT3 - fms-related tyrosine kinase 3, FLT1 - fms-related tyrosine kinase 1, FLT4 - fms-related tyrosine kinase 4, CDC25B - cell division cycle 25b, KDR - kinase insert domain receptor (a type iii receptor tyrosine kinase), RET - ret proto-oncogene, AATK - apoptosis-associated tyrosine kinase…
GO:0019220	regulation of phosphate metabolic process	1.11e-12	7.03e-10	2.49	7211	1420	114	56	[SIRPA - signal-regulatory protein alpha, TIE1 - tyrosine kinase with immunoglobulin-like and egf-like domains 1, DEPTOR - dep domain containing mtor-interacting protein, CDC25A - cell division cycle 25a, FLT3 - fms-related tyrosine kinase 3, FLT1 - fms-related tyrosine kinase 1, FLT4 - fms-related tyrosine kinase 4, CDC25B - cell division cycle 25b, PGF - placental growth factor, KDR - kinase in…
GO:0051174	regulation of phosphorus metabolic process	1.11e-12	6.72e-10	2.49	7211	1420	114	56	[SIRPA - signal-regulatory protein alpha, TIE1 - tyrosine kinase with immunoglobulin-like and egf-like domains 1, CDC25A - cell division cycle 25a, DEPTOR - dep domain containing mtor-interacting protein, FLT3 - fms-related tyrosine kinase 3, FLT1 - fms-related tyrosine kinase 1, FLT4 - fms-related tyrosine kinase 4, CDC25B - cell division cycle 25b, PGF - placental growth factor, KDR - kinase in…
GO:0007166	cell surface receptor signaling pathway	2.34e-12	1.36e-09	2.26	7211	1736	114	62	[TIE1 - tyrosine kinase with immunoglobulin-like and egf-like domains 1, MITF - microphthalmia-associated transcription factor, FLT3 - fms-related tyrosine kinase 3, FLT1 - fms-related tyrosine kinase 1, HIST2H3D - histone cluster 2, h3d, FLT4 - fms-related tyrosine kinase 4, PGF - placental growth factor, KDR - kinase insert domain receptor (a type iii receptor tyrosine kinase), NRP1 - neuropili…
GO:0040011	locomotion	4.93e-12	2.74e-09	3.28	7211	752	114	39	[SIRPA - signal-regulatory protein alpha, TEK - tek tyrosine kinase, endothelial, FGFR4 - fibroblast growth factor receptor 4, FGFR1 - fibroblast growth factor receptor 1, FLT1 - fms-related tyrosine kinase 1, SLC9A1 - solute carrier family 9, subfamily a (nhe1, cation proton antiporter 1), member 1, ROR2 - receptor tyrosine kinase-like orphan receptor 2, PGF - placental growth factor, PDGFRA - p…
GO:0038084	vascular endothelial growth factor signaling pathway	1.12e-11	6.02e-09	27.11	7211	21	114	9	[NRP1 - neuropilin 1, KDR - kinase insert domain receptor (a type iii receptor tyrosine kinase), NRP2 - neuropilin 2, VEGFA - vascular endothelial growth factor a, FLT3 - fms-related tyrosine kinase 3, FLT1 - fms-related tyrosine kinase 1, FLT4 - fms-related tyrosine kinase 4, PGF - placental growth factor, PDGFRA - platelet-derived growth factor receptor, alpha polypeptide]
GO:0044260	cellular macromolecule metabolic process	1.53e-11	7.89e-09	1.88	7211	2524	114	75	[TIE1 - tyrosine kinase with immunoglobulin-like and egf-like domains 1, CDC25A - cell division cycle 25a, RPL21 - ribosomal protein l21, MITF - microphthalmia-associated transcription factor, BRCA2 - breast cancer 2, early onset, FLT3 - fms-related tyrosine kinase 3, HMGN1 - high mobility group nucleosome binding domain 1, HIST2H3D - histone cluster 2, h3d, MRPL20 - mitochondrial ribosomal prote…
GO:0001525	angiogenesis	6.19e-11	3.07e-08	6.05	7211	209	114	20	[FGFR2 - fibroblast growth factor receptor 2, TEK - tek tyrosine kinase, endothelial, TIE1 - tyrosine kinase with immunoglobulin-like and egf-like domains 1, VEGFA - vascular endothelial growth factor a, EPHA1 - eph receptor a1, EPHB2 - eph receptor b2, EPHB1 - eph receptor b1, FLT1 - fms-related tyrosine kinase 1, FLT4 - fms-related tyrosine kinase 4, EPHB4 - eph receptor b4, EPHB3 - eph recepto…
GO:0048870	cell motility	1.23e-10	5.88e-08	3.25	7211	682	114	35	[SIRPA - signal-regulatory protein alpha, TEK - tek tyrosine kinase, endothelial, FGFR4 - fibroblast growth factor receptor 4, FGFR1 - fibroblast growth factor receptor 1, SLC9A1 - solute carrier family 9, subfamily a (nhe1, cation proton antiporter 1), member 1, FLT1 - fms-related tyrosine kinase 1, ROR2 - receptor tyrosine kinase-like orphan receptor 2, PDGFRA - platelet-derived growth factor r…
GO:0009653	anatomical structure morphogenesis	1.36e-10	6.28e-08	2.83	7211	917	114	41	[FGFR2 - fibroblast growth factor receptor 2, TEK - tek tyrosine kinase, endothelial, TIE1 - tyrosine kinase with immunoglobulin-like and egf-like domains 1, PALB2 - partner and localizer of brca2, FGFR3 - fibroblast growth factor receptor 3, FGFR1 - fibroblast growth factor receptor 1, FLT1 - fms-related tyrosine kinase 1, FLT4 - fms-related tyrosine kinase 4, ROR2 - receptor tyrosine kinase-lik…
GO:0016477	cell migration	1.42e-10	6.35e-08	3.31	7211	649	114	34	[SIRPA - signal-regulatory protein alpha, TEK - tek tyrosine kinase, endothelial, FGFR4 - fibroblast growth factor receptor 4, FGFR1 - fibroblast growth factor receptor 1, SLC9A1 - solute carrier family 9, subfamily a (nhe1, cation proton antiporter 1), member 1, FLT1 - fms-related tyrosine kinase 1, ROR2 - receptor tyrosine kinase-like orphan receptor 2, PDGFRA - platelet-derived growth factor r…
GO:0043170	macromolecule metabolic process	1.5e-10	6.53e-08	1.69	7211	3068	114	82	[TIE1 - tyrosine kinase with immunoglobulin-like and egf-like domains 1, CDC25A - cell division cycle 25a, RPL21 - ribosomal protein l21, MITF - microphthalmia-associated transcription factor, BRCA2 - breast cancer 2, early onset, FLT3 - fms-related tyrosine kinase 3, HMGN1 - high mobility group nucleosome binding domain 1, HIST2H3D - histone cluster 2, h3d, MRPL20 - mitochondrial ribosomal prote…
GO:0044237	cellular metabolic process	2.68e-10	1.13e-07	1.59	7211	3502	114	88	[TIE1 - tyrosine kinase with immunoglobulin-like and egf-like domains 1, CDC25A - cell division cycle 25a, RPL21 - ribosomal protein l21, MITF - microphthalmia-associated transcription factor, BRCA2 - breast cancer 2, early onset, FLT3 - fms-related tyrosine kinase 3, SLC9A1 - solute carrier family 9, subfamily a (nhe1, cation proton antiporter 1), member 1, MRPL20 - mitochondrial ribosomal prote…
GO:0006928	movement of cell or subcellular component	3.6e-10	1.47e-07	2.74	7211	946	114	41	[SIRPA - signal-regulatory protein alpha, TEK - tek tyrosine kinase, endothelial, FGFR4 - fibroblast growth factor receptor 4, FGFR1 - fibroblast growth factor receptor 1, FLT1 - fms-related tyrosine kinase 1, SLC9A1 - solute carrier family 9, subfamily a (nhe1, cation proton antiporter 1), member 1, ROR2 - receptor tyrosine kinase-like orphan receptor 2, PDGFRA - platelet-derived growth factor r…
GO:0048856	anatomical structure development	3.75e-10	1.49e-07	2.02	7211	1940	114	62	[TIE1 - tyrosine kinase with immunoglobulin-like and egf-like domains 1, MITF - microphthalmia-associated transcription factor, BRCA2 - breast cancer 2, early onset, FLT3 - fms-related tyrosine kinase 3, FLT1 - fms-related tyrosine kinase 1, FLT4 - fms-related tyrosine kinase 4, KDR - kinase insert domain receptor (a type iii receptor tyrosine kinase), NRP1 - neuropilin 1, NRP2 - neuropilin 2, RE…
GO:0050790	regulation of catalytic activity	5.45e-10	2.11e-07	2.1	7211	1748	114	58	[SIRPA - signal-regulatory protein alpha, TIE1 - tyrosine kinase with immunoglobulin-like and egf-like domains 1, CDC25A - cell division cycle 25a, DEPTOR - dep domain containing mtor-interacting protein, FLT3 - fms-related tyrosine kinase 3, FLT1 - fms-related tyrosine kinase 1, FLT4 - fms-related tyrosine kinase 4, CDC25B - cell division cycle 25b, KDR - kinase insert domain receptor (a type ii…
GO:0044267	cellular protein metabolic process	1.97e-09	7.39e-07	1.99	7211	1908	114	60	[TIE1 - tyrosine kinase with immunoglobulin-like and egf-like domains 1, CDC25A - cell division cycle 25a, RPL21 - ribosomal protein l21, BRCA2 - breast cancer 2, early onset, FLT3 - fms-related tyrosine kinase 3, FLT1 - fms-related tyrosine kinase 1, HIST2H3D - histone cluster 2, h3d, FLT4 - fms-related tyrosine kinase 4, CDC25B - cell division cycle 25b, MRPS18A - mitochondrial ribosomal protei…
GO:0048646	anatomical structure formation involved in morphogenesis	5.64e-09	2.07e-06	3.5	7211	488	114	27	[FGFR2 - fibroblast growth factor receptor 2, TEK - tek tyrosine kinase, endothelial, TIE1 - tyrosine kinase with immunoglobulin-like and egf-like domains 1, PALB2 - partner and localizer of brca2, FLT1 - fms-related tyrosine kinase 1, FLT4 - fms-related tyrosine kinase 4, ROR2 - receptor tyrosine kinase-like orphan receptor 2, PGF - placental growth factor, PDGFRA - platelet-derived growth facto…
GO:0071704	organic substance metabolic process	9.86e-09	3.52e-06	1.53	7211	3566	114	86	[TIE1 - tyrosine kinase with immunoglobulin-like and egf-like domains 1, CDC25A - cell division cycle 25a, RPL21 - ribosomal protein l21, BRCA2 - breast cancer 2, early onset, FLT3 - fms-related tyrosine kinase 3, MITF - microphthalmia-associated transcription factor, SLC9A1 - solute carrier family 9, subfamily a (nhe1, cation proton antiporter 1), member 1, MRPL20 - mitochondrial ribosomal prote…
GO:0031325	positive regulation of cellular metabolic process	1.19e-08	4.14e-06	1.8	7211	2325	114	66	[TIE1 - tyrosine kinase with immunoglobulin-like and egf-like domains 1, MITF - microphthalmia-associated transcription factor, BRCA2 - breast cancer 2, early onset, FLT3 - fms-related tyrosine kinase 3, HMGN1 - high mobility group nucleosome binding domain 1, SLC9A1 - solute carrier family 9, subfamily a (nhe1, cation proton antiporter 1), member 1, FLT1 - fms-related tyrosine kinase 1, FLT4 - f…
GO:0065009	regulation of molecular function	1.49e-08	5.06e-06	1.84	7211	2168	114	63	[SIRPA - signal-regulatory protein alpha, TIE1 - tyrosine kinase with immunoglobulin-like and egf-like domains 1, DEPTOR - dep domain containing mtor-interacting protein, CDC25A - cell division cycle 25a, FLT3 - fms-related tyrosine kinase 3, SLC9A1 - solute carrier family 9, subfamily a (nhe1, cation proton antiporter 1), member 1, FLT1 - fms-related tyrosine kinase 1, FLT4 - fms-related tyrosin…
GO:0001936	regulation of endothelial cell proliferation	1.58e-08	5.25e-06	7.41	7211	111	114	13	[TIE1 - tyrosine kinase with immunoglobulin-like and egf-like domains 1, TEK - tek tyrosine kinase, endothelial, VEGFA - vascular endothelial growth factor a, FGFR1 - fibroblast growth factor receptor 1, FLT1 - fms-related tyrosine kinase 1, FLT4 - fms-related tyrosine kinase 4, PGF - placental growth factor, NRP1 - neuropilin 1, KDR - kinase insert domain receptor (a type iii receptor tyrosine k…
GO:0008152	metabolic process	1.87e-08	6.04e-06	1.49	7211	3744	114	88	[TIE1 - tyrosine kinase with immunoglobulin-like and egf-like domains 1, CDC25A - cell division cycle 25a, RPL21 - ribosomal protein l21, MITF - microphthalmia-associated transcription factor, BRCA2 - breast cancer 2, early onset, FLT3 - fms-related tyrosine kinase 3, SLC9A1 - solute carrier family 9, subfamily a (nhe1, cation proton antiporter 1), member 1, MRPL20 - mitochondrial ribosomal prote…
GO:0001932	regulation of protein phosphorylation	2.65e-08	8.38e-06	2.3	7211	1181	114	43	[FGFR2 - fibroblast growth factor receptor 2, SIRPA - signal-regulatory protein alpha, TEK - tek tyrosine kinase, endothelial, DEPTOR - dep domain containing mtor-interacting protein, CDC25A - cell division cycle 25a, FGFR4 - fibroblast growth factor receptor 4, FGFR3 - fibroblast growth factor receptor 3, FGFR1 - fibroblast growth factor receptor 1, ROR1 - receptor tyrosine kinase-like orphan re…
GO:0006807	nitrogen compound metabolic process	2.84e-08	8.77e-06	1.56	7211	3292	114	81	[TIE1 - tyrosine kinase with immunoglobulin-like and egf-like domains 1, CDC25A - cell division cycle 25a, RPL21 - ribosomal protein l21, BRCA2 - breast cancer 2, early onset, FLT3 - fms-related tyrosine kinase 3, MITF - microphthalmia-associated transcription factor, SLC9A1 - solute carrier family 9, subfamily a (nhe1, cation proton antiporter 1), member 1, FLT1 - fms-related tyrosine kinase 1, …
GO:0001938	positive regulation of endothelial cell proliferation	3.03e-08	9.16e-06	8.92	7211	78	114	11	[TEK - tek tyrosine kinase, endothelial, NRP1 - neuropilin 1, KDR - kinase insert domain receptor (a type iii receptor tyrosine kinase), NRP2 - neuropilin 2, VEGFA - vascular endothelial growth factor a, FGFR1 - fibroblast growth factor receptor 1, EGF - epidermal growth factor, RPTOR - regulatory associated protein of mtor, complex 1, FLT4 - fms-related tyrosine kinase 4, PGF - placental growth …
GO:0097485	neuron projection guidance	3.56e-08	1.05e-05	5	7211	215	114	17	[EPHA2 - eph receptor a2, EPHA6 - eph receptor a6, VEGFA - vascular endothelial growth factor a, EPHA1 - eph receptor a1, EPHB2 - eph receptor b2, EPHB1 - eph receptor b1, EPHB4 - eph receptor b4, EPHB3 - eph receptor b3, EPHA5 - eph receptor a5, RYK - receptor-like tyrosine kinase, EPHA4 - eph receptor a4, EPHA8 - eph receptor a8, EPHA7 - eph receptor a7, NRP1 - neuropilin 1, NRP2 - neuropilin 2…
GO:0007411	axon guidance	3.56e-08	1.03e-05	5	7211	215	114	17	[EPHA2 - eph receptor a2, EPHA6 - eph receptor a6, VEGFA - vascular endothelial growth factor a, EPHA1 - eph receptor a1, EPHB2 - eph receptor b2, EPHB1 - eph receptor b1, EPHB4 - eph receptor b4, EPHB3 - eph receptor b3, EPHA5 - eph receptor a5, RYK - receptor-like tyrosine kinase, EPHA4 - eph receptor a4, EPHA8 - eph receptor a8, EPHA7 - eph receptor a7, NRP1 - neuropilin 1, NRP2 - neuropilin 2…
GO:0043408	regulation of MAPK cascade	3.77e-08	1.07e-05	3.02	7211	607	114	29	[SIRPA - signal-regulatory protein alpha, FGFR2 - fibroblast growth factor receptor 2, TEK - tek tyrosine kinase, endothelial, FGFR4 - fibroblast growth factor receptor 4, FGFR3 - fibroblast growth factor receptor 3, FGFR1 - fibroblast growth factor receptor 1, ROR1 - receptor tyrosine kinase-like orphan receptor 1, FLT3 - fms-related tyrosine kinase 3, FLT1 - fms-related tyrosine kinase 1, FLT4 …
GO:0043412	macromolecule modification	4.42e-08	1.23e-05	1.92	7211	1844	114	56	[TIE1 - tyrosine kinase with immunoglobulin-like and egf-like domains 1, CDC25A - cell division cycle 25a, BRCA2 - breast cancer 2, early onset, FLT3 - fms-related tyrosine kinase 3, FLT1 - fms-related tyrosine kinase 1, FLT4 - fms-related tyrosine kinase 4, CDC25B - cell division cycle 25b, KDR - kinase insert domain receptor (a type iii receptor tyrosine kinase), RET - ret proto-oncogene, AATK …
GO:0051896	regulation of protein kinase B signaling	4.47e-08	1.22e-05	5.27	7211	192	114	16	[EPHA2 - eph receptor a2, FGFR2 - fibroblast growth factor receptor 2, TEK - tek tyrosine kinase, endothelial, FGFR4 - fibroblast growth factor receptor 4, FGFR3 - fibroblast growth factor receptor 3, FGFR1 - fibroblast growth factor receptor 1, PDGFRA - platelet-derived growth factor receptor, alpha polypeptide, AXL - axl receptor tyrosine kinase, MST1R - macrophage stimulating 1 receptor (c-met…
GO:0034446	substrate adhesion-dependent cell spreading	4.49e-08	1.2e-05	11.86	7211	48	114	9	[NRP1 - neuropilin 1, TEK - tek tyrosine kinase, endothelial, AXL - axl receptor tyrosine kinase, EPHA1 - eph receptor a1, PXN - paxillin, TYRO3 - tyro3 protein tyrosine kinase, ITGAV - integrin, alpha v, EPHB3 - eph receptor b3, MERTK - c-mer proto-oncogene tyrosine kinase]
GO:0048013	ephrin receptor signaling pathway	4.54e-08	1.19e-05	8.59	7211	81	114	11	[EPHA2 - eph receptor a2, EPHA6 - eph receptor a6, EPHA1 - eph receptor a1, EPHB2 - eph receptor b2, EPHB1 - eph receptor b1, EPHB4 - eph receptor b4, EPHB3 - eph receptor b3, EPHA5 - eph receptor a5, EPHA4 - eph receptor a4, EPHA8 - eph receptor a8, EPHA7 - eph receptor a7]
GO:0048010	vascular endothelial growth factor receptor signaling pathway	5.66e-08	1.46e-05	9.73	7211	65	114	10	[KDR - kinase insert domain receptor (a type iii receptor tyrosine kinase), NRP1 - neuropilin 1, AXL - axl receptor tyrosine kinase, NRP2 - neuropilin 2, VEGFA - vascular endothelial growth factor a, PXN - paxillin, ITGAV - integrin, alpha v, FLT1 - fms-related tyrosine kinase 1, FLT4 - fms-related tyrosine kinase 4, PGF - placental growth factor]
GO:0048869	cellular developmental process	6.18e-08	1.56e-05	1.99	7211	1653	114	52	[TIE1 - tyrosine kinase with immunoglobulin-like and egf-like domains 1, BRCA2 - breast cancer 2, early onset, FLT3 - fms-related tyrosine kinase 3, MITF - microphthalmia-associated transcription factor, SLC9A1 - solute carrier family 9, subfamily a (nhe1, cation proton antiporter 1), member 1, FLT1 - fms-related tyrosine kinase 1, FLT4 - fms-related tyrosine kinase 4, PGF - placental growth fact…
GO:0014068	positive regulation of phosphatidylinositol 3-kinase signaling	6.68e-08	1.66e-05	8.28	7211	84	114	11	[TEK - tek tyrosine kinase, endothelial, KDR - kinase insert domain receptor (a type iii receptor tyrosine kinase), FGFR1 - fibroblast growth factor receptor 1, ERBB3 - v-erb-b2 avian erythroblastic leukemia viral oncogene homolog 3, EGF - epidermal growth factor, ROR1 - receptor tyrosine kinase-like orphan receptor 1, FLT3 - fms-related tyrosine kinase 3, ERBB4 - v-erb-b2 avian erythroblastic le…
GO:0019538	protein metabolic process	7.38e-08	1.8e-05	1.79	7211	2196	114	62	[TIE1 - tyrosine kinase with immunoglobulin-like and egf-like domains 1, CDC25A - cell division cycle 25a, RPL21 - ribosomal protein l21, BRCA2 - breast cancer 2, early onset, FLT3 - fms-related tyrosine kinase 3, FLT1 - fms-related tyrosine kinase 1, HIST2H3D - histone cluster 2, h3d, FLT4 - fms-related tyrosine kinase 4, CDC25B - cell division cycle 25b, MRPS18A - mitochondrial ribosomal protei…
GO:0050679	positive regulation of epithelial cell proliferation	9.56e-08	2.29e-05	5.83	7211	152	114	14	[FGFR2 - fibroblast growth factor receptor 2, TEK - tek tyrosine kinase, endothelial, VEGFA - vascular endothelial growth factor a, FGFR1 - fibroblast growth factor receptor 1, FLT4 - fms-related tyrosine kinase 4, BAD - bcl2-associated agonist of cell death, PGF - placental growth factor, NRP1 - neuropilin 1, KDR - kinase insert domain receptor (a type iii receptor tyrosine kinase), NRP2 - neuro…
GO:0006464	cellular protein modification process	1.19e-07	2.8e-05	1.91	7211	1788	114	54	[TIE1 - tyrosine kinase with immunoglobulin-like and egf-like domains 1, CDC25A - cell division cycle 25a, BRCA2 - breast cancer 2, early onset, FLT3 - fms-related tyrosine kinase 3, FLT1 - fms-related tyrosine kinase 1, FLT4 - fms-related tyrosine kinase 4, CDC25B - cell division cycle 25b, KDR - kinase insert domain receptor (a type iii receptor tyrosine kinase), RET - ret proto-oncogene, AATK …
GO:0036211	protein modification process	1.19e-07	2.75e-05	1.91	7211	1788	114	54	[TIE1 - tyrosine kinase with immunoglobulin-like and egf-like domains 1, CDC25A - cell division cycle 25a, BRCA2 - breast cancer 2, early onset, FLT3 - fms-related tyrosine kinase 3, FLT1 - fms-related tyrosine kinase 1, FLT4 - fms-related tyrosine kinase 4, CDC25B - cell division cycle 25b, KDR - kinase insert domain receptor (a type iii receptor tyrosine kinase), RET - ret proto-oncogene, AATK …
GO:0050678	regulation of epithelial cell proliferation	1.19e-07	2.71e-05	4.35	7211	262	114	18	[FGFR2 - fibroblast growth factor receptor 2, TEK - tek tyrosine kinase, endothelial, TIE1 - tyrosine kinase with immunoglobulin-like and egf-like domains 1, VEGFA - vascular endothelial growth factor a, FGFR1 - fibroblast growth factor receptor 1, BRCA2 - breast cancer 2, early onset, FLT1 - fms-related tyrosine kinase 1, FLT4 - fms-related tyrosine kinase 4, BAD - bcl2-associated agonist of cel…
GO:0043410	positive regulation of MAPK cascade	1.63e-07	3.66e-05	3.28	7211	463	114	24	[FGFR2 - fibroblast growth factor receptor 2, TEK - tek tyrosine kinase, endothelial, FGFR4 - fibroblast growth factor receptor 4, VEGFA - vascular endothelial growth factor a, FGFR3 - fibroblast growth factor receptor 3, FGFR1 - fibroblast growth factor receptor 1, ROR1 - receptor tyrosine kinase-like orphan receptor 1, FLT3 - fms-related tyrosine kinase 3, FLT1 - fms-related tyrosine kinase 1, …
GO:0014066	regulation of phosphatidylinositol 3-kinase signaling	1.76e-07	3.89e-05	6.72	7211	113	114	12	[TEK - tek tyrosine kinase, endothelial, KDR - kinase insert domain receptor (a type iii receptor tyrosine kinase), FGFR1 - fibroblast growth factor receptor 1, ERBB3 - v-erb-b2 avian erythroblastic leukemia viral oncogene homolog 3, EGF - epidermal growth factor, ROR1 - receptor tyrosine kinase-like orphan receptor 1, FLT3 - fms-related tyrosine kinase 3, ERBB4 - v-erb-b2 avian erythroblastic le…
GO:0048522	positive regulation of cellular process	2.42e-07	5.26e-05	1.49	7211	3492	114	82	[SIRPA - signal-regulatory protein alpha, TIE1 - tyrosine kinase with immunoglobulin-like and egf-like domains 1, CDC25A - cell division cycle 25a, BRCA2 - breast cancer 2, early onset, FLT3 - fms-related tyrosine kinase 3, MITF - microphthalmia-associated transcription factor, SLC9A1 - solute carrier family 9, subfamily a (nhe1, cation proton antiporter 1), member 1, FLT1 - fms-related tyrosine …
GO:0044238	primary metabolic process	2.49e-07	5.32e-05	1.5	7211	3427	114	81	[TIE1 - tyrosine kinase with immunoglobulin-like and egf-like domains 1, CDC25A - cell division cycle 25a, RPL21 - ribosomal protein l21, BRCA2 - breast cancer 2, early onset, FLT3 - fms-related tyrosine kinase 3, MITF - microphthalmia-associated transcription factor, FLT1 - fms-related tyrosine kinase 1, HIST2H3D - histone cluster 2, h3d, HMGN1 - high mobility group nucleosome binding domain 1, …
GO:0048513	animal organ development	2.96e-07	6.23e-05	2.51	7211	831	114	33	[FGFR2 - fibroblast growth factor receptor 2, TEK - tek tyrosine kinase, endothelial, PALB2 - partner and localizer of brca2, FLT3 - fms-related tyrosine kinase 3, BRCA2 - breast cancer 2, early onset, MITF - microphthalmia-associated transcription factor, ROR2 - receptor tyrosine kinase-like orphan receptor 2, PDGFRA - platelet-derived growth factor receptor, alpha polypeptide, NRP1 - neuropilin…
GO:0009893	positive regulation of metabolic process	2.98e-07	6.2e-05	1.67	7211	2504	114	66	[TIE1 - tyrosine kinase with immunoglobulin-like and egf-like domains 1, MITF - microphthalmia-associated transcription factor, BRCA2 - breast cancer 2, early onset, FLT3 - fms-related tyrosine kinase 3, HMGN1 - high mobility group nucleosome binding domain 1, SLC9A1 - solute carrier family 9, subfamily a (nhe1, cation proton antiporter 1), member 1, FLT1 - fms-related tyrosine kinase 1, FLT4 - f…
GO:0031589	cell-substrate adhesion	4.91e-07	0.0001	6.12	7211	124	114	12	[TEK - tek tyrosine kinase, endothelial, NRP1 - neuropilin 1, AXL - axl receptor tyrosine kinase, EPHA1 - eph receptor a1, PXN - paxillin, TYRO3 - tyro3 protein tyrosine kinase, ITGAV - integrin, alpha v, EPHB1 - eph receptor b1, EPHB3 - eph receptor b3, MERTK - c-mer proto-oncogene tyrosine kinase, ITGB1 - integrin, beta 1 (fibronectin receptor, beta polypeptide, antigen cd29 includes mdf2, msk1…
GO:0051897	positive regulation of protein kinase B signaling	4.94e-07	9.95e-05	5.56	7211	148	114	13	[FGFR2 - fibroblast growth factor receptor 2, TEK - tek tyrosine kinase, endothelial, FGFR4 - fibroblast growth factor receptor 4, FGFR3 - fibroblast growth factor receptor 3, FGFR1 - fibroblast growth factor receptor 1, PDGFRA - platelet-derived growth factor receptor, alpha polypeptide, AXL - axl receptor tyrosine kinase, MST1R - macrophage stimulating 1 receptor (c-met-related tyrosine kinase)…
GO:0000904	cell morphogenesis involved in differentiation	5.4e-07	0.000107	7.71	7211	82	114	10	[EPHA2 - eph receptor a2, TEK - tek tyrosine kinase, endothelial, NRP1 - neuropilin 1, AXL - axl receptor tyrosine kinase, EPHA1 - eph receptor a1, PXN - paxillin, TYRO3 - tyro3 protein tyrosine kinase, ITGAV - integrin, alpha v, EPHB3 - eph receptor b3, MERTK - c-mer proto-oncogene tyrosine kinase]
GO:0001934	positive regulation of protein phosphorylation	5.91e-07	0.000116	2.44	7211	856	114	33	[FGFR2 - fibroblast growth factor receptor 2, TEK - tek tyrosine kinase, endothelial, FGFR4 - fibroblast growth factor receptor 4, FGFR3 - fibroblast growth factor receptor 3, FGFR1 - fibroblast growth factor receptor 1, ROR1 - receptor tyrosine kinase-like orphan receptor 1, FLT3 - fms-related tyrosine kinase 3, FLT1 - fms-related tyrosine kinase 1, DDR2 - discoidin domain receptor tyrosine kina…
GO:0032989	cellular component morphogenesis	6.02e-07	0.000116	3.9	7211	292	114	18	[EPHA2 - eph receptor a2, FGFR2 - fibroblast growth factor receptor 2, TEK - tek tyrosine kinase, endothelial, EPHA1 - eph receptor a1, EPHB2 - eph receptor b2, EPHB1 - eph receptor b1, LMTK2 - lemur tyrosine kinase 2, EPHB3 - eph receptor b3, RYK - receptor-like tyrosine kinase, EPHA4 - eph receptor a4, NRP1 - neuropilin 1, AXL - axl receptor tyrosine kinase, CDH5 - cadherin 5, type 2 (vascular …
GO:1901564	organonitrogen compound metabolic process	6.18e-07	0.000118	1.64	7211	2548	114	66	[TIE1 - tyrosine kinase with immunoglobulin-like and egf-like domains 1, CDC25A - cell division cycle 25a, RPL21 - ribosomal protein l21, BRCA2 - breast cancer 2, early onset, FLT3 - fms-related tyrosine kinase 3, HIST2H3D - histone cluster 2, h3d, SLC9A1 - solute carrier family 9, subfamily a (nhe1, cation proton antiporter 1), member 1, FLT1 - fms-related tyrosine kinase 1, FLT4 - fms-related t…
GO:0019222	regulation of metabolic process	6.24e-07	0.000117	1.43	7211	3759	114	85	[SIRPA - signal-regulatory protein alpha, TIE1 - tyrosine kinase with immunoglobulin-like and egf-like domains 1, DEPTOR - dep domain containing mtor-interacting protein, CDC25A - cell division cycle 25a, RPL21 - ribosomal protein l21, BRCA2 - breast cancer 2, early onset, FLT3 - fms-related tyrosine kinase 3, MITF - microphthalmia-associated transcription factor, SLC9A1 - solute carrier family 9…
GO:0042127	regulation of cell proliferation	6.48e-07	0.00012	2.16	7211	1174	114	40	[FGFR2 - fibroblast growth factor receptor 2, TEK - tek tyrosine kinase, endothelial, TIE1 - tyrosine kinase with immunoglobulin-like and egf-like domains 1, FGFR4 - fibroblast growth factor receptor 4, FGFR3 - fibroblast growth factor receptor 3, FGFR1 - fibroblast growth factor receptor 1, FLT3 - fms-related tyrosine kinase 3, BRCA2 - breast cancer 2, early onset, MITF - microphthalmia-associat…
GO:1902533	positive regulation of intracellular signal transduction	6.76e-07	0.000124	2.42	7211	861	114	33	[FGFR2 - fibroblast growth factor receptor 2, TEK - tek tyrosine kinase, endothelial, FGFR4 - fibroblast growth factor receptor 4, FGFR3 - fibroblast growth factor receptor 3, FGFR1 - fibroblast growth factor receptor 1, ROR1 - receptor tyrosine kinase-like orphan receptor 1, FLT3 - fms-related tyrosine kinase 3, SLC9A1 - solute carrier family 9, subfamily a (nhe1, cation proton antiporter 1), me…
GO:0001944	vasculature development	1.11e-06	0.0002	16.5	7211	23	114	6	[TEK - tek tyrosine kinase, endothelial, CDH5 - cadherin 5, type 2 (vascular endothelium), FLT4 - fms-related tyrosine kinase 4, STK11 - serine/threonine kinase 11, PDGFRA - platelet-derived growth factor receptor, alpha polypeptide, HIF1A - hypoxia inducible factor 1, alpha subunit (basic helix-loop-helix transcription factor)]
GO:0051272	positive regulation of cellular component movement	1.22e-06	0.000217	3.14	7211	443	114	22	[TEK - tek tyrosine kinase, endothelial, VEGFA - vascular endothelial growth factor a, EPHA1 - eph receptor a1, FGFR1 - fibroblast growth factor receptor 1, FLT1 - fms-related tyrosine kinase 1, DDR2 - discoidin domain receptor tyrosine kinase 2, FLT4 - fms-related tyrosine kinase 4, ROR2 - receptor tyrosine kinase-like orphan receptor 2, PGF - placental growth factor, PDGFRA - platelet-derived g…
GO:0031399	regulation of protein modification process	1.31e-06	0.000231	1.96	7211	1449	114	45	[FGFR2 - fibroblast growth factor receptor 2, SIRPA - signal-regulatory protein alpha, TEK - tek tyrosine kinase, endothelial, DEPTOR - dep domain containing mtor-interacting protein, CDC25A - cell division cycle 25a, FGFR4 - fibroblast growth factor receptor 4, FGFR3 - fibroblast growth factor receptor 3, FGFR1 - fibroblast growth factor receptor 1, ROR1 - receptor tyrosine kinase-like orphan re…
GO:0032502	developmental process	1.75e-06	0.000305	1.55	7211	2855	114	70	[TIE1 - tyrosine kinase with immunoglobulin-like and egf-like domains 1, MITF - microphthalmia-associated transcription factor, BRCA2 - breast cancer 2, early onset, FLT3 - fms-related tyrosine kinase 3, SLC9A1 - solute carrier family 9, subfamily a (nhe1, cation proton antiporter 1), member 1, FLT1 - fms-related tyrosine kinase 1, FLT4 - fms-related tyrosine kinase 4, CDC25B - cell division cycl…
GO:0030335	positive regulation of cell migration	1.99e-06	0.000341	3.16	7211	420	114	21	[TEK - tek tyrosine kinase, endothelial, VEGFA - vascular endothelial growth factor a, EPHA1 - eph receptor a1, FGFR1 - fibroblast growth factor receptor 1, FLT1 - fms-related tyrosine kinase 1, DDR2 - discoidin domain receptor tyrosine kinase 2, FLT4 - fms-related tyrosine kinase 4, ROR2 - receptor tyrosine kinase-like orphan receptor 2, PGF - placental growth factor, PDGFRA - platelet-derived g…
GO:0031323	regulation of cellular metabolic process	2.4e-06	0.000407	1.44	7211	3514	114	80	[SIRPA - signal-regulatory protein alpha, TIE1 - tyrosine kinase with immunoglobulin-like and egf-like domains 1, DEPTOR - dep domain containing mtor-interacting protein, CDC25A - cell division cycle 25a, BRCA2 - breast cancer 2, early onset, FLT3 - fms-related tyrosine kinase 3, MITF - microphthalmia-associated transcription factor, SLC9A1 - solute carrier family 9, subfamily a (nhe1, cation pro…
GO:0008284	positive regulation of cell proliferation	2.46e-06	0.000411	2.54	7211	697	114	28	[FGFR2 - fibroblast growth factor receptor 2, TEK - tek tyrosine kinase, endothelial, FGFR4 - fibroblast growth factor receptor 4, FGFR3 - fibroblast growth factor receptor 3, FGFR1 - fibroblast growth factor receptor 1, FLT3 - fms-related tyrosine kinase 3, FLT1 - fms-related tyrosine kinase 1, FLT4 - fms-related tyrosine kinase 4, DDR2 - discoidin domain receptor tyrosine kinase 2, BAD - bcl2-a…
GO:2000026	regulation of multicellular organismal development	3e-06	0.000496	1.93	7211	1441	114	44	[FGFR2 - fibroblast growth factor receptor 2, TEK - tek tyrosine kinase, endothelial, TIE1 - tyrosine kinase with immunoglobulin-like and egf-like domains 1, FGFR1 - fibroblast growth factor receptor 1, ROR1 - receptor tyrosine kinase-like orphan receptor 1, BRCA2 - breast cancer 2, early onset, MITF - microphthalmia-associated transcription factor, FLT1 - fms-related tyrosine kinase 1, HIST2H3D …
GO:2000147	positive regulation of cell motility	3.12e-06	0.00051	3.07	7211	432	114	21	[TEK - tek tyrosine kinase, endothelial, VEGFA - vascular endothelial growth factor a, EPHA1 - eph receptor a1, FGFR1 - fibroblast growth factor receptor 1, FLT1 - fms-related tyrosine kinase 1, DDR2 - discoidin domain receptor tyrosine kinase 2, FLT4 - fms-related tyrosine kinase 4, ROR2 - receptor tyrosine kinase-like orphan receptor 2, PGF - placental growth factor, PDGFRA - platelet-derived g…
GO:0031290	retinal ganglion cell axon guidance	3.44e-06	0.000556	19.77	7211	16	114	5	[NRP1 - neuropilin 1, EPHB2 - eph receptor b2, EPHB1 - eph receptor b1, EPHB3 - eph receptor b3, EPHA7 - eph receptor a7]
GO:1902531	regulation of intracellular signal transduction	3.7e-06	0.000592	1.92	7211	1452	114	44	[FGFR2 - fibroblast growth factor receptor 2, SIRPA - signal-regulatory protein alpha, TEK - tek tyrosine kinase, endothelial, DEPTOR - dep domain containing mtor-interacting protein, FGFR4 - fibroblast growth factor receptor 4, FGFR3 - fibroblast growth factor receptor 3, FGFR1 - fibroblast growth factor receptor 1, ROR1 - receptor tyrosine kinase-like orphan receptor 1, FLT3 - fms-related tyros…
GO:0051130	positive regulation of cellular component organization	4.05e-06	0.00064	2.24	7211	932	114	33	[SIRPA - signal-regulatory protein alpha, TEK - tek tyrosine kinase, endothelial, ROR1 - receptor tyrosine kinase-like orphan receptor 1, MITF - microphthalmia-associated transcription factor, AURKB - aurora kinase b, DDR2 - discoidin domain receptor tyrosine kinase 2, ROR2 - receptor tyrosine kinase-like orphan receptor 2, BAD - bcl2-associated agonist of cell death, ALK - anaplastic lymphoma re…
GO:0000902	cell morphogenesis	4.19e-06	0.000655	5.52	7211	126	114	11	[EPHA2 - eph receptor a2, TEK - tek tyrosine kinase, endothelial, NRP1 - neuropilin 1, AXL - axl receptor tyrosine kinase, EPHA1 - eph receptor a1, CDH5 - cadherin 5, type 2 (vascular endothelium), PXN - paxillin, TYRO3 - tyro3 protein tyrosine kinase, ITGAV - integrin, alpha v, EPHB3 - eph receptor b3, MERTK - c-mer proto-oncogene tyrosine kinase]
GO:0070372	regulation of ERK1 and ERK2 cascade	4.85e-06	0.000749	3.95	7211	240	114	15	[EPHA2 - eph receptor a2, SIRPA - signal-regulatory protein alpha, FGFR2 - fibroblast growth factor receptor 2, TEK - tek tyrosine kinase, endothelial, FGFR4 - fibroblast growth factor receptor 4, FGFR3 - fibroblast growth factor receptor 3, EPHB2 - eph receptor b2, EPHB1 - eph receptor b1, FLT4 - fms-related tyrosine kinase 4, PDGFRA - platelet-derived growth factor receptor, alpha polypeptide, …
GO:0050793	regulation of developmental process	4.91e-06	0.00075	1.78	7211	1778	114	50	[TIE1 - tyrosine kinase with immunoglobulin-like and egf-like domains 1, BRCA2 - breast cancer 2, early onset, MITF - microphthalmia-associated transcription factor, FLT1 - fms-related tyrosine kinase 1, HIST2H3D - histone cluster 2, h3d, FLT4 - fms-related tyrosine kinase 4, PGF - placental growth factor, NRP1 - neuropilin 1, KDR - kinase insert domain receptor (a type iii receptor tyrosine kina…
GO:0007409	axonogenesis	5.01e-06	0.000758	6.94	7211	82	114	9	[FGFR2 - fibroblast growth factor receptor 2, NRP1 - neuropilin 1, EPHB2 - eph receptor b2, EPHB1 - eph receptor b1, LMTK2 - lemur tyrosine kinase 2, EPHB3 - eph receptor b3, STK11 - serine/threonine kinase 11, RYK - receptor-like tyrosine kinase, EPHA4 - eph receptor a4]
GO:0007165	signal transduction	5.1e-06	0.000763	1.48	7211	3115	114	73	[TIE1 - tyrosine kinase with immunoglobulin-like and egf-like domains 1, DEPTOR - dep domain containing mtor-interacting protein, FLT3 - fms-related tyrosine kinase 3, BRCA2 - breast cancer 2, early onset, MITF - microphthalmia-associated transcription factor, SLC9A1 - solute carrier family 9, subfamily a (nhe1, cation proton antiporter 1), member 1, FLT1 - fms-related tyrosine kinase 1, HIST2H3D…
GO:0051128	regulation of cellular component organization	5.83e-06	0.000862	1.79	7211	1735	114	49	[SIRPA - signal-regulatory protein alpha, TIE1 - tyrosine kinase with immunoglobulin-like and egf-like domains 1, MITF - microphthalmia-associated transcription factor, SLC9A1 - solute carrier family 9, subfamily a (nhe1, cation proton antiporter 1), member 1, NRP1 - neuropilin 1, KDR - kinase insert domain receptor (a type iii receptor tyrosine kinase), NRP2 - neuropilin 2, PXN - paxillin, RET -…
GO:0007155	cell adhesion	6.07e-06	0.000889	2.68	7211	566	114	24	[SIRPA - signal-regulatory protein alpha, EPHA2 - eph receptor a2, TEK - tek tyrosine kinase, endothelial, ITGA9 - integrin, alpha 9, EPHA1 - eph receptor a1, EPHB1 - eph receptor b1, DDR2 - discoidin domain receptor tyrosine kinase 2, EPHB4 - eph receptor b4, EPHB3 - eph receptor b3, EPHA4 - eph receptor a4, EPHA8 - eph receptor a8, PDGFRA - platelet-derived growth factor receptor, alpha polypep…
GO:0040017	positive regulation of locomotion	6.15e-06	0.000891	2.95	7211	451	114	21	[TEK - tek tyrosine kinase, endothelial, VEGFA - vascular endothelial growth factor a, EPHA1 - eph receptor a1, FGFR1 - fibroblast growth factor receptor 1, FLT1 - fms-related tyrosine kinase 1, DDR2 - discoidin domain receptor tyrosine kinase 2, FLT4 - fms-related tyrosine kinase 4, ROR2 - receptor tyrosine kinase-like orphan receptor 2, PGF - placental growth factor, PDGFRA - platelet-derived g…
GO:0032501	multicellular organismal process	6.28e-06	0.000901	1.73	7211	1900	114	52	[TIE1 - tyrosine kinase with immunoglobulin-like and egf-like domains 1, FLT3 - fms-related tyrosine kinase 3, MITF - microphthalmia-associated transcription factor, SLC9A1 - solute carrier family 9, subfamily a (nhe1, cation proton antiporter 1), member 1, FLT1 - fms-related tyrosine kinase 1, HIST2H3D - histone cluster 2, h3d, FLT4 - fms-related tyrosine kinase 4, NRP1 - neuropilin 1, KDR - kin…
GO:0048731	system development	6.59e-06	0.000935	2.93	7211	453	114	21	[EPHA2 - eph receptor a2, TEK - tek tyrosine kinase, endothelial, VEGFA - vascular endothelial growth factor a, FGFR3 - fibroblast growth factor receptor 3, FGFR1 - fibroblast growth factor receptor 1, EPHB2 - eph receptor b2, FLT4 - fms-related tyrosine kinase 4, ROR2 - receptor tyrosine kinase-like orphan receptor 2, EPHB3 - eph receptor b3, PDGFRA - platelet-derived growth factor receptor, alp…
GO:0022610	biological adhesion	6.86e-06	0.000963	2.66	7211	570	114	24	[SIRPA - signal-regulatory protein alpha, EPHA2 - eph receptor a2, TEK - tek tyrosine kinase, endothelial, ITGA9 - integrin, alpha 9, EPHA1 - eph receptor a1, EPHB1 - eph receptor b1, DDR2 - discoidin domain receptor tyrosine kinase 2, EPHB4 - eph receptor b4, EPHB3 - eph receptor b3, EPHA4 - eph receptor a4, EPHA8 - eph receptor a8, PDGFRA - platelet-derived growth factor receptor, alpha polypep…
GO:0032268	regulation of cellular protein metabolic process	7.66e-06	0.00107	1.74	7211	1858	114	51	[SIRPA - signal-regulatory protein alpha, CDC25A - cell division cycle 25a, DEPTOR - dep domain containing mtor-interacting protein, FLT3 - fms-related tyrosine kinase 3, FLT1 - fms-related tyrosine kinase 1, FLT4 - fms-related tyrosine kinase 4, PGF - placental growth factor, CDC25B - cell division cycle 25b, NRP1 - neuropilin 1, KDR - kinase insert domain receptor (a type iii receptor tyrosine …
GO:0043552	positive regulation of phosphatidylinositol 3-kinase activity	8.87e-06	0.00122	11.86	7211	32	114	6	[TEK - tek tyrosine kinase, endothelial, FGFR3 - fibroblast growth factor receptor 3, FLT3 - fms-related tyrosine kinase 3, FLT1 - fms-related tyrosine kinase 1, EPHA8 - eph receptor a8, PDGFRA - platelet-derived growth factor receptor, alpha polypeptide]
GO:0010595	positive regulation of endothelial cell migration	9.03e-06	0.00123	6.47	7211	88	114	9	[TEK - tek tyrosine kinase, endothelial, KDR - kinase insert domain receptor (a type iii receptor tyrosine kinase), NRP1 - neuropilin 1, NRP2 - neuropilin 2, VEGFA - vascular endothelial growth factor a, FGFR1 - fibroblast growth factor receptor 1, EGF - epidermal growth factor, FLT4 - fms-related tyrosine kinase 4, HIF1A - hypoxia inducible factor 1, alpha subunit (basic helix-loop-helix transcr…
GO:0031401	positive regulation of protein modification process	9.45e-06	0.00128	2.12	7211	1015	114	34	[FGFR2 - fibroblast growth factor receptor 2, TEK - tek tyrosine kinase, endothelial, FGFR4 - fibroblast growth factor receptor 4, FGFR3 - fibroblast growth factor receptor 3, FGFR1 - fibroblast growth factor receptor 1, ROR1 - receptor tyrosine kinase-like orphan receptor 1, FLT3 - fms-related tyrosine kinase 3, FLT1 - fms-related tyrosine kinase 1, DDR2 - discoidin domain receptor tyrosine kina…
GO:0051270	regulation of cellular component movement	1.28e-05	0.00171	2.33	7211	759	114	28	[TEK - tek tyrosine kinase, endothelial, TIE1 - tyrosine kinase with immunoglobulin-like and egf-like domains 1, FGFR1 - fibroblast growth factor receptor 1, MITF - microphthalmia-associated transcription factor, FLT1 - fms-related tyrosine kinase 1, FLT4 - fms-related tyrosine kinase 4, DDR2 - discoidin domain receptor tyrosine kinase 2, ROR2 - receptor tyrosine kinase-like orphan receptor 2, PG…
GO:0043491	protein kinase B signaling	1.28e-05	0.0017	11.16	7211	34	114	6	[EPHA2 - eph receptor a2, KDR - kinase insert domain receptor (a type iii receptor tyrosine kinase), AXL - axl receptor tyrosine kinase, TYRO3 - tyro3 protein tyrosine kinase, TSC2 - tuberous sclerosis 2, MERTK - c-mer proto-oncogene tyrosine kinase]
GO:0051246	regulation of protein metabolic process	1.47e-05	0.00193	1.68	7211	1953	114	52	[SIRPA - signal-regulatory protein alpha, CDC25A - cell division cycle 25a, DEPTOR - dep domain containing mtor-interacting protein, FLT3 - fms-related tyrosine kinase 3, FLT1 - fms-related tyrosine kinase 1, FLT4 - fms-related tyrosine kinase 4, PGF - placental growth factor, CDC25B - cell division cycle 25b, NRP1 - neuropilin 1, KDR - kinase insert domain receptor (a type iii receptor tyrosine …
GO:0002040	sprouting angiogenesis	1.5e-05	0.00195	15.06	7211	21	114	5	[NRP1 - neuropilin 1, TEK - tek tyrosine kinase, endothelial, VEGFA - vascular endothelial growth factor a, FLT4 - fms-related tyrosine kinase 4, PGF - placental growth factor]
GO:0090218	positive regulation of lipid kinase activity	1.81e-05	0.00233	10.54	7211	36	114	6	[TEK - tek tyrosine kinase, endothelial, FGFR3 - fibroblast growth factor receptor 3, FLT3 - fms-related tyrosine kinase 3, FLT1 - fms-related tyrosine kinase 1, EPHA8 - eph receptor a8, PDGFRA - platelet-derived growth factor receptor, alpha polypeptide]
GO:0035239	tube morphogenesis	1.87e-05	0.00239	4.01	7211	205	114	13	[EPHA2 - eph receptor a2, TIE1 - tyrosine kinase with immunoglobulin-like and egf-like domains 1, VEGFA - vascular endothelial growth factor a, FLT1 - fms-related tyrosine kinase 1, FLT4 - fms-related tyrosine kinase 4, EPHB3 - eph receptor b3, EPHA4 - eph receptor a4, DDR1 - discoidin domain receptor tyrosine kinase 1, EPHA7 - eph receptor a7, NRP1 - neuropilin 1, KDR - kinase insert domain rece…
GO:0048518	positive regulation of biological process	2.17e-05	0.00275	1.35	7211	3881	114	83	[SIRPA - signal-regulatory protein alpha, TIE1 - tyrosine kinase with immunoglobulin-like and egf-like domains 1, CDC25A - cell division cycle 25a, BRCA2 - breast cancer 2, early onset, FLT3 - fms-related tyrosine kinase 3, MITF - microphthalmia-associated transcription factor, SLC9A1 - solute carrier family 9, subfamily a (nhe1, cation proton antiporter 1), member 1, FLT1 - fms-related tyrosine …
GO:0010634	positive regulation of epithelial cell migration	2.2e-05	0.00276	5.14	7211	123	114	10	[TEK - tek tyrosine kinase, endothelial, KDR - kinase insert domain receptor (a type iii receptor tyrosine kinase), NRP1 - neuropilin 1, NRP2 - neuropilin 2, VEGFA - vascular endothelial growth factor a, PFN1 - profilin 1, FGFR1 - fibroblast growth factor receptor 1, EGF - epidermal growth factor, FLT4 - fms-related tyrosine kinase 4, HIF1A - hypoxia inducible factor 1, alpha subunit (basic helix…
GO:0008283	cell proliferation	2.3e-05	0.00286	3.14	7211	342	114	17	[EPHA2 - eph receptor a2, FGFR2 - fibroblast growth factor receptor 2, TEK - tek tyrosine kinase, endothelial, CDC25A - cell division cycle 25a, PALB2 - partner and localizer of brca2, FGFR3 - fibroblast growth factor receptor 3, BRCA2 - breast cancer 2, early onset, FLT3 - fms-related tyrosine kinase 3, EPHB1 - eph receptor b1, AURKB - aurora kinase b, DDR2 - discoidin domain receptor tyrosine k…
GO:0009967	positive regulation of signal transduction	2.32e-05	0.00286	1.92	7211	1251	114	38	[FGFR2 - fibroblast growth factor receptor 2, TEK - tek tyrosine kinase, endothelial, FGFR4 - fibroblast growth factor receptor 4, FGFR3 - fibroblast growth factor receptor 3, FGFR1 - fibroblast growth factor receptor 1, ROR1 - receptor tyrosine kinase-like orphan receptor 1, FLT3 - fms-related tyrosine kinase 3, FLT1 - fms-related tyrosine kinase 1, SLC9A1 - solute carrier family 9, subfamily a …
GO:0043534	blood vessel endothelial cell migration	2.42e-05	0.00296	13.75	7211	23	114	5	[NRP1 - neuropilin 1, KDR - kinase insert domain receptor (a type iii receptor tyrosine kinase), CDH5 - cadherin 5, type 2 (vascular endothelium), VEGFA - vascular endothelial growth factor a, EPHB4 - eph receptor b4]
GO:0001667	ameboidal-type cell migration	2.53e-05	0.00307	5.06	7211	125	114	10	[KDR - kinase insert domain receptor (a type iii receptor tyrosine kinase), NRP1 - neuropilin 1, NRP2 - neuropilin 2, VEGFA - vascular endothelial growth factor a, CDH5 - cadherin 5, type 2 (vascular endothelium), PXN - paxillin, RET - ret proto-oncogene, ERBB4 - v-erb-b2 avian erythroblastic leukemia viral oncogene homolog 4, EPHB4 - eph receptor b4, HIF1A - hypoxia inducible factor 1, alpha sub…
GO:0071679	commissural neuron axon guidance	2.66e-05	0.00319	21.08	7211	12	114	4	[NRP1 - neuropilin 1, VEGFA - vascular endothelial growth factor a, EPHB2 - eph receptor b2, RYK - receptor-like tyrosine kinase]
GO:2000145	regulation of cell motility	3.14e-05	0.00373	2.32	7211	709	114	26	[TEK - tek tyrosine kinase, endothelial, TIE1 - tyrosine kinase with immunoglobulin-like and egf-like domains 1, FGFR1 - fibroblast growth factor receptor 1, MITF - microphthalmia-associated transcription factor, FLT1 - fms-related tyrosine kinase 1, FLT4 - fms-related tyrosine kinase 4, DDR2 - discoidin domain receptor tyrosine kinase 2, ROR2 - receptor tyrosine kinase-like orphan receptor 2, PG…
GO:0040012	regulation of locomotion	3.18e-05	0.00374	2.27	7211	753	114	27	[TEK - tek tyrosine kinase, endothelial, TIE1 - tyrosine kinase with immunoglobulin-like and egf-like domains 1, FGFR1 - fibroblast growth factor receptor 1, MITF - microphthalmia-associated transcription factor, FLT1 - fms-related tyrosine kinase 1, FLT4 - fms-related tyrosine kinase 4, DDR2 - discoidin domain receptor tyrosine kinase 2, ROR2 - receptor tyrosine kinase-like orphan receptor 2, PG…
GO:0030334	regulation of cell migration	3.63e-05	0.00425	2.35	7211	672	114	25	[TIE1 - tyrosine kinase with immunoglobulin-like and egf-like domains 1, TEK - tek tyrosine kinase, endothelial, FGFR1 - fibroblast growth factor receptor 1, MITF - microphthalmia-associated transcription factor, FLT1 - fms-related tyrosine kinase 1, FLT4 - fms-related tyrosine kinase 4, DDR2 - discoidin domain receptor tyrosine kinase 2, ROR2 - receptor tyrosine kinase-like orphan receptor 2, PG…
GO:0022603	regulation of anatomical structure morphogenesis	3.72e-05	0.00431	2.2	7211	804	114	28	[FGFR2 - fibroblast growth factor receptor 2, TEK - tek tyrosine kinase, endothelial, TIE1 - tyrosine kinase with immunoglobulin-like and egf-like domains 1, ROR1 - receptor tyrosine kinase-like orphan receptor 1, FLT1 - fms-related tyrosine kinase 1, FLT4 - fms-related tyrosine kinase 4, ROR2 - receptor tyrosine kinase-like orphan receptor 2, PGF - placental growth factor, KDR - kinase insert do…
GO:0051240	positive regulation of multicellular organismal process	3.73e-05	0.00429	1.88	7211	1277	114	38	[FGFR2 - fibroblast growth factor receptor 2, TEK - tek tyrosine kinase, endothelial, TIE1 - tyrosine kinase with immunoglobulin-like and egf-like domains 1, FGFR1 - fibroblast growth factor receptor 1, ROR1 - receptor tyrosine kinase-like orphan receptor 1, FLT1 - fms-related tyrosine kinase 1, SLC9A1 - solute carrier family 9, subfamily a (nhe1, cation proton antiporter 1), member 1, DDR2 - dis…
GO:0051094	positive regulation of developmental process	3.88e-05	0.00442	2.05	7211	989	114	32	[FGFR2 - fibroblast growth factor receptor 2, TEK - tek tyrosine kinase, endothelial, TIE1 - tyrosine kinase with immunoglobulin-like and egf-like domains 1, FGFR1 - fibroblast growth factor receptor 1, ROR1 - receptor tyrosine kinase-like orphan receptor 1, FLT1 - fms-related tyrosine kinase 1, DDR2 - discoidin domain receptor tyrosine kinase 2, ROR2 - receptor tyrosine kinase-like orphan recept…
GO:0035924	cellular response to vascular endothelial growth factor stimulus	4.56e-05	0.00516	12.16	7211	26	114	5	[NRP1 - neuropilin 1, KDR - kinase insert domain receptor (a type iii receptor tyrosine kinase), VEGFA - vascular endothelial growth factor a, FLT1 - fms-related tyrosine kinase 1, FLT4 - fms-related tyrosine kinase 4]
GO:0009888	tissue development	4.93e-05	0.00553	2.96	7211	363	114	17	[EPHA2 - eph receptor a2, FGFR2 - fibroblast growth factor receptor 2, TIE1 - tyrosine kinase with immunoglobulin-like and egf-like domains 1, VEGFA - vascular endothelial growth factor a, PALB2 - partner and localizer of brca2, FGFR3 - fibroblast growth factor receptor 3, DDR2 - discoidin domain receptor tyrosine kinase 2, ROR2 - receptor tyrosine kinase-like orphan receptor 2, HSPG2 - heparan s…
GO:0002042	cell migration involved in sprouting angiogenesis	5.25e-05	0.00584	18.07	7211	14	114	4	[NRP1 - neuropilin 1, KDR - kinase insert domain receptor (a type iii receptor tyrosine kinase), VEGFA - vascular endothelial growth factor a, EPHB4 - eph receptor b4]
GO:0060749	mammary gland alveolus development	5.25e-05	0.00579	18.07	7211	14	114	4	[VEGFA - vascular endothelial growth factor a, EGF - epidermal growth factor, ERBB4 - v-erb-b2 avian erythroblastic leukemia viral oncogene homolog 4, DDR1 - discoidin domain receptor tyrosine kinase 1]
GO:0051962	positive regulation of nervous system development	5.28e-05	0.00578	2.95	7211	365	114	17	[VEGFA - vascular endothelial growth factor a, FGFR1 - fibroblast growth factor receptor 1, ROR1 - receptor tyrosine kinase-like orphan receptor 1, EPHB2 - eph receptor b2, EPHB1 - eph receptor b1, ROR2 - receptor tyrosine kinase-like orphan receptor 2, ALK - anaplastic lymphoma receptor tyrosine kinase, EPHB3 - eph receptor b3, EPHA4 - eph receptor a4, NRP1 - neuropilin 1, RET - ret proto-oncoge…
GO:0048806	genitalia development	5.53e-05	0.00601	11.71	7211	27	114	5	[AXL - axl receptor tyrosine kinase, TYRO3 - tyro3 protein tyrosine kinase, MERTK - c-mer proto-oncogene tyrosine kinase, ROR2 - receptor tyrosine kinase-like orphan receptor 2, PDGFRA - platelet-derived growth factor receptor, alpha polypeptide]
GO:0010594	regulation of endothelial cell migration	5.95e-05	0.00642	4.58	7211	138	114	10	[EPHA2 - eph receptor a2, TEK - tek tyrosine kinase, endothelial, KDR - kinase insert domain receptor (a type iii receptor tyrosine kinase), NRP1 - neuropilin 1, NRP2 - neuropilin 2, VEGFA - vascular endothelial growth factor a, FGFR1 - fibroblast growth factor receptor 1, EGF - epidermal growth factor, FLT4 - fms-related tyrosine kinase 4, HIF1A - hypoxia inducible factor 1, alpha subunit (basic…
GO:0048729	tissue morphogenesis	6.46e-05	0.00692	3.35	7211	264	114	14	[EPHA2 - eph receptor a2, FGFR2 - fibroblast growth factor receptor 2, TIE1 - tyrosine kinase with immunoglobulin-like and egf-like domains 1, VEGFA - vascular endothelial growth factor a, EPHA4 - eph receptor a4, DDR1 - discoidin domain receptor tyrosine kinase 1, EPHA7 - eph receptor a7, NRP1 - neuropilin 1, KDR - kinase insert domain receptor (a type iii receptor tyrosine kinase), NRP2 - neuro…
GO:0050770	regulation of axonogenesis	6.72e-05	0.00714	4.52	7211	140	114	10	[NRP1 - neuropilin 1, VEGFA - vascular endothelial growth factor a, EPHB2 - eph receptor b2, RET - ret proto-oncogene, EPHB3 - eph receptor b3, STK11 - serine/threonine kinase 11, RYK - receptor-like tyrosine kinase, EPHA4 - eph receptor a4, MAP2K1 - mitogen-activated protein kinase kinase 1, EPHA7 - eph receptor a7]
GO:0051239	regulation of multicellular organismal process	6.8e-05	0.00717	1.57	7211	2169	114	54	[SIRPA - signal-regulatory protein alpha, TIE1 - tyrosine kinase with immunoglobulin-like and egf-like domains 1, BRCA2 - breast cancer 2, early onset, MITF - microphthalmia-associated transcription factor, SLC9A1 - solute carrier family 9, subfamily a (nhe1, cation proton antiporter 1), member 1, FLT1 - fms-related tyrosine kinase 1, HIST2H3D - histone cluster 2, h3d, FLT4 - fms-related tyrosine…
GO:0045766	positive regulation of angiogenesis	7.14e-05	0.00747	4.49	7211	141	114	10	[TEK - tek tyrosine kinase, endothelial, KDR - kinase insert domain receptor (a type iii receptor tyrosine kinase), TIE1 - tyrosine kinase with immunoglobulin-like and egf-like domains 1, EPHA1 - eph receptor a1, VEGFA - vascular endothelial growth factor a, CDH5 - cadherin 5, type 2 (vascular endothelium), FLT1 - fms-related tyrosine kinase 1, ITGB1 - integrin, beta 1 (fibronectin receptor, beta…
GO:0003416	endochondral bone growth	7.44e-05	0.00772	31.63	7211	6	114	3	[FGFR2 - fibroblast growth factor receptor 2, FGFR3 - fibroblast growth factor receptor 3, DDR2 - discoidin domain receptor tyrosine kinase 2]
GO:1903727	positive regulation of phospholipid metabolic process	7.65e-05	0.00789	8.25	7211	46	114	6	[TEK - tek tyrosine kinase, endothelial, FGFR3 - fibroblast growth factor receptor 3, FLT3 - fms-related tyrosine kinase 3, FLT1 - fms-related tyrosine kinase 1, EPHA8 - eph receptor a8, PDGFRA - platelet-derived growth factor receptor, alpha polypeptide]
GO:0023014	signal transduction by protein phosphorylation	7.94e-05	0.00812	3.12	7211	304	114	15	[FGFR2 - fibroblast growth factor receptor 2, TEK - tek tyrosine kinase, endothelial, FGFR4 - fibroblast growth factor receptor 4, FGFR3 - fibroblast growth factor receptor 3, FGFR1 - fibroblast growth factor receptor 1, FLT3 - fms-related tyrosine kinase 3, ROR2 - receptor tyrosine kinase-like orphan receptor 2, PDGFRA - platelet-derived growth factor receptor, alpha polypeptide, KDR - kinase in…
GO:0000165	MAPK cascade	7.94e-05	0.00806	3.12	7211	304	114	15	[FGFR2 - fibroblast growth factor receptor 2, TEK - tek tyrosine kinase, endothelial, FGFR4 - fibroblast growth factor receptor 4, FGFR3 - fibroblast growth factor receptor 3, FGFR1 - fibroblast growth factor receptor 1, FLT3 - fms-related tyrosine kinase 3, ROR2 - receptor tyrosine kinase-like orphan receptor 2, PDGFRA - platelet-derived growth factor receptor, alpha polypeptide, KDR - kinase in…
GO:0021700	developmental maturation	9.52e-05	0.00959	4.82	7211	118	114	9	[AXL - axl receptor tyrosine kinase, VEGFA - vascular endothelial growth factor a, CDH5 - cadherin 5, type 2 (vascular endothelium), FGFR3 - fibroblast growth factor receptor 3, RET - ret proto-oncogene, BRCA2 - breast cancer 2, early onset, CDC25B - cell division cycle 25b, EPHA8 - eph receptor a8, HIF1A - hypoxia inducible factor 1, alpha subunit (basic helix-loop-helix transcription factor)]
GO:0002009	morphogenesis of an epithelium	9.59e-05	0.00959	3.67	7211	207	114	12	[FGFR2 - fibroblast growth factor receptor 2, EPHA2 - eph receptor a2, TIE1 - tyrosine kinase with immunoglobulin-like and egf-like domains 1, KDR - kinase insert domain receptor (a type iii receptor tyrosine kinase), NRP1 - neuropilin 1, VEGFA - vascular endothelial growth factor a, EGF - epidermal growth factor, EPHA4 - eph receptor a4, DDR1 - discoidin domain receptor tyrosine kinase 1, PTK7 -…
GO:0071695	anatomical structure maturation	9.86e-05	0.0098	6.42	7211	69	114	7	[CDH5 - cadherin 5, type 2 (vascular endothelium), FGFR3 - fibroblast growth factor receptor 3, RET - ret proto-oncogene, BRCA2 - breast cancer 2, early onset, CDC25B - cell division cycle 25b, EPHA8 - eph receptor a8, HIF1A - hypoxia inducible factor 1, alpha subunit (basic helix-loop-helix transcription factor)]
GO:0001763	morphogenesis of a branching structure	0.000108	0.0107	4.74	7211	120	114	9	[FGFR2 - fibroblast growth factor receptor 2, EPHA2 - eph receptor a2, KDR - kinase insert domain receptor (a type iii receptor tyrosine kinase), TIE1 - tyrosine kinase with immunoglobulin-like and egf-like domains 1, NRP1 - neuropilin 1, VEGFA - vascular endothelial growth factor a, EGF - epidermal growth factor, DDR1 - discoidin domain receptor tyrosine kinase 1, EPHA7 - eph receptor a7]
GO:1901890	positive regulation of cell junction assembly	0.000111	0.0108	10.2	7211	31	114	5	[EPHA2 - eph receptor a2, NRP1 - neuropilin 1, KDR - kinase insert domain receptor (a type iii receptor tyrosine kinase), TEK - tek tyrosine kinase, endothelial, VEGFA - vascular endothelial growth factor a]
GO:0021952	central nervous system projection neuron axonogenesis	0.00012	0.0117	14.88	7211	17	114	4	[EPHB2 - eph receptor b2, EPHB1 - eph receptor b1, EPHB3 - eph receptor b3, EPHA4 - eph receptor a4]
GO:0043551	regulation of phosphatidylinositol 3-kinase activity	0.000123	0.0119	7.59	7211	50	114	6	[TEK - tek tyrosine kinase, endothelial, FGFR3 - fibroblast growth factor receptor 3, FLT3 - fms-related tyrosine kinase 3, FLT1 - fms-related tyrosine kinase 1, EPHA8 - eph receptor a8, PDGFRA - platelet-derived growth factor receptor, alpha polypeptide]
GO:0010647	positive regulation of cell communication	0.000125	0.012	1.78	7211	1348	114	38	[FGFR2 - fibroblast growth factor receptor 2, TEK - tek tyrosine kinase, endothelial, FGFR4 - fibroblast growth factor receptor 4, FGFR3 - fibroblast growth factor receptor 3, FGFR1 - fibroblast growth factor receptor 1, ROR1 - receptor tyrosine kinase-like orphan receptor 1, FLT3 - fms-related tyrosine kinase 3, FLT1 - fms-related tyrosine kinase 1, SLC9A1 - solute carrier family 9, subfamily a …
GO:0023056	positive regulation of signaling	0.000136	0.0129	1.78	7211	1353	114	38	[FGFR2 - fibroblast growth factor receptor 2, TEK - tek tyrosine kinase, endothelial, FGFR4 - fibroblast growth factor receptor 4, FGFR3 - fibroblast growth factor receptor 3, FGFR1 - fibroblast growth factor receptor 1, ROR1 - receptor tyrosine kinase-like orphan receptor 1, FLT3 - fms-related tyrosine kinase 3, FLT1 - fms-related tyrosine kinase 1, SLC9A1 - solute carrier family 9, subfamily a …
GO:0010975	regulation of neuron projection development	0.00015	0.0142	2.82	7211	359	114	16	[VEGFA - vascular endothelial growth factor a, EPHB2 - eph receptor b2, ROR1 - receptor tyrosine kinase-like orphan receptor 1, ROR2 - receptor tyrosine kinase-like orphan receptor 2, ALK - anaplastic lymphoma receptor tyrosine kinase, EPHB3 - eph receptor b3, RYK - receptor-like tyrosine kinase, EPHA4 - eph receptor a4, EPHA7 - eph receptor a7, NRP1 - neuropilin 1, RET - ret proto-oncogene, ACAP…
GO:0032270	positive regulation of cellular protein metabolic process	0.000151	0.0142	1.81	7211	1258	114	36	[FGFR2 - fibroblast growth factor receptor 2, TEK - tek tyrosine kinase, endothelial, FGFR4 - fibroblast growth factor receptor 4, FGFR3 - fibroblast growth factor receptor 3, FGFR1 - fibroblast growth factor receptor 1, ROR1 - receptor tyrosine kinase-like orphan receptor 1, FLT3 - fms-related tyrosine kinase 3, FLT1 - fms-related tyrosine kinase 1, DDR2 - discoidin domain receptor tyrosine kina…
GO:0048608	reproductive structure development	0.000152	0.0142	3.76	7211	185	114	11	[FGFR2 - fibroblast growth factor receptor 2, AXL - axl receptor tyrosine kinase, VEGFA - vascular endothelial growth factor a, TYRO3 - tyro3 protein tyrosine kinase, BRCA2 - breast cancer 2, early onset, RPS6 - ribosomal protein s6, MERTK - c-mer proto-oncogene tyrosine kinase, ROR2 - receptor tyrosine kinase-like orphan receptor 2, MAP2K1 - mitogen-activated protein kinase kinase 1, H3F3B - h3 …
GO:0043542	endothelial cell migration	0.000154	0.0143	7.3	7211	52	114	6	[KDR - kinase insert domain receptor (a type iii receptor tyrosine kinase), NRP1 - neuropilin 1, CDH5 - cadherin 5, type 2 (vascular endothelium), VEGFA - vascular endothelial growth factor a, PXN - paxillin, EPHB4 - eph receptor b4]
GO:0030154	cell differentiation	0.00017	0.0156	1.85	7211	1165	114	34	[FGFR2 - fibroblast growth factor receptor 2, TIE1 - tyrosine kinase with immunoglobulin-like and egf-like domains 1, FGFR3 - fibroblast growth factor receptor 3, FGFR1 - fibroblast growth factor receptor 1, FLT3 - fms-related tyrosine kinase 3, MITF - microphthalmia-associated transcription factor, FLT1 - fms-related tyrosine kinase 1, SLC9A1 - solute carrier family 9, subfamily a (nhe1, cation …
GO:0010632	regulation of epithelial cell migration	0.000175	0.016	3.7	7211	188	114	11	[EPHA2 - eph receptor a2, TEK - tek tyrosine kinase, endothelial, KDR - kinase insert domain receptor (a type iii receptor tyrosine kinase), NRP1 - neuropilin 1, NRP2 - neuropilin 2, VEGFA - vascular endothelial growth factor a, PFN1 - profilin 1, FGFR1 - fibroblast growth factor receptor 1, EGF - epidermal growth factor, FLT4 - fms-related tyrosine kinase 4, HIF1A - hypoxia inducible factor 1, a…
GO:1904018	positive regulation of vasculature development	0.000185	0.0168	4	7211	158	114	10	[TEK - tek tyrosine kinase, endothelial, KDR - kinase insert domain receptor (a type iii receptor tyrosine kinase), TIE1 - tyrosine kinase with immunoglobulin-like and egf-like domains 1, EPHA1 - eph receptor a1, VEGFA - vascular endothelial growth factor a, CDH5 - cadherin 5, type 2 (vascular endothelium), FLT1 - fms-related tyrosine kinase 1, ITGB1 - integrin, beta 1 (fibronectin receptor, beta…
GO:0048469	cell maturation	0.000198	0.0179	5.75	7211	77	114	7	[AXL - axl receptor tyrosine kinase, VEGFA - vascular endothelial growth factor a, RET - ret proto-oncogene, BRCA2 - breast cancer 2, early onset, CDC25B - cell division cycle 25b, EPHA8 - eph receptor a8, HIF1A - hypoxia inducible factor 1, alpha subunit (basic helix-loop-helix transcription factor)]
GO:0001779	natural killer cell differentiation	0.000203	0.0183	23.72	7211	8	114	3	[AXL - axl receptor tyrosine kinase, TYRO3 - tyro3 protein tyrosine kinase, MERTK - c-mer proto-oncogene tyrosine kinase]
GO:1902336	positive regulation of retinal ganglion cell axon guidance	0.000248	0.0221	63.25	7211	2	114	2	[NRP1 - neuropilin 1, VEGFA - vascular endothelial growth factor a]
GO:0038190	VEGF-activated neuropilin signaling pathway	0.000248	0.022	63.25	7211	2	114	2	[NRP1 - neuropilin 1, VEGFA - vascular endothelial growth factor a]
GO:0035281	pre-miRNA export from nucleus	0.000248	0.0218	63.25	7211	2	114	2	[RAN - ran, member ras oncogene family, XPO5 - exportin 5]
GO:0051960	regulation of nervous system development	0.000249	0.0218	2.23	7211	623	114	22	[VEGFA - vascular endothelial growth factor a, FGFR1 - fibroblast growth factor receptor 1, ROR1 - receptor tyrosine kinase-like orphan receptor 1, MUSK - muscle, skeletal, receptor tyrosine kinase, EPHB2 - eph receptor b2, EPHB1 - eph receptor b1, ROR2 - receptor tyrosine kinase-like orphan receptor 2, EPHB3 - eph receptor b3, ALK - anaplastic lymphoma receptor tyrosine kinase, RYK - receptor-li…
GO:0060255	regulation of macromolecule metabolic process	0.000249	0.0217	1.34	7211	3489	114	74	[SIRPA - signal-regulatory protein alpha, DEPTOR - dep domain containing mtor-interacting protein, CDC25A - cell division cycle 25a, RPL21 - ribosomal protein l21, BRCA2 - breast cancer 2, early onset, FLT3 - fms-related tyrosine kinase 3, MITF - microphthalmia-associated transcription factor, SLC9A1 - solute carrier family 9, subfamily a (nhe1, cation proton antiporter 1), member 1, FLT1 - fms-r…
GO:0006909	phagocytosis	0.000312	0.0269	6.43	7211	59	114	6	[AXL - axl receptor tyrosine kinase, MST1R - macrophage stimulating 1 receptor (c-met-related tyrosine kinase), ITGAV - integrin, alpha v, TYRO3 - tyro3 protein tyrosine kinase, ITGB1 - integrin, beta 1 (fibronectin receptor, beta polypeptide, antigen cd29 includes mdf2, msk12), MERTK - c-mer proto-oncogene tyrosine kinase]
GO:0051247	positive regulation of protein metabolic process	0.00032	0.0275	1.74	7211	1305	114	36	[FGFR2 - fibroblast growth factor receptor 2, TEK - tek tyrosine kinase, endothelial, FGFR4 - fibroblast growth factor receptor 4, FGFR3 - fibroblast growth factor receptor 3, FGFR1 - fibroblast growth factor receptor 1, ROR1 - receptor tyrosine kinase-like orphan receptor 1, FLT3 - fms-related tyrosine kinase 3, FLT1 - fms-related tyrosine kinase 1, DDR2 - discoidin domain receptor tyrosine kina…
GO:0070374	positive regulation of ERK1 and ERK2 cascade	0.000367	0.0314	3.68	7211	172	114	10	[FGFR2 - fibroblast growth factor receptor 2, TEK - tek tyrosine kinase, endothelial, KDR - kinase insert domain receptor (a type iii receptor tyrosine kinase), NRP1 - neuropilin 1, FGFR4 - fibroblast growth factor receptor 4, FGFR3 - fibroblast growth factor receptor 3, ERBB4 - v-erb-b2 avian erythroblastic leukemia viral oncogene homolog 4, FLT4 - fms-related tyrosine kinase 4, MAP2K1 - mitogen…
GO:0009966	regulation of signal transduction	0.000369	0.0313	1.51	7211	2185	114	52	[SIRPA - signal-regulatory protein alpha, DEPTOR - dep domain containing mtor-interacting protein, FLT3 - fms-related tyrosine kinase 3, SLC9A1 - solute carrier family 9, subfamily a (nhe1, cation proton antiporter 1), member 1, FLT1 - fms-related tyrosine kinase 1, FLT4 - fms-related tyrosine kinase 4, NRP1 - neuropilin 1, KDR - kinase insert domain receptor (a type iii receptor tyrosine kinase)…
GO:0006935	chemotaxis	0.000373	0.0315	2.99	7211	275	114	13	[EPHA2 - eph receptor a2, VEGFA - vascular endothelial growth factor a, EPHB1 - eph receptor b1, FLT1 - fms-related tyrosine kinase 1, RYK - receptor-like tyrosine kinase, PGF - placental growth factor, PDGFRA - platelet-derived growth factor receptor, alpha polypeptide, EPHA7 - eph receptor a7, NRP1 - neuropilin 1, NRP2 - neuropilin 2, ITGAV - integrin, alpha v, TSC2 - tuberous sclerosis 2, MAP2…
GO:0010976	positive regulation of neuron projection development	0.000388	0.0325	3.38	7211	206	114	11	[NRP1 - neuropilin 1, VEGFA - vascular endothelial growth factor a, ROR1 - receptor tyrosine kinase-like orphan receptor 1, RET - ret proto-oncogene, ROR2 - receptor tyrosine kinase-like orphan receptor 2, ALK - anaplastic lymphoma receptor tyrosine kinase, STK11 - serine/threonine kinase 11, ATF1 - activating transcription factor 1, EPHA4 - eph receptor a4, MAP2K1 - mitogen-activated protein kin…
GO:0061138	morphogenesis of a branching epithelium	0.000393	0.0327	4.48	7211	113	114	8	[FGFR2 - fibroblast growth factor receptor 2, EPHA2 - eph receptor a2, KDR - kinase insert domain receptor (a type iii receptor tyrosine kinase), TIE1 - tyrosine kinase with immunoglobulin-like and egf-like domains 1, NRP1 - neuropilin 1, VEGFA - vascular endothelial growth factor a, EGF - epidermal growth factor, DDR1 - discoidin domain receptor tyrosine kinase 1]
GO:0042330	taxis	0.0004	0.0331	2.97	7211	277	114	13	[EPHA2 - eph receptor a2, VEGFA - vascular endothelial growth factor a, EPHB1 - eph receptor b1, FLT1 - fms-related tyrosine kinase 1, RYK - receptor-like tyrosine kinase, PGF - placental growth factor, PDGFRA - platelet-derived growth factor receptor, alpha polypeptide, EPHA7 - eph receptor a7, NRP1 - neuropilin 1, NRP2 - neuropilin 2, ITGAV - integrin, alpha v, TSC2 - tuberous sclerosis 2, MAP2…
GO:0120035	regulation of plasma membrane bounded cell projection organization	0.000406	0.0334	2.41	7211	473	114	18	[EPHA2 - eph receptor a2, VEGFA - vascular endothelial growth factor a, ROR1 - receptor tyrosine kinase-like orphan receptor 1, EPHB2 - eph receptor b2, ROR2 - receptor tyrosine kinase-like orphan receptor 2, ALK - anaplastic lymphoma receptor tyrosine kinase, EPHB3 - eph receptor b3, RYK - receptor-like tyrosine kinase, EPHA4 - eph receptor a4, EPHA7 - eph receptor a7, NRP1 - neuropilin 1, PFN1 …
GO:0043550	regulation of lipid kinase activity	0.000409	0.0335	6.12	7211	62	114	6	[TEK - tek tyrosine kinase, endothelial, FGFR3 - fibroblast growth factor receptor 3, FLT3 - fms-related tyrosine kinase 3, FLT1 - fms-related tyrosine kinase 1, EPHA8 - eph receptor a8, PDGFRA - platelet-derived growth factor receptor, alpha polypeptide]
GO:0048771	tissue remodeling	0.000409	0.0333	6.12	7211	62	114	6	[EPHA2 - eph receptor a2, TIE1 - tyrosine kinase with immunoglobulin-like and egf-like domains 1, AXL - axl receptor tyrosine kinase, MITF - microphthalmia-associated transcription factor, MERTK - c-mer proto-oncogene tyrosine kinase, HIF1A - hypoxia inducible factor 1, alpha subunit (basic helix-loop-helix transcription factor)]
GO:0051894	positive regulation of focal adhesion assembly	0.000416	0.0336	11	7211	23	114	4	[KDR - kinase insert domain receptor (a type iii receptor tyrosine kinase), NRP1 - neuropilin 1, TEK - tek tyrosine kinase, endothelial, VEGFA - vascular endothelial growth factor a]
GO:0098868	bone growth	0.000426	0.0342	18.98	7211	10	114	3	[FGFR2 - fibroblast growth factor receptor 2, FGFR3 - fibroblast growth factor receptor 3, DDR2 - discoidin domain receptor tyrosine kinase 2]
GO:0022038	corpus callosum development	0.000426	0.034	18.98	7211	10	114	3	[EPHB2 - eph receptor b2, EPHB3 - eph receptor b3, RYK - receptor-like tyrosine kinase]
GO:0070125	mitochondrial translational elongation	0.000426	0.0339	18.98	7211	10	114	3	[MRPS18A - mitochondrial ribosomal protein s18a, MRPL20 - mitochondrial ribosomal protein l20, MRPS31 - mitochondrial ribosomal protein s31]
GO:0070126	mitochondrial translational termination	0.000426	0.0337	18.98	7211	10	114	3	[MRPS18A - mitochondrial ribosomal protein s18a, MRPL20 - mitochondrial ribosomal protein l20, MRPS31 - mitochondrial ribosomal protein s31]
GO:0060068	vagina development	0.000426	0.0335	18.98	7211	10	114	3	[AXL - axl receptor tyrosine kinase, TYRO3 - tyro3 protein tyrosine kinase, MERTK - c-mer proto-oncogene tyrosine kinase]
GO:0031344	regulation of cell projection organization	0.000438	0.0342	2.39	7211	476	114	18	[EPHA2 - eph receptor a2, VEGFA - vascular endothelial growth factor a, ROR1 - receptor tyrosine kinase-like orphan receptor 1, EPHB2 - eph receptor b2, ROR2 - receptor tyrosine kinase-like orphan receptor 2, ALK - anaplastic lymphoma receptor tyrosine kinase, EPHB3 - eph receptor b3, RYK - receptor-like tyrosine kinase, EPHA4 - eph receptor a4, EPHA7 - eph receptor a7, NRP1 - neuropilin 1, PFN1 …
GO:0045765	regulation of angiogenesis	0.000444	0.0345	3.11	7211	244	114	12	[EPHA2 - eph receptor a2, TEK - tek tyrosine kinase, endothelial, TIE1 - tyrosine kinase with immunoglobulin-like and egf-like domains 1, KDR - kinase insert domain receptor (a type iii receptor tyrosine kinase), CDH5 - cadherin 5, type 2 (vascular endothelium), EPHA1 - eph receptor a1, VEGFA - vascular endothelial growth factor a, FLT1 - fms-related tyrosine kinase 1, ITGB1 - integrin, beta 1 (f…
GO:0010720	positive regulation of cell development	0.000469	0.0363	2.55	7211	397	114	16	[VEGFA - vascular endothelial growth factor a, FGFR1 - fibroblast growth factor receptor 1, EPHB2 - eph receptor b2, ROR1 - receptor tyrosine kinase-like orphan receptor 1, ROR2 - receptor tyrosine kinase-like orphan receptor 2, ALK - anaplastic lymphoma receptor tyrosine kinase, BAD - bcl2-associated agonist of cell death, EPHA4 - eph receptor a4, NRP1 - neuropilin 1, CDH5 - cadherin 5, type 2 (…
GO:0048589	developmental growth	0.000475	0.0365	3.3	7211	211	114	11	[FGFR2 - fibroblast growth factor receptor 2, NRP1 - neuropilin 1, NRP2 - neuropilin 2, PALB2 - partner and localizer of brca2, FGFR3 - fibroblast growth factor receptor 3, ERBB4 - v-erb-b2 avian erythroblastic leukemia viral oncogene homolog 4, DDR2 - discoidin domain receptor tyrosine kinase 2, STK11 - serine/threonine kinase 11, H3F3B - h3 histone, family 3b (h3.3b), DDR1 - discoidin domain re…
GO:0070371	ERK1 and ERK2 cascade	0.000493	0.0377	10.54	7211	24	114	4	[KDR - kinase insert domain receptor (a type iii receptor tyrosine kinase), ITGAV - integrin, alpha v, EGF - epidermal growth factor, MAP2K1 - mitogen-activated protein kinase kinase 1]
GO:0021955	central nervous system neuron axonogenesis	0.000493	0.0375	10.54	7211	24	114	4	[EPHB2 - eph receptor b2, EPHB1 - eph receptor b1, EPHB3 - eph receptor b3, EPHA4 - eph receptor a4]
GO:0010631	epithelial cell migration	0.000529	0.04	5.84	7211	65	114	6	[KDR - kinase insert domain receptor (a type iii receptor tyrosine kinase), NRP1 - neuropilin 1, CDH5 - cadherin 5, type 2 (vascular endothelium), VEGFA - vascular endothelial growth factor a, PXN - paxillin, EPHB4 - eph receptor b4]
GO:0038063	collagen-activated tyrosine kinase receptor signaling pathway	0.000579	0.0435	17.25	7211	11	114	3	[MUSK - muscle, skeletal, receptor tyrosine kinase, DDR2 - discoidin domain receptor tyrosine kinase 2, DDR1 - discoidin domain receptor tyrosine kinase 1]
GO:0060996	dendritic spine development	0.000579	0.0433	17.25	7211	11	114	3	[EPHB2 - eph receptor b2, EPHB1 - eph receptor b1, EPHB3 - eph receptor b3]
GO:0040007	growth	0.000579	0.0431	3.22	7211	216	114	11	[FGFR2 - fibroblast growth factor receptor 2, NRP1 - neuropilin 1, NRP2 - neuropilin 2, PALB2 - partner and localizer of brca2, FGFR3 - fibroblast growth factor receptor 3, ERBB4 - v-erb-b2 avian erythroblastic leukemia viral oncogene homolog 4, DDR2 - discoidin domain receptor tyrosine kinase 2, STK11 - serine/threonine kinase 11, H3F3B - h3 histone, family 3b (h3.3b), DDR1 - discoidin domain re…
GO:0032007	negative regulation of TOR signaling	0.00058	0.0429	10.12	7211	25	114	4	[DEPTOR - dep domain containing mtor-interacting protein, TSC2 - tuberous sclerosis 2, STK11 - serine/threonine kinase 11, HIF1A - hypoxia inducible factor 1, alpha subunit (basic helix-loop-helix transcription factor)]
GO:0045859	regulation of protein kinase activity	0.000593	0.0436	2.1	7211	663	114	22	[DEPTOR - dep domain containing mtor-interacting protein, CDC25A - cell division cycle 25a, VEGFA - vascular endothelial growth factor a, EPHA1 - eph receptor a1, FGFR1 - fibroblast growth factor receptor 1, FLT3 - fms-related tyrosine kinase 3, EPHB2 - eph receptor b2, FLT1 - fms-related tyrosine kinase 1, DDR2 - discoidin domain receptor tyrosine kinase 2, ROR2 - receptor tyrosine kinase-like o…
GO:0071840	cellular component organization or biogenesis	0.000624	0.0457	1.39	7211	2821	114	62	[TIE1 - tyrosine kinase with immunoglobulin-like and egf-like domains 1, DEPTOR - dep domain containing mtor-interacting protein, ATAD3C - atpase family, aaa domain containing 3c, MITF - microphthalmia-associated transcription factor, BRCA2 - breast cancer 2, early onset, HMGN1 - high mobility group nucleosome binding domain 1, MRPL20 - mitochondrial ribosomal protein l20, SLC9A1 - solute carrier…
GO:0043988	histone H3-S28 phosphorylation	0.000736	0.0536	42.17	7211	3	114	2	[RPS6KA4 - ribosomal protein s6 kinase, 90kda, polypeptide 4, AURKB - aurora kinase b]
GO:0038086	VEGF-activated platelet-derived growth factor receptor signaling pathway	0.000736	0.0533	42.17	7211	3	114	2	[VEGFA - vascular endothelial growth factor a, PDGFRA - platelet-derived growth factor receptor, alpha polypeptide]
GO:0038091	positive regulation of cell proliferation by VEGF-activated platelet derived growth factor receptor signaling pathway	0.000736	0.053	42.17	7211	3	114	2	[VEGFA - vascular endothelial growth factor a, PDGFRA - platelet-derived growth factor receptor, alpha polypeptide]
GO:0110032	positive regulation of G2/MI transition of meiotic cell cycle	0.000736	0.0527	42.17	7211	3	114	2	[CDC25A - cell division cycle 25a, CDC25B - cell division cycle 25b]
GO:0110030	regulation of G2/MI transition of meiotic cell cycle	0.000736	0.0525	42.17	7211	3	114	2	[CDC25A - cell division cycle 25a, CDC25B - cell division cycle 25b]
GO:0001755	neural crest cell migration	0.000739	0.0525	6.88	7211	46	114	5	[NRP1 - neuropilin 1, NRP2 - neuropilin 2, RET - ret proto-oncogene, ERBB4 - v-erb-b2 avian erythroblastic leukemia viral oncogene homolog 4, HIF1A - hypoxia inducible factor 1, alpha subunit (basic helix-loop-helix transcription factor)]
GO:0048812	neuron projection morphogenesis	0.00077	0.0543	3.65	7211	156	114	9	[FGFR2 - fibroblast growth factor receptor 2, NRP1 - neuropilin 1, EPHB2 - eph receptor b2, EPHB1 - eph receptor b1, LMTK2 - lemur tyrosine kinase 2, EPHB3 - eph receptor b3, STK11 - serine/threonine kinase 11, RYK - receptor-like tyrosine kinase, EPHA4 - eph receptor a4]
GO:0050769	positive regulation of neurogenesis	0.000786	0.0552	2.64	7211	336	114	14	[VEGFA - vascular endothelial growth factor a, FGFR1 - fibroblast growth factor receptor 1, EPHB2 - eph receptor b2, ROR1 - receptor tyrosine kinase-like orphan receptor 1, ALK - anaplastic lymphoma receptor tyrosine kinase, ROR2 - receptor tyrosine kinase-like orphan receptor 2, EPHA4 - eph receptor a4, NRP1 - neuropilin 1, RET - ret proto-oncogene, STK11 - serine/threonine kinase 11, ATF1 - act…
GO:0051781	positive regulation of cell division	0.000788	0.0551	5.42	7211	70	114	6	[FGFR2 - fibroblast growth factor receptor 2, VEGFA - vascular endothelial growth factor a, YBX1 - y box binding protein 1, AURKB - aurora kinase b, PGF - placental growth factor, CDC25B - cell division cycle 25b]
GO:0045666	positive regulation of neuron differentiation	0.00081	0.0563	2.91	7211	261	114	12	[NRP1 - neuropilin 1, VEGFA - vascular endothelial growth factor a, FGFR1 - fibroblast growth factor receptor 1, ROR1 - receptor tyrosine kinase-like orphan receptor 1, RET - ret proto-oncogene, ROR2 - receptor tyrosine kinase-like orphan receptor 2, ALK - anaplastic lymphoma receptor tyrosine kinase, STK11 - serine/threonine kinase 11, ATF1 - activating transcription factor 1, EPHA4 - eph recept…
GO:0048754	branching morphogenesis of an epithelial tube	0.000816	0.0565	4.56	7211	97	114	7	[EPHA2 - eph receptor a2, KDR - kinase insert domain receptor (a type iii receptor tyrosine kinase), TIE1 - tyrosine kinase with immunoglobulin-like and egf-like domains 1, NRP1 - neuropilin 1, VEGFA - vascular endothelial growth factor a, EGF - epidermal growth factor, DDR1 - discoidin domain receptor tyrosine kinase 1]
GO:0046718	viral entry into host cell	0.00085	0.0585	5.35	7211	71	114	6	[EPHA2 - eph receptor a2, NRP1 - neuropilin 1, AXL - axl receptor tyrosine kinase, ITGAV - integrin, alpha v, TYRO3 - tyro3 protein tyrosine kinase, ITGB1 - integrin, beta 1 (fibronectin receptor, beta polypeptide, antigen cd29 includes mdf2, msk12)]
GO:0045664	regulation of neuron differentiation	0.000873	0.0598	2.33	7211	462	114	17	[VEGFA - vascular endothelial growth factor a, FGFR1 - fibroblast growth factor receptor 1, ROR1 - receptor tyrosine kinase-like orphan receptor 1, EPHB2 - eph receptor b2, ROR2 - receptor tyrosine kinase-like orphan receptor 2, ALK - anaplastic lymphoma receptor tyrosine kinase, EPHB3 - eph receptor b3, RYK - receptor-like tyrosine kinase, EPHA4 - eph receptor a4, EPHA7 - eph receptor a7, NRP1 -…
GO:0001954	positive regulation of cell-matrix adhesion	0.000901	0.0614	6.59	7211	48	114	5	[NRP1 - neuropilin 1, KDR - kinase insert domain receptor (a type iii receptor tyrosine kinase), TEK - tek tyrosine kinase, endothelial, VEGFA - vascular endothelial growth factor a, EPHA1 - eph receptor a1]
GO:0030855	epithelial cell differentiation	0.000908	0.0616	3.28	7211	193	114	10	[FGFR2 - fibroblast growth factor receptor 2, EPHA2 - eph receptor a2, TIE1 - tyrosine kinase with immunoglobulin-like and egf-like domains 1, PCNA - proliferating cell nuclear antigen, KDR - kinase insert domain receptor (a type iii receptor tyrosine kinase), VEGFA - vascular endothelial growth factor a, ERBB4 - v-erb-b2 avian erythroblastic leukemia viral oncogene homolog 4, MAP2K1 - mitogen-ac…
GO:0010508	positive regulation of autophagy	0.000922	0.0622	4.47	7211	99	114	7	[KDR - kinase insert domain receptor (a type iii receptor tyrosine kinase), TSC2 - tuberous sclerosis 2, PIM2 - pim-2 oncogene, BAD - bcl2-associated agonist of cell death, STK11 - serine/threonine kinase 11, OPTN - optineurin, HIF1A - hypoxia inducible factor 1, alpha subunit (basic helix-loop-helix transcription factor)]
GO:0051171	regulation of nitrogen compound metabolic process	0.000954	0.0641	1.32	7211	3359	114	70	[SIRPA - signal-regulatory protein alpha, DEPTOR - dep domain containing mtor-interacting protein, CDC25A - cell division cycle 25a, BRCA2 - breast cancer 2, early onset, FLT3 - fms-related tyrosine kinase 3, MITF - microphthalmia-associated transcription factor, SLC9A1 - solute carrier family 9, subfamily a (nhe1, cation proton antiporter 1), member 1, FLT1 - fms-related tyrosine kinase 1, HIST2…
GO:0035556	intracellular signal transduction	0.000958	0.0641	1.69	7211	1276	114	34	[FGFR2 - fibroblast growth factor receptor 2, TEK - tek tyrosine kinase, endothelial, DEPTOR - dep domain containing mtor-interacting protein, FGFR4 - fibroblast growth factor receptor 4, FGFR3 - fibroblast growth factor receptor 3, FGFR1 - fibroblast growth factor receptor 1, FLT3 - fms-related tyrosine kinase 3, BRCA2 - breast cancer 2, early onset, SLC9A1 - solute carrier family 9, subfamily a…
GO:0120039	plasma membrane bounded cell projection morphogenesis	0.000965	0.0642	3.54	7211	161	114	9	[FGFR2 - fibroblast growth factor receptor 2, NRP1 - neuropilin 1, EPHB2 - eph receptor b2, EPHB1 - eph receptor b1, LMTK2 - lemur tyrosine kinase 2, EPHB3 - eph receptor b3, STK11 - serine/threonine kinase 11, RYK - receptor-like tyrosine kinase, EPHA4 - eph receptor a4]
GO:0006415	translational termination	0.000981	0.0649	14.6	7211	13	114	3	[MRPS18A - mitochondrial ribosomal protein s18a, MRPL20 - mitochondrial ribosomal protein l20, MRPS31 - mitochondrial ribosomal protein s31]
GO:0030540	female genitalia development	0.000981	0.0646	14.6	7211	13	114	3	[AXL - axl receptor tyrosine kinase, TYRO3 - tyro3 protein tyrosine kinase, MERTK - c-mer proto-oncogene tyrosine kinase]
GO:2001028	positive regulation of endothelial cell chemotaxis	0.000981	0.0643	14.6	7211	13	114	3	[KDR - kinase insert domain receptor (a type iii receptor tyrosine kinase), VEGFA - vascular endothelial growth factor a, FGFR1 - fibroblast growth factor receptor 1]
GO:0038065	collagen-activated signaling pathway	0.000981	0.064	14.6	7211	13	114	3	[MUSK - muscle, skeletal, receptor tyrosine kinase, DDR2 - discoidin domain receptor tyrosine kinase 2, DDR1 - discoidin domain receptor tyrosine kinase 1]
GO:0001570	vasculogenesis	0.00099	0.0644	6.45	7211	49	114	5	[EPHA2 - eph receptor a2, KDR - kinase insert domain receptor (a type iii receptor tyrosine kinase), TIE1 - tyrosine kinase with immunoglobulin-like and egf-like domains 1, VEGFA - vascular endothelial growth factor a, ITGAV - integrin, alpha v]

## Sheet: Between 170 and 300
GO Term	Description	P-value	FDR q-value	Enrichment	N	B	n	b	Genes
GO:0006468	protein phosphorylation	6.49e-22	9.03e-18	2.27	7204	797	537	135	[MARK2 - map/microtubule affinity-regulating kinase 2, SPTAN1 - spectrin, alpha, non-erythrocytic 1, CDK1 - cyclin-dependent kinase 1, HSF1 - heat shock transcription factor 1, BRAF - v-raf murine sarcoma viral oncogene homolog b, LIMK1 - lim domain kinase 1, ABL1 - c-abl oncogene 1, non-receptor tyrosine kinase, TRIM28 - tripartite motif containing 28, ABL2 - c-abl oncogene 2, non-receptor tyros…
GO:0016310	phosphorylation	1.98e-20	1.38e-16	2.14	7204	883	537	141	[MARK2 - map/microtubule affinity-regulating kinase 2, SPTAN1 - spectrin, alpha, non-erythrocytic 1, CDK1 - cyclin-dependent kinase 1, HSF1 - heat shock transcription factor 1, BRAF - v-raf murine sarcoma viral oncogene homolog b, LIMK1 - lim domain kinase 1, ABL1 - c-abl oncogene 1, non-receptor tyrosine kinase, TRIM28 - tripartite motif containing 28, ABL2 - c-abl oncogene 2, non-receptor tyros…
GO:0002764	immune response-regulating signaling pathway	1.89e-18	8.78e-15	2.87	7204	365	537	78	[PRKACB - protein kinase, camp-dependent, catalytic, beta, LGMN - legumain, WNK1 - wnk lysine deficient protein kinase 1, LIMK1 - lim domain kinase 1, HMGB1 - high mobility group box 1, HLA-DRB1 - major histocompatibility complex, class ii, dr beta 1, CARD11 - caspase recruitment domain family, member 11, ABL1 - c-abl oncogene 1, non-receptor tyrosine kinase, HLA-DRA - major histocompatibility co…
GO:0042221	response to chemical	2.46e-17	8.54e-14	1.64	7204	1781	537	218	[PRDX6 - peroxiredoxin 6, HSF1 - heat shock transcription factor 1, BRCA1 - breast cancer 1, early onset, BRAF - v-raf murine sarcoma viral oncogene homolog b, ABCA1 - atp-binding cassette, sub-family a (abc1), member 1, GCNT1 - glucosaminyl (n-acetyl) transferase 1, core 2, ABL1 - c-abl oncogene 1, non-receptor tyrosine kinase, NCOR2 - nuclear receptor corepressor 2, ABL2 - c-abl oncogene 2, non…
GO:0050896	response to stimulus	2.5e-17	6.95e-14	1.4	7204	3171	537	330	[PRDX6 - peroxiredoxin 6, GFPT1 - glutamine--fructose-6-phosphate transaminase 1, HSF1 - heat shock transcription factor 1, BRCA1 - breast cancer 1, early onset, BRAF - v-raf murine sarcoma viral oncogene homolog b, ABCA1 - atp-binding cassette, sub-family a (abc1), member 1, GCNT1 - glucosaminyl (n-acetyl) transferase 1, core 2, KPNA6 - karyopherin alpha 6 (importin alpha 7), MAP1LC3B - microtub…
GO:0070887	cellular response to chemical stimulus	8.22e-17	1.91e-13	1.82	7204	1223	537	166	[IL17A - interleukin 17a, PARK2 - parkinson protein 2, e3 ubiquitin protein ligase (parkin), PRDX6 - peroxiredoxin 6, LGMN - legumain, HSF1 - heat shock transcription factor 1, BRCA1 - breast cancer 1, early onset, BRAF - v-raf murine sarcoma viral oncogene homolog b, ABL1 - c-abl oncogene 1, non-receptor tyrosine kinase, ABL2 - c-abl oncogene 2, non-receptor tyrosine kinase, PAK4 - p21 protein (…
GO:0010033	response to organic substance	1.16e-16	2.3e-13	1.71	7204	1498	537	191	[IL17A - interleukin 17a, PARK2 - parkinson protein 2, e3 ubiquitin protein ligase (parkin), LGMN - legumain, HSF1 - heat shock transcription factor 1, BRCA1 - breast cancer 1, early onset, ABCA1 - atp-binding cassette, sub-family a (abc1), member 1, ANXA7 - annexin a7, GCNT1 - glucosaminyl (n-acetyl) transferase 1, core 2, ABL1 - c-abl oncogene 1, non-receptor tyrosine kinase, NCOR2 - nuclear re…
GO:0051239	regulation of multicellular organismal process	1.32e-16	2.29e-13	1.54	7204	2171	537	249	[ZMYND8 - zinc finger, mynd-type containing 8, MARK2 - map/microtubule affinity-regulating kinase 2, HSF1 - heat shock transcription factor 1, BRCA1 - breast cancer 1, early onset, LIMK1 - lim domain kinase 1, ABCA1 - atp-binding cassette, sub-family a (abc1), member 1, CARD11 - caspase recruitment domain family, member 11, KPNA6 - karyopherin alpha 6 (importin alpha 7), ABL1 - c-abl oncogene 1, …
GO:0048584	positive regulation of response to stimulus	1.7e-16	2.63e-13	1.64	7204	1717	537	210	[HSF1 - heat shock transcription factor 1, BRCA1 - breast cancer 1, early onset, BRAF - v-raf murine sarcoma viral oncogene homolog b, LIMK1 - lim domain kinase 1, CARD11 - caspase recruitment domain family, member 11, KPNA6 - karyopherin alpha 6 (importin alpha 7), ABL1 - c-abl oncogene 1, non-receptor tyrosine kinase, TRIM28 - tripartite motif containing 28, EP300 - e1a binding protein p300, BT…
GO:0007166	cell surface receptor signaling pathway	1.84e-16	2.56e-13	1.63	7204	1741	537	212	[MARK2 - map/microtubule affinity-regulating kinase 2, BRAF - v-raf murine sarcoma viral oncogene homolog b, LIMK1 - lim domain kinase 1, ABCA1 - atp-binding cassette, sub-family a (abc1), member 1, CARD11 - caspase recruitment domain family, member 11, ABL1 - c-abl oncogene 1, non-receptor tyrosine kinase, EP300 - e1a binding protein p300, BTK - bruton agammaglobulinemia tyrosine kinase, MAML2 -…
GO:0002757	immune response-activating signal transduction	2.81e-16	3.55e-13	2.83	7204	332	537	70	[PRKACB - protein kinase, camp-dependent, catalytic, beta, LGMN - legumain, WNK1 - wnk lysine deficient protein kinase 1, LIMK1 - lim domain kinase 1, HMGB1 - high mobility group box 1, HLA-DRB1 - major histocompatibility complex, class ii, dr beta 1, CARD11 - caspase recruitment domain family, member 11, ABL1 - c-abl oncogene 1, non-receptor tyrosine kinase, HLA-DRA - major histocompatibility co…
GO:0002253	activation of immune response	3.94e-16	4.57e-13	2.67	7204	382	537	76	[PRKACB - protein kinase, camp-dependent, catalytic, beta, LGMN - legumain, IFI16 - interferon, gamma-inducible protein 16, WNK1 - wnk lysine deficient protein kinase 1, LIMK1 - lim domain kinase 1, HMGB1 - high mobility group box 1, CARD11 - caspase recruitment domain family, member 11, HLA-DRB1 - major histocompatibility complex, class ii, dr beta 1, ABL1 - c-abl oncogene 1, non-receptor tyrosi…
GO:0007165	signal transduction	5.43e-16	5.81e-13	1.38	7204	3119	537	322	[SPTAN1 - spectrin, alpha, non-erythrocytic 1, MARK2 - map/microtubule affinity-regulating kinase 2, GFPT1 - glutamine--fructose-6-phosphate transaminase 1, HSF1 - heat shock transcription factor 1, BRCA1 - breast cancer 1, early onset, BRAF - v-raf murine sarcoma viral oncogene homolog b, LIMK1 - lim domain kinase 1, ABCA1 - atp-binding cassette, sub-family a (abc1), member 1, CARD11 - caspase r…
GO:0071310	cellular response to organic substance	6.78e-16	6.73e-13	1.9	7204	1019	537	144	[IL17A - interleukin 17a, PARK2 - parkinson protein 2, e3 ubiquitin protein ligase (parkin), LGMN - legumain, HSF1 - heat shock transcription factor 1, BRCA1 - breast cancer 1, early onset, ABL1 - c-abl oncogene 1, non-receptor tyrosine kinase, ABL2 - c-abl oncogene 2, non-receptor tyrosine kinase, PAK4 - p21 protein (cdc42/rac)-activated kinase 4, BTK - bruton agammaglobulinemia tyrosine kinase,…
GO:0002768	immune response-regulating cell surface receptor signaling pathway	1.63e-15	1.51e-12	3	7204	273	537	61	[PRKACB - protein kinase, camp-dependent, catalytic, beta, WNK1 - wnk lysine deficient protein kinase 1, LIMK1 - lim domain kinase 1, HLA-DRB1 - major histocompatibility complex, class ii, dr beta 1, CARD11 - caspase recruitment domain family, member 11, ABL1 - c-abl oncogene 1, non-receptor tyrosine kinase, HLA-DRA - major histocompatibility complex, class ii, dr alpha, HLA-DQB1 - major histocom…
GO:0048583	regulation of response to stimulus	2.59e-15	2.26e-12	1.41	7204	2872	537	301	[ZMYND8 - zinc finger, mynd-type containing 8, HSF1 - heat shock transcription factor 1, BRCA1 - breast cancer 1, early onset, LIMK1 - lim domain kinase 1, BRAF - v-raf murine sarcoma viral oncogene homolog b, ABCA1 - atp-binding cassette, sub-family a (abc1), member 1, CARD11 - caspase recruitment domain family, member 11, KPNA6 - karyopherin alpha 6 (importin alpha 7), ABL1 - c-abl oncogene 1, …
GO:0002682	regulation of immune system process	3.26e-15	2.67e-12	1.81	7204	1131	537	153	[IL17A - interleukin 17a, SASH3 - sam and sh3 domain containing 3, LGMN - legumain, LIMK1 - lim domain kinase 1, MIF - macrophage migration inhibitory factor (glycosylation-inhibiting factor), ORM1 - orosomucoid 1, CARD11 - caspase recruitment domain family, member 11, ABL1 - c-abl oncogene 1, non-receptor tyrosine kinase, EP300 - e1a binding protein p300, BTK - bruton agammaglobulinemia tyrosine…
GO:0051240	positive regulation of multicellular organismal process	6.78e-15	5.24e-12	1.74	7204	1279	537	166	[IL17A - interleukin 17a, ZMYND8 - zinc finger, mynd-type containing 8, PARK2 - parkinson protein 2, e3 ubiquitin protein ligase (parkin), MARK2 - map/microtubule affinity-regulating kinase 2, SASH3 - sam and sh3 domain containing 3, LGMN - legumain, HSF1 - heat shock transcription factor 1, BRCA1 - breast cancer 1, early onset, LIMK1 - lim domain kinase 1, MIF - macrophage migration inhibitory f…
GO:0006796	phosphate-containing compound metabolic process	7.08e-15	5.19e-12	1.75	7204	1258	537	164	[PRDX6 - peroxiredoxin 6, MARK2 - map/microtubule affinity-regulating kinase 2, SPTAN1 - spectrin, alpha, non-erythrocytic 1, GFPT1 - glutamine--fructose-6-phosphate transaminase 1, CDK1 - cyclin-dependent kinase 1, HSF1 - heat shock transcription factor 1, LIMK1 - lim domain kinase 1, BRAF - v-raf murine sarcoma viral oncogene homolog b, CARD11 - caspase recruitment domain family, member 11, ABL…
GO:0006793	phosphorus metabolic process	1.03e-14	7.18e-12	1.74	7204	1263	537	164	[PRDX6 - peroxiredoxin 6, MARK2 - map/microtubule affinity-regulating kinase 2, SPTAN1 - spectrin, alpha, non-erythrocytic 1, GFPT1 - glutamine--fructose-6-phosphate transaminase 1, CDK1 - cyclin-dependent kinase 1, HSF1 - heat shock transcription factor 1, LIMK1 - lim domain kinase 1, BRAF - v-raf murine sarcoma viral oncogene homolog b, CARD11 - caspase recruitment domain family, member 11, ABL…
GO:0050776	regulation of immune response	1.46e-14	9.66e-12	2.02	7204	763	537	115	[IL17A - interleukin 17a, SASH3 - sam and sh3 domain containing 3, LGMN - legumain, LIMK1 - lim domain kinase 1, CARD11 - caspase recruitment domain family, member 11, ABL1 - c-abl oncogene 1, non-receptor tyrosine kinase, EP300 - e1a binding protein p300, BTK - bruton agammaglobulinemia tyrosine kinase, LGALS3 - lectin, galactoside-binding, soluble, 3, TBK1 - tank-binding kinase 1, CR1 - complem…
GO:0044267	cellular protein metabolic process	2.29e-14	1.45e-11	1.55	7204	1908	537	220	[SPTAN1 - spectrin, alpha, non-erythrocytic 1, MARK2 - map/microtubule affinity-regulating kinase 2, GFPT1 - glutamine--fructose-6-phosphate transaminase 1, HSF1 - heat shock transcription factor 1, BRCA1 - breast cancer 1, early onset, BRAF - v-raf murine sarcoma viral oncogene homolog b, LIMK1 - lim domain kinase 1, GCNT1 - glucosaminyl (n-acetyl) transferase 1, core 2, ABL1 - c-abl oncogene 1,…
GO:0006464	cellular protein modification process	4.22e-14	2.55e-11	1.57	7204	1789	537	209	[SPTAN1 - spectrin, alpha, non-erythrocytic 1, MARK2 - map/microtubule affinity-regulating kinase 2, GFPT1 - glutamine--fructose-6-phosphate transaminase 1, HSF1 - heat shock transcription factor 1, BRCA1 - breast cancer 1, early onset, BRAF - v-raf murine sarcoma viral oncogene homolog b, LIMK1 - lim domain kinase 1, GCNT1 - glucosaminyl (n-acetyl) transferase 1, core 2, ABL1 - c-abl oncogene 1,…
GO:0036211	protein modification process	4.22e-14	2.45e-11	1.57	7204	1789	537	209	[SPTAN1 - spectrin, alpha, non-erythrocytic 1, MARK2 - map/microtubule affinity-regulating kinase 2, GFPT1 - glutamine--fructose-6-phosphate transaminase 1, HSF1 - heat shock transcription factor 1, BRCA1 - breast cancer 1, early onset, BRAF - v-raf murine sarcoma viral oncogene homolog b, LIMK1 - lim domain kinase 1, GCNT1 - glucosaminyl (n-acetyl) transferase 1, core 2, ABL1 - c-abl oncogene 1,…
GO:0051716	cellular response to stimulus	4.69e-14	2.61e-11	1.53	7204	1979	537	225	[PRDX6 - peroxiredoxin 6, GFPT1 - glutamine--fructose-6-phosphate transaminase 1, HSF1 - heat shock transcription factor 1, BRCA1 - breast cancer 1, early onset, BRAF - v-raf murine sarcoma viral oncogene homolog b, ABCA1 - atp-binding cassette, sub-family a (abc1), member 1, MAP1LC3B - microtubule-associated protein 1 light chain 3 beta, ABL1 - c-abl oncogene 1, non-receptor tyrosine kinase, TRI…
GO:1901700	response to oxygen-containing compound	6.16e-14	3.3e-11	1.84	7204	990	537	136	[PARK2 - parkinson protein 2, e3 ubiquitin protein ligase (parkin), LGMN - legumain, HSF1 - heat shock transcription factor 1, BRCA1 - breast cancer 1, early onset, GCNT1 - glucosaminyl (n-acetyl) transferase 1, core 2, ABL1 - c-abl oncogene 1, non-receptor tyrosine kinase, NCOR2 - nuclear receptor corepressor 2, ABL2 - c-abl oncogene 2, non-receptor tyrosine kinase, LDHA - lactate dehydrogenase …
GO:0019538	protein metabolic process	2.03e-13	1.05e-10	1.47	7204	2197	537	241	[SPTAN1 - spectrin, alpha, non-erythrocytic 1, MARK2 - map/microtubule affinity-regulating kinase 2, GFPT1 - glutamine--fructose-6-phosphate transaminase 1, HSF1 - heat shock transcription factor 1, BRCA1 - breast cancer 1, early onset, LIMK1 - lim domain kinase 1, BRAF - v-raf murine sarcoma viral oncogene homolog b, GCNT1 - glucosaminyl (n-acetyl) transferase 1, core 2, ABL1 - c-abl oncogene 1,…
GO:0002429	immune response-activating cell surface receptor signaling pathway	2.67e-13	1.33e-10	2.95	7204	241	537	53	[PRKACB - protein kinase, camp-dependent, catalytic, beta, WNK1 - wnk lysine deficient protein kinase 1, LIMK1 - lim domain kinase 1, HLA-DRB1 - major histocompatibility complex, class ii, dr beta 1, CARD11 - caspase recruitment domain family, member 11, ABL1 - c-abl oncogene 1, non-receptor tyrosine kinase, HLA-DRA - major histocompatibility complex, class ii, dr alpha, HLA-DQB1 - major histocom…
GO:0043412	macromolecule modification	2.9e-13	1.39e-10	1.54	7204	1844	537	211	[SPTAN1 - spectrin, alpha, non-erythrocytic 1, MARK2 - map/microtubule affinity-regulating kinase 2, GFPT1 - glutamine--fructose-6-phosphate transaminase 1, HSF1 - heat shock transcription factor 1, BRCA1 - breast cancer 1, early onset, BRAF - v-raf murine sarcoma viral oncogene homolog b, LIMK1 - lim domain kinase 1, GCNT1 - glucosaminyl (n-acetyl) transferase 1, core 2, ABL1 - c-abl oncogene 1,…
GO:0050778	positive regulation of immune response	3.49e-13	1.62e-10	2.17	7204	557	537	90	[IL17A - interleukin 17a, SASH3 - sam and sh3 domain containing 3, LGMN - legumain, PRKACB - protein kinase, camp-dependent, catalytic, beta, IFI16 - interferon, gamma-inducible protein 16, WNK1 - wnk lysine deficient protein kinase 1, HMGB2 - high mobility group box 2, LIMK1 - lim domain kinase 1, HMGB1 - high mobility group box 1, HLA-DRB1 - major histocompatibility complex, class ii, dr beta 1…
GO:0051338	regulation of transferase activity	9.65e-13	4.33e-10	1.9	7204	819	537	116	[PARK2 - parkinson protein 2, e3 ubiquitin protein ligase (parkin), MARK2 - map/microtubule affinity-regulating kinase 2, MAPRE3 - microtubule-associated protein, rp/eb family, member 3, CDK1 - cyclin-dependent kinase 1, BRAF - v-raf murine sarcoma viral oncogene homolog b, LIMK1 - lim domain kinase 1, ABL1 - c-abl oncogene 1, non-receptor tyrosine kinase, INCENP - inner centromere protein antige…
GO:0002684	positive regulation of immune system process	9.7e-13	4.22e-10	1.92	7204	789	537	113	[IL17A - interleukin 17a, SASH3 - sam and sh3 domain containing 3, LGMN - legumain, LIMK1 - lim domain kinase 1, MIF - macrophage migration inhibitory factor (glycosylation-inhibiting factor), CARD11 - caspase recruitment domain family, member 11, ABL1 - c-abl oncogene 1, non-receptor tyrosine kinase, EP300 - e1a binding protein p300, BTK - bruton agammaglobulinemia tyrosine kinase, LGALS3 - lect…
GO:0051098	regulation of binding	1.02e-12	4.29e-10	2.7	7204	288	537	58	[MAPRE1 - microtubule-associated protein, rp/eb family, member 1, PARK2 - parkinson protein 2, e3 ubiquitin protein ligase (parkin), MARK2 - map/microtubule affinity-regulating kinase 2, MAPRE3 - microtubule-associated protein, rp/eb family, member 3, IFI16 - interferon, gamma-inducible protein 16, HSF1 - heat shock transcription factor 1, HMGB2 - high mobility group box 2, FBXW7 - f-box and wd r…
GO:0065009	regulation of molecular function	1.12e-12	4.58e-10	1.46	7204	2167	537	236	[MAPRE1 - microtubule-associated protein, rp/eb family, member 1, MARK2 - map/microtubule affinity-regulating kinase 2, MAPRE3 - microtubule-associated protein, rp/eb family, member 3, HSF1 - heat shock transcription factor 1, BRAF - v-raf murine sarcoma viral oncogene homolog b, LIMK1 - lim domain kinase 1, CARD11 - caspase recruitment domain family, member 11, ABL1 - c-abl oncogene 1, non-recep…
GO:0044093	positive regulation of molecular function	1.56e-12	6.22e-10	1.65	7204	1323	537	163	[MAPRE1 - microtubule-associated protein, rp/eb family, member 1, PARK2 - parkinson protein 2, e3 ubiquitin protein ligase (parkin), MARK2 - map/microtubule affinity-regulating kinase 2, MAPRE3 - microtubule-associated protein, rp/eb family, member 3, LGMN - legumain, CDK1 - cyclin-dependent kinase 1, HSF1 - heat shock transcription factor 1, BRAF - v-raf murine sarcoma viral oncogene homolog b, …
GO:0043549	regulation of kinase activity	1.93e-12	7.45e-10	1.93	7204	757	537	109	[PARK2 - parkinson protein 2, e3 ubiquitin protein ligase (parkin), MARK2 - map/microtubule affinity-regulating kinase 2, MAPRE3 - microtubule-associated protein, rp/eb family, member 3, CDK1 - cyclin-dependent kinase 1, BRAF - v-raf murine sarcoma viral oncogene homolog b, ABL1 - c-abl oncogene 1, non-receptor tyrosine kinase, INCENP - inner centromere protein antigens 135/155kda, PAK4 - p21 pro…
GO:0060341	regulation of cellular localization	2.44e-12	9.16e-10	2.05	7204	623	537	95	[ZMYND8 - zinc finger, mynd-type containing 8, PRKAA2 - protein kinase, amp-activated, alpha 2 catalytic subunit, PARK2 - parkinson protein 2, e3 ubiquitin protein ligase (parkin), SYP - synaptophysin, CDK1 - cyclin-dependent kinase 1, CDH2 - cadherin 2, type 1, n-cadherin (neuronal), PPP1R9B - protein phosphatase 1, regulatory subunit 9b, FBXW7 - f-box and wd repeat domain containing 7, e3 ubiqu…
GO:1901701	cellular response to oxygen-containing compound	2.54e-12	9.29e-10	2.03	7204	633	537	96	[PRKAA2 - protein kinase, amp-activated, alpha 2 catalytic subunit, PARK2 - parkinson protein 2, e3 ubiquitin protein ligase (parkin), LGMN - legumain, PRKACB - protein kinase, camp-dependent, catalytic, beta, CAPN2 - calpain 2, (m/ii) large subunit, HSF1 - heat shock transcription factor 1, BRCA1 - breast cancer 1, early onset, HMGB2 - high mobility group box 2, PPP1R9B - protein phosphatase 1, …
GO:0032879	regulation of localization	3.84e-12	1.37e-09	1.52	7204	1806	537	204	[ZMYND8 - zinc finger, mynd-type containing 8, MAPRE1 - microtubule-associated protein, rp/eb family, member 1, BRAF - v-raf murine sarcoma viral oncogene homolog b, ABCA1 - atp-binding cassette, sub-family a (abc1), member 1, ABL1 - c-abl oncogene 1, non-receptor tyrosine kinase, TRIM28 - tripartite motif containing 28, ABL2 - c-abl oncogene 2, non-receptor tyrosine kinase, LGALS3 - lectin, gala…
GO:0071495	cellular response to endogenous stimulus	5.84e-12	2.03e-09	2.1	7204	556	537	87	[PRKAA2 - protein kinase, amp-activated, alpha 2 catalytic subunit, PARK2 - parkinson protein 2, e3 ubiquitin protein ligase (parkin), LGMN - legumain, PRKACB - protein kinase, camp-dependent, catalytic, beta, CAPN2 - calpain 2, (m/ii) large subunit, HSF1 - heat shock transcription factor 1, BRCA1 - breast cancer 1, early onset, PPP1R9B - protein phosphatase 1, regulatory subunit 9b, AGER - advan…
GO:0050793	regulation of developmental process	6.5e-12	2.21e-09	1.51	7204	1780	537	201	[ZMYND8 - zinc finger, mynd-type containing 8, MARK2 - map/microtubule affinity-regulating kinase 2, BRCA1 - breast cancer 1, early onset, LIMK1 - lim domain kinase 1, ABCA1 - atp-binding cassette, sub-family a (abc1), member 1, CARD11 - caspase recruitment domain family, member 11, ABL1 - c-abl oncogene 1, non-receptor tyrosine kinase, ABL2 - c-abl oncogene 2, non-receptor tyrosine kinase, EP300…
GO:0009719	response to endogenous stimulus	7.02e-12	2.32e-09	1.89	7204	772	537	109	[PARK2 - parkinson protein 2, e3 ubiquitin protein ligase (parkin), LGMN - legumain, HSF1 - heat shock transcription factor 1, BRCA1 - breast cancer 1, early onset, ABCA1 - atp-binding cassette, sub-family a (abc1), member 1, GCNT1 - glucosaminyl (n-acetyl) transferase 1, core 2, ABL1 - c-abl oncogene 1, non-receptor tyrosine kinase, NCOR2 - nuclear receptor corepressor 2, FOXO1 - forkhead box o1…
GO:0010243	response to organonitrogen compound	1.07e-11	3.46e-09	2.06	7204	581	537	89	[PARK2 - parkinson protein 2, e3 ubiquitin protein ligase (parkin), LGMN - legumain, PRKACB - protein kinase, camp-dependent, catalytic, beta, CAPN2 - calpain 2, (m/ii) large subunit, HSF1 - heat shock transcription factor 1, BRCA1 - breast cancer 1, early onset, PPP1R9B - protein phosphatase 1, regulatory subunit 9b, ABCA1 - atp-binding cassette, sub-family a (abc1), member 1, AGER - advanced gl…
GO:0035556	intracellular signal transduction	1.16e-11	3.66e-09	1.64	7204	1276	537	156	[MARK2 - map/microtubule affinity-regulating kinase 2, SPTAN1 - spectrin, alpha, non-erythrocytic 1, CDK1 - cyclin-dependent kinase 1, HSF1 - heat shock transcription factor 1, BRCA1 - breast cancer 1, early onset, BRAF - v-raf murine sarcoma viral oncogene homolog b, LIMK1 - lim domain kinase 1, ABCA1 - atp-binding cassette, sub-family a (abc1), member 1, DCX - doublecortin, CARD11 - caspase rec…
GO:0043067	regulation of programmed cell death	1.46e-11	4.5e-09	1.68	7204	1148	537	144	[PARK2 - parkinson protein 2, e3 ubiquitin protein ligase (parkin), LGMN - legumain, CDK1 - cyclin-dependent kinase 1, HSF1 - heat shock transcription factor 1, BRCA1 - breast cancer 1, early onset, BRAF - v-raf murine sarcoma viral oncogene homolog b, MIF - macrophage migration inhibitory factor (glycosylation-inhibiting factor), CARD11 - caspase recruitment domain family, member 11, ABL1 - c-ab…
GO:0042981	regulation of apoptotic process	3e-11	9.09e-09	1.68	7204	1137	537	142	[PARK2 - parkinson protein 2, e3 ubiquitin protein ligase (parkin), LGMN - legumain, CDK1 - cyclin-dependent kinase 1, HSF1 - heat shock transcription factor 1, BRCA1 - breast cancer 1, early onset, BRAF - v-raf murine sarcoma viral oncogene homolog b, MIF - macrophage migration inhibitory factor (glycosylation-inhibiting factor), CARD11 - caspase recruitment domain family, member 11, ABL1 - c-ab…
GO:0010941	regulation of cell death	3.76e-11	1.11e-08	1.64	7204	1228	537	150	[PARK2 - parkinson protein 2, e3 ubiquitin protein ligase (parkin), LGMN - legumain, CDK1 - cyclin-dependent kinase 1, HSF1 - heat shock transcription factor 1, BRCA1 - breast cancer 1, early onset, BRAF - v-raf murine sarcoma viral oncogene homolog b, MIF - macrophage migration inhibitory factor (glycosylation-inhibiting factor), CARD11 - caspase recruitment domain family, member 11, ABL1 - c-ab…
GO:0010646	regulation of cell communication	4.14e-11	1.2e-08	1.39	7204	2410	537	250	[ZMYND8 - zinc finger, mynd-type containing 8, HSF1 - heat shock transcription factor 1, BRCA1 - breast cancer 1, early onset, BRAF - v-raf murine sarcoma viral oncogene homolog b, ABCA1 - atp-binding cassette, sub-family a (abc1), member 1, CARD11 - caspase recruitment domain family, member 11, ABL1 - c-abl oncogene 1, non-receptor tyrosine kinase, NCOR2 - nuclear receptor corepressor 2, ABL2 - …
GO:0042325	regulation of phosphorylation	4.69e-11	1.33e-08	1.61	7204	1298	537	156	[PARK2 - parkinson protein 2, e3 ubiquitin protein ligase (parkin), MARK2 - map/microtubule affinity-regulating kinase 2, MAPRE3 - microtubule-associated protein, rp/eb family, member 3, CDK1 - cyclin-dependent kinase 1, HSF1 - heat shock transcription factor 1, BRAF - v-raf murine sarcoma viral oncogene homolog b, CDH2 - cadherin 2, type 1, n-cadherin (neuronal), MIF - macrophage migration inhib…
GO:1903827	regulation of cellular protein localization	4.95e-11	1.38e-08	2.29	7204	393	537	67	[ZMYND8 - zinc finger, mynd-type containing 8, PRKAA2 - protein kinase, amp-activated, alpha 2 catalytic subunit, PARK2 - parkinson protein 2, e3 ubiquitin protein ligase (parkin), CDK1 - cyclin-dependent kinase 1, CDH2 - cadherin 2, type 1, n-cadherin (neuronal), PPP1R9B - protein phosphatase 1, regulatory subunit 9b, FBXW7 - f-box and wd repeat domain containing 7, e3 ubiquitin protein ligase, …
GO:0023051	regulation of signaling	5.14e-11	1.4e-08	1.39	7204	2427	537	251	[ZMYND8 - zinc finger, mynd-type containing 8, HSF1 - heat shock transcription factor 1, BRCA1 - breast cancer 1, early onset, BRAF - v-raf murine sarcoma viral oncogene homolog b, ABCA1 - atp-binding cassette, sub-family a (abc1), member 1, CARD11 - caspase recruitment domain family, member 11, ABL1 - c-abl oncogene 1, non-receptor tyrosine kinase, NCOR2 - nuclear receptor corepressor 2, ABL2 - …
GO:0038093	Fc receptor signaling pathway	5.64e-11	1.51e-08	3.33	7204	145	537	36	[CRK - v-crk avian sarcoma virus ct10 oncogene homolog, JUN - jun proto-oncogene, LIMK1 - lim domain kinase 1, CARD11 - caspase recruitment domain family, member 11, PDPK1 - 3-phosphoinositide dependent protein kinase-1, ABL1 - c-abl oncogene 1, non-receptor tyrosine kinase, GRB2 - growth factor receptor-bound protein 2, LYN - v-yes-1 yamaguchi sarcoma viral related oncogene homolog, NFATC3 - nuc…
GO:0045747	positive regulation of Notch signaling pathway	6.69e-11	1.76e-08	5.79	7204	44	537	19	[MAML3 - mastermind-like 3 (drosophila), RBPJ - recombination signal binding protein for immunoglobulin kappa j region, STAT3 - signal transducer and activator of transcription 3 (acute-phase response factor), MAML1 - mastermind-like 1 (drosophila), CNTN6 - contactin 6, DLL1 - delta-like 1 (drosophila), POGLUT1 - protein o-glucosyltransferase 1, NOTCH4 - notch 4, DLL4 - delta-like 4 (drosophila),…
GO:1901564	organonitrogen compound metabolic process	7.08e-11	1.83e-08	1.37	7204	2547	537	260	[SPTAN1 - spectrin, alpha, non-erythrocytic 1, MARK2 - map/microtubule affinity-regulating kinase 2, GFPT1 - glutamine--fructose-6-phosphate transaminase 1, HSF1 - heat shock transcription factor 1, BRCA1 - breast cancer 1, early onset, LIMK1 - lim domain kinase 1, BRAF - v-raf murine sarcoma viral oncogene homolog b, CARD11 - caspase recruitment domain family, member 11, GCNT1 - glucosaminyl (n-…
GO:0007169	transmembrane receptor protein tyrosine kinase signaling pathway	7.11e-11	1.8e-08	2.24	7204	414	537	69	[AP2A1 - adaptor-related protein complex 2, alpha 1 subunit, BRAF - v-raf murine sarcoma viral oncogene homolog b, GTF2F1 - general transcription factor iif, polypeptide 1, 74kda, ABL1 - c-abl oncogene 1, non-receptor tyrosine kinase, IRS2 - insulin receptor substrate 2, PSEN2 - presenilin 2 (alzheimer disease 4), DOK1 - docking protein 1, 62kda (downstream of tyrosine kinase 1), EIF2AK3 - eukary…
GO:0051094	positive regulation of developmental process	8.59e-11	2.14e-08	1.72	7204	991	537	127	[IL17A - interleukin 17a, ZMYND8 - zinc finger, mynd-type containing 8, PARK2 - parkinson protein 2, e3 ubiquitin protein ligase (parkin), MARK2 - map/microtubule affinity-regulating kinase 2, SASH3 - sam and sh3 domain containing 3, BRCA1 - breast cancer 1, early onset, CDH2 - cadherin 2, type 1, n-cadherin (neuronal), LIMK1 - lim domain kinase 1, ABL1 - c-abl oncogene 1, non-receptor tyrosine k…
GO:0045859	regulation of protein kinase activity	8.65e-11	2.11e-08	1.93	7204	662	537	95	[MARK2 - map/microtubule affinity-regulating kinase 2, PRKACB - protein kinase, camp-dependent, catalytic, beta, MAPRE3 - microtubule-associated protein, rp/eb family, member 3, CDK1 - cyclin-dependent kinase 1, WNK1 - wnk lysine deficient protein kinase 1, FBXW7 - f-box and wd repeat domain containing 7, e3 ubiquitin protein ligase, BRAF - v-raf murine sarcoma viral oncogene homolog b, HMGB1 - h…
GO:0046777	protein autophosphorylation	1.08e-10	2.6e-08	3.03	7204	177	537	40	[GRK5 - g protein-coupled receptor kinase 5, MARK2 - map/microtubule affinity-regulating kinase 2, PDGFRB - platelet-derived growth factor receptor, beta polypeptide, NTRK1 - neurotrophic tyrosine kinase, receptor, type 1, MYO3A - myosin iiia, CAMK2B - calcium/calmodulin-dependent protein kinase ii beta, NTRK2 - neurotrophic tyrosine kinase, receptor, type 2, PDPK1 - 3-phosphoinositide dependent …
GO:1901698	response to nitrogen compound	1.29e-10	3.03e-08	1.94	7204	637	537	92	[PARK2 - parkinson protein 2, e3 ubiquitin protein ligase (parkin), LGMN - legumain, PRKACB - protein kinase, camp-dependent, catalytic, beta, CAPN2 - calpain 2, (m/ii) large subunit, HSF1 - heat shock transcription factor 1, BRCA1 - breast cancer 1, early onset, PPP1R9B - protein phosphatase 1, regulatory subunit 9b, ABCA1 - atp-binding cassette, sub-family a (abc1), member 1, AGER - advanced gl…
GO:0008593	regulation of Notch signaling pathway	1.51e-10	3.5e-08	4.3	7204	78	537	25	[CD46 - cd46 molecule, complement regulatory protein, POFUT1 - protein o-fucosyltransferase 1, RBPJ - recombination signal binding protein for immunoglobulin kappa j region, FBXW7 - f-box and wd repeat domain containing 7, e3 ubiquitin protein ligase, STAT3 - signal transducer and activator of transcription 3 (acute-phase response factor), MAML1 - mastermind-like 1 (drosophila), DLL1 - delta-like…
GO:0018108	peptidyl-tyrosine phosphorylation	1.99e-10	4.53e-08	3.33	7204	137	537	34	[HIPK2 - homeodomain interacting protein kinase 2, PDGFRB - platelet-derived growth factor receptor, beta polypeptide, NTRK1 - neurotrophic tyrosine kinase, receptor, type 1, NTRK3 - neurotrophic tyrosine kinase, receptor, type 3, DYRK2 - dual-specificity tyrosine-(y)-phosphorylation regulated kinase 2, NTRK2 - neurotrophic tyrosine kinase, receptor, type 2, ABL1 - c-abl oncogene 1, non-receptor …
GO:0033674	positive regulation of kinase activity	2.04e-10	4.59e-08	2.04	7204	526	537	80	[MARK2 - map/microtubule affinity-regulating kinase 2, PRKACB - protein kinase, camp-dependent, catalytic, beta, MAPRE3 - microtubule-associated protein, rp/eb family, member 3, CDK1 - cyclin-dependent kinase 1, WNK1 - wnk lysine deficient protein kinase 1, FBXW7 - f-box and wd repeat domain containing 7, e3 ubiquitin protein ligase, BRAF - v-raf murine sarcoma viral oncogene homolog b, HMGB1 - h…
GO:0009966	regulation of signal transduction	2.08e-10	4.58e-08	1.41	7204	2183	537	229	[ZMYND8 - zinc finger, mynd-type containing 8, HSF1 - heat shock transcription factor 1, BRCA1 - breast cancer 1, early onset, BRAF - v-raf murine sarcoma viral oncogene homolog b, ABCA1 - atp-binding cassette, sub-family a (abc1), member 1, CARD11 - caspase recruitment domain family, member 11, ABL1 - c-abl oncogene 1, non-receptor tyrosine kinase, NCOR2 - nuclear receptor corepressor 2, ABL2 - …
GO:0051272	positive regulation of cellular component movement	2.3e-10	5e-08	2.15	7204	443	537	71	[MAPRE1 - microtubule-associated protein, rp/eb family, member 1, AKT3 - v-akt murine thymoma viral oncogene homolog 3, LGMN - legumain, WNK1 - wnk lysine deficient protein kinase 1, HMGB1 - high mobility group box 1, AGER - advanced glycosylation end product-specific receptor, ABL1 - c-abl oncogene 1, non-receptor tyrosine kinase, IRS2 - insulin receptor substrate 2, MAP2 - microtubule-associate…
GO:0043170	macromolecule metabolic process	2.35e-10	5.03e-08	1.3	7204	3064	537	298	[SPTAN1 - spectrin, alpha, non-erythrocytic 1, MARK2 - map/microtubule affinity-regulating kinase 2, GFPT1 - glutamine--fructose-6-phosphate transaminase 1, HSF1 - heat shock transcription factor 1, BRCA1 - breast cancer 1, early onset, LIMK1 - lim domain kinase 1, BRAF - v-raf murine sarcoma viral oncogene homolog b, GCNT1 - glucosaminyl (n-acetyl) transferase 1, core 2, ABL1 - c-abl oncogene 1,…
GO:0051347	positive regulation of transferase activity	2.46e-10	5.19e-08	1.98	7204	576	537	85	[MARK2 - map/microtubule affinity-regulating kinase 2, PRKACB - protein kinase, camp-dependent, catalytic, beta, MAPRE3 - microtubule-associated protein, rp/eb family, member 3, CDK1 - cyclin-dependent kinase 1, WNK1 - wnk lysine deficient protein kinase 1, FBXW7 - f-box and wd repeat domain containing 7, e3 ubiquitin protein ligase, BRAF - v-raf murine sarcoma viral oncogene homolog b, HMGB1 - h…
GO:0018212	peptidyl-tyrosine modification	3.03e-10	6.28e-08	3.28	7204	139	537	34	[HIPK2 - homeodomain interacting protein kinase 2, PDGFRB - platelet-derived growth factor receptor, beta polypeptide, NTRK1 - neurotrophic tyrosine kinase, receptor, type 1, NTRK3 - neurotrophic tyrosine kinase, receptor, type 3, DYRK2 - dual-specificity tyrosine-(y)-phosphorylation regulated kinase 2, NTRK2 - neurotrophic tyrosine kinase, receptor, type 2, ABL1 - c-abl oncogene 1, non-receptor …
GO:0002376	immune system process	3.34e-10	6.83e-08	1.54	7204	1444	537	166	[IL17A - interleukin 17a, PRDX6 - peroxiredoxin 6, SPTAN1 - spectrin, alpha, non-erythrocytic 1, LGMN - legumain, LIMK1 - lim domain kinase 1, MIF - macrophage migration inhibitory factor (glycosylation-inhibiting factor), ORM1 - orosomucoid 1, CARD11 - caspase recruitment domain family, member 11, ABL1 - c-abl oncogene 1, non-receptor tyrosine kinase, TRIM28 - tripartite motif containing 28, EP3…
GO:0018193	peptidyl-amino acid modification	3.41e-10	6.88e-08	2.01	7204	541	537	81	[PRKAA2 - protein kinase, amp-activated, alpha 2 catalytic subunit, AKT3 - v-akt murine thymoma viral oncogene homolog 3, MARK2 - map/microtubule affinity-regulating kinase 2, CDK1 - cyclin-dependent kinase 1, WNK1 - wnk lysine deficient protein kinase 1, MARK3 - map/microtubule affinity-regulating kinase 3, ABL1 - c-abl oncogene 1, non-receptor tyrosine kinase, TRIM28 - tripartite motif containi…
GO:0030335	positive regulation of cell migration	3.69e-10	7.34e-08	2.17	7204	420	537	68	[MAPRE1 - microtubule-associated protein, rp/eb family, member 1, AKT3 - v-akt murine thymoma viral oncogene homolog 3, LGMN - legumain, WNK1 - wnk lysine deficient protein kinase 1, HMGB1 - high mobility group box 1, AGER - advanced glycosylation end product-specific receptor, ABL1 - c-abl oncogene 1, non-receptor tyrosine kinase, IRS2 - insulin receptor substrate 2, DRD1 - dopamine receptor d1,…
GO:0044260	cellular macromolecule metabolic process	3.96e-10	7.76e-08	1.36	7204	2521	537	255	[SPTAN1 - spectrin, alpha, non-erythrocytic 1, MARK2 - map/microtubule affinity-regulating kinase 2, GFPT1 - glutamine--fructose-6-phosphate transaminase 1, HSF1 - heat shock transcription factor 1, BRCA1 - breast cancer 1, early onset, LIMK1 - lim domain kinase 1, BRAF - v-raf murine sarcoma viral oncogene homolog b, GCNT1 - glucosaminyl (n-acetyl) transferase 1, core 2, ABL1 - c-abl oncogene 1,…
GO:0043393	regulation of protein binding	4.04e-10	7.81e-08	3.06	7204	162	537	37	[PARK2 - parkinson protein 2, e3 ubiquitin protein ligase (parkin), MAPRE1 - microtubule-associated protein, rp/eb family, member 1, CRK - v-crk avian sarcoma virus ct10 oncogene homolog, MARK2 - map/microtubule affinity-regulating kinase 2, MAPRE3 - microtubule-associated protein, rp/eb family, member 3, HIPK2 - homeodomain interacting protein kinase 2, HSF1 - heat shock transcription factor 1, …
GO:0045597	positive regulation of cell differentiation	4.84e-10	9.23e-08	1.84	7204	723	537	99	[ZMYND8 - zinc finger, mynd-type containing 8, IL17A - interleukin 17a, PARK2 - parkinson protein 2, e3 ubiquitin protein ligase (parkin), MARK2 - map/microtubule affinity-regulating kinase 2, SASH3 - sam and sh3 domain containing 3, LIMK1 - lim domain kinase 1, CDH2 - cadherin 2, type 1, n-cadherin (neuronal), ABL1 - c-abl oncogene 1, non-receptor tyrosine kinase, ABL2 - c-abl oncogene 2, non-re…
GO:2000147	positive regulation of cell motility	4.97e-10	9.35e-08	2.14	7204	432	537	69	[MAPRE1 - microtubule-associated protein, rp/eb family, member 1, AKT3 - v-akt murine thymoma viral oncogene homolog 3, LGMN - legumain, WNK1 - wnk lysine deficient protein kinase 1, HMGB1 - high mobility group box 1, AGER - advanced glycosylation end product-specific receptor, ABL1 - c-abl oncogene 1, non-receptor tyrosine kinase, IRS2 - insulin receptor substrate 2, DRD1 - dopamine receptor d1,…
GO:1901342	regulation of vasculature development	6.03e-10	1.12e-07	2.49	7204	275	537	51	[AKT3 - v-akt murine thymoma viral oncogene homolog 3, BRCA1 - breast cancer 1, early onset, FBXW7 - f-box and wd repeat domain containing 7, e3 ubiquitin protein ligase, HMGB1 - high mobility group box 1, ABL1 - c-abl oncogene 1, non-receptor tyrosine kinase, PAK4 - p21 protein (cdc42/rac)-activated kinase 4, NOS3 - nitric oxide synthase 3 (endothelial cell), HDAC5 - histone deacetylase 5, KRT1 …
GO:0043069	negative regulation of programmed cell death	6.41e-10	1.17e-07	1.87	7204	666	537	93	[PRKAA2 - protein kinase, amp-activated, alpha 2 catalytic subunit, PARK2 - parkinson protein 2, e3 ubiquitin protein ligase (parkin), LGMN - legumain, CDK1 - cyclin-dependent kinase 1, HSF1 - heat shock transcription factor 1, BRCA1 - breast cancer 1, early onset, HMGB2 - high mobility group box 2, BRAF - v-raf murine sarcoma viral oncogene homolog b, MIF - macrophage migration inhibitory factor…
GO:0001819	positive regulation of cytokine production	6.47e-10	1.17e-07	2.26	7204	362	537	61	[IL17A - interleukin 17a, SASH3 - sam and sh3 domain containing 3, IFI16 - interferon, gamma-inducible protein 16, BRCA1 - breast cancer 1, early onset, HMGB2 - high mobility group box 2, HMGB1 - high mobility group box 1, MIF - macrophage migration inhibitory factor (glycosylation-inhibiting factor), ORM1 - orosomucoid 1, AGER - advanced glycosylation end product-specific receptor, CARD11 - casp…
GO:0018209	peptidyl-serine modification	6.48e-10	1.16e-07	2.96	7204	172	537	38	[PRKAA2 - protein kinase, amp-activated, alpha 2 catalytic subunit, AKT3 - v-akt murine thymoma viral oncogene homolog 3, MARK2 - map/microtubule affinity-regulating kinase 2, CDK1 - cyclin-dependent kinase 1, HIPK2 - homeodomain interacting protein kinase 2, WNK1 - wnk lysine deficient protein kinase 1, DYRK2 - dual-specificity tyrosine-(y)-phosphorylation regulated kinase 2, MARK3 - map/microtu…
GO:0051049	regulation of transport	6.54e-10	1.15e-07	1.62	7204	1141	537	138	[PARK2 - parkinson protein 2, e3 ubiquitin protein ligase (parkin), BRAF - v-raf murine sarcoma viral oncogene homolog b, CDH2 - cadherin 2, type 1, n-cadherin (neuronal), ABCA1 - atp-binding cassette, sub-family a (abc1), member 1, ABL1 - c-abl oncogene 1, non-receptor tyrosine kinase, TRIM28 - tripartite motif containing 28, ABL2 - c-abl oncogene 2, non-receptor tyrosine kinase, PSEN2 - preseni…
GO:0048522	positive regulation of cellular process	7.71e-10	1.34e-07	1.26	7204	3493	537	328	[ZMYND8 - zinc finger, mynd-type containing 8, MAPRE1 - microtubule-associated protein, rp/eb family, member 1, PRDX6 - peroxiredoxin 6, MARK2 - map/microtubule affinity-regulating kinase 2, MAPRE3 - microtubule-associated protein, rp/eb family, member 3, HSF1 - heat shock transcription factor 1, BRCA1 - breast cancer 1, early onset, BRAF - v-raf murine sarcoma viral oncogene homolog b, LIMK1 - l…
GO:0048518	positive regulation of biological process	9.79e-10	1.68e-07	1.23	7204	3884	537	356	[ZMYND8 - zinc finger, mynd-type containing 8, MAPRE1 - microtubule-associated protein, rp/eb family, member 1, PRDX6 - peroxiredoxin 6, MARK2 - map/microtubule affinity-regulating kinase 2, MAPRE3 - microtubule-associated protein, rp/eb family, member 3, HSF1 - heat shock transcription factor 1, BRCA1 - breast cancer 1, early onset, BRAF - v-raf murine sarcoma viral oncogene homolog b, LIMK1 - l…
GO:0043066	negative regulation of apoptotic process	1.23e-09	2.09e-07	1.87	7204	654	537	91	[PRKAA2 - protein kinase, amp-activated, alpha 2 catalytic subunit, PARK2 - parkinson protein 2, e3 ubiquitin protein ligase (parkin), LGMN - legumain, CDK1 - cyclin-dependent kinase 1, HSF1 - heat shock transcription factor 1, BRCA1 - breast cancer 1, early onset, HMGB2 - high mobility group box 2, BRAF - v-raf murine sarcoma viral oncogene homolog b, MIF - macrophage migration inhibitory factor…
GO:0040017	positive regulation of locomotion	1.33e-09	2.23e-07	2.08	7204	451	537	70	[MAPRE1 - microtubule-associated protein, rp/eb family, member 1, AKT3 - v-akt murine thymoma viral oncogene homolog 3, LGMN - legumain, WNK1 - wnk lysine deficient protein kinase 1, HMGB1 - high mobility group box 1, AGER - advanced glycosylation end product-specific receptor, CASR - calcium-sensing receptor, ABL1 - c-abl oncogene 1, non-receptor tyrosine kinase, IRS2 - insulin receptor substrat…
GO:0071417	cellular response to organonitrogen compound	1.35e-09	2.24e-07	2.3	7204	333	537	57	[PARK2 - parkinson protein 2, e3 ubiquitin protein ligase (parkin), PRKACB - protein kinase, camp-dependent, catalytic, beta, LGMN - legumain, CAPN2 - calpain 2, (m/ii) large subunit, HSF1 - heat shock transcription factor 1, BRCA1 - breast cancer 1, early onset, PPP1R9B - protein phosphatase 1, regulatory subunit 9b, AGER - advanced glycosylation end product-specific receptor, CASR - calcium-sen…
GO:0001817	regulation of cytokine production	1.44e-09	2.36e-07	1.95	7204	557	537	81	[IL17A - interleukin 17a, SASH3 - sam and sh3 domain containing 3, IFI16 - interferon, gamma-inducible protein 16, CAPN2 - calpain 2, (m/ii) large subunit, BRCA1 - breast cancer 1, early onset, HMGB2 - high mobility group box 2, HMGB1 - high mobility group box 1, MIF - macrophage migration inhibitory factor (glycosylation-inhibiting factor), ORM1 - orosomucoid 1, HLA-DRB1 - major histocompatibili…
GO:0002431	Fc receptor mediated stimulatory signaling pathway	1.59e-09	2.57e-07	4.34	7204	68	537	22	[HCK - hemopoietic cell kinase, ARPC2 - actin related protein 2/3 complex, subunit 2, 34kda, CRK - v-crk avian sarcoma virus ct10 oncogene homolog, HSP90AB1 - heat shock protein 90kda alpha (cytosolic), class b member 1, BLK - b lymphoid tyrosine kinase, LIMK1 - lim domain kinase 1, FCGR2A - fc fragment of igg, low affinity iia, receptor (cd32), ACTB - actin, beta, HSP90AA1 - heat shock protein 9…
GO:0080134	regulation of response to stress	1.84e-09	2.94e-07	1.6	7204	1158	537	138	[IL17A - interleukin 17a, PARK2 - parkinson protein 2, e3 ubiquitin protein ligase (parkin), LGMN - legumain, HSF1 - heat shock transcription factor 1, BRCA1 - breast cancer 1, early onset, MIF - macrophage migration inhibitory factor (glycosylation-inhibiting factor), CARD11 - caspase recruitment domain family, member 11, KPNA6 - karyopherin alpha 6 (importin alpha 7), ABL1 - c-abl oncogene 1, n…
GO:0001932	regulation of protein phosphorylation	1.93e-09	3.05e-07	1.59	7204	1181	537	140	[PARK2 - parkinson protein 2, e3 ubiquitin protein ligase (parkin), MARK2 - map/microtubule affinity-regulating kinase 2, MAPRE3 - microtubule-associated protein, rp/eb family, member 3, CDK1 - cyclin-dependent kinase 1, HSF1 - heat shock transcription factor 1, BRAF - v-raf murine sarcoma viral oncogene homolog b, CDH2 - cadherin 2, type 1, n-cadherin (neuronal), MIF - macrophage migration inhib…
GO:0019220	regulation of phosphate metabolic process	2.11e-09	3.29e-07	1.52	7204	1420	537	161	[PARK2 - parkinson protein 2, e3 ubiquitin protein ligase (parkin), MARK2 - map/microtubule affinity-regulating kinase 2, MAPRE3 - microtubule-associated protein, rp/eb family, member 3, CDK1 - cyclin-dependent kinase 1, HSF1 - heat shock transcription factor 1, BRAF - v-raf murine sarcoma viral oncogene homolog b, CDH2 - cadherin 2, type 1, n-cadherin (neuronal), MIF - macrophage migration inhib…
GO:0051174	regulation of phosphorus metabolic process	2.11e-09	3.26e-07	1.52	7204	1420	537	161	[PARK2 - parkinson protein 2, e3 ubiquitin protein ligase (parkin), MARK2 - map/microtubule affinity-regulating kinase 2, MAPRE3 - microtubule-associated protein, rp/eb family, member 3, CDK1 - cyclin-dependent kinase 1, HSF1 - heat shock transcription factor 1, BRAF - v-raf murine sarcoma viral oncogene homolog b, CDH2 - cadherin 2, type 1, n-cadherin (neuronal), MIF - macrophage migration inhib…
GO:0045595	regulation of cell differentiation	2.3e-09	3.52e-07	1.56	7204	1285	537	149	[IL17A - interleukin 17a, ZMYND8 - zinc finger, mynd-type containing 8, PARK2 - parkinson protein 2, e3 ubiquitin protein ligase (parkin), MARK2 - map/microtubule affinity-regulating kinase 2, PDLIM5 - pdz and lim domain 5, SASH3 - sam and sh3 domain containing 3, CDK1 - cyclin-dependent kinase 1, CDH2 - cadherin 2, type 1, n-cadherin (neuronal), LIMK1 - lim domain kinase 1, ABCA1 - atp-binding c…
GO:1903829	positive regulation of cellular protein localization	2.45e-09	3.71e-07	2.5	7204	252	537	47	[PRKAA2 - protein kinase, amp-activated, alpha 2 catalytic subunit, PARK2 - parkinson protein 2, e3 ubiquitin protein ligase (parkin), CDK1 - cyclin-dependent kinase 1, FBXW7 - f-box and wd repeat domain containing 7, e3 ubiquitin protein ligase, PPP1R9B - protein phosphatase 1, regulatory subunit 9b, TP73 - tumor protein p73, TERT - telomerase reverse transcriptase, PDPK1 - 3-phosphoinositide de…
GO:0051050	positive regulation of transport	2.77e-09	4.14e-07	1.86	7204	634	537	88	[AP2A1 - adaptor-related protein complex 2, alpha 1 subunit, PARK2 - parkinson protein 2, e3 ubiquitin protein ligase (parkin), WNK1 - wnk lysine deficient protein kinase 1, CDH2 - cadherin 2, type 1, n-cadherin (neuronal), FBXW7 - f-box and wd repeat domain containing 7, e3 ubiquitin protein ligase, BRAF - v-raf murine sarcoma viral oncogene homolog b, ABCA1 - atp-binding cassette, sub-family a …
GO:1904018	positive regulation of vasculature development	2.92e-09	4.32e-07	2.97	7204	158	537	35	[AKT3 - v-akt murine thymoma viral oncogene homolog 3, HIPK2 - homeodomain interacting protein kinase 2, RAP1A - rap1a, member of ras oncogene family, BRCA1 - breast cancer 1, early onset, SPHK1 - sphingosine kinase 1, HMGB1 - high mobility group box 1, TERT - telomerase reverse transcriptase, DLL1 - delta-like 1 (drosophila), HIF1AN - hypoxia inducible factor 1, alpha subunit inhibitor, NFE2L2 -…
GO:0045765	regulation of angiogenesis	2.93e-09	4.29e-07	2.52	7204	245	537	46	[AKT3 - v-akt murine thymoma viral oncogene homolog 3, HIPK2 - homeodomain interacting protein kinase 2, BRCA1 - breast cancer 1, early onset, FBXW7 - f-box and wd repeat domain containing 7, e3 ubiquitin protein ligase, HMGB1 - high mobility group box 1, SPHK1 - sphingosine kinase 1, TERT - telomerase reverse transcriptase, DLL1 - delta-like 1 (drosophila), NFE2L2 - nuclear factor (erythroid-der…
GO:0043085	positive regulation of catalytic activity	3.23e-09	4.68e-07	1.62	7204	1079	537	130	[MARK2 - map/microtubule affinity-regulating kinase 2, MAPRE3 - microtubule-associated protein, rp/eb family, member 3, LGMN - legumain, CDK1 - cyclin-dependent kinase 1, HSF1 - heat shock transcription factor 1, BRAF - v-raf murine sarcoma viral oncogene homolog b, PKP4 - plakophilin 4, ABL1 - c-abl oncogene 1, non-receptor tyrosine kinase, ABL2 - c-abl oncogene 2, non-receptor tyrosine kinase, …
GO:0006950	response to stress	3.27e-09	4.69e-07	1.4	7204	2021	537	211	[PRDX6 - peroxiredoxin 6, GFPT1 - glutamine--fructose-6-phosphate transaminase 1, HSF1 - heat shock transcription factor 1, BRCA1 - breast cancer 1, early onset, ABCA1 - atp-binding cassette, sub-family a (abc1), member 1, MAP1LC3B - microtubule-associated protein 1 light chain 3 beta, ABL1 - c-abl oncogene 1, non-receptor tyrosine kinase, TRIM28 - tripartite motif containing 28, EP300 - e1a bind…
GO:0018105	peptidyl-serine phosphorylation	3.77e-09	5.35e-07	2.89	7204	167	537	36	[PRKAA2 - protein kinase, amp-activated, alpha 2 catalytic subunit, AKT3 - v-akt murine thymoma viral oncogene homolog 3, MARK2 - map/microtubule affinity-regulating kinase 2, CDK1 - cyclin-dependent kinase 1, HIPK2 - homeodomain interacting protein kinase 2, WNK1 - wnk lysine deficient protein kinase 1, DYRK2 - dual-specificity tyrosine-(y)-phosphorylation regulated kinase 2, MARK3 - map/microtu…
GO:0071900	regulation of protein serine/threonine kinase activity	4.35e-09	6.11e-07	2.07	7204	435	537	67	[MAPRE3 - microtubule-associated protein, rp/eb family, member 3, CDK1 - cyclin-dependent kinase 1, BRAF - v-raf murine sarcoma viral oncogene homolog b, AGER - advanced glycosylation end product-specific receptor, ABL1 - c-abl oncogene 1, non-receptor tyrosine kinase, SFN - stratifin, INCENP - inner centromere protein antigens 135/155kda, LRRK2 - leucine-rich repeat kinase 2, APC - adenomatous p…
GO:0014068	positive regulation of phosphatidylinositol 3-kinase signaling	4.83e-09	6.72e-07	3.83	7204	84	537	24	[ANGPT1 - angiopoietin 1, IGF1R - insulin-like growth factor 1 receptor, GAB1 - grb2-associated binding protein 1, INS - insulin, PDGFRB - platelet-derived growth factor receptor, beta polypeptide, NTRK1 - neurotrophic tyrosine kinase, receptor, type 1, NTRK3 - neurotrophic tyrosine kinase, receptor, type 3, PIK3CG - phosphatidylinositol-4,5-bisphosphate 3-kinase, catalytic subunit gamma, NTRK2 -…
GO:0038094	Fc-gamma receptor signaling pathway	5.29e-09	7.29e-07	4.27	7204	66	537	21	[HCK - hemopoietic cell kinase, ARPC2 - actin related protein 2/3 complex, subunit 2, 34kda, CRK - v-crk avian sarcoma virus ct10 oncogene homolog, HSP90AB1 - heat shock protein 90kda alpha (cytosolic), class b member 1, LIMK1 - lim domain kinase 1, FCGR2A - fc fragment of igg, low affinity iia, receptor (cd32), ACTB - actin, beta, HSP90AA1 - heat shock protein 90kda alpha (cytosolic), class a me…
GO:1901699	cellular response to nitrogen compound	6.49e-09	8.85e-07	2.17	7204	365	537	59	[PARK2 - parkinson protein 2, e3 ubiquitin protein ligase (parkin), PRKACB - protein kinase, camp-dependent, catalytic, beta, LGMN - legumain, CAPN2 - calpain 2, (m/ii) large subunit, HSF1 - heat shock transcription factor 1, BRCA1 - breast cancer 1, early onset, PPP1R9B - protein phosphatase 1, regulatory subunit 9b, AGER - advanced glycosylation end product-specific receptor, CASR - calcium-sen…
GO:0043535	regulation of blood vessel endothelial cell migration	6.8e-09	9.19e-07	3.91	7204	79	537	23	[ANGPT1 - angiopoietin 1, TBXA2R - thromboxane a2 receptor, AKT3 - v-akt murine thymoma viral oncogene homolog 3, HDAC7 - histone deacetylase 7, FBXW7 - f-box and wd repeat domain containing 7, e3 ubiquitin protein ligase, HMGB1 - high mobility group box 1, ADAM17 - adam metallopeptidase domain 17, STAT5A - signal transducer and activator of transcription 5a, HSPB1 - heat shock 27kda protein 1, P…
GO:0051270	regulation of cellular component movement	7.11e-09	9.51e-07	1.75	7204	759	537	99	[ZMYND8 - zinc finger, mynd-type containing 8, MAPRE1 - microtubule-associated protein, rp/eb family, member 1, LGMN - legumain, MIF - macrophage migration inhibitory factor (glycosylation-inhibiting factor), ABL1 - c-abl oncogene 1, non-receptor tyrosine kinase, ABL2 - c-abl oncogene 2, non-receptor tyrosine kinase, LGALS3 - lectin, galactoside-binding, soluble, 3, APC - adenomatous polyposis co…
GO:2000026	regulation of multicellular organismal development	7.13e-09	9.46e-07	1.5	7204	1443	537	161	[IL17A - interleukin 17a, ZMYND8 - zinc finger, mynd-type containing 8, PARK2 - parkinson protein 2, e3 ubiquitin protein ligase (parkin), MARK2 - map/microtubule affinity-regulating kinase 2, PDLIM5 - pdz and lim domain 5, SASH3 - sam and sh3 domain containing 3, CDK1 - cyclin-dependent kinase 1, BRCA1 - breast cancer 1, early onset, CDH2 - cadherin 2, type 1, n-cadherin (neuronal), LIMK1 - lim …
GO:0023056	positive regulation of signaling	7.52e-09	9.87e-07	1.52	7204	1352	537	153	[PARK2 - parkinson protein 2, e3 ubiquitin protein ligase (parkin), LGMN - legumain, CDK1 - cyclin-dependent kinase 1, HSF1 - heat shock transcription factor 1, BRAF - v-raf murine sarcoma viral oncogene homolog b, CDH2 - cadherin 2, type 1, n-cadherin (neuronal), MIF - macrophage migration inhibitory factor (glycosylation-inhibiting factor), CARD11 - caspase recruitment domain family, member 11,…
GO:0045766	positive regulation of angiogenesis	7.55e-09	9.82e-07	3.04	7204	141	537	32	[AKT3 - v-akt murine thymoma viral oncogene homolog 3, HIPK2 - homeodomain interacting protein kinase 2, BRCA1 - breast cancer 1, early onset, SPHK1 - sphingosine kinase 1, HMGB1 - high mobility group box 1, TERT - telomerase reverse transcriptase, DLL1 - delta-like 1 (drosophila), PDPK1 - 3-phosphoinositide dependent protein kinase-1, NFE2L2 - nuclear factor (erythroid-derived 2)-like 2, TWIST1 …
GO:2000145	regulation of cell motility	8.08e-09	1.04e-06	1.78	7204	709	537	94	[ZMYND8 - zinc finger, mynd-type containing 8, MAPRE1 - microtubule-associated protein, rp/eb family, member 1, AKT3 - v-akt murine thymoma viral oncogene homolog 3, LGMN - legumain, WNK1 - wnk lysine deficient protein kinase 1, FBXW7 - f-box and wd repeat domain containing 7, e3 ubiquitin protein ligase, HMGB1 - high mobility group box 1, MIF - macrophage migration inhibitory factor (glycosylati…
GO:0007167	enzyme linked receptor protein signaling pathway	9.16e-09	1.17e-06	1.89	7204	569	537	80	[AP2A1 - adaptor-related protein complex 2, alpha 1 subunit, BRAF - v-raf murine sarcoma viral oncogene homolog b, GTF2F1 - general transcription factor iif, polypeptide 1, 74kda, ABL1 - c-abl oncogene 1, non-receptor tyrosine kinase, IRS2 - insulin receptor substrate 2, PSEN2 - presenilin 2 (alzheimer disease 4), DOK1 - docking protein 1, 62kda (downstream of tyrosine kinase 1), EIF2AK3 - eukary…
GO:0032880	regulation of protein localization	9.23e-09	1.17e-06	1.86	7204	599	537	83	[ZMYND8 - zinc finger, mynd-type containing 8, PRKAA2 - protein kinase, amp-activated, alpha 2 catalytic subunit, PARK2 - parkinson protein 2, e3 ubiquitin protein ligase (parkin), CDK1 - cyclin-dependent kinase 1, CDH2 - cadherin 2, type 1, n-cadherin (neuronal), PPP1R9B - protein phosphatase 1, regulatory subunit 9b, FBXW7 - f-box and wd repeat domain containing 7, e3 ubiquitin protein ligase, …
GO:0040012	regulation of locomotion	9.71e-09	1.22e-06	1.75	7204	753	537	98	[ZMYND8 - zinc finger, mynd-type containing 8, MAPRE1 - microtubule-associated protein, rp/eb family, member 1, LGMN - legumain, MIF - macrophage migration inhibitory factor (glycosylation-inhibiting factor), ABL1 - c-abl oncogene 1, non-receptor tyrosine kinase, TRIM28 - tripartite motif containing 28, ABL2 - c-abl oncogene 2, non-receptor tyrosine kinase, LGALS3 - lectin, galactoside-binding, s…
GO:0060548	negative regulation of cell death	9.81e-09	1.22e-06	1.77	7204	722	537	95	[PRKAA2 - protein kinase, amp-activated, alpha 2 catalytic subunit, PARK2 - parkinson protein 2, e3 ubiquitin protein ligase (parkin), LGMN - legumain, CDK1 - cyclin-dependent kinase 1, HSF1 - heat shock transcription factor 1, BRCA1 - breast cancer 1, early onset, HMGB2 - high mobility group box 2, BRAF - v-raf murine sarcoma viral oncogene homolog b, MIF - macrophage migration inhibitory factor…
GO:0010647	positive regulation of cell communication	1.06e-08	1.3e-06	1.51	7204	1347	537	152	[PARK2 - parkinson protein 2, e3 ubiquitin protein ligase (parkin), LGMN - legumain, CDK1 - cyclin-dependent kinase 1, HSF1 - heat shock transcription factor 1, BRAF - v-raf murine sarcoma viral oncogene homolog b, CDH2 - cadherin 2, type 1, n-cadherin (neuronal), MIF - macrophage migration inhibitory factor (glycosylation-inhibiting factor), CARD11 - caspase recruitment domain family, member 11,…
GO:0030334	regulation of cell migration	1.09e-08	1.33e-06	1.8	7204	672	537	90	[ZMYND8 - zinc finger, mynd-type containing 8, MAPRE1 - microtubule-associated protein, rp/eb family, member 1, AKT3 - v-akt murine thymoma viral oncogene homolog 3, LGMN - legumain, WNK1 - wnk lysine deficient protein kinase 1, FBXW7 - f-box and wd repeat domain containing 7, e3 ubiquitin protein ligase, HMGB1 - high mobility group box 1, MIF - macrophage migration inhibitory factor (glycosylati…
GO:0032870	cellular response to hormone stimulus	1.17e-08	1.41e-06	2.39	7204	264	537	47	[PRKAA2 - protein kinase, amp-activated, alpha 2 catalytic subunit, CRK - v-crk avian sarcoma virus ct10 oncogene homolog, PRKACB - protein kinase, camp-dependent, catalytic, beta, RANGAP1 - ran gtpase activating protein 1, HSF1 - heat shock transcription factor 1, PPP1R9B - protein phosphatase 1, regulatory subunit 9b, STAT3 - signal transducer and activator of transcription 3 (acute-phase respo…
GO:0050790	regulation of catalytic activity	1.18e-08	1.42e-06	1.43	7204	1747	537	186	[PARK2 - parkinson protein 2, e3 ubiquitin protein ligase (parkin), MARK2 - map/microtubule affinity-regulating kinase 2, LGMN - legumain, MAPRE3 - microtubule-associated protein, rp/eb family, member 3, CDK1 - cyclin-dependent kinase 1, HSF1 - heat shock transcription factor 1, LIMK1 - lim domain kinase 1, BRAF - v-raf murine sarcoma viral oncogene homolog b, PKP4 - plakophilin 4, GTF2F1 - gener…
GO:0045860	positive regulation of protein kinase activity	1.69e-08	2.01e-06	1.99	7204	459	537	68	[MARK2 - map/microtubule affinity-regulating kinase 2, PRKACB - protein kinase, camp-dependent, catalytic, beta, MAPRE3 - microtubule-associated protein, rp/eb family, member 3, CDK1 - cyclin-dependent kinase 1, WNK1 - wnk lysine deficient protein kinase 1, FBXW7 - f-box and wd repeat domain containing 7, e3 ubiquitin protein ligase, BRAF - v-raf murine sarcoma viral oncogene homolog b, HMGB1 - h…
GO:0006807	nitrogen compound metabolic process	1.7e-08	2.01e-06	1.25	7204	3288	537	307	[SPTAN1 - spectrin, alpha, non-erythrocytic 1, MARK2 - map/microtubule affinity-regulating kinase 2, GFPT1 - glutamine--fructose-6-phosphate transaminase 1, HSF1 - heat shock transcription factor 1, BRCA1 - breast cancer 1, early onset, BRAF - v-raf murine sarcoma viral oncogene homolog b, LIMK1 - lim domain kinase 1, CARD11 - caspase recruitment domain family, member 11, GCNT1 - glucosaminyl (n-…
GO:1901653	cellular response to peptide	1.95e-08	2.28e-06	2.68	7204	185	537	37	[CRK - v-crk avian sarcoma virus ct10 oncogene homolog, LGMN - legumain, PRKACB - protein kinase, camp-dependent, catalytic, beta, RANGAP1 - ran gtpase activating protein 1, HSF1 - heat shock transcription factor 1, PPP1R9B - protein phosphatase 1, regulatory subunit 9b, MDM2 - mdm2 oncogene, e3 ubiquitin protein ligase, AGER - advanced glycosylation end product-specific receptor, NFE2L2 - nuclea…
GO:0051246	regulation of protein metabolic process	2.15e-08	2.49e-06	1.39	7204	1953	537	202	[GFAP - glial fibrillary acidic protein, MARK2 - map/microtubule affinity-regulating kinase 2, MAPRE3 - microtubule-associated protein, rp/eb family, member 3, HSF1 - heat shock transcription factor 1, BRCA1 - breast cancer 1, early onset, BRAF - v-raf murine sarcoma viral oncogene homolog b, LIMK1 - lim domain kinase 1, ABL1 - c-abl oncogene 1, non-receptor tyrosine kinase, EP300 - e1a binding p…
GO:0033993	response to lipid	2.21e-08	2.54e-06	1.87	7204	560	537	78	[PRKAA2 - protein kinase, amp-activated, alpha 2 catalytic subunit, CAPN2 - calpain 2, (m/ii) large subunit, HSF1 - heat shock transcription factor 1, PPP1R9B - protein phosphatase 1, regulatory subunit 9b, HMGB2 - high mobility group box 2, HMGB1 - high mobility group box 1, SLC11A1 - solute carrier family 11 (proton-coupled divalent metal ion transporter), member 1, CASR - calcium-sensing recep…
GO:0002433	immune response-regulating cell surface receptor signaling pathway involved in phagocytosis	2.35e-08	2.68e-06	4.13	7204	65	537	20	[HCK - hemopoietic cell kinase, ARPC2 - actin related protein 2/3 complex, subunit 2, 34kda, CRK - v-crk avian sarcoma virus ct10 oncogene homolog, HSP90AB1 - heat shock protein 90kda alpha (cytosolic), class b member 1, LIMK1 - lim domain kinase 1, FCGR2A - fc fragment of igg, low affinity iia, receptor (cd32), ACTB - actin, beta, HSP90AA1 - heat shock protein 90kda alpha (cytosolic), class a me…
GO:0038096	Fc-gamma receptor signaling pathway involved in phagocytosis	2.35e-08	2.65e-06	4.13	7204	65	537	20	[HCK - hemopoietic cell kinase, ARPC2 - actin related protein 2/3 complex, subunit 2, 34kda, CRK - v-crk avian sarcoma virus ct10 oncogene homolog, HSP90AB1 - heat shock protein 90kda alpha (cytosolic), class b member 1, LIMK1 - lim domain kinase 1, FCGR2A - fc fragment of igg, low affinity iia, receptor (cd32), ACTB - actin, beta, YES1 - v-yes-1 yamaguchi sarcoma viral oncogene homolog 1, HSP90A…
GO:0044238	primary metabolic process	2.93e-08	3.29e-06	1.24	7204	3423	537	316	[PRDX6 - peroxiredoxin 6, SPTAN1 - spectrin, alpha, non-erythrocytic 1, MARK2 - map/microtubule affinity-regulating kinase 2, GFPT1 - glutamine--fructose-6-phosphate transaminase 1, HSF1 - heat shock transcription factor 1, BRCA1 - breast cancer 1, early onset, BRAF - v-raf murine sarcoma viral oncogene homolog b, LIMK1 - lim domain kinase 1, ABCA1 - atp-binding cassette, sub-family a (abc1), mem…
GO:0071704	organic substance metabolic process	3.01e-08	3.36e-06	1.23	7204	3559	537	326	[PRDX6 - peroxiredoxin 6, SPTAN1 - spectrin, alpha, non-erythrocytic 1, MARK2 - map/microtubule affinity-regulating kinase 2, GFPT1 - glutamine--fructose-6-phosphate transaminase 1, HSF1 - heat shock transcription factor 1, BRCA1 - breast cancer 1, early onset, BRAF - v-raf murine sarcoma viral oncogene homolog b, LIMK1 - lim domain kinase 1, ABCA1 - atp-binding cassette, sub-family a (abc1), mem…
GO:0042127	regulation of cell proliferation	3.46e-08	3.82e-06	1.54	7204	1176	537	135	[SASH3 - sam and sh3 domain containing 3, LGMN - legumain, HSF1 - heat shock transcription factor 1, BRCA1 - breast cancer 1, early onset, CDH2 - cadherin 2, type 1, n-cadherin (neuronal), MIF - macrophage migration inhibitory factor (glycosylation-inhibiting factor), CARD11 - caspase recruitment domain family, member 11, ABL1 - c-abl oncogene 1, non-receptor tyrosine kinase, BTK - bruton agammag…
GO:0060397	JAK-STAT cascade involved in growth hormone signaling pathway	3.63e-08	3.98e-06	9.29	7204	13	537	9	[GHR - growth hormone receptor, LYN - v-yes-1 yamaguchi sarcoma viral related oncogene homolog, JAK2 - janus kinase 2, STAT3 - signal transducer and activator of transcription 3 (acute-phase response factor), STAT5B - signal transducer and activator of transcription 5b, GH1 - growth hormone 1, STAT5A - signal transducer and activator of transcription 5a, STAT6 - signal transducer and activator of…
GO:0031347	regulation of defense response	3.74e-08	4.06e-06	1.81	7204	607	537	82	[IL17A - interleukin 17a, LGMN - legumain, PRKACB - protein kinase, camp-dependent, catalytic, beta, IFI16 - interferon, gamma-inducible protein 16, HMGB2 - high mobility group box 2, HMGB1 - high mobility group box 1, HLA-DRB1 - major histocompatibility complex, class ii, dr beta 1, CARD11 - caspase recruitment domain family, member 11, AGER - advanced glycosylation end product-specific receptor…
GO:0019221	cytokine-mediated signaling pathway	4.11e-08	4.43e-06	1.83	7204	588	537	80	[IL17A - interleukin 17a, WNK1 - wnk lysine deficient protein kinase 1, MIF - macrophage migration inhibitory factor (glycosylation-inhibiting factor), CAMK2G - calcium/calmodulin-dependent protein kinase ii gamma, CAMK2B - calcium/calmodulin-dependent protein kinase ii beta, HLA-DRB1 - major histocompatibility complex, class ii, dr beta 1, HLA-DRA - major histocompatibility complex, class ii, dr…
GO:0009967	positive regulation of signal transduction	4.76e-08	5.1e-06	1.51	7204	1250	537	141	[PARK2 - parkinson protein 2, e3 ubiquitin protein ligase (parkin), CDK1 - cyclin-dependent kinase 1, HSF1 - heat shock transcription factor 1, BRAF - v-raf murine sarcoma viral oncogene homolog b, CDH2 - cadherin 2, type 1, n-cadherin (neuronal), MIF - macrophage migration inhibitory factor (glycosylation-inhibiting factor), CARD11 - caspase recruitment domain family, member 11, ABL1 - c-abl onc…
GO:0065008	regulation of biological quality	4.81e-08	5.11e-06	1.34	7204	2243	537	224	[ZMYND8 - zinc finger, mynd-type containing 8, PRDX6 - peroxiredoxin 6, SPTAN1 - spectrin, alpha, non-erythrocytic 1, MARK2 - map/microtubule affinity-regulating kinase 2, HSF1 - heat shock transcription factor 1, ABCA1 - atp-binding cassette, sub-family a (abc1), member 1, CARD11 - caspase recruitment domain family, member 11, ABL1 - c-abl oncogene 1, non-receptor tyrosine kinase, NCOR2 - nuclea…
GO:0010594	regulation of endothelial cell migration	6.36e-08	6.7e-06	2.92	7204	138	537	30	[AKT3 - v-akt murine thymoma viral oncogene homolog 3, LGMN - legumain, FBXW7 - f-box and wd repeat domain containing 7, e3 ubiquitin protein ligase, ADAM17 - adam metallopeptidase domain 17, HMGB1 - high mobility group box 1, STAT5A - signal transducer and activator of transcription 5a, PIK3CG - phosphatidylinositol-4,5-bisphosphate 3-kinase, catalytic subunit gamma, PDPK1 - 3-phosphoinositide d…
GO:0007219	Notch signaling pathway	6.6e-08	6.91e-06	3.76	7204	75	537	21	[MAML3 - mastermind-like 3 (drosophila), ITCH - itchy e3 ubiquitin protein ligase, RBPJ - recombination signal binding protein for immunoglobulin kappa j region, POFUT1 - protein o-fucosyltransferase 1, FBXW7 - f-box and wd repeat domain containing 7, e3 ubiquitin protein ligase, ADAM17 - adam metallopeptidase domain 17, MAML1 - mastermind-like 1 (drosophila), CNTN6 - contactin 6, DLL3 - delta-li…
GO:0018107	peptidyl-threonine phosphorylation	7.21e-08	7.49e-06	3.89	7204	69	537	20	[CHEK1 - checkpoint kinase 1, MARK2 - map/microtubule affinity-regulating kinase 2, CDK1 - cyclin-dependent kinase 1, HIPK2 - homeodomain interacting protein kinase 2, WNK1 - wnk lysine deficient protein kinase 1, DYRK1A - dual-specificity tyrosine-(y)-phosphorylation regulated kinase 1a, DYRK2 - dual-specificity tyrosine-(y)-phosphorylation regulated kinase 2, PKN1 - protein kinase n1, PDPK1 - 3…
GO:0018210	peptidyl-threonine modification	7.21e-08	7.43e-06	3.89	7204	69	537	20	[CHEK1 - checkpoint kinase 1, MARK2 - map/microtubule affinity-regulating kinase 2, CDK1 - cyclin-dependent kinase 1, HIPK2 - homeodomain interacting protein kinase 2, WNK1 - wnk lysine deficient protein kinase 1, DYRK1A - dual-specificity tyrosine-(y)-phosphorylation regulated kinase 1a, DYRK2 - dual-specificity tyrosine-(y)-phosphorylation regulated kinase 2, PKN1 - protein kinase n1, PDPK1 - 3…
GO:0006955	immune response	7.98e-08	8.17e-06	1.72	7204	700	537	90	[IL17A - interleukin 17a, KIR3DL1 - killer cell immunoglobulin-like receptor, three domains, long cytoplasmic tail, 1, IFI16 - interferon, gamma-inducible protein 16, LST1 - leukocyte specific transcript 1, HMGB2 - high mobility group box 2, HMGB1 - high mobility group box 1, TFEB - transcription factor eb, MIF - macrophage migration inhibitory factor (glycosylation-inhibiting factor), HLA-DRB1 -…
GO:0031399	regulation of protein modification process	9.71e-08	9.86e-06	1.45	7204	1449	537	157	[PARK2 - parkinson protein 2, e3 ubiquitin protein ligase (parkin), MARK2 - map/microtubule affinity-regulating kinase 2, MAPRE3 - microtubule-associated protein, rp/eb family, member 3, CDK1 - cyclin-dependent kinase 1, HSF1 - heat shock transcription factor 1, BRCA1 - breast cancer 1, early onset, LIMK1 - lim domain kinase 1, BRAF - v-raf murine sarcoma viral oncogene homolog b, CDH2 - cadherin…
GO:0051128	regulation of cellular component organization	1e-07	1.01e-05	1.4	7204	1734	537	181	[IL17A - interleukin 17a, GFAP - glial fibrillary acidic protein, ZMYND8 - zinc finger, mynd-type containing 8, PARK2 - parkinson protein 2, e3 ubiquitin protein ligase (parkin), MAPRE1 - microtubule-associated protein, rp/eb family, member 1, PDLIM5 - pdz and lim domain 5, SPTAN1 - spectrin, alpha, non-erythrocytic 1, MARK2 - map/microtubule affinity-regulating kinase 2, MAPRE3 - microtubule-ass…
GO:0051099	positive regulation of binding	1.06e-07	1.06e-05	2.85	7204	141	537	30	[PARK2 - parkinson protein 2, e3 ubiquitin protein ligase (parkin), MAPRE1 - microtubule-associated protein, rp/eb family, member 1, MAPRE3 - microtubule-associated protein, rp/eb family, member 3, HIPK2 - homeodomain interacting protein kinase 2, HSF1 - heat shock transcription factor 1, HMGB2 - high mobility group box 2, HMGB1 - high mobility group box 1, TERT - telomerase reverse transcriptase…
GO:0006952	defense response	1.09e-07	1.09e-05	1.68	7204	768	537	96	[IL17A - interleukin 17a, KIR3DL1 - killer cell immunoglobulin-like receptor, three domains, long cytoplasmic tail, 1, IFI16 - interferon, gamma-inducible protein 16, HSF1 - heat shock transcription factor 1, HMGB2 - high mobility group box 2, HMGB1 - high mobility group box 1, MIF - macrophage migration inhibitory factor (glycosylation-inhibiting factor), ORM1 - orosomucoid 1, HLA-DRB1 - major h…
GO:0050851	antigen receptor-mediated signaling pathway	1.11e-07	1.1e-05	2.79	7204	149	537	31	[WNK1 - wnk lysine deficient protein kinase 1, CARD11 - caspase recruitment domain family, member 11, HLA-DRB1 - major histocompatibility complex, class ii, dr beta 1, PDPK1 - 3-phosphoinositide dependent protein kinase-1, ABL1 - c-abl oncogene 1, non-receptor tyrosine kinase, HLA-DRA - major histocompatibility complex, class ii, dr alpha, LYN - v-yes-1 yamaguchi sarcoma viral related oncogene ho…
GO:0032268	regulation of cellular protein metabolic process	1.15e-07	1.13e-05	1.38	7204	1858	537	191	[PARK2 - parkinson protein 2, e3 ubiquitin protein ligase (parkin), MARK2 - map/microtubule affinity-regulating kinase 2, LGMN - legumain, MAPRE3 - microtubule-associated protein, rp/eb family, member 3, CDK1 - cyclin-dependent kinase 1, HSF1 - heat shock transcription factor 1, BRCA1 - breast cancer 1, early onset, LIMK1 - lim domain kinase 1, BRAF - v-raf murine sarcoma viral oncogene homolog b…
GO:0042327	positive regulation of phosphorylation	1.17e-07	1.13e-05	1.6	7204	920	537	110	[MARK2 - map/microtubule affinity-regulating kinase 2, MAPRE3 - microtubule-associated protein, rp/eb family, member 3, CDK1 - cyclin-dependent kinase 1, HSF1 - heat shock transcription factor 1, BRAF - v-raf murine sarcoma viral oncogene homolog b, CDH2 - cadherin 2, type 1, n-cadherin (neuronal), MIF - macrophage migration inhibitory factor (glycosylation-inhibiting factor), ABL1 - c-abl oncoge…
GO:0008284	positive regulation of cell proliferation	1.32e-07	1.28e-05	1.71	7204	697	537	89	[AKT3 - v-akt murine thymoma viral oncogene homolog 3, SASH3 - sam and sh3 domain containing 3, LGMN - legumain, HSF1 - heat shock transcription factor 1, CAPN1 - calpain 1, (mu/i) large subunit, HMGB2 - high mobility group box 2, HMGB1 - high mobility group box 1, MIF - macrophage migration inhibitory factor (glycosylation-inhibiting factor), CARD11 - caspase recruitment domain family, member 11…
GO:2001233	regulation of apoptotic signaling pathway	1.34e-07	1.28e-05	2.15	7204	312	537	50	[PARK2 - parkinson protein 2, e3 ubiquitin protein ligase (parkin), BRCA1 - breast cancer 1, early onset, HMGB2 - high mobility group box 2, FBXW7 - f-box and wd repeat domain containing 7, e3 ubiquitin protein ligase, MIF - macrophage migration inhibitory factor (glycosylation-inhibiting factor), SFN - stratifin, CASP8 - caspase 8, apoptosis-related cysteine peptidase, LRRK2 - leucine-rich repea…
GO:0050794	regulation of cellular process	1.36e-07	1.29e-05	1.11	7204	5642	537	466	[GFAP - glial fibrillary acidic protein, ZMYND8 - zinc finger, mynd-type containing 8, PRDX6 - peroxiredoxin 6, GFPT1 - glutamine--fructose-6-phosphate transaminase 1, SPTAN1 - spectrin, alpha, non-erythrocytic 1, LIMK1 - lim domain kinase 1, ABCA1 - atp-binding cassette, sub-family a (abc1), member 1, CARD11 - caspase recruitment domain family, member 11, KPNA6 - karyopherin alpha 6 (importin al…
GO:0002252	immune effector process	1.47e-07	1.39e-05	1.78	7204	595	537	79	[PRDX6 - peroxiredoxin 6, KIR3DL1 - killer cell immunoglobulin-like receptor, three domains, long cytoplasmic tail, 1, SPTAN1 - spectrin, alpha, non-erythrocytic 1, IFI16 - interferon, gamma-inducible protein 16, CAPN1 - calpain 1, (mu/i) large subunit, LIMK1 - lim domain kinase 1, HMGB1 - high mobility group box 1, MIF - macrophage migration inhibitory factor (glycosylation-inhibiting factor), O…
GO:0014066	regulation of phosphatidylinositol 3-kinase signaling	1.48e-07	1.39e-05	3.09	7204	113	537	26	[PDGFRB - platelet-derived growth factor receptor, beta polypeptide, NTRK1 - neurotrophic tyrosine kinase, receptor, type 1, CRYBA1 - crystallin, beta a1, NTRK3 - neurotrophic tyrosine kinase, receptor, type 3, PIK3CG - phosphatidylinositol-4,5-bisphosphate 3-kinase, catalytic subunit gamma, NTRK2 - neurotrophic tyrosine kinase, receptor, type 2, TWIST1 - twist basic helix-loop-helix transcriptio…
GO:0044057	regulation of system process	1.69e-07	1.58e-05	2	7204	389	537	58	[ZMYND8 - zinc finger, mynd-type containing 8, CAMK2G - calcium/calmodulin-dependent protein kinase ii gamma, CAMK2B - calcium/calmodulin-dependent protein kinase ii beta, AGER - advanced glycosylation end product-specific receptor, CASR - calcium-sensing receptor, CHRM2 - cholinergic receptor, muscarinic 2, LRRK2 - leucine-rich repeat kinase 2, NOS3 - nitric oxide synthase 3 (endothelial cell), …
GO:0031325	positive regulation of cellular metabolic process	1.86e-07	1.72e-05	1.31	7204	2327	537	228	[PRDX6 - peroxiredoxin 6, MARK2 - map/microtubule affinity-regulating kinase 2, MAPRE3 - microtubule-associated protein, rp/eb family, member 3, HSF1 - heat shock transcription factor 1, BRCA1 - breast cancer 1, early onset, BRAF - v-raf murine sarcoma viral oncogene homolog b, KPNA6 - karyopherin alpha 6 (importin alpha 7), ABL1 - c-abl oncogene 1, non-receptor tyrosine kinase, TRIM28 - triparti…
GO:0008152	metabolic process	2.21e-07	2.03e-05	1.2	7204	3737	537	335	[PRDX6 - peroxiredoxin 6, SPTAN1 - spectrin, alpha, non-erythrocytic 1, MARK2 - map/microtubule affinity-regulating kinase 2, GFPT1 - glutamine--fructose-6-phosphate transaminase 1, HSF1 - heat shock transcription factor 1, BRCA1 - breast cancer 1, early onset, BRAF - v-raf murine sarcoma viral oncogene homolog b, LIMK1 - lim domain kinase 1, ABCA1 - atp-binding cassette, sub-family a (abc1), mem…
GO:0051173	positive regulation of nitrogen compound metabolic process	2.42e-07	2.22e-05	1.32	7204	2221	537	219	[PRDX6 - peroxiredoxin 6, MARK2 - map/microtubule affinity-regulating kinase 2, MAPRE3 - microtubule-associated protein, rp/eb family, member 3, HSF1 - heat shock transcription factor 1, BRCA1 - breast cancer 1, early onset, BRAF - v-raf murine sarcoma viral oncogene homolog b, KPNA6 - karyopherin alpha 6 (importin alpha 7), ABL1 - c-abl oncogene 1, non-receptor tyrosine kinase, TRIM28 - triparti…
GO:0048585	negative regulation of response to stimulus	2.45e-07	2.23e-05	1.51	7204	1134	537	128	[PARK2 - parkinson protein 2, e3 ubiquitin protein ligase (parkin), LGMN - legumain, HSF1 - heat shock transcription factor 1, BRCA1 - breast cancer 1, early onset, CDH2 - cadherin 2, type 1, n-cadherin (neuronal), MIF - macrophage migration inhibitory factor (glycosylation-inhibiting factor), ABL1 - c-abl oncogene 1, non-receptor tyrosine kinase, NCOR2 - nuclear receptor corepressor 2, ABL2 - c-…
GO:1901652	response to peptide	2.54e-07	2.3e-05	2.15	7204	300	537	48	[CRK - v-crk avian sarcoma virus ct10 oncogene homolog, LGMN - legumain, PRKACB - protein kinase, camp-dependent, catalytic, beta, RANGAP1 - ran gtpase activating protein 1, HSF1 - heat shock transcription factor 1, PPP1R9B - protein phosphatase 1, regulatory subunit 9b, STAT3 - signal transducer and activator of transcription 3 (acute-phase response factor), STAT5B - signal transducer and activa…
GO:0010035	response to inorganic substance	2.91e-07	2.61e-05	2.03	7204	357	537	54	[PRKAA2 - protein kinase, amp-activated, alpha 2 catalytic subunit, PARK2 - parkinson protein 2, e3 ubiquitin protein ligase (parkin), LGMN - legumain, CAPN2 - calpain 2, (m/ii) large subunit, HSF1 - heat shock transcription factor 1, BRAF - v-raf murine sarcoma viral oncogene homolog b, ANXA7 - annexin a7, CASR - calcium-sensing receptor, ABL1 - c-abl oncogene 1, non-receptor tyrosine kinase, MA…
GO:0009605	response to external stimulus	3.16e-07	2.82e-05	1.55	7204	1004	537	116	[IL17A - interleukin 17a, PARK2 - parkinson protein 2, e3 ubiquitin protein ligase (parkin), HSF1 - heat shock transcription factor 1, CDH2 - cadherin 2, type 1, n-cadherin (neuronal), GTF2F1 - general transcription factor iif, polypeptide 1, 74kda, KPNA6 - karyopherin alpha 6 (importin alpha 7), ABL1 - c-abl oncogene 1, non-receptor tyrosine kinase, MAP1LC3B - microtubule-associated protein 1 li…
GO:0009893	positive regulation of metabolic process	3.22e-07	2.85e-05	1.29	7204	2506	537	241	[PRDX6 - peroxiredoxin 6, MARK2 - map/microtubule affinity-regulating kinase 2, MAPRE3 - microtubule-associated protein, rp/eb family, member 3, HSF1 - heat shock transcription factor 1, BRCA1 - breast cancer 1, early onset, BRAF - v-raf murine sarcoma viral oncogene homolog b, KPNA6 - karyopherin alpha 6 (importin alpha 7), ABL1 - c-abl oncogene 1, non-receptor tyrosine kinase, TRIM28 - triparti…
GO:0071407	cellular response to organic cyclic compound	3.53e-07	3.11e-05	2.17	7204	285	537	46	[PARK2 - parkinson protein 2, e3 ubiquitin protein ligase (parkin), RAP1A - rap1a, member of ras oncogene family, HSF1 - heat shock transcription factor 1, BRCA1 - breast cancer 1, early onset, PPP1R9B - protein phosphatase 1, regulatory subunit 9b, PIK3CG - phosphatidylinositol-4,5-bisphosphate 3-kinase, catalytic subunit gamma, CASR - calcium-sensing receptor, ABL1 - c-abl oncogene 1, non-recep…
GO:0043408	regulation of MAPK cascade	3.68e-07	3.22e-05	1.74	7204	608	537	79	[PARK2 - parkinson protein 2, e3 ubiquitin protein ligase (parkin), CDK1 - cyclin-dependent kinase 1, CDH2 - cadherin 2, type 1, n-cadherin (neuronal), FBXW7 - f-box and wd repeat domain containing 7, e3 ubiquitin protein ligase, BRAF - v-raf murine sarcoma viral oncogene homolog b, HMGB1 - high mobility group box 1, MIF - macrophage migration inhibitory factor (glycosylation-inhibiting factor), …
GO:0010604	positive regulation of macromolecule metabolic process	3.87e-07	3.36e-05	1.31	7204	2321	537	226	[PRDX6 - peroxiredoxin 6, MARK2 - map/microtubule affinity-regulating kinase 2, MAPRE3 - microtubule-associated protein, rp/eb family, member 3, HSF1 - heat shock transcription factor 1, BRCA1 - breast cancer 1, early onset, BRAF - v-raf murine sarcoma viral oncogene homolog b, KPNA6 - karyopherin alpha 6 (importin alpha 7), ABL1 - c-abl oncogene 1, non-receptor tyrosine kinase, TRIM28 - triparti…
GO:0009725	response to hormone	3.97e-07	3.43e-05	1.84	7204	497	537	68	[PRKAA2 - protein kinase, amp-activated, alpha 2 catalytic subunit, PRKACB - protein kinase, camp-dependent, catalytic, beta, HSF1 - heat shock transcription factor 1, PPP1R9B - protein phosphatase 1, regulatory subunit 9b, HMGB2 - high mobility group box 2, HMGB1 - high mobility group box 1, GCNT1 - glucosaminyl (n-acetyl) transferase 1, core 2, NCOR2 - nuclear receptor corepressor 2, CASP8 - ca…
GO:0010562	positive regulation of phosphorus metabolic process	4.01e-07	3.44e-05	1.55	7204	975	537	113	[MARK2 - map/microtubule affinity-regulating kinase 2, MAPRE3 - microtubule-associated protein, rp/eb family, member 3, CDK1 - cyclin-dependent kinase 1, HSF1 - heat shock transcription factor 1, BRAF - v-raf murine sarcoma viral oncogene homolog b, CDH2 - cadherin 2, type 1, n-cadherin (neuronal), MIF - macrophage migration inhibitory factor (glycosylation-inhibiting factor), ABL1 - c-abl oncoge…
GO:0045937	positive regulation of phosphate metabolic process	4.01e-07	3.42e-05	1.55	7204	975	537	113	[MARK2 - map/microtubule affinity-regulating kinase 2, MAPRE3 - microtubule-associated protein, rp/eb family, member 3, CDK1 - cyclin-dependent kinase 1, HSF1 - heat shock transcription factor 1, BRAF - v-raf murine sarcoma viral oncogene homolog b, CDH2 - cadherin 2, type 1, n-cadherin (neuronal), MIF - macrophage migration inhibitory factor (glycosylation-inhibiting factor), ABL1 - c-abl oncoge…
GO:0050900	leukocyte migration	5.38e-07	4.57e-05	2.23	7204	253	537	42	[IL17A - interleukin 17a, CRK - v-crk avian sarcoma virus ct10 oncogene homolog, WNK1 - wnk lysine deficient protein kinase 1, HMGB1 - high mobility group box 1, STAT5B - signal transducer and activator of transcription 5b, MIF - macrophage migration inhibitory factor (glycosylation-inhibiting factor), PIK3CG - phosphatidylinositol-4,5-bisphosphate 3-kinase, catalytic subunit gamma, ITGB7 - integ…
GO:0009968	negative regulation of signal transduction	5.39e-07	4.55e-05	1.58	7204	881	537	104	[PARK2 - parkinson protein 2, e3 ubiquitin protein ligase (parkin), LGMN - legumain, BRCA1 - breast cancer 1, early onset, CDH2 - cadherin 2, type 1, n-cadherin (neuronal), MIF - macrophage migration inhibitory factor (glycosylation-inhibiting factor), ABL1 - c-abl oncogene 1, non-receptor tyrosine kinase, NCOR2 - nuclear receptor corepressor 2, ABL2 - c-abl oncogene 2, non-receptor tyrosine kina…
GO:0022603	regulation of anatomical structure morphogenesis	5.49e-07	4.6e-05	1.62	7204	805	537	97	[PARK2 - parkinson protein 2, e3 ubiquitin protein ligase (parkin), PDLIM5 - pdz and lim domain 5, MARK2 - map/microtubule affinity-regulating kinase 2, BRCA1 - breast cancer 1, early onset, CDH2 - cadherin 2, type 1, n-cadherin (neuronal), LIMK1 - lim domain kinase 1, ABL1 - c-abl oncogene 1, non-receptor tyrosine kinase, PAK4 - p21 protein (cdc42/rac)-activated kinase 4, PSMA3 - proteasome (pro…
GO:0048523	negative regulation of cellular process	5.9e-07	4.91e-05	1.25	7204	2962	537	275	[ZMYND8 - zinc finger, mynd-type containing 8, MAPRE1 - microtubule-associated protein, rp/eb family, member 1, SPTAN1 - spectrin, alpha, non-erythrocytic 1, HSF1 - heat shock transcription factor 1, BRCA1 - breast cancer 1, early onset, LIMK1 - lim domain kinase 1, BRAF - v-raf murine sarcoma viral oncogene homolog b, ABCA1 - atp-binding cassette, sub-family a (abc1), member 1, ABL1 - c-abl onco…
GO:1901214	regulation of neuron death	5.93e-07	4.91e-05	2.25	7204	245	537	41	[PARK2 - parkinson protein 2, e3 ubiquitin protein ligase (parkin), LGMN - legumain, CAPN2 - calpain 2, (m/ii) large subunit, HIPK2 - homeodomain interacting protein kinase 2, HSF1 - heat shock transcription factor 1, JUN - jun proto-oncogene, FBXW7 - f-box and wd repeat domain containing 7, e3 ubiquitin protein ligase, NTRK1 - neurotrophic tyrosine kinase, receptor, type 1, TERT - telomerase rev…
GO:0044237	cellular metabolic process	5.95e-07	4.9e-05	1.21	7204	3494	537	315	[PRDX6 - peroxiredoxin 6, SPTAN1 - spectrin, alpha, non-erythrocytic 1, MARK2 - map/microtubule affinity-regulating kinase 2, GFPT1 - glutamine--fructose-6-phosphate transaminase 1, HSF1 - heat shock transcription factor 1, BRCA1 - breast cancer 1, early onset, BRAF - v-raf murine sarcoma viral oncogene homolog b, LIMK1 - lim domain kinase 1, CARD11 - caspase recruitment domain family, member 11,…
GO:0032496	response to lipopolysaccharide	6.35e-07	5.2e-05	2.29	7204	228	537	39	[CAPN2 - calpain 2, (m/ii) large subunit, HSF1 - heat shock transcription factor 1, JUN - jun proto-oncogene, HMGB2 - high mobility group box 2, HMGB1 - high mobility group box 1, ADAM17 - adam metallopeptidase domain 17, SLC11A1 - solute carrier family 11 (proton-coupled divalent metal ion transporter), member 1, PTGER4 - prostaglandin e receptor 4 (subtype ep4), ABL1 - c-abl oncogene 1, non-rec…
GO:0090257	regulation of muscle system process	6.84e-07	5.57e-05	2.58	7204	161	537	31	[CNN1 - calponin 1, basic, smooth muscle, SPHK1 - sphingosine kinase 1, CAMK2G - calcium/calmodulin-dependent protein kinase ii gamma, CAMK2B - calcium/calmodulin-dependent protein kinase ii beta, PIK3CG - phosphatidylinositol-4,5-bisphosphate 3-kinase, catalytic subunit gamma, CHRM2 - cholinergic receptor, muscarinic 2, NOS3 - nitric oxide synthase 3 (endothelial cell), SCN4A - sodium channel, v…
GO:0031110	regulation of microtubule polymerization or depolymerization	8.07e-07	6.53e-05	4.05	7204	53	537	16	[MAPRE1 - microtubule-associated protein, rp/eb family, member 1, STMN1 - stathmin 1, MAPRE3 - microtubule-associated protein, rp/eb family, member 3, DYRK1A - dual-specificity tyrosine-(y)-phosphorylation regulated kinase 1a, MET - met proto-oncogene, ATXN7 - ataxin 7, MAP1S - microtubule-associated protein 1s, ABL1 - c-abl oncogene 1, non-receptor tyrosine kinase, MAPT - microtubule-associated …
GO:0032101	regulation of response to external stimulus	8.31e-07	6.68e-05	1.7	7204	641	537	81	[IL17A - interleukin 17a, LGMN - legumain, WNK1 - wnk lysine deficient protein kinase 1, HMGB1 - high mobility group box 1, MIF - macrophage migration inhibitory factor (glycosylation-inhibiting factor), HLA-DRB1 - major histocompatibility complex, class ii, dr beta 1, AGER - advanced glycosylation end product-specific receptor, CASR - calcium-sensing receptor, KPNA6 - karyopherin alpha 6 (import…
GO:0001934	positive regulation of protein phosphorylation	8.89e-07	7.11e-05	1.58	7204	857	537	101	[MARK2 - map/microtubule affinity-regulating kinase 2, MAPRE3 - microtubule-associated protein, rp/eb family, member 3, CDK1 - cyclin-dependent kinase 1, HSF1 - heat shock transcription factor 1, BRAF - v-raf murine sarcoma viral oncogene homolog b, CDH2 - cadherin 2, type 1, n-cadherin (neuronal), MIF - macrophage migration inhibitory factor (glycosylation-inhibiting factor), ABL1 - c-abl oncoge…
GO:0002250	adaptive immune response	9.12e-07	7.25e-05	2.43	7204	188	537	34	[IL17A - interleukin 17a, CD46 - cd46 molecule, complement regulatory protein, STAT3 - signal transducer and activator of transcription 3 (acute-phase response factor), TFEB - transcription factor eb, ADAM17 - adam metallopeptidase domain 17, PIK3CG - phosphatidylinositol-4,5-bisphosphate 3-kinase, catalytic subunit gamma, HLA-DRB1 - major histocompatibility complex, class ii, dr beta 1, HLA-DRA …
GO:0009628	response to abiotic stimulus	9.22e-07	7.29e-05	1.63	7204	749	537	91	[LGMN - legumain, IFI16 - interferon, gamma-inducible protein 16, CAPN2 - calpain 2, (m/ii) large subunit, HSF1 - heat shock transcription factor 1, BRCA1 - breast cancer 1, early onset, CDH2 - cadherin 2, type 1, n-cadherin (neuronal), CASP8AP2 - caspase 8 associated protein 2, AGER - advanced glycosylation end product-specific receptor, CASR - calcium-sensing receptor, MAPT - microtubule-associ…
GO:0071375	cellular response to peptide hormone stimulus	1.06e-06	8.32e-05	2.74	7204	132	537	27	[CRK - v-crk avian sarcoma virus ct10 oncogene homolog, PRKACB - protein kinase, camp-dependent, catalytic, beta, RANGAP1 - ran gtpase activating protein 1, HSF1 - heat shock transcription factor 1, PDPK1 - 3-phosphoinositide dependent protein kinase-1, NFE2L2 - nuclear factor (erythroid-derived 2)-like 2, ENPP1 - ectonucleotide pyrophosphatase/phosphodiesterase 1, IRS2 - insulin receptor substra…
GO:0014070	response to organic cyclic compound	1.21e-06	9.46e-05	1.75	7204	553	537	72	[PARK2 - parkinson protein 2, e3 ubiquitin protein ligase (parkin), PRKACB - protein kinase, camp-dependent, catalytic, beta, HSF1 - heat shock transcription factor 1, BRCA1 - breast cancer 1, early onset, PPP1R9B - protein phosphatase 1, regulatory subunit 9b, HMGB2 - high mobility group box 2, HMGB1 - high mobility group box 1, ANXA7 - annexin a7, CASR - calcium-sensing receptor, ABL1 - c-abl o…
GO:0051247	positive regulation of protein metabolic process	1.32e-06	0.000103	1.44	7204	1307	537	140	[PARK2 - parkinson protein 2, e3 ubiquitin protein ligase (parkin), MARK2 - map/microtubule affinity-regulating kinase 2, MAPRE3 - microtubule-associated protein, rp/eb family, member 3, LGMN - legumain, CDK1 - cyclin-dependent kinase 1, HSF1 - heat shock transcription factor 1, BRCA1 - breast cancer 1, early onset, BRAF - v-raf murine sarcoma viral oncogene homolog b, CDH2 - cadherin 2, type 1, …
GO:0010468	regulation of gene expression	1.33e-06	0.000102	1.28	7204	2456	537	234	[ZMYND8 - zinc finger, mynd-type containing 8, PRDX6 - peroxiredoxin 6, GFPT1 - glutamine--fructose-6-phosphate transaminase 1, MAPRE3 - microtubule-associated protein, rp/eb family, member 3, HSF1 - heat shock transcription factor 1, BRCA1 - breast cancer 1, early onset, BRAF - v-raf murine sarcoma viral oncogene homolog b, CARD11 - caspase recruitment domain family, member 11, KPNA6 - karyopher…
GO:0080135	regulation of cellular response to stress	1.39e-06	0.000107	1.74	7204	555	537	72	[PARK2 - parkinson protein 2, e3 ubiquitin protein ligase (parkin), AKT3 - v-akt murine thymoma viral oncogene homolog 3, HSF1 - heat shock transcription factor 1, BRCA1 - breast cancer 1, early onset, FBXW7 - f-box and wd repeat domain containing 7, e3 ubiquitin protein ligase, MIF - macrophage migration inhibitory factor (glycosylation-inhibiting factor), CAMK2G - calcium/calmodulin-dependent p…
GO:0060333	interferon-gamma-mediated signaling pathway	1.41e-06	0.000107	3.9	7204	55	537	16	[HLA-C - major histocompatibility complex, class i, c, HCK - hemopoietic cell kinase, HLA-DPA1 - major histocompatibility complex, class ii, dp alpha 1, HLA-DPB1 - major histocompatibility complex, class ii, dp beta 1, CAMK2G - calcium/calmodulin-dependent protein kinase ii gamma, CAMK2B - calcium/calmodulin-dependent protein kinase ii beta, HLA-DRB1 - major histocompatibility complex, class ii, …
GO:0051130	positive regulation of cellular component organization	1.42e-06	0.000108	1.54	7204	932	537	107	[IL17A - interleukin 17a, ZMYND8 - zinc finger, mynd-type containing 8, PARK2 - parkinson protein 2, e3 ubiquitin protein ligase (parkin), MAPRE1 - microtubule-associated protein, rp/eb family, member 1, MARK2 - map/microtubule affinity-regulating kinase 2, HSF1 - heat shock transcription factor 1, BRCA1 - breast cancer 1, early onset, LIMK1 - lim domain kinase 1, ABCA1 - atp-binding cassette, su…
GO:1905475	regulation of protein localization to membrane	1.44e-06	0.000109	2.59	7204	150	537	29	[ZMYND8 - zinc finger, mynd-type containing 8, PARK2 - parkinson protein 2, e3 ubiquitin protein ligase (parkin), RAP1A - rap1a, member of ras oncogene family, CDH2 - cadherin 2, type 1, n-cadherin (neuronal), PPP1R9B - protein phosphatase 1, regulatory subunit 9b, TP73 - tumor protein p73, PDPK1 - 3-phosphoinositide dependent protein kinase-1, ADAM10 - adam metallopeptidase domain 10, SFN - stra…
GO:0050789	regulation of biological process	1.47e-06	0.000111	1.09	7204	5911	537	479	[GFAP - glial fibrillary acidic protein, ZMYND8 - zinc finger, mynd-type containing 8, PRDX6 - peroxiredoxin 6, GFPT1 - glutamine--fructose-6-phosphate transaminase 1, SPTAN1 - spectrin, alpha, non-erythrocytic 1, LIMK1 - lim domain kinase 1, ABCA1 - atp-binding cassette, sub-family a (abc1), member 1, CARD11 - caspase recruitment domain family, member 11, KPNA6 - karyopherin alpha 6 (importin al…
GO:0001775	cell activation	1.49e-06	0.000112	1.65	7204	682	537	84	[IL17A - interleukin 17a, PRDX6 - peroxiredoxin 6, SPTAN1 - spectrin, alpha, non-erythrocytic 1, CAPN1 - calpain 1, (mu/i) large subunit, MIF - macrophage migration inhibitory factor (glycosylation-inhibiting factor), HMGB1 - high mobility group box 1, ORM1 - orosomucoid 1, CARD11 - caspase recruitment domain family, member 11, AGER - advanced glycosylation end product-specific receptor, SLC11A1 …
GO:0045321	leukocyte activation	1.58e-06	0.000117	1.71	7204	588	537	75	[PRDX6 - peroxiredoxin 6, SPTAN1 - spectrin, alpha, non-erythrocytic 1, CAPN1 - calpain 1, (mu/i) large subunit, MIF - macrophage migration inhibitory factor (glycosylation-inhibiting factor), HMGB1 - high mobility group box 1, ORM1 - orosomucoid 1, CARD11 - caspase recruitment domain family, member 11, AGER - advanced glycosylation end product-specific receptor, SLC11A1 - solute carrier family 1…
GO:0033554	cellular response to stress	1.64e-06	0.000122	1.48	7204	1104	537	122	[PARK2 - parkinson protein 2, e3 ubiquitin protein ligase (parkin), PRDX6 - peroxiredoxin 6, GFPT1 - glutamine--fructose-6-phosphate transaminase 1, CDK1 - cyclin-dependent kinase 1, HSF1 - heat shock transcription factor 1, BRCA1 - breast cancer 1, early onset, MAP1LC3B - microtubule-associated protein 1 light chain 3 beta, ABL1 - c-abl oncogene 1, non-receptor tyrosine kinase, TRIM28 - triparti…
GO:0010648	negative regulation of cell communication	1.65e-06	0.000121	1.53	7204	946	537	108	[PARK2 - parkinson protein 2, e3 ubiquitin protein ligase (parkin), LGMN - legumain, BRCA1 - breast cancer 1, early onset, CDH2 - cadherin 2, type 1, n-cadherin (neuronal), MIF - macrophage migration inhibitory factor (glycosylation-inhibiting factor), ABL1 - c-abl oncogene 1, non-receptor tyrosine kinase, NCOR2 - nuclear receptor corepressor 2, ABL2 - c-abl oncogene 2, non-receptor tyrosine kina…
GO:0010628	positive regulation of gene expression	1.72e-06	0.000126	1.41	7204	1395	537	147	[IL17A - interleukin 17a, PARK2 - parkinson protein 2, e3 ubiquitin protein ligase (parkin), PRDX6 - peroxiredoxin 6, MAPRE3 - microtubule-associated protein, rp/eb family, member 3, HSF1 - heat shock transcription factor 1, BRCA1 - breast cancer 1, early onset, BRAF - v-raf murine sarcoma viral oncogene homolog b, GTF2F1 - general transcription factor iif, polypeptide 1, 74kda, KPNA6 - karyopher…
GO:0031329	regulation of cellular catabolic process	1.73e-06	0.000126	1.71	7204	579	537	74	[GFAP - glial fibrillary acidic protein, PRKAA2 - protein kinase, amp-activated, alpha 2 catalytic subunit, PARK2 - parkinson protein 2, e3 ubiquitin protein ligase (parkin), IFI16 - interferon, gamma-inducible protein 16, CAPN1 - calpain 1, (mu/i) large subunit, HSF1 - heat shock transcription factor 1, FBXW7 - f-box and wd repeat domain containing 7, e3 ubiquitin protein ligase, HMGB1 - high mo…
GO:0006954	inflammatory response	1.8e-06	0.00013	1.93	7204	368	537	53	[IL17A - interleukin 17a, IFI16 - interferon, gamma-inducible protein 16, HMGB2 - high mobility group box 2, MIF - macrophage migration inhibitory factor (glycosylation-inhibiting factor), HMGB1 - high mobility group box 1, ORM1 - orosomucoid 1, HLA-DRB1 - major histocompatibility complex, class ii, dr beta 1, AGER - advanced glycosylation end product-specific receptor, SLC11A1 - solute carrier f…
GO:0023057	negative regulation of signaling	1.83e-06	0.000132	1.53	7204	948	537	108	[PARK2 - parkinson protein 2, e3 ubiquitin protein ligase (parkin), LGMN - legumain, BRCA1 - breast cancer 1, early onset, CDH2 - cadherin 2, type 1, n-cadherin (neuronal), MIF - macrophage migration inhibitory factor (glycosylation-inhibiting factor), ABL1 - c-abl oncogene 1, non-receptor tyrosine kinase, NCOR2 - nuclear receptor corepressor 2, ABL2 - c-abl oncogene 2, non-receptor tyrosine kina…
GO:0071396	cellular response to lipid	1.84e-06	0.000132	2.03	7204	311	537	47	[PRKAA2 - protein kinase, amp-activated, alpha 2 catalytic subunit, CAPN2 - calpain 2, (m/ii) large subunit, HSF1 - heat shock transcription factor 1, HMGB2 - high mobility group box 2, PPP1R9B - protein phosphatase 1, regulatory subunit 9b, HMGB1 - high mobility group box 1, PTGER4 - prostaglandin e receptor 4 (subtype ep4), CASR - calcium-sensing receptor, ABL1 - c-abl oncogene 1, non-receptor …
GO:0043434	response to peptide hormone	1.92e-06	0.000137	2.23	7204	229	537	38	[CRK - v-crk avian sarcoma virus ct10 oncogene homolog, PRKACB - protein kinase, camp-dependent, catalytic, beta, RANGAP1 - ran gtpase activating protein 1, HSF1 - heat shock transcription factor 1, STAT3 - signal transducer and activator of transcription 3 (acute-phase response factor), STAT5B - signal transducer and activator of transcription 5b, STAT5A - signal transducer and activator of tran…
GO:0050867	positive regulation of cell activation	2.03e-06	0.000144	2.08	7204	284	537	44	[CD46 - cd46 molecule, complement regulatory protein, SASH3 - sam and sh3 domain containing 3, PDGFRB - platelet-derived growth factor receptor, beta polypeptide, HMGB1 - high mobility group box 1, STAT5B - signal transducer and activator of transcription 5b, MIF - macrophage migration inhibitory factor (glycosylation-inhibiting factor), AGER - advanced glycosylation end product-specific receptor…
GO:0070507	regulation of microtubule cytoskeleton organization	2.25e-06	0.000159	2.7	7204	129	537	26	[PRKAA2 - protein kinase, amp-activated, alpha 2 catalytic subunit, MAPRE1 - microtubule-associated protein, rp/eb family, member 1, MARK2 - map/microtubule affinity-regulating kinase 2, MAPRE3 - microtubule-associated protein, rp/eb family, member 3, BRCA1 - breast cancer 1, early onset, MAP9 - microtubule-associated protein 9, ATXN7 - ataxin 7, ABL1 - c-abl oncogene 1, non-receptor tyrosine kin…
GO:0010563	negative regulation of phosphorus metabolic process	2.28e-06	0.00016	1.85	7204	420	537	58	[PARK2 - parkinson protein 2, e3 ubiquitin protein ligase (parkin), WNK1 - wnk lysine deficient protein kinase 1, PPP1R9B - protein phosphatase 1, regulatory subunit 9b, SFN - stratifin, ABL1 - c-abl oncogene 1, non-receptor tyrosine kinase, MAPT - microtubule-associated protein tau, LRRK2 - leucine-rich repeat kinase 2, IRS2 - insulin receptor substrate 2, LGALS3 - lectin, galactoside-binding, s…
GO:0023014	signal transduction by protein phosphorylation	2.3e-06	0.000161	2.03	7204	304	537	46	[SPTAN1 - spectrin, alpha, non-erythrocytic 1, HSF1 - heat shock transcription factor 1, PDGFRB - platelet-derived growth factor receptor, beta polypeptide, BRAF - v-raf murine sarcoma viral oncogene homolog b, MARK3 - map/microtubule affinity-regulating kinase 3, PTGER4 - prostaglandin e receptor 4 (subtype ep4), CASR - calcium-sensing receptor, GRB2 - growth factor receptor-bound protein 2, LRR…
GO:0000165	MAPK cascade	2.3e-06	0.00016	2.03	7204	304	537	46	[SPTAN1 - spectrin, alpha, non-erythrocytic 1, HSF1 - heat shock transcription factor 1, PDGFRB - platelet-derived growth factor receptor, beta polypeptide, BRAF - v-raf murine sarcoma viral oncogene homolog b, MARK3 - map/microtubule affinity-regulating kinase 3, PTGER4 - prostaglandin e receptor 4 (subtype ep4), CASR - calcium-sensing receptor, GRB2 - growth factor receptor-bound protein 2, LRR…
GO:0045088	regulation of innate immune response	2.3e-06	0.000159	1.96	7204	342	537	50	[PRKACB - protein kinase, camp-dependent, catalytic, beta, LGMN - legumain, IFI16 - interferon, gamma-inducible protein 16, HMGB2 - high mobility group box 2, HMGB1 - high mobility group box 1, CARD11 - caspase recruitment domain family, member 11, CASP8 - caspase 8, apoptosis-related cysteine peptidase, EP300 - e1a binding protein p300, BTK - bruton agammaglobulinemia tyrosine kinase, TBK1 - tan…
GO:0051924	regulation of calcium ion transport	2.32e-06	0.00016	2.45	7204	170	537	31	[PDGFRB - platelet-derived growth factor receptor, beta polypeptide, CAMK2G - calcium/calmodulin-dependent protein kinase ii gamma, CAMK2B - calcium/calmodulin-dependent protein kinase ii beta, PIK3CG - phosphatidylinositol-4,5-bisphosphate 3-kinase, catalytic subunit gamma, PDPK1 - 3-phosphoinositide dependent protein kinase-1, CASR - calcium-sensing receptor, ABL1 - c-abl oncogene 1, non-recept…
GO:0032147	activation of protein kinase activity	2.38e-06	0.000163	2.05	7204	295	537	45	[MARK2 - map/microtubule affinity-regulating kinase 2, CRK - v-crk avian sarcoma virus ct10 oncogene homolog, PRKACB - protein kinase, camp-dependent, catalytic, beta, CDK1 - cyclin-dependent kinase 1, WNK1 - wnk lysine deficient protein kinase 1, BRAF - v-raf murine sarcoma viral oncogene homolog b, NTRK1 - neurotrophic tyrosine kinase, receptor, type 1, HMGB1 - high mobility group box 1, TP73 -…
GO:0002237	response to molecule of bacterial origin	2.4e-06	0.000164	2.18	7204	240	537	39	[CAPN2 - calpain 2, (m/ii) large subunit, HSF1 - heat shock transcription factor 1, JUN - jun proto-oncogene, HMGB2 - high mobility group box 2, HMGB1 - high mobility group box 1, ADAM17 - adam metallopeptidase domain 17, SLC11A1 - solute carrier family 11 (proton-coupled divalent metal ion transporter), member 1, PTGER4 - prostaglandin e receptor 4 (subtype ep4), ABL1 - c-abl oncogene 1, non-rec…
GO:0002758	innate immune response-activating signal transduction	2.82e-06	0.000191	2.38	7204	180	537	32	[ITCH - itchy e3 ubiquitin protein ligase, LGMN - legumain, PRKACB - protein kinase, camp-dependent, catalytic, beta, HMGB1 - high mobility group box 1, CARD11 - caspase recruitment domain family, member 11, PDPK1 - 3-phosphoinositide dependent protein kinase-1, LYN - v-yes-1 yamaguchi sarcoma viral related oncogene homolog, CASP8 - caspase 8, apoptosis-related cysteine peptidase, FGA - fibrinoge…
GO:0032092	positive regulation of protein binding	2.84e-06	0.000192	3.4	7204	71	537	18	[MEN1 - multiple endocrine neoplasia i, PARK2 - parkinson protein 2, e3 ubiquitin protein ligase (parkin), MAPRE1 - microtubule-associated protein, rp/eb family, member 1, ADD2 - adducin 2 (beta), MAPRE3 - microtubule-associated protein, rp/eb family, member 3, ADD1 - adducin 1 (alpha), EPB41 - erythrocyte membrane protein band 4.1 (elliptocytosis 1, rh-linked), HIPK2 - homeodomain interacting pr…
GO:0031113	regulation of microtubule polymerization	3.12e-06	0.00021	4.73	7204	34	537	12	[MAPRE1 - microtubule-associated protein, rp/eb family, member 1, ABL1 - c-abl oncogene 1, non-receptor tyrosine kinase, MAPT - microtubule-associated protein tau, STMN1 - stathmin 1, MAPRE3 - microtubule-associated protein, rp/eb family, member 3, CLIP1 - cap-gly domain containing linker protein 1, MAP2 - microtubule-associated protein 2, DYRK1A - dual-specificity tyrosine-(y)-phosphorylation re…
GO:0009894	regulation of catabolic process	3.21e-06	0.000215	1.65	7204	652	537	80	[GFAP - glial fibrillary acidic protein, PRKAA2 - protein kinase, amp-activated, alpha 2 catalytic subunit, PARK2 - parkinson protein 2, e3 ubiquitin protein ligase (parkin), IFI16 - interferon, gamma-inducible protein 16, CAPN1 - calpain 1, (mu/i) large subunit, HSF1 - heat shock transcription factor 1, FBXW7 - f-box and wd repeat domain containing 7, e3 ubiquitin protein ligase, HMGB1 - high mo…
GO:0032386	regulation of intracellular transport	3.37e-06	0.000224	2.06	7204	280	537	43	[PARK2 - parkinson protein 2, e3 ubiquitin protein ligase (parkin), SYP - synaptophysin, RANGAP1 - ran gtpase activating protein 1, RAP1A - rap1a, member of ras oncogene family, CRYAA - crystallin, alpha a, FBXW7 - f-box and wd repeat domain containing 7, e3 ubiquitin protein ligase, PDPK1 - 3-phosphoinositide dependent protein kinase-1, SFN - stratifin, TRIM28 - tripartite motif containing 28, L…
GO:0002504	antigen processing and presentation of peptide or polysaccharide antigen via MHC class II	3.37e-06	0.000224	3.51	7204	65	537	17	[CTSL - cathepsin l, AP2A1 - adaptor-related protein complex 2, alpha 1 subunit, LGMN - legumain, CTSF - cathepsin f, HLA-DPA1 - major histocompatibility complex, class ii, dp alpha 1, CTSS - cathepsin s, HLA-DPB1 - major histocompatibility complex, class ii, dp beta 1, KIF22 - kinesin family member 22, CTSV - cathepsin v, HLA-DRB1 - major histocompatibility complex, class ii, dr beta 1, HLA-DRA …
GO:0002495	antigen processing and presentation of peptide antigen via MHC class II	3.37e-06	0.000223	3.51	7204	65	537	17	[CTSL - cathepsin l, AP2A1 - adaptor-related protein complex 2, alpha 1 subunit, LGMN - legumain, CTSF - cathepsin f, HLA-DPA1 - major histocompatibility complex, class ii, dp alpha 1, CTSS - cathepsin s, HLA-DPB1 - major histocompatibility complex, class ii, dp beta 1, KIF22 - kinesin family member 22, CTSV - cathepsin v, HLA-DRB1 - major histocompatibility complex, class ii, dr beta 1, HLA-DRA …
GO:0019886	antigen processing and presentation of exogenous peptide antigen via MHC class II	3.37e-06	0.000222	3.51	7204	65	537	17	[CTSL - cathepsin l, AP2A1 - adaptor-related protein complex 2, alpha 1 subunit, LGMN - legumain, CTSF - cathepsin f, HLA-DPA1 - major histocompatibility complex, class ii, dp alpha 1, CTSS - cathepsin s, HLA-DPB1 - major histocompatibility complex, class ii, dp beta 1, KIF22 - kinesin family member 22, CTSV - cathepsin v, HLA-DRB1 - major histocompatibility complex, class ii, dr beta 1, HLA-DRA …
GO:1902533	positive regulation of intracellular signal transduction	3.45e-06	0.000225	1.54	7204	860	537	99	[PARK2 - parkinson protein 2, e3 ubiquitin protein ligase (parkin), CDK1 - cyclin-dependent kinase 1, HSF1 - heat shock transcription factor 1, CDH2 - cadherin 2, type 1, n-cadherin (neuronal), BRAF - v-raf murine sarcoma viral oncogene homolog b, MIF - macrophage migration inhibitory factor (glycosylation-inhibiting factor), CARD11 - caspase recruitment domain family, member 11, ABL1 - c-abl onc…
GO:0001933	negative regulation of protein phosphorylation	3.47e-06	0.000226	1.98	7204	318	537	47	[PARK2 - parkinson protein 2, e3 ubiquitin protein ligase (parkin), ITCH - itchy e3 ubiquitin protein ligase, WNK1 - wnk lysine deficient protein kinase 1, CRYBA1 - crystallin, beta a1, NTRK3 - neurotrophic tyrosine kinase, receptor, type 3, PDPK1 - 3-phosphoinositide dependent protein kinase-1, SFN - stratifin, ENPP1 - ectonucleotide pyrophosphatase/phosphodiesterase 1, ABL1 - c-abl oncogene 1, …
GO:0002218	activation of innate immune response	3.47e-06	0.000225	2.29	7204	199	537	34	[ITCH - itchy e3 ubiquitin protein ligase, PRKACB - protein kinase, camp-dependent, catalytic, beta, LGMN - legumain, IFI16 - interferon, gamma-inducible protein 16, HMGB1 - high mobility group box 1, CARD11 - caspase recruitment domain family, member 11, PDPK1 - 3-phosphoinositide dependent protein kinase-1, LYN - v-yes-1 yamaguchi sarcoma viral related oncogene homolog, CASP8 - caspase 8, apopt…
GO:0050852	T cell receptor signaling pathway	3.5e-06	0.000226	2.7	7204	124	537	25	[WNK1 - wnk lysine deficient protein kinase 1, HLA-DRB1 - major histocompatibility complex, class ii, dr beta 1, CARD11 - caspase recruitment domain family, member 11, PDPK1 - 3-phosphoinositide dependent protein kinase-1, ABL1 - c-abl oncogene 1, non-receptor tyrosine kinase, HLA-DRA - major histocompatibility complex, class ii, dr alpha, HLA-DQB1 - major histocompatibility complex, class ii, dq…
GO:0070848	response to growth factor	3.6e-06	0.000231	2.12	7204	253	537	40	[CRK - v-crk avian sarcoma virus ct10 oncogene homolog, LGMN - legumain, RAP1A - rap1a, member of ras oncogene family, EEF1A1 - eukaryotic translation elongation factor 1 alpha 1, PDGFRB - platelet-derived growth factor receptor, beta polypeptide, PPP1R9B - protein phosphatase 1, regulatory subunit 9b, NTRK1 - neurotrophic tyrosine kinase, receptor, type 1, SPHK1 - sphingosine kinase 1, STAT5B - …
GO:0050865	regulation of cell activation	3.61e-06	0.00023	1.82	7204	436	537	59	[SASH3 - sam and sh3 domain containing 3, LST1 - leukocyte specific transcript 1, MIF - macrophage migration inhibitory factor (glycosylation-inhibiting factor), HMGB1 - high mobility group box 1, CARD11 - caspase recruitment domain family, member 11, AGER - advanced glycosylation end product-specific receptor, HLA-DRB1 - major histocompatibility complex, class ii, dr beta 1, ABL1 - c-abl oncogen…
GO:0071363	cellular response to growth factor stimulus	3.66e-06	0.000232	2.2	7204	226	537	37	[CRK - v-crk avian sarcoma virus ct10 oncogene homolog, LGMN - legumain, RAP1A - rap1a, member of ras oncogene family, EEF1A1 - eukaryotic translation elongation factor 1 alpha 1, PDGFRB - platelet-derived growth factor receptor, beta polypeptide, PPP1R9B - protein phosphatase 1, regulatory subunit 9b, NTRK1 - neurotrophic tyrosine kinase, receptor, type 1, STAT5B - signal transducer and activato…
GO:0032270	positive regulation of cellular protein metabolic process	3.66e-06	0.000232	1.43	7204	1260	537	134	[PARK2 - parkinson protein 2, e3 ubiquitin protein ligase (parkin), MARK2 - map/microtubule affinity-regulating kinase 2, MAPRE3 - microtubule-associated protein, rp/eb family, member 3, LGMN - legumain, CDK1 - cyclin-dependent kinase 1, HSF1 - heat shock transcription factor 1, BRCA1 - breast cancer 1, early onset, BRAF - v-raf murine sarcoma viral oncogene homolog b, CDH2 - cadherin 2, type 1, …
GO:0009891	positive regulation of biosynthetic process	3.74e-06	0.000236	1.41	7204	1319	537	139	[IL17A - interleukin 17a, PARK2 - parkinson protein 2, e3 ubiquitin protein ligase (parkin), MAPRE3 - microtubule-associated protein, rp/eb family, member 3, HSF1 - heat shock transcription factor 1, BRCA1 - breast cancer 1, early onset, GTF2F1 - general transcription factor iif, polypeptide 1, 74kda, KPNA6 - karyopherin alpha 6 (importin alpha 7), ABL1 - c-abl oncogene 1, non-receptor tyrosine k…
GO:0010038	response to metal ion	4.07e-06	0.000255	2.16	7204	236	537	38	[PRKAA2 - protein kinase, amp-activated, alpha 2 catalytic subunit, PARK2 - parkinson protein 2, e3 ubiquitin protein ligase (parkin), LGMN - legumain, HSF1 - heat shock transcription factor 1, JUN - jun proto-oncogene, BRAF - v-raf murine sarcoma viral oncogene homolog b, TERT - telomerase reverse transcriptase, ANXA7 - annexin a7, NFE2L2 - nuclear factor (erythroid-derived 2)-like 2, CASR - cal…
GO:0031400	negative regulation of protein modification process	4.16e-06	0.000259	1.8	7204	448	537	60	[PRKAA2 - protein kinase, amp-activated, alpha 2 catalytic subunit, PARK2 - parkinson protein 2, e3 ubiquitin protein ligase (parkin), WNK1 - wnk lysine deficient protein kinase 1, BRCA1 - breast cancer 1, early onset, LIMK1 - lim domain kinase 1, PPP1R9B - protein phosphatase 1, regulatory subunit 9b, SFN - stratifin, ABL1 - c-abl oncogene 1, non-receptor tyrosine kinase, MAPT - microtubule-asso…
GO:0048519	negative regulation of biological process	4.36e-06	0.000271	1.21	7204	3247	537	292	[ZMYND8 - zinc finger, mynd-type containing 8, MAPRE1 - microtubule-associated protein, rp/eb family, member 1, SPTAN1 - spectrin, alpha, non-erythrocytic 1, HSF1 - heat shock transcription factor 1, BRCA1 - breast cancer 1, early onset, BRAF - v-raf murine sarcoma viral oncogene homolog b, LIMK1 - lim domain kinase 1, ABCA1 - atp-binding cassette, sub-family a (abc1), member 1, ABL1 - c-abl onco…
GO:0033043	regulation of organelle organization	4.38e-06	0.000271	1.52	7204	898	537	102	[ZMYND8 - zinc finger, mynd-type containing 8, PARK2 - parkinson protein 2, e3 ubiquitin protein ligase (parkin), MAPRE1 - microtubule-associated protein, rp/eb family, member 1, SPTAN1 - spectrin, alpha, non-erythrocytic 1, MARK2 - map/microtubule affinity-regulating kinase 2, MAPRE3 - microtubule-associated protein, rp/eb family, member 3, BRCA1 - breast cancer 1, early onset, CDH2 - cadherin 2…
GO:0045936	negative regulation of phosphate metabolic process	4.53e-06	0.000279	1.82	7204	419	537	57	[PARK2 - parkinson protein 2, e3 ubiquitin protein ligase (parkin), WNK1 - wnk lysine deficient protein kinase 1, PPP1R9B - protein phosphatase 1, regulatory subunit 9b, SFN - stratifin, ABL1 - c-abl oncogene 1, non-receptor tyrosine kinase, MAPT - microtubule-associated protein tau, LRRK2 - leucine-rich repeat kinase 2, IRS2 - insulin receptor substrate 2, LGALS3 - lectin, galactoside-binding, s…
GO:0002696	positive regulation of leukocyte activation	4.61e-06	0.000283	2.06	7204	274	537	42	[CD46 - cd46 molecule, complement regulatory protein, SASH3 - sam and sh3 domain containing 3, HMGB1 - high mobility group box 1, STAT5B - signal transducer and activator of transcription 5b, MIF - macrophage migration inhibitory factor (glycosylation-inhibiting factor), HLA-DRB1 - major histocompatibility complex, class ii, dr beta 1, AGER - advanced glycosylation end product-specific receptor, …
GO:0031328	positive regulation of cellular biosynthetic process	4.93e-06	0.000301	1.41	7204	1302	537	137	[IL17A - interleukin 17a, PARK2 - parkinson protein 2, e3 ubiquitin protein ligase (parkin), MAPRE3 - microtubule-associated protein, rp/eb family, member 3, HSF1 - heat shock transcription factor 1, BRCA1 - breast cancer 1, early onset, GTF2F1 - general transcription factor iif, polypeptide 1, 74kda, KPNA6 - karyopherin alpha 6 (importin alpha 7), ABL1 - c-abl oncogene 1, non-receptor tyrosine k…
GO:0010595	positive regulation of endothelial cell migration	5.01e-06	0.000304	3.05	7204	88	537	20	[ANGPT1 - angiopoietin 1, AKT3 - v-akt murine thymoma viral oncogene homolog 3, LGMN - legumain, HDAC7 - histone deacetylase 7, MET - met proto-oncogene, HMGB1 - high mobility group box 1, ADAM17 - adam metallopeptidase domain 17, STAT5A - signal transducer and activator of transcription 5a, PIK3CG - phosphatidylinositol-4,5-bisphosphate 3-kinase, catalytic subunit gamma, HSPB1 - heat shock 27kda…
GO:0071902	positive regulation of protein serine/threonine kinase activity	5.17e-06	0.000313	2.01	7204	294	537	44	[CRK - v-crk avian sarcoma virus ct10 oncogene homolog, MAPRE3 - microtubule-associated protein, rp/eb family, member 3, CDK1 - cyclin-dependent kinase 1, PDGFRB - platelet-derived growth factor receptor, beta polypeptide, BRAF - v-raf murine sarcoma viral oncogene homolog b, NTRK1 - neurotrophic tyrosine kinase, receptor, type 1, ADAM17 - adam metallopeptidase domain 17, TP73 - tumor protein p73…
GO:0032743	positive regulation of interleukin-2 production	5.27e-06	0.000318	4.92	7204	30	537	11	[CARD11 - caspase recruitment domain family, member 11, ABL1 - c-abl oncogene 1, non-receptor tyrosine kinase, SPTBN1 - spectrin, beta, non-erythrocytic 1, SASH3 - sam and sh3 domain containing 3, ANXA1 - annexin a1, STAT5B - signal transducer and activator of transcription 5b, IL1B - interleukin 1, beta, PRKD2 - protein kinase d2, IL1A - interleukin 1, alpha, PDE4B - phosphodiesterase 4b, camp-s…
GO:0043207	response to external biotic stimulus	5.32e-06	0.000319	1.67	7204	586	537	73	[HNRNPUL1 - heterogeneous nuclear ribonucleoprotein u-like 1, IL17A - interleukin 17a, IFI16 - interferon, gamma-inducible protein 16, CAPN2 - calpain 2, (m/ii) large subunit, HSF1 - heat shock transcription factor 1, HMGB2 - high mobility group box 2, HMGB1 - high mobility group box 1, GTF2F1 - general transcription factor iif, polypeptide 1, 74kda, HLA-DRB1 - major histocompatibility complex, c…
GO:1903706	regulation of hemopoiesis	5.69e-06	0.00034	1.92	7204	343	537	49	[IL17A - interleukin 17a, SASH3 - sam and sh3 domain containing 3, HMGB2 - high mobility group box 2, FBXW7 - f-box and wd repeat domain containing 7, e3 ubiquitin protein ligase, HMGB1 - high mobility group box 1, HLA-DRB1 - major histocompatibility complex, class ii, dr beta 1, AGER - advanced glycosylation end product-specific receptor, CARD11 - caspase recruitment domain family, member 11, AB…
GO:0042326	negative regulation of phosphorylation	5.81e-06	0.000346	1.9	7204	353	537	50	[PARK2 - parkinson protein 2, e3 ubiquitin protein ligase (parkin), WNK1 - wnk lysine deficient protein kinase 1, ABL1 - c-abl oncogene 1, non-receptor tyrosine kinase, SFN - stratifin, MAPT - microtubule-associated protein tau, LRRK2 - leucine-rich repeat kinase 2, IRS2 - insulin receptor substrate 2, FOXO1 - forkhead box o1, LATS2 - large tumor suppressor kinase 2, APC - adenomatous polyposis c…
GO:0032886	regulation of microtubule-based process	6.1e-06	0.000361	2.52	7204	144	537	27	[PRKAA2 - protein kinase, amp-activated, alpha 2 catalytic subunit, MAPRE1 - microtubule-associated protein, rp/eb family, member 1, MARK2 - map/microtubule affinity-regulating kinase 2, MAPRE3 - microtubule-associated protein, rp/eb family, member 3, BRCA1 - breast cancer 1, early onset, MAP9 - microtubule-associated protein 9, ATXN7 - ataxin 7, ABL1 - c-abl oncogene 1, non-receptor tyrosine kin…
GO:1904951	positive regulation of establishment of protein localization	6.12e-06	0.000361	2.12	7204	240	537	38	[FBXW7 - f-box and wd repeat domain containing 7, e3 ubiquitin protein ligase, TP73 - tumor protein p73, AGER - advanced glycosylation end product-specific receptor, HLA-DRB1 - major histocompatibility complex, class ii, dr beta 1, CASR - calcium-sensing receptor, SFN - stratifin, TRIM28 - tripartite motif containing 28, EDEM2 - er degradation enhancer, mannosidase alpha-like 2, CASP8 - caspase 8…
GO:0050804	modulation of chemical synaptic transmission	6.2e-06	0.000364	1.99	7204	296	537	44	[ZMYND8 - zinc finger, mynd-type containing 8, PARK2 - parkinson protein 2, e3 ubiquitin protein ligase (parkin), SYP - synaptophysin, LGMN - legumain, RAP1A - rap1a, member of ras oncogene family, PPP1R9B - protein phosphatase 1, regulatory subunit 9b, CDH2 - cadherin 2, type 1, n-cadherin (neuronal), NTRK1 - neurotrophic tyrosine kinase, receptor, type 1, CAMK2B - calcium/calmodulin-dependent p…
GO:0043536	positive regulation of blood vessel endothelial cell migration	6.22e-06	0.000364	3.91	7204	48	537	14	[ANGPT1 - angiopoietin 1, AKT3 - v-akt murine thymoma viral oncogene homolog 3, HDAC7 - histone deacetylase 7, HMGB1 - high mobility group box 1, ADAM17 - adam metallopeptidase domain 17, STAT5A - signal transducer and activator of transcription 5a, HSPB1 - heat shock 27kda protein 1, PDPK1 - 3-phosphoinositide dependent protein kinase-1, NFE2L2 - nuclear factor (erythroid-derived 2)-like 2, ABL1…
GO:2001234	negative regulation of apoptotic signaling pathway	6.28e-06	0.000366	2.34	7204	178	537	31	[PARK2 - parkinson protein 2, e3 ubiquitin protein ligase (parkin), BRCA1 - breast cancer 1, early onset, HMGB2 - high mobility group box 2, MIF - macrophage migration inhibitory factor (glycosylation-inhibiting factor), TERT - telomerase reverse transcriptase, MDM2 - mdm2 oncogene, e3 ubiquitin protein ligase, NFE2L2 - nuclear factor (erythroid-derived 2)-like 2, SNAI1 - snail family zinc finger…
GO:1903670	regulation of sprouting angiogenesis	6.29e-06	0.000365	3.52	7204	61	537	16	[TBXA2R - thromboxane a2 receptor, AKT3 - v-akt murine thymoma viral oncogene homolog 3, SMAD1 - smad family member 1, HDAC7 - histone deacetylase 7, FBXW7 - f-box and wd repeat domain containing 7, e3 ubiquitin protein ligase, HMGB1 - high mobility group box 1, DLL1 - delta-like 1 (drosophila), PDPK1 - 3-phosphoinositide dependent protein kinase-1, ABL1 - c-abl oncogene 1, non-receptor tyrosine …
GO:0050727	regulation of inflammatory response	6.47e-06	0.000373	1.97	7204	306	537	45	[IL17A - interleukin 17a, CD46 - cd46 molecule, complement regulatory protein, C5AR2 - complement component 5a receptor 2, STAT3 - signal transducer and activator of transcription 3 (acute-phase response factor), SPHK1 - sphingosine kinase 1, STAT5B - signal transducer and activator of transcription 5b, PIK3CG - phosphatidylinositol-4,5-bisphosphate 3-kinase, catalytic subunit gamma, AGER - advan…
GO:0099177	regulation of trans-synaptic signaling	6.77e-06	0.000389	1.99	7204	297	537	44	[ZMYND8 - zinc finger, mynd-type containing 8, PARK2 - parkinson protein 2, e3 ubiquitin protein ligase (parkin), SYP - synaptophysin, LGMN - legumain, RAP1A - rap1a, member of ras oncogene family, PPP1R9B - protein phosphatase 1, regulatory subunit 9b, CDH2 - cadherin 2, type 1, n-cadherin (neuronal), NTRK1 - neurotrophic tyrosine kinase, receptor, type 1, CAMK2B - calcium/calmodulin-dependent p…
GO:0051101	regulation of DNA binding	7.03e-06	0.000403	2.81	7204	105	537	22	[PARK2 - parkinson protein 2, e3 ubiquitin protein ligase (parkin), IFI16 - interferon, gamma-inducible protein 16, HIPK2 - homeodomain interacting protein kinase 2, RB1 - retinoblastoma 1, JUN - jun proto-oncogene, FBXW7 - f-box and wd repeat domain containing 7, e3 ubiquitin protein ligase, HMGB2 - high mobility group box 2, HMGB1 - high mobility group box 1, E2F1 - e2f transcription factor 1, …
GO:0042592	homeostatic process	7.05e-06	0.000402	1.5	7204	930	537	104	[IL17A - interleukin 17a, PARK2 - parkinson protein 2, e3 ubiquitin protein ligase (parkin), PRDX6 - peroxiredoxin 6, SASH3 - sam and sh3 domain containing 3, CDH2 - cadherin 2, type 1, n-cadherin (neuronal), ABCA1 - atp-binding cassette, sub-family a (abc1), member 1, CARD11 - caspase recruitment domain family, member 11, ABL1 - c-abl oncogene 1, non-receptor tyrosine kinase, ABL2 - c-abl oncoge…
GO:0009607	response to biotic stimulus	7.43e-06	0.000422	1.65	7204	602	537	74	[HNRNPUL1 - heterogeneous nuclear ribonucleoprotein u-like 1, IL17A - interleukin 17a, IFI16 - interferon, gamma-inducible protein 16, CAPN2 - calpain 2, (m/ii) large subunit, HSF1 - heat shock transcription factor 1, HMGB2 - high mobility group box 2, HMGB1 - high mobility group box 1, GTF2F1 - general transcription factor iif, polypeptide 1, 74kda, HLA-DRB1 - major histocompatibility complex, c…
GO:0031349	positive regulation of defense response	7.51e-06	0.000425	1.87	7204	366	537	51	[IL17A - interleukin 17a, PRKACB - protein kinase, camp-dependent, catalytic, beta, LGMN - legumain, IFI16 - interferon, gamma-inducible protein 16, HMGB2 - high mobility group box 2, HMGB1 - high mobility group box 1, CARD11 - caspase recruitment domain family, member 11, KPNA6 - karyopherin alpha 6 (importin alpha 7), CASP8 - caspase 8, apoptosis-related cysteine peptidase, LRRK2 - leucine-rich…
GO:0030162	regulation of proteolysis	7.66e-06	0.000431	1.72	7204	508	537	65	[PARK2 - parkinson protein 2, e3 ubiquitin protein ligase (parkin), LGMN - legumain, PRKACB - protein kinase, camp-dependent, catalytic, beta, IFI16 - interferon, gamma-inducible protein 16, HSF1 - heat shock transcription factor 1, FBXW7 - f-box and wd repeat domain containing 7, e3 ubiquitin protein ligase, HMGB1 - high mobility group box 1, CASP8AP2 - caspase 8 associated protein 2, AGER - adv…
GO:0016043	cellular component organization	8.02e-06	0.00045	1.23	7204	2806	537	257	[GFAP - glial fibrillary acidic protein, MAPRE1 - microtubule-associated protein, rp/eb family, member 1, SPTAN1 - spectrin, alpha, non-erythrocytic 1, MARK2 - map/microtubule affinity-regulating kinase 2, MAPRE3 - microtubule-associated protein, rp/eb family, member 3, HSF1 - heat shock transcription factor 1, BRCA1 - breast cancer 1, early onset, LIMK1 - lim domain kinase 1, ABCA1 - atp-binding…
GO:0034762	regulation of transmembrane transport	9.27e-06	0.000518	1.88	7204	349	537	49	[CAPN1 - calpain 1, (mu/i) large subunit, WNK1 - wnk lysine deficient protein kinase 1, BRAF - v-raf murine sarcoma viral oncogene homolog b, ABL1 - c-abl oncogene 1, non-receptor tyrosine kinase, IRS2 - insulin receptor substrate 2, PSEN2 - presenilin 2 (alzheimer disease 4), DRD1 - dopamine receptor d1, KCNMA1 - potassium large conductance calcium-activated channel, subfamily m, alpha member 1,…
GO:0051179	localization	9.61e-06	0.000535	1.27	7204	2273	537	215	[MAPRE1 - microtubule-associated protein, rp/eb family, member 1, PRDX6 - peroxiredoxin 6, SPTAN1 - spectrin, alpha, non-erythrocytic 1, MARK2 - map/microtubule affinity-regulating kinase 2, MAPRE3 - microtubule-associated protein, rp/eb family, member 3, HSF1 - heat shock transcription factor 1, BRAF - v-raf murine sarcoma viral oncogene homolog b, ABCA1 - atp-binding cassette, sub-family a (abc…
GO:0031401	positive regulation of protein modification process	9.64e-06	0.000534	1.47	7204	1016	537	111	[PARK2 - parkinson protein 2, e3 ubiquitin protein ligase (parkin), MARK2 - map/microtubule affinity-regulating kinase 2, MAPRE3 - microtubule-associated protein, rp/eb family, member 3, CDK1 - cyclin-dependent kinase 1, HSF1 - heat shock transcription factor 1, BRCA1 - breast cancer 1, early onset, BRAF - v-raf murine sarcoma viral oncogene homolog b, CDH2 - cadherin 2, type 1, n-cadherin (neuro…
GO:0071222	cellular response to lipopolysaccharide	9.91e-06	0.000547	2.62	7204	123	537	24	[TBXA2R - thromboxane a2 receptor, CAPN2 - calpain 2, (m/ii) large subunit, HSF1 - heat shock transcription factor 1, VIM - vimentin, LBP - lipopolysaccharide binding protein, NFKB1 - nuclear factor of kappa light polypeptide gene enhancer in b-cells 1, HMGB2 - high mobility group box 2, HMGB1 - high mobility group box 1, IL1B - interleukin 1, beta, NFKBIB - nuclear factor of kappa light polypept…
GO:1902531	regulation of intracellular signal transduction	1.06e-05	0.000581	1.37	7204	1451	537	148	[PARK2 - parkinson protein 2, e3 ubiquitin protein ligase (parkin), CDK1 - cyclin-dependent kinase 1, HSF1 - heat shock transcription factor 1, BRCA1 - breast cancer 1, early onset, BRAF - v-raf murine sarcoma viral oncogene homolog b, CDH2 - cadherin 2, type 1, n-cadherin (neuronal), MIF - macrophage migration inhibitory factor (glycosylation-inhibiting factor), ABCA1 - atp-binding cassette, sub…
GO:1904526	regulation of microtubule binding	1.15e-05	0.000633	8.94	7204	9	537	6	[MAPRE1 - microtubule-associated protein, rp/eb family, member 1, ABL1 - c-abl oncogene 1, non-receptor tyrosine kinase, MARK2 - map/microtubule affinity-regulating kinase 2, MAPRE3 - microtubule-associated protein, rp/eb family, member 3, MAP2 - microtubule-associated protein 2, HSF1 - heat shock transcription factor 1]
GO:0051171	regulation of nitrogen compound metabolic process	1.16e-05	0.000634	1.19	7204	3359	537	298	[GFAP - glial fibrillary acidic protein, ZMYND8 - zinc finger, mynd-type containing 8, PRDX6 - peroxiredoxin 6, MARK2 - map/microtubule affinity-regulating kinase 2, MAPRE3 - microtubule-associated protein, rp/eb family, member 3, HSF1 - heat shock transcription factor 1, BRCA1 - breast cancer 1, early onset, BRAF - v-raf murine sarcoma viral oncogene homolog b, LIMK1 - lim domain kinase 1, CARD1…
GO:0010557	positive regulation of macromolecule biosynthetic process	1.18e-05	0.000644	1.41	7204	1229	537	129	[IL17A - interleukin 17a, PARK2 - parkinson protein 2, e3 ubiquitin protein ligase (parkin), MAPRE3 - microtubule-associated protein, rp/eb family, member 3, HSF1 - heat shock transcription factor 1, BRCA1 - breast cancer 1, early onset, GTF2F1 - general transcription factor iif, polypeptide 1, 74kda, KPNA6 - karyopherin alpha 6 (importin alpha 7), ABL1 - c-abl oncogene 1, non-receptor tyrosine k…
GO:0071840	cellular component organization or biogenesis	1.2e-05	0.000651	1.22	7204	2819	537	257	[GFAP - glial fibrillary acidic protein, MAPRE1 - microtubule-associated protein, rp/eb family, member 1, SPTAN1 - spectrin, alpha, non-erythrocytic 1, MARK2 - map/microtubule affinity-regulating kinase 2, MAPRE3 - microtubule-associated protein, rp/eb family, member 3, HSF1 - heat shock transcription factor 1, BRCA1 - breast cancer 1, early onset, LIMK1 - lim domain kinase 1, ABCA1 - atp-binding…
GO:0002274	myeloid leukocyte activation	1.26e-05	0.000677	1.88	7204	343	537	48	[PRDX6 - peroxiredoxin 6, SPTAN1 - spectrin, alpha, non-erythrocytic 1, LTA4H - leukotriene a4 hydrolase, RAP1A - rap1a, member of ras oncogene family, RBPJ - recombination signal binding protein for immunoglobulin kappa j region, CAPN1 - calpain 1, (mu/i) large subunit, EEF1A1 - eukaryotic translation elongation factor 1 alpha 1, HMGB1 - high mobility group box 1, MIF - macrophage migration inhi…
GO:0043410	positive regulation of MAPK cascade	1.28e-05	0.000685	1.73	7204	464	537	60	[CDK1 - cyclin-dependent kinase 1, FBXW7 - f-box and wd repeat domain containing 7, e3 ubiquitin protein ligase, BRAF - v-raf murine sarcoma viral oncogene homolog b, CDH2 - cadherin 2, type 1, n-cadherin (neuronal), MIF - macrophage migration inhibitory factor (glycosylation-inhibiting factor), HMGB1 - high mobility group box 1, UNC5CL - unc-5 homolog c (c. elegans)-like, AGER - advanced glycosy…
GO:1905477	positive regulation of protein localization to membrane	1.29e-05	0.000688	2.79	7204	101	537	21	[PARK2 - parkinson protein 2, e3 ubiquitin protein ligase (parkin), EPHA3 - eph receptor a3, AKT2 - v-akt murine thymoma viral oncogene homolog 2, RAB11A - rab11a, member ras oncogene family, GNB2L1 - guanine nucleotide binding protein (g protein), beta polypeptide 2-like 1, PPP1R9B - protein phosphatase 1, regulatory subunit 9b, TP73 - tumor protein p73, E2F1 - e2f transcription factor 1, PDPK1 …
GO:0045862	positive regulation of proteolysis	1.32e-05	0.000703	1.99	7204	276	537	41	[PARK2 - parkinson protein 2, e3 ubiquitin protein ligase (parkin), LGMN - legumain, IFI16 - interferon, gamma-inducible protein 16, HSF1 - heat shock transcription factor 1, FBXW7 - f-box and wd repeat domain containing 7, e3 ubiquitin protein ligase, STAT3 - signal transducer and activator of transcription 3 (acute-phase response factor), HMGB1 - high mobility group box 1, CASP8AP2 - caspase 8 …
GO:1901216	positive regulation of neuron death	1.33e-05	0.000708	2.96	7204	86	537	19	[GRIN2B - glutamate receptor, ionotropic, n-methyl d-aspartate 2b, CAPN2 - calpain 2, (m/ii) large subunit, JUN - jun proto-oncogene, FBXW7 - f-box and wd repeat domain containing 7, e3 ubiquitin protein ligase, CCL3 - chemokine (c-c motif) ligand 3, PARP1 - poly (adp-ribose) polymerase 1, FOS - fbj murine osteosarcoma viral oncogene homolog, ABL1 - c-abl oncogene 1, non-receptor tyrosine kinase,…
GO:0032269	negative regulation of cellular protein metabolic process	1.37e-05	0.000727	1.58	7204	688	537	81	[PRKAA2 - protein kinase, amp-activated, alpha 2 catalytic subunit, PARK2 - parkinson protein 2, e3 ubiquitin protein ligase (parkin), IFI16 - interferon, gamma-inducible protein 16, WNK1 - wnk lysine deficient protein kinase 1, BRCA1 - breast cancer 1, early onset, LIMK1 - lim domain kinase 1, PPP1R9B - protein phosphatase 1, regulatory subunit 9b, NOTCH4 - notch 4, ABL1 - c-abl oncogene 1, non-…
GO:2001039	negative regulation of cellular response to drug	1.42e-05	0.000749	7.22	7204	13	537	7	[NFE2L2 - nuclear factor (erythroid-derived 2)-like 2, HGF - hepatocyte growth factor (hepapoietin a; scatter factor), IL10 - interleukin 10, LRRK2 - leucine-rich repeat kinase 2, GNB2L1 - guanine nucleotide binding protein (g protein), beta polypeptide 2-like 1, MET - met proto-oncogene, TXN - thioredoxin]
GO:1901032	negative regulation of response to reactive oxygen species	1.42e-05	0.000746	7.22	7204	13	537	7	[NFE2L2 - nuclear factor (erythroid-derived 2)-like 2, HGF - hepatocyte growth factor (hepapoietin a; scatter factor), IL10 - interleukin 10, LRRK2 - leucine-rich repeat kinase 2, GNB2L1 - guanine nucleotide binding protein (g protein), beta polypeptide 2-like 1, MET - met proto-oncogene, TXN - thioredoxin]
GO:1903206	negative regulation of hydrogen peroxide-induced cell death	1.42e-05	0.000743	7.22	7204	13	537	7	[NFE2L2 - nuclear factor (erythroid-derived 2)-like 2, HGF - hepatocyte growth factor (hepapoietin a; scatter factor), IL10 - interleukin 10, LRRK2 - leucine-rich repeat kinase 2, GNB2L1 - guanine nucleotide binding protein (g protein), beta polypeptide 2-like 1, MET - met proto-oncogene, TXN - thioredoxin]
GO:0043523	regulation of neuron apoptotic process	1.43e-05	0.000743	2.36	7204	159	537	28	[PARK2 - parkinson protein 2, e3 ubiquitin protein ligase (parkin), LGMN - legumain, HIPK2 - homeodomain interacting protein kinase 2, JUN - jun proto-oncogene, FBXW7 - f-box and wd repeat domain containing 7, e3 ubiquitin protein ligase, NTRK1 - neurotrophic tyrosine kinase, receptor, type 1, TERT - telomerase reverse transcriptase, NTRK2 - neurotrophic tyrosine kinase, receptor, type 2, PDPK1 -…
GO:0042176	regulation of protein catabolic process	1.5e-05	0.00078	2	7204	268	537	40	[GFAP - glial fibrillary acidic protein, PARK2 - parkinson protein 2, e3 ubiquitin protein ligase (parkin), ITCH - itchy e3 ubiquitin protein ligase, NSF - n-ethylmaleimide-sensitive factor, HIPK2 - homeodomain interacting protein kinase 2, EEF1A1 - eukaryotic translation elongation factor 1 alpha 1, FBXW7 - f-box and wd repeat domain containing 7, e3 ubiquitin protein ligase, EEF1A2 - eukaryotic…
GO:0002697	regulation of immune effector process	1.51e-05	0.000782	1.91	7204	316	537	45	[IL17A - interleukin 17a, CD46 - cd46 molecule, complement regulatory protein, C5AR2 - complement component 5a receptor 2, ITCH - itchy e3 ubiquitin protein ligase, SASH3 - sam and sh3 domain containing 3, CRK - v-crk avian sarcoma virus ct10 oncogene homolog, RAP1A - rap1a, member of ras oncogene family, HMGB1 - high mobility group box 1, STAT5B - signal transducer and activator of transcription…
GO:0007010	cytoskeleton organization	1.59e-05	0.000822	1.66	7204	551	537	68	[GFAP - glial fibrillary acidic protein, MAPRE1 - microtubule-associated protein, rp/eb family, member 1, PDLIM5 - pdz and lim domain 5, SPTAN1 - spectrin, alpha, non-erythrocytic 1, MARK2 - map/microtubule affinity-regulating kinase 2, MAPRE3 - microtubule-associated protein, rp/eb family, member 3, CDK1 - cyclin-dependent kinase 1, LIMK1 - lim domain kinase 1, HLA-DRB1 - major histocompatibilit…
GO:0051248	negative regulation of protein metabolic process	1.63e-05	0.000837	1.56	7204	724	537	84	[PRKAA2 - protein kinase, amp-activated, alpha 2 catalytic subunit, PARK2 - parkinson protein 2, e3 ubiquitin protein ligase (parkin), IFI16 - interferon, gamma-inducible protein 16, WNK1 - wnk lysine deficient protein kinase 1, BRCA1 - breast cancer 1, early onset, LIMK1 - lim domain kinase 1, PPP1R9B - protein phosphatase 1, regulatory subunit 9b, NOTCH4 - notch 4, ABL1 - c-abl oncogene 1, non-…
GO:0080090	regulation of primary metabolic process	1.68e-05	0.000861	1.18	7204	3452	537	304	[GFAP - glial fibrillary acidic protein, ZMYND8 - zinc finger, mynd-type containing 8, PRDX6 - peroxiredoxin 6, MARK2 - map/microtubule affinity-regulating kinase 2, MAPRE3 - microtubule-associated protein, rp/eb family, member 3, HSF1 - heat shock transcription factor 1, BRCA1 - breast cancer 1, early onset, BRAF - v-raf murine sarcoma viral oncogene homolog b, LIMK1 - lim domain kinase 1, ABCA1…
GO:0060627	regulation of vesicle-mediated transport	1.74e-05	0.000887	1.81	7204	377	537	51	[PARK2 - parkinson protein 2, e3 ubiquitin protein ligase (parkin), AP2A1 - adaptor-related protein complex 2, alpha 1 subunit, SYP - synaptophysin, HMGB1 - high mobility group box 1, SLC11A1 - solute carrier family 11 (proton-coupled divalent metal ion transporter), member 1, ABL1 - c-abl oncogene 1, non-receptor tyrosine kinase, ABL2 - c-abl oncogene 2, non-receptor tyrosine kinase, LRRK2 - leu…
GO:0045944	positive regulation of transcription by RNA polymerase II	1.74e-05	0.000884	1.51	7204	825	537	93	[IL17A - interleukin 17a, PARK2 - parkinson protein 2, e3 ubiquitin protein ligase (parkin), IFI16 - interferon, gamma-inducible protein 16, HSF1 - heat shock transcription factor 1, BRCA1 - breast cancer 1, early onset, HMGB2 - high mobility group box 2, TFEB - transcription factor eb, HMGB1 - high mobility group box 1, GTF2F1 - general transcription factor iif, polypeptide 1, 74kda, NOTCH4 - no…
GO:0022407	regulation of cell-cell adhesion	1.84e-05	0.00093	1.87	7204	338	537	47	[CD46 - cd46 molecule, complement regulatory protein, SASH3 - sam and sh3 domain containing 3, WNK1 - wnk lysine deficient protein kinase 1, HMGB1 - high mobility group box 1, STAT5B - signal transducer and activator of transcription 5b, AGER - advanced glycosylation end product-specific receptor, HLA-DRB1 - major histocompatibility complex, class ii, dr beta 1, CARD11 - caspase recruitment domai…
GO:0043254	regulation of protein complex assembly	1.86e-05	0.000936	1.85	7204	348	537	48	[GFAP - glial fibrillary acidic protein, PRKAA2 - protein kinase, amp-activated, alpha 2 catalytic subunit, MAPRE1 - microtubule-associated protein, rp/eb family, member 1, SPTAN1 - spectrin, alpha, non-erythrocytic 1, MAPRE3 - microtubule-associated protein, rp/eb family, member 3, HSF1 - heat shock transcription factor 1, JUN - jun proto-oncogene, HMGB1 - high mobility group box 1, ABCA1 - atp-…
GO:0010632	regulation of epithelial cell migration	1.96e-05	0.000987	2.21	7204	188	537	31	[AKT3 - v-akt murine thymoma viral oncogene homolog 3, LGMN - legumain, FBXW7 - f-box and wd repeat domain containing 7, e3 ubiquitin protein ligase, ADAM17 - adam metallopeptidase domain 17, HMGB1 - high mobility group box 1, STAT5A - signal transducer and activator of transcription 5a, PIK3CG - phosphatidylinositol-4,5-bisphosphate 3-kinase, catalytic subunit gamma, PDPK1 - 3-phosphoinositide d…
GO:0007221	positive regulation of transcription of Notch receptor target	2.03e-05	0.00101	5.96	7204	18	537	8	[NOTCH4 - notch 4, MAML3 - mastermind-like 3 (drosophila), EP300 - e1a binding protein p300, RBPJ - recombination signal binding protein for immunoglobulin kappa j region, CREBBP - creb binding protein, MAML2 - mastermind-like 2 (drosophila), KAT2B - k(lysine) acetyltransferase 2b, MAML1 - mastermind-like 1 (drosophila)]
GO:0051704	multi-organism process	2.21e-05	0.0011	1.44	7204	1023	537	110	[IL17A - interleukin 17a, PARK2 - parkinson protein 2, e3 ubiquitin protein ligase (parkin), CDK1 - cyclin-dependent kinase 1, HSF1 - heat shock transcription factor 1, GTF2F1 - general transcription factor iif, polypeptide 1, 74kda, KPNA6 - karyopherin alpha 6 (importin alpha 7), TRIM28 - tripartite motif containing 28, EP300 - e1a binding protein p300, TBK1 - tank-binding kinase 1, ILF3 - inter…
GO:0043299	leukocyte degranulation	2.23e-05	0.00111	1.95	7204	282	537	41	[PRDX6 - peroxiredoxin 6, SPTAN1 - spectrin, alpha, non-erythrocytic 1, LTA4H - leukotriene a4 hydrolase, RAP1A - rap1a, member of ras oncogene family, CAPN1 - calpain 1, (mu/i) large subunit, EEF1A1 - eukaryotic translation elongation factor 1 alpha 1, HMGB1 - high mobility group box 1, MIF - macrophage migration inhibitory factor (glycosylation-inhibiting factor), PIK3CG - phosphatidylinositol-…
GO:0042493	response to drug	2.24e-05	0.00111	1.65	7204	546	537	67	[PRKAA2 - protein kinase, amp-activated, alpha 2 catalytic subunit, PARK2 - parkinson protein 2, e3 ubiquitin protein ligase (parkin), PRKACB - protein kinase, camp-dependent, catalytic, beta, CAPN2 - calpain 2, (m/ii) large subunit, HSF1 - heat shock transcription factor 1, BRCA1 - breast cancer 1, early onset, PPP1R9B - protein phosphatase 1, regulatory subunit 9b, ABL1 - c-abl oncogene 1, non-…
GO:0060255	regulation of macromolecule metabolic process	2.26e-05	0.00111	1.18	7204	3489	537	306	[GFAP - glial fibrillary acidic protein, ZMYND8 - zinc finger, mynd-type containing 8, PRDX6 - peroxiredoxin 6, MARK2 - map/microtubule affinity-regulating kinase 2, GFPT1 - glutamine--fructose-6-phosphate transaminase 1, MAPRE3 - microtubule-associated protein, rp/eb family, member 3, HSF1 - heat shock transcription factor 1, BRCA1 - breast cancer 1, early onset, BRAF - v-raf murine sarcoma vira…
GO:0038127	ERBB signaling pathway	2.3e-05	0.00113	3.35	7204	60	537	15	[GAB1 - grb2-associated binding protein 1, BRAF - v-raf murine sarcoma viral oncogene homolog b, ADAM17 - adam metallopeptidase domain 17, PDPK1 - 3-phosphoinositide dependent protein kinase-1, ABL1 - c-abl oncogene 1, non-receptor tyrosine kinase, HSP90AA1 - heat shock protein 90kda alpha (cytosolic), class a member 1, GRB2 - growth factor receptor-bound protein 2, CDC37 - cell division cycle 37…
GO:0031331	positive regulation of cellular catabolic process	2.55e-05	0.00125	1.96	7204	274	537	40	[PRKAA2 - protein kinase, amp-activated, alpha 2 catalytic subunit, PARK2 - parkinson protein 2, e3 ubiquitin protein ligase (parkin), ITCH - itchy e3 ubiquitin protein ligase, HSF1 - heat shock transcription factor 1, FBXW7 - f-box and wd repeat domain containing 7, e3 ubiquitin protein ligase, HMGB1 - high mobility group box 1, TFEB - transcription factor eb, MDM2 - mdm2 oncogene, e3 ubiquitin …
GO:0060252	positive regulation of glial cell proliferation	2.66e-05	0.0013	6.71	7204	14	537	7	[TNF - tumor necrosis factor, MYB - v-myb avian myeloblastosis viral oncogene homolog, PLAG1 - pleiomorphic adenoma gene 1, LYN - v-yes-1 yamaguchi sarcoma viral related oncogene homolog, IL1B - interleukin 1, beta, PPP1CC - protein phosphatase 1, catalytic subunit, gamma isozyme, E2F1 - e2f transcription factor 1]
GO:0032663	regulation of interleukin-2 production	2.76e-05	0.00134	3.48	7204	54	537	14	[CR1 - complement component (3b/4b) receptor 1 (knops blood group), SASH3 - sam and sh3 domain containing 3, HDAC7 - histone deacetylase 7, STAT5B - signal transducer and activator of transcription 5b, IL1B - interleukin 1, beta, IL1A - interleukin 1, alpha, CARD11 - caspase recruitment domain family, member 11, ABL1 - c-abl oncogene 1, non-receptor tyrosine kinase, SPTBN1 - spectrin, beta, non-e…
GO:0019216	regulation of lipid metabolic process	2.78e-05	0.00135	1.95	7204	275	537	40	[PRKAA2 - protein kinase, amp-activated, alpha 2 catalytic subunit, CAPN2 - calpain 2, (m/ii) large subunit, BRCA1 - breast cancer 1, early onset, FBXW7 - f-box and wd repeat domain containing 7, e3 ubiquitin protein ligase, PDGFRB - platelet-derived growth factor receptor, beta polypeptide, EEF1A2 - eukaryotic translation elongation factor 1 alpha 2, SPHK1 - sphingosine kinase 1, STAT5B - signal…
GO:0060326	cell chemotaxis	2.96e-05	0.00143	2.24	7204	174	537	29	[CRK - v-crk avian sarcoma virus ct10 oncogene homolog, PDGFRB - platelet-derived growth factor receptor, beta polypeptide, HMGB2 - high mobility group box 2, HMGB1 - high mobility group box 1, PIK3CG - phosphatidylinositol-4,5-bisphosphate 3-kinase, catalytic subunit gamma, PPBP - pro-platelet basic protein (chemokine (c-x-c motif) ligand 7), LGALS3 - lectin, galactoside-binding, soluble, 3, ITG…
GO:0016477	cell migration	3.01e-05	0.00145	1.57	7204	648	537	76	[IL17A - interleukin 17a, MAPRE1 - microtubule-associated protein, rp/eb family, member 1, MARK2 - map/microtubule affinity-regulating kinase 2, CDK1 - cyclin-dependent kinase 1, WNK1 - wnk lysine deficient protein kinase 1, CDH2 - cadherin 2, type 1, n-cadherin (neuronal), HMGB2 - high mobility group box 2, PPP1R9B - protein phosphatase 1, regulatory subunit 9b, HMGB1 - high mobility group box 1…
GO:0035690	cellular response to drug	3.02e-05	0.00145	2.03	7204	238	537	36	[PRKAA2 - protein kinase, amp-activated, alpha 2 catalytic subunit, PARK2 - parkinson protein 2, e3 ubiquitin protein ligase (parkin), CRK - v-crk avian sarcoma virus ct10 oncogene homolog, RAP1A - rap1a, member of ras oncogene family, HSF1 - heat shock transcription factor 1, BRCA1 - breast cancer 1, early onset, PPP1R9B - protein phosphatase 1, regulatory subunit 9b, SPHK1 - sphingosine kinase …
GO:0048870	cell motility	3.05e-05	0.00146	1.56	7204	681	537	79	[IL17A - interleukin 17a, MAPRE1 - microtubule-associated protein, rp/eb family, member 1, MARK2 - map/microtubule affinity-regulating kinase 2, CDK1 - cyclin-dependent kinase 1, WNK1 - wnk lysine deficient protein kinase 1, CDH2 - cadherin 2, type 1, n-cadherin (neuronal), HMGB2 - high mobility group box 2, PPP1R9B - protein phosphatase 1, regulatory subunit 9b, HMGB1 - high mobility group box 1…
GO:1903708	positive regulation of hemopoiesis	3.15e-05	0.0015	2.31	7204	157	537	27	[IL17A - interleukin 17a, CD46 - cd46 molecule, complement regulatory protein, SASH3 - sam and sh3 domain containing 3, JUN - jun proto-oncogene, HMGB2 - high mobility group box 2, STAT3 - signal transducer and activator of transcription 3 (acute-phase response factor), HMGB1 - high mobility group box 1, STAT5B - signal transducer and activator of transcription 5b, AGER - advanced glycosylation e…
GO:1903039	positive regulation of leukocyte cell-cell adhesion	3.31e-05	0.00157	2.13	7204	202	537	32	[CD46 - cd46 molecule, complement regulatory protein, SASH3 - sam and sh3 domain containing 3, STAT5B - signal transducer and activator of transcription 5b, HMGB1 - high mobility group box 1, HLA-DRB1 - major histocompatibility complex, class ii, dr beta 1, AGER - advanced glycosylation end product-specific receptor, CARD11 - caspase recruitment domain family, member 11, PDPK1 - 3-phosphoinositid…
GO:0071216	cellular response to biotic stimulus	3.4e-05	0.00161	2.34	7204	149	537	26	[CAPN2 - calpain 2, (m/ii) large subunit, HSF1 - heat shock transcription factor 1, HMGB2 - high mobility group box 2, HMGB1 - high mobility group box 1, ABL1 - c-abl oncogene 1, non-receptor tyrosine kinase, RHOA - ras homolog family member a, TNIP2 - tnfaip3 interacting protein 2, BTK - bruton agammaglobulinemia tyrosine kinase, EIF2AK3 - eukaryotic translation initiation factor 2-alpha kinase …
GO:0071219	cellular response to molecule of bacterial origin	3.4e-05	0.0016	2.44	7204	132	537	24	[TBXA2R - thromboxane a2 receptor, CAPN2 - calpain 2, (m/ii) large subunit, HSF1 - heat shock transcription factor 1, VIM - vimentin, LBP - lipopolysaccharide binding protein, NFKB1 - nuclear factor of kappa light polypeptide gene enhancer in b-cells 1, HMGB2 - high mobility group box 2, HMGB1 - high mobility group box 1, IL1B - interleukin 1, beta, NFKBIB - nuclear factor of kappa light polypept…
GO:0050730	regulation of peptidyl-tyrosine phosphorylation	3.42e-05	0.00161	2.04	7204	230	537	35	[HSF1 - heat shock transcription factor 1, FBXW7 - f-box and wd repeat domain containing 7, e3 ubiquitin protein ligase, STAT3 - signal transducer and activator of transcription 3 (acute-phase response factor), MIF - macrophage migration inhibitory factor (glycosylation-inhibiting factor), ADAM17 - adam metallopeptidase domain 17, NTRK2 - neurotrophic tyrosine kinase, receptor, type 2, ABL1 - c-a…
GO:0007204	positive regulation of cytosolic calcium ion concentration	3.42e-05	0.0016	2.04	7204	230	537	35	[C5AR2 - complement component 5a receptor 2, HMGB1 - high mobility group box 1, PIK3CG - phosphatidylinositol-4,5-bisphosphate 3-kinase, catalytic subunit gamma, PDPK1 - 3-phosphoinositide dependent protein kinase-1, PTGER4 - prostaglandin e receptor 4 (subtype ep4), ABL1 - c-abl oncogene 1, non-receptor tyrosine kinase, ABL2 - c-abl oncogene 2, non-receptor tyrosine kinase, ESR1 - estrogen recep…
GO:0002920	regulation of humoral immune response	3.45e-05	0.00161	3.41	7204	55	537	14	[IL17A - interleukin 17a, CR1 - complement component (3b/4b) receptor 1 (knops blood group), CD46 - cd46 molecule, complement regulatory protein, C5AR2 - complement component 5a receptor 2, IL1B - interleukin 1, beta, C1S - complement component 1, s subcomponent, C3AR1 - complement component 3a receptor 1, TNF - tumor necrosis factor, PTPN6 - protein tyrosine phosphatase, non-receptor type 6, C4A…
GO:0045732	positive regulation of protein catabolic process	3.53e-05	0.00165	2.29	7204	158	537	27	[PARK2 - parkinson protein 2, e3 ubiquitin protein ligase (parkin), ITCH - itchy e3 ubiquitin protein ligase, NSF - n-ethylmaleimide-sensitive factor, FBXW7 - f-box and wd repeat domain containing 7, e3 ubiquitin protein ligase, MDM2 - mdm2 oncogene, e3 ubiquitin protein ligase, NFE2L2 - nuclear factor (erythroid-derived 2)-like 2, EDEM2 - er degradation enhancer, mannosidase alpha-like 2, LRRK2 …
GO:0009896	positive regulation of catabolic process	3.59e-05	0.00166	1.86	7204	317	537	44	[PRKAA2 - protein kinase, amp-activated, alpha 2 catalytic subunit, PARK2 - parkinson protein 2, e3 ubiquitin protein ligase (parkin), ITCH - itchy e3 ubiquitin protein ligase, NSF - n-ethylmaleimide-sensitive factor, HSF1 - heat shock transcription factor 1, FBXW7 - f-box and wd repeat domain containing 7, e3 ubiquitin protein ligase, TFEB - transcription factor eb, HMGB1 - high mobility group b…
GO:0051254	positive regulation of RNA metabolic process	3.61e-05	0.00167	1.4	7204	1139	537	119	[IL17A - interleukin 17a, PARK2 - parkinson protein 2, e3 ubiquitin protein ligase (parkin), PRDX6 - peroxiredoxin 6, MAPRE3 - microtubule-associated protein, rp/eb family, member 3, HSF1 - heat shock transcription factor 1, BRCA1 - breast cancer 1, early onset, GTF2F1 - general transcription factor iif, polypeptide 1, 74kda, KPNA6 - karyopherin alpha 6 (importin alpha 7), ABL1 - c-abl oncogene 1…
GO:0016572	histone phosphorylation	3.73e-05	0.00172	4.47	7204	30	537	10	[PKN1 - protein kinase n1, PRKAA2 - protein kinase, amp-activated, alpha 2 catalytic subunit, CHEK1 - checkpoint kinase 1, VRK1 - vaccinia related kinase 1, CCNA2 - cyclin a2, CCNB1 - cyclin b1, INCENP - inner centromere protein antigens 135/155kda, JAK2 - janus kinase 2, CDK1 - cyclin-dependent kinase 1, PRKCD - protein kinase c, delta]
GO:1902532	negative regulation of intracellular signal transduction	3.83e-05	0.00176	1.76	7204	388	537	51	[PRKAA2 - protein kinase, amp-activated, alpha 2 catalytic subunit, PARK2 - parkinson protein 2, e3 ubiquitin protein ligase (parkin), MIF - macrophage migration inhibitory factor (glycosylation-inhibiting factor), MARK3 - map/microtubule affinity-regulating kinase 3, ABL1 - c-abl oncogene 1, non-receptor tyrosine kinase, LRRK2 - leucine-rich repeat kinase 2, ABL2 - c-abl oncogene 2, non-receptor…
GO:1902883	negative regulation of response to oxidative stress	3.84e-05	0.00176	4.1	7204	36	537	11	[HSPB1 - heat shock 27kda protein 1, HGF - hepatocyte growth factor (hepapoietin a; scatter factor), NFE2L2 - nuclear factor (erythroid-derived 2)-like 2, PARK2 - parkinson protein 2, e3 ubiquitin protein ligase (parkin), IL10 - interleukin 10, LRRK2 - leucine-rich repeat kinase 2, GNB2L1 - guanine nucleotide binding protein (g protein), beta polypeptide 2-like 1, INS - insulin, FYN - fyn oncogen…
GO:1900408	negative regulation of cellular response to oxidative stress	3.84e-05	0.00175	4.1	7204	36	537	11	[HSPB1 - heat shock 27kda protein 1, HGF - hepatocyte growth factor (hepapoietin a; scatter factor), NFE2L2 - nuclear factor (erythroid-derived 2)-like 2, PARK2 - parkinson protein 2, e3 ubiquitin protein ligase (parkin), IL10 - interleukin 10, LRRK2 - leucine-rich repeat kinase 2, GNB2L1 - guanine nucleotide binding protein (g protein), beta polypeptide 2-like 1, INS - insulin, FYN - fyn oncogen…
GO:1903202	negative regulation of oxidative stress-induced cell death	3.84e-05	0.00175	4.1	7204	36	537	11	[HSPB1 - heat shock 27kda protein 1, HGF - hepatocyte growth factor (hepapoietin a; scatter factor), NFE2L2 - nuclear factor (erythroid-derived 2)-like 2, PARK2 - parkinson protein 2, e3 ubiquitin protein ligase (parkin), IL10 - interleukin 10, LRRK2 - leucine-rich repeat kinase 2, GNB2L1 - guanine nucleotide binding protein (g protein), beta polypeptide 2-like 1, INS - insulin, FYN - fyn oncogen…
GO:0036230	granulocyte activation	3.9e-05	0.00177	1.92	7204	279	537	40	[PRDX6 - peroxiredoxin 6, SPTAN1 - spectrin, alpha, non-erythrocytic 1, LTA4H - leukotriene a4 hydrolase, RAP1A - rap1a, member of ras oncogene family, CAPN1 - calpain 1, (mu/i) large subunit, EEF1A1 - eukaryotic translation elongation factor 1 alpha 1, HMGB1 - high mobility group box 1, MIF - macrophage migration inhibitory factor (glycosylation-inhibiting factor), ORM1 - orosomucoid 1, SLC11A1 …
GO:0070201	regulation of establishment of protein localization	4.05e-05	0.00183	1.75	7204	399	537	52	[PARK2 - parkinson protein 2, e3 ubiquitin protein ligase (parkin), FBXW7 - f-box and wd repeat domain containing 7, e3 ubiquitin protein ligase, AGER - advanced glycosylation end product-specific receptor, HLA-DRB1 - major histocompatibility complex, class ii, dr beta 1, CASR - calcium-sensing receptor, SFN - stratifin, MAPT - microtubule-associated protein tau, TRIM28 - tripartite motif contain…
GO:0006928	movement of cell or subcellular component	4.06e-05	0.00183	1.45	7204	945	537	102	[IL17A - interleukin 17a, MAPRE1 - microtubule-associated protein, rp/eb family, member 1, SPTAN1 - spectrin, alpha, non-erythrocytic 1, MARK2 - map/microtubule affinity-regulating kinase 2, CDK1 - cyclin-dependent kinase 1, CDH2 - cadherin 2, type 1, n-cadherin (neuronal), MIF - macrophage migration inhibitory factor (glycosylation-inhibiting factor), DCX - doublecortin, ABL1 - c-abl oncogene 1,…
GO:0043405	regulation of MAP kinase activity	4.08e-05	0.00183	1.88	7204	299	537	42	[CRK - v-crk avian sarcoma virus ct10 oncogene homolog, CDK1 - cyclin-dependent kinase 1, PDGFRB - platelet-derived growth factor receptor, beta polypeptide, BRAF - v-raf murine sarcoma viral oncogene homolog b, NTRK1 - neurotrophic tyrosine kinase, receptor, type 1, TP73 - tumor protein p73, PIK3CG - phosphatidylinositol-4,5-bisphosphate 3-kinase, catalytic subunit gamma, NTRK3 - neurotrophic ty…
GO:0065007	biological regulation	4.27e-05	0.00191	1.07	7204	6129	537	487	[GFAP - glial fibrillary acidic protein, ZMYND8 - zinc finger, mynd-type containing 8, PRDX6 - peroxiredoxin 6, GFPT1 - glutamine--fructose-6-phosphate transaminase 1, SPTAN1 - spectrin, alpha, non-erythrocytic 1, LIMK1 - lim domain kinase 1, ABCA1 - atp-binding cassette, sub-family a (abc1), member 1, CARD11 - caspase recruitment domain family, member 11, KPNA6 - karyopherin alpha 6 (importin al…
GO:0032103	positive regulation of response to external stimulus	4.33e-05	0.00193	1.95	7204	261	537	38	[IL17A - interleukin 17a, LGMN - legumain, WNK1 - wnk lysine deficient protein kinase 1, PDGFRB - platelet-derived growth factor receptor, beta polypeptide, STAT3 - signal transducer and activator of transcription 3 (acute-phase response factor), ADAM17 - adam metallopeptidase domain 17, HMGB1 - high mobility group box 1, STAT5B - signal transducer and activator of transcription 5b, PIK3CG - phos…
GO:0051341	regulation of oxidoreductase activity	4.55e-05	0.00202	2.92	7204	78	537	17	[VDR - vitamin d (1,25- dihydroxyvitamin d3) receptor, PARK2 - parkinson protein 2, e3 ubiquitin protein ligase (parkin), INS - insulin, CAV1 - caveolin 1, caveolae protein, 22kda, NFKB1 - nuclear factor of kappa light polypeptide gene enhancer in b-cells 1, IL1B - interleukin 1, beta, GNAI3 - guanine nucleotide binding protein (g protein), alpha inhibiting activity polypeptide 3, IL1A - interleu…
GO:0031323	regulation of cellular metabolic process	4.57e-05	0.00203	1.17	7204	3514	537	306	[ZMYND8 - zinc finger, mynd-type containing 8, GFAP - glial fibrillary acidic protein, PRDX6 - peroxiredoxin 6, MARK2 - map/microtubule affinity-regulating kinase 2, MAPRE3 - microtubule-associated protein, rp/eb family, member 3, HSF1 - heat shock transcription factor 1, BRCA1 - breast cancer 1, early onset, BRAF - v-raf murine sarcoma viral oncogene homolog b, LIMK1 - lim domain kinase 1, CARD1…
GO:0043406	positive regulation of MAP kinase activity	4.94e-05	0.00218	2.01	7204	234	537	35	[CRK - v-crk avian sarcoma virus ct10 oncogene homolog, CDK1 - cyclin-dependent kinase 1, BRAF - v-raf murine sarcoma viral oncogene homolog b, PDGFRB - platelet-derived growth factor receptor, beta polypeptide, TP73 - tumor protein p73, NTRK1 - neurotrophic tyrosine kinase, receptor, type 1, PIK3CG - phosphatidylinositol-4,5-bisphosphate 3-kinase, catalytic subunit gamma, NTRK3 - neurotrophic ty…
GO:2000377	regulation of reactive oxygen species metabolic process	4.97e-05	0.00219	2.38	7204	135	537	24	[GRIN1 - glutamate receptor, ionotropic, n-methyl d-aspartate 1, PARK2 - parkinson protein 2, e3 ubiquitin protein ligase (parkin), HSP90AB1 - heat shock protein 90kda alpha (cytosolic), class b member 1, INS - insulin, BRCA1 - breast cancer 1, early onset, CAV1 - caveolin 1, caveolae protein, 22kda, PDGFRB - platelet-derived growth factor receptor, beta polypeptide, IL1B - interleukin 1, beta, G…
GO:0045935	positive regulation of nucleobase-containing compound metabolic process	5.01e-05	0.0022	1.37	7204	1277	537	130	[IL17A - interleukin 17a, PARK2 - parkinson protein 2, e3 ubiquitin protein ligase (parkin), PRDX6 - peroxiredoxin 6, MAPRE3 - microtubule-associated protein, rp/eb family, member 3, CDK1 - cyclin-dependent kinase 1, HSF1 - heat shock transcription factor 1, BRCA1 - breast cancer 1, early onset, GTF2F1 - general transcription factor iif, polypeptide 1, 74kda, KPNA6 - karyopherin alpha 6 (importin…
GO:0002275	myeloid cell activation involved in immune response	5.09e-05	0.00223	1.88	7204	292	537	41	[PRDX6 - peroxiredoxin 6, SPTAN1 - spectrin, alpha, non-erythrocytic 1, LTA4H - leukotriene a4 hydrolase, RAP1A - rap1a, member of ras oncogene family, CAPN1 - calpain 1, (mu/i) large subunit, EEF1A1 - eukaryotic translation elongation factor 1 alpha 1, HMGB1 - high mobility group box 1, MIF - macrophage migration inhibitory factor (glycosylation-inhibiting factor), PIK3CG - phosphatidylinositol-…
GO:0090049	regulation of cell migration involved in sprouting angiogenesis	5.15e-05	0.00225	4.33	7204	31	537	10	[TBXA2R - thromboxane a2 receptor, ABL1 - c-abl oncogene 1, non-receptor tyrosine kinase, DLL4 - delta-like 4 (drosophila), AKT3 - v-akt murine thymoma viral oncogene homolog 3, RHOA - ras homolog family member a, ANXA1 - annexin a1, MAP2K5 - mitogen-activated protein kinase kinase 5, HDAC7 - histone deacetylase 7, FBXW7 - f-box and wd repeat domain containing 7, e3 ubiquitin protein ligase, HDAC…
GO:1902893	regulation of pri-miRNA transcription by RNA polymerase II	5.16e-05	0.00224	3.49	7204	50	537	13	[SMAD1 - smad family member 1, JUN - jun proto-oncogene, STAT3 - signal transducer and activator of transcription 3 (acute-phase response factor), TERT - telomerase reverse transcriptase, NR3C1 - nuclear receptor subfamily 3, group c, member 1 (glucocorticoid receptor), TNF - tumor necrosis factor, IL10 - interleukin 10, FOS - fbj murine osteosarcoma viral oncogene homolog, NFATC3 - nuclear facto…
GO:1902107	positive regulation of leukocyte differentiation	5.27e-05	0.00228	2.43	7204	127	537	23	[IL17A - interleukin 17a, CR1 - complement component (3b/4b) receptor 1 (knops blood group), CD46 - cd46 molecule, complement regulatory protein, SASH3 - sam and sh3 domain containing 3, RB1 - retinoblastoma 1, JUN - jun proto-oncogene, PRKCZ - protein kinase c, zeta, STAT5B - signal transducer and activator of transcription 5b, HMGB1 - high mobility group box 1, IL1B - interleukin 1, beta, IL1A …
GO:1903747	regulation of establishment of protein localization to mitochondrion	5.31e-05	0.00229	3.29	7204	57	537	14	[PARK2 - parkinson protein 2, e3 ubiquitin protein ligase (parkin), FBXW7 - f-box and wd repeat domain containing 7, e3 ubiquitin protein ligase, TP73 - tumor protein p73, E2F1 - e2f transcription factor 1, SFN - stratifin, MAPT - microtubule-associated protein tau, CASP8 - caspase 8, apoptosis-related cysteine peptidase, LRRK2 - leucine-rich repeat kinase 2, CSNK2A2 - casein kinase 2, alpha prim…
GO:0051348	negative regulation of transferase activity	5.41e-05	0.00233	2	7204	235	537	35	[PARK2 - parkinson protein 2, e3 ubiquitin protein ligase (parkin), WNK1 - wnk lysine deficient protein kinase 1, LIMK1 - lim domain kinase 1, PDPK1 - 3-phosphoinositide dependent protein kinase-1, SFN - stratifin, ABL1 - c-abl oncogene 1, non-receptor tyrosine kinase, MAPT - microtubule-associated protein tau, LYN - v-yes-1 yamaguchi sarcoma viral related oncogene homolog, IRS2 - insulin recepto…
GO:0006887	exocytosis	5.44e-05	0.00234	1.71	7204	424	537	54	[PRDX6 - peroxiredoxin 6, SPTAN1 - spectrin, alpha, non-erythrocytic 1, CAPN1 - calpain 1, (mu/i) large subunit, MIF - macrophage migration inhibitory factor (glycosylation-inhibiting factor), HMGB1 - high mobility group box 1, ORM1 - orosomucoid 1, SLC11A1 - solute carrier family 11 (proton-coupled divalent metal ion transporter), member 1, LGALS3 - lectin, galactoside-binding, soluble, 3, HABP4…
GO:1902680	positive regulation of RNA biosynthetic process	5.51e-05	0.00236	1.4	7204	1091	537	114	[IL17A - interleukin 17a, PARK2 - parkinson protein 2, e3 ubiquitin protein ligase (parkin), MAPRE3 - microtubule-associated protein, rp/eb family, member 3, HSF1 - heat shock transcription factor 1, BRCA1 - breast cancer 1, early onset, GTF2F1 - general transcription factor iif, polypeptide 1, 74kda, KPNA6 - karyopherin alpha 6 (importin alpha 7), ABL1 - c-abl oncogene 1, non-receptor tyrosine k…
GO:0045893	positive regulation of transcription, DNA-templated	5.51e-05	0.00235	1.4	7204	1091	537	114	[IL17A - interleukin 17a, PARK2 - parkinson protein 2, e3 ubiquitin protein ligase (parkin), MAPRE3 - microtubule-associated protein, rp/eb family, member 3, HSF1 - heat shock transcription factor 1, BRCA1 - breast cancer 1, early onset, GTF2F1 - general transcription factor iif, polypeptide 1, 74kda, KPNA6 - karyopherin alpha 6 (importin alpha 7), ABL1 - c-abl oncogene 1, non-receptor tyrosine k…
GO:1903508	positive regulation of nucleic acid-templated transcription	5.51e-05	0.00235	1.4	7204	1091	537	114	[IL17A - interleukin 17a, PARK2 - parkinson protein 2, e3 ubiquitin protein ligase (parkin), MAPRE3 - microtubule-associated protein, rp/eb family, member 3, HSF1 - heat shock transcription factor 1, BRCA1 - breast cancer 1, early onset, GTF2F1 - general transcription factor iif, polypeptide 1, 74kda, KPNA6 - karyopherin alpha 6 (importin alpha 7), ABL1 - c-abl oncogene 1, non-receptor tyrosine k…
GO:0043269	regulation of ion transport	6.04e-05	0.00256	1.69	7204	436	537	55	[PARK2 - parkinson protein 2, e3 ubiquitin protein ligase (parkin), WNK1 - wnk lysine deficient protein kinase 1, CAPN1 - calpain 1, (mu/i) large subunit, CAMK2G - calcium/calmodulin-dependent protein kinase ii gamma, CAMK2B - calcium/calmodulin-dependent protein kinase ii beta, CASR - calcium-sensing receptor, ABL1 - c-abl oncogene 1, non-receptor tyrosine kinase, IRS2 - insulin receptor substra…
GO:0002694	regulation of leukocyte activation	6.07e-05	0.00257	1.72	7204	405	537	52	[SASH3 - sam and sh3 domain containing 3, LST1 - leukocyte specific transcript 1, MIF - macrophage migration inhibitory factor (glycosylation-inhibiting factor), HMGB1 - high mobility group box 1, CARD11 - caspase recruitment domain family, member 11, AGER - advanced glycosylation end product-specific receptor, HLA-DRB1 - major histocompatibility complex, class ii, dr beta 1, ABL1 - c-abl oncogen…
GO:0045055	regulated exocytosis	6.29e-05	0.00265	1.74	7204	385	537	50	[PRDX6 - peroxiredoxin 6, SPTAN1 - spectrin, alpha, non-erythrocytic 1, CAPN1 - calpain 1, (mu/i) large subunit, MIF - macrophage migration inhibitory factor (glycosylation-inhibiting factor), HMGB1 - high mobility group box 1, ORM1 - orosomucoid 1, SLC11A1 - solute carrier family 11 (proton-coupled divalent metal ion transporter), member 1, HABP4 - hyaluronan binding protein 4, LGALS3 - lectin, …
GO:0001818	negative regulation of cytokine production	6.73e-05	0.00283	2	7204	228	537	34	[C5AR2 - complement component 5a receptor 2, ITCH - itchy e3 ubiquitin protein ligase, HMGB1 - high mobility group box 1, CRYBA1 - crystallin, beta a1, ORM1 - orosomucoid 1, DLL1 - delta-like 1 (drosophila), HLA-DRB1 - major histocompatibility complex, class ii, dr beta 1, AGER - advanced glycosylation end product-specific receptor, SLC11A1 - solute carrier family 11 (proton-coupled divalent meta…
GO:0042119	neutrophil activation	6.76e-05	0.00283	1.9	7204	276	537	39	[PRDX6 - peroxiredoxin 6, SPTAN1 - spectrin, alpha, non-erythrocytic 1, LTA4H - leukotriene a4 hydrolase, RAP1A - rap1a, member of ras oncogene family, CAPN1 - calpain 1, (mu/i) large subunit, EEF1A1 - eukaryotic translation elongation factor 1 alpha 1, HMGB1 - high mobility group box 1, MIF - macrophage migration inhibitory factor (glycosylation-inhibiting factor), ORM1 - orosomucoid 1, SLC11A1 …
GO:0051100	negative regulation of binding	6.79e-05	0.00284	2.39	7204	129	537	23	[STMN1 - stathmin 1, IFI16 - interferon, gamma-inducible protein 16, GNB2L1 - guanine nucleotide binding protein (g protein), beta polypeptide 2-like 1, JUN - jun proto-oncogene, MET - met proto-oncogene, CAV1 - caveolin 1, caveolae protein, 22kda, FBXW7 - f-box and wd repeat domain containing 7, e3 ubiquitin protein ligase, DVL1 - dishevelled segment polarity protein 1, E2F1 - e2f transcription …
GO:0002521	leukocyte differentiation	7.05e-05	0.00294	1.97	7204	238	537	35	[IFI16 - interferon, gamma-inducible protein 16, RBPJ - recombination signal binding protein for immunoglobulin kappa j region, HMGB1 - high mobility group box 1, STAT5B - signal transducer and activator of transcription 5b, ADAM17 - adam metallopeptidase domain 17, NTRK1 - neurotrophic tyrosine kinase, receptor, type 1, DLL1 - delta-like 1 (drosophila), HLA-DRB1 - major histocompatibility comple…
GO:0032869	cellular response to insulin stimulus	7.06e-05	0.00293	2.94	7204	73	537	16	[AKT2 - v-akt murine thymoma viral oncogene homolog 2, PRKCZ - protein kinase c, zeta, PARP1 - poly (adp-ribose) polymerase 1, TBC1D4 - tbc1 domain family, member 4, PDPK1 - 3-phosphoinositide dependent protein kinase-1, ENPP1 - ectonucleotide pyrophosphatase/phosphodiesterase 1, IRS2 - insulin receptor substrate 2, YWHAG - tyrosine 3-monooxygenase/tryptophan 5-monooxygenase activation protein, g…
GO:0010720	positive regulation of cell development	7.06e-05	0.00292	1.72	7204	397	537	51	[ZMYND8 - zinc finger, mynd-type containing 8, PARK2 - parkinson protein 2, e3 ubiquitin protein ligase (parkin), AP2A1 - adaptor-related protein complex 2, alpha 1 subunit, MARK2 - map/microtubule affinity-regulating kinase 2, LIMK1 - lim domain kinase 1, CAMK2B - calcium/calmodulin-dependent protein kinase ii beta, ABL1 - c-abl oncogene 1, non-receptor tyrosine kinase, MAPT - microtubule-associ…
GO:0050769	positive regulation of neurogenesis	7.08e-05	0.00292	1.8	7204	336	537	45	[ZMYND8 - zinc finger, mynd-type containing 8, AP2A1 - adaptor-related protein complex 2, alpha 1 subunit, PARK2 - parkinson protein 2, e3 ubiquitin protein ligase (parkin), MARK2 - map/microtubule affinity-regulating kinase 2, RAP1A - rap1a, member of ras oncogene family, LIMK1 - lim domain kinase 1, NTRK1 - neurotrophic tyrosine kinase, receptor, type 1, TP73 - tumor protein p73, NTRK3 - neurot…
GO:0032940	secretion by cell	7.17e-05	0.00295	1.61	7204	534	537	64	[PRDX6 - peroxiredoxin 6, SPTAN1 - spectrin, alpha, non-erythrocytic 1, CAPN1 - calpain 1, (mu/i) large subunit, MIF - macrophage migration inhibitory factor (glycosylation-inhibiting factor), CAMK2G - calcium/calmodulin-dependent protein kinase ii gamma, HMGB1 - high mobility group box 1, ABCA1 - atp-binding cassette, sub-family a (abc1), member 1, ORM1 - orosomucoid 1, SLC11A1 - solute carrier …
GO:0042330	taxis	7.32e-05	0.00301	1.89	7204	277	537	39	[C5AR2 - complement component 5a receptor 2, CRK - v-crk avian sarcoma virus ct10 oncogene homolog, PDGFRB - platelet-derived growth factor receptor, beta polypeptide, HMGB2 - high mobility group box 2, HMGB1 - high mobility group box 1, MIF - macrophage migration inhibitory factor (glycosylation-inhibiting factor), PIK3CG - phosphatidylinositol-4,5-bisphosphate 3-kinase, catalytic subunit gamma,…
GO:0009892	negative regulation of metabolic process	7.5e-05	0.00307	1.29	7204	1749	537	168	[ZMYND8 - zinc finger, mynd-type containing 8, PARK2 - parkinson protein 2, e3 ubiquitin protein ligase (parkin), VPS72 - vacuolar protein sorting 72 homolog (s. cerevisiae), LGMN - legumain, HSF1 - heat shock transcription factor 1, BRCA1 - breast cancer 1, early onset, LIMK1 - lim domain kinase 1, MIF - macrophage migration inhibitory factor (glycosylation-inhibiting factor), ANXA7 - annexin a7…
GO:0032868	response to insulin	7.51e-05	0.00307	2.49	7204	113	537	21	[AKT2 - v-akt murine thymoma viral oncogene homolog 2, PRKCZ - protein kinase c, zeta, GCNT1 - glucosaminyl (n-acetyl) transferase 1, core 2, PARP1 - poly (adp-ribose) polymerase 1, TBC1D4 - tbc1 domain family, member 4, PDPK1 - 3-phosphoinositide dependent protein kinase-1, IL10 - interleukin 10, ENPP1 - ectonucleotide pyrophosphatase/phosphodiesterase 1, LYN - v-yes-1 yamaguchi sarcoma viral re…
GO:0051896	regulation of protein kinase B signaling	7.57e-05	0.00308	2.1	7204	192	537	30	[PDGFRB - platelet-derived growth factor receptor, beta polypeptide, NTRK1 - neurotrophic tyrosine kinase, receptor, type 1, CRYBA1 - crystallin, beta a1, NTRK3 - neurotrophic tyrosine kinase, receptor, type 3, PIK3CG - phosphatidylinositol-4,5-bisphosphate 3-kinase, catalytic subunit gamma, NTRK2 - neurotrophic tyrosine kinase, receptor, type 2, PHLPP2 - ph domain and leucine rich repeat protein…
GO:0019725	cellular homeostasis	7.58e-05	0.00308	1.6	7204	535	537	64	[PRKAA2 - protein kinase, amp-activated, alpha 2 catalytic subunit, PARK2 - parkinson protein 2, e3 ubiquitin protein ligase (parkin), PRDX6 - peroxiredoxin 6, NOX5 - nadph oxidase, ef-hand calcium binding domain 5, FBXW7 - f-box and wd repeat domain containing 7, e3 ubiquitin protein ligase, HMGB1 - high mobility group box 1, SLC11A1 - solute carrier family 11 (proton-coupled divalent metal ion …
GO:0032731	positive regulation of interleukin-1 beta production	7.65e-05	0.0031	3.58	7204	45	537	12	[HSPB1 - heat shock 27kda protein 1, AGER - advanced glycosylation end product-specific receptor, IL17A - interleukin 17a, TNF - tumor necrosis factor, CASP8 - caspase 8, apoptosis-related cysteine peptidase, JAK2 - janus kinase 2, IFI16 - interferon, gamma-inducible protein 16, STAT3 - signal transducer and activator of transcription 3 (acute-phase response factor), HMGB1 - high mobility group b…
GO:0050870	positive regulation of T cell activation	7.68e-05	0.0031	2.13	7204	183	537	29	[CD46 - cd46 molecule, complement regulatory protein, SASH3 - sam and sh3 domain containing 3, HMGB1 - high mobility group box 1, STAT5B - signal transducer and activator of transcription 5b, AGER - advanced glycosylation end product-specific receptor, CARD11 - caspase recruitment domain family, member 11, HLA-DRB1 - major histocompatibility complex, class ii, dr beta 1, PDPK1 - 3-phosphoinositid…
GO:0051493	regulation of cytoskeleton organization	7.69e-05	0.00309	1.73	7204	388	537	50	[PRKAA2 - protein kinase, amp-activated, alpha 2 catalytic subunit, PARK2 - parkinson protein 2, e3 ubiquitin protein ligase (parkin), MAPRE1 - microtubule-associated protein, rp/eb family, member 1, SPTAN1 - spectrin, alpha, non-erythrocytic 1, MARK2 - map/microtubule affinity-regulating kinase 2, MAPRE3 - microtubule-associated protein, rp/eb family, member 3, CAPN2 - calpain 2, (m/ii) large su…
GO:0051251	positive regulation of lymphocyte activation	7.7e-05	0.00309	1.96	7204	239	537	35	[CD46 - cd46 molecule, complement regulatory protein, SASH3 - sam and sh3 domain containing 3, HMGB1 - high mobility group box 1, STAT5B - signal transducer and activator of transcription 5b, MIF - macrophage migration inhibitory factor (glycosylation-inhibiting factor), AGER - advanced glycosylation end product-specific receptor, HLA-DRB1 - major histocompatibility complex, class ii, dr beta 1, …
GO:0035728	response to hepatocyte growth factor	7.77e-05	0.00311	5.87	7204	16	537	7	[HGF - hepatocyte growth factor (hepapoietin a; scatter factor), CASR - calcium-sensing receptor, IL10 - interleukin 10, CRK - v-crk avian sarcoma virus ct10 oncogene homolog, LGMN - legumain, BCAR1 - breast cancer anti-estrogen resistance 1, GAB1 - grb2-associated binding protein 1]
GO:0032502	developmental process	7.85e-05	0.00313	1.2	7204	2857	537	255	[BRCA1 - breast cancer 1, early onset, LIMK1 - lim domain kinase 1, BRAF - v-raf murine sarcoma viral oncogene homolog b, CARD11 - caspase recruitment domain family, member 11, GCNT1 - glucosaminyl (n-acetyl) transferase 1, core 2, ABL1 - c-abl oncogene 1, non-receptor tyrosine kinase, TRIM28 - tripartite motif containing 28, EP300 - e1a binding protein p300, LDHA - lactate dehydrogenase a, PAK4 …
GO:1903201	regulation of oxidative stress-induced cell death	8.04e-05	0.0032	3.35	7204	52	537	13	[PARK2 - parkinson protein 2, e3 ubiquitin protein ligase (parkin), GNB2L1 - guanine nucleotide binding protein (g protein), beta polypeptide 2-like 1, INS - insulin, MET - met proto-oncogene, FBXW7 - f-box and wd repeat domain containing 7, e3 ubiquitin protein ligase, PARP1 - poly (adp-ribose) polymerase 1, HSPB1 - heat shock 27kda protein 1, HGF - hepatocyte growth factor (hepapoietin a; scatt…
GO:0051090	regulation of DNA-binding transcription factor activity	8.12e-05	0.00322	1.77	7204	348	537	46	[ITCH - itchy e3 ubiquitin protein ligase, HIPK2 - homeodomain interacting protein kinase 2, JUN - jun proto-oncogene, STAT3 - signal transducer and activator of transcription 3 (acute-phase response factor), NTRK1 - neurotrophic tyrosine kinase, receptor, type 1, SPHK1 - sphingosine kinase 1, AGER - advanced glycosylation end product-specific receptor, CARD11 - caspase recruitment domain family,…
GO:0051726	regulation of cell cycle	8.18e-05	0.00323	1.47	7204	824	537	90	[PRKAA2 - protein kinase, amp-activated, alpha 2 catalytic subunit, MAPRE1 - microtubule-associated protein, rp/eb family, member 1, MAPRE3 - microtubule-associated protein, rp/eb family, member 3, PRKACB - protein kinase, camp-dependent, catalytic, beta, LGMN - legumain, CDK1 - cyclin-dependent kinase 1, HSF1 - heat shock transcription factor 1, BRCA1 - breast cancer 1, early onset, PPP1R9B - pr…
GO:0046903	secretion	8.51e-05	0.00335	1.55	7204	613	537	71	[PRDX6 - peroxiredoxin 6, SPTAN1 - spectrin, alpha, non-erythrocytic 1, CAPN1 - calpain 1, (mu/i) large subunit, MIF - macrophage migration inhibitory factor (glycosylation-inhibiting factor), HMGB1 - high mobility group box 1, CAMK2G - calcium/calmodulin-dependent protein kinase ii gamma, ABCA1 - atp-binding cassette, sub-family a (abc1), member 1, ORM1 - orosomucoid 1, SLC11A1 - solute carrier …
GO:0051222	positive regulation of protein transport	8.69e-05	0.00342	2.02	7204	212	537	32	[FBXW7 - f-box and wd repeat domain containing 7, e3 ubiquitin protein ligase, HLA-DRB1 - major histocompatibility complex, class ii, dr beta 1, AGER - advanced glycosylation end product-specific receptor, CASR - calcium-sensing receptor, SFN - stratifin, TRIM28 - tripartite motif containing 28, EDEM2 - er degradation enhancer, mannosidase alpha-like 2, JAK2 - janus kinase 2, IRS2 - insulin recep…
GO:1903037	regulation of leukocyte cell-cell adhesion	8.93e-05	0.0035	1.91	7204	260	537	37	[CD46 - cd46 molecule, complement regulatory protein, SASH3 - sam and sh3 domain containing 3, WNK1 - wnk lysine deficient protein kinase 1, HMGB1 - high mobility group box 1, STAT5B - signal transducer and activator of transcription 5b, AGER - advanced glycosylation end product-specific receptor, HLA-DRB1 - major histocompatibility complex, class ii, dr beta 1, CARD11 - caspase recruitment domai…
GO:0032677	regulation of interleukin-8 production	9.16e-05	0.00358	3	7204	67	537	15	[C5AR2 - complement component 5a receptor 2, OTUD7B - otu domain containing 7b, LBP - lipopolysaccharide binding protein, STAT3 - signal transducer and activator of transcription 3 (acute-phase response factor), HMGB1 - high mobility group box 1, IL1B - interleukin 1, beta, IL10 - interleukin 10, TNF - tumor necrosis factor, BCL3 - b-cell cll/lymphoma 3, ANXA1 - annexin a1, MAP2K5 - mitogen-activ…
GO:0032680	regulation of tumor necrosis factor production	9.26e-05	0.00361	2.4	7204	123	537	22	[ANGPT1 - angiopoietin 1, IL17A - interleukin 17a, C5AR2 - complement component 5a receptor 2, SASH3 - sam and sh3 domain containing 3, MAPKAPK2 - mitogen-activated protein kinase-activated protein kinase 2, LBP - lipopolysaccharide binding protein, STAT3 - signal transducer and activator of transcription 3 (acute-phase response factor), HMGB1 - high mobility group box 1, MIF - macrophage migrati…
GO:0060284	regulation of cell development	9.4e-05	0.00365	1.52	7204	670	537	76	[ZMYND8 - zinc finger, mynd-type containing 8, PARK2 - parkinson protein 2, e3 ubiquitin protein ligase (parkin), AP2A1 - adaptor-related protein complex 2, alpha 1 subunit, PDLIM5 - pdz and lim domain 5, MARK2 - map/microtubule affinity-regulating kinase 2, CDK1 - cyclin-dependent kinase 1, CDH2 - cadherin 2, type 1, n-cadherin (neuronal), HMGB2 - high mobility group box 2, FBXW7 - f-box and wd …
GO:1904705	regulation of vascular smooth muscle cell proliferation	9.66e-05	0.00375	3.5	7204	46	537	12	[GNAI2 - guanine nucleotide binding protein (g protein), alpha inhibiting activity polypeptide 2, IL10 - interleukin 10, TNF - tumor necrosis factor, GJA1 - gap junction protein, alpha 1, 43kda, JAK2 - janus kinase 2, CNN1 - calponin 1, basic, smooth muscle, JUN - jun proto-oncogene, PAK1 - p21 protein (cdc42/rac)-activated kinase 1, PRKG1 - protein kinase, cgmp-dependent, type i, GNAI3 - guanine…
GO:0010827	regulation of glucose transmembrane transport	9.72e-05	0.00376	3.13	7204	60	537	14	[PEA15 - phosphoprotein enriched in astrocytes 15, AKT2 - v-akt murine thymoma viral oncogene homolog 2, RAP1A - rap1a, member of ras oncogene family, INS - insulin, BRAF - v-raf murine sarcoma viral oncogene homolog b, IL1B - interleukin 1, beta, TERT - telomerase reverse transcriptase, NFE2L2 - nuclear factor (erythroid-derived 2)-like 2, TNF - tumor necrosis factor, ENPP1 - ectonucleotide pyro…
GO:0010605	negative regulation of macromolecule metabolic process	9.82e-05	0.00378	1.3	7204	1622	537	157	[ZMYND8 - zinc finger, mynd-type containing 8, PARK2 - parkinson protein 2, e3 ubiquitin protein ligase (parkin), VPS72 - vacuolar protein sorting 72 homolog (s. cerevisiae), LGMN - legumain, HSF1 - heat shock transcription factor 1, BRCA1 - breast cancer 1, early onset, LIMK1 - lim domain kinase 1, MIF - macrophage migration inhibitory factor (glycosylation-inhibiting factor), ANXA7 - annexin a7…
GO:0002673	regulation of acute inflammatory response	9.96e-05	0.00383	2.86	7204	75	537	16	[CR1 - complement component (3b/4b) receptor 1 (knops blood group), CD46 - cd46 molecule, complement regulatory protein, C5AR2 - complement component 5a receptor 2, INS - insulin, IL1B - interleukin 1, beta, PIK3CG - phosphatidylinositol-4,5-bisphosphate 3-kinase, catalytic subunit gamma, C1S - complement component 1, s subcomponent, C3AR1 - complement component 3a receptor 1, TNF - tumor necrosi…
GO:0060359	response to ammonium ion	9.96e-05	0.00382	2.86	7204	75	537	16	[PARK2 - parkinson protein 2, e3 ubiquitin protein ligase (parkin), PEA15 - phosphoprotein enriched in astrocytes 15, PPP2R2A - protein phosphatase 2, regulatory subunit b, alpha, HSP90AB1 - heat shock protein 90kda alpha (cytosolic), class b member 1, DNMT3B - dna (cytosine-5-)-methyltransferase 3 beta, PPP1R9B - protein phosphatase 1, regulatory subunit 9b, PPP1R1B - protein phosphatase 1, regu…
GO:0030656	regulation of vitamin metabolic process	0.000105	0.004	8.38	7204	8	537	5	[VDR - vitamin d (1,25- dihydroxyvitamin d3) receptor, TNF - tumor necrosis factor, SNAI1 - snail family zinc finger 1, NFKB1 - nuclear factor of kappa light polypeptide gene enhancer in b-cells 1, IL1B - interleukin 1, beta]
GO:0060556	regulation of vitamin D biosynthetic process	0.000105	0.00399	8.38	7204	8	537	5	[VDR - vitamin d (1,25- dihydroxyvitamin d3) receptor, TNF - tumor necrosis factor, SNAI1 - snail family zinc finger 1, NFKB1 - nuclear factor of kappa light polypeptide gene enhancer in b-cells 1, IL1B - interleukin 1, beta]
GO:0040011	locomotion	0.000108	0.0041	1.48	7204	751	537	83	[IL17A - interleukin 17a, MAPRE1 - microtubule-associated protein, rp/eb family, member 1, MARK2 - map/microtubule affinity-regulating kinase 2, CDK1 - cyclin-dependent kinase 1, WNK1 - wnk lysine deficient protein kinase 1, CDH2 - cadherin 2, type 1, n-cadherin (neuronal), HMGB2 - high mobility group box 2, PPP1R9B - protein phosphatase 1, regulatory subunit 9b, HMGB1 - high mobility group box 1…
GO:0051172	negative regulation of nitrogen compound metabolic process	0.000109	0.00412	1.31	7204	1503	537	147	[ZMYND8 - zinc finger, mynd-type containing 8, VPS72 - vacuolar protein sorting 72 homolog (s. cerevisiae), PARK2 - parkinson protein 2, e3 ubiquitin protein ligase (parkin), HSF1 - heat shock transcription factor 1, BRCA1 - breast cancer 1, early onset, LIMK1 - lim domain kinase 1, ABL1 - c-abl oncogene 1, non-receptor tyrosine kinase, TRIM28 - tripartite motif containing 28, NCOR2 - nuclear rec…
GO:0010522	regulation of calcium ion transport into cytosol	0.00011	0.00414	2.96	7204	68	537	15	[RYR2 - ryanodine receptor 2 (cardiac), GRIN1 - glutamate receptor, ionotropic, n-methyl d-aspartate 1, CAV1 - caveolin 1, caveolae protein, 22kda, PDPK1 - 3-phosphoinositide dependent protein kinase-1, ABL1 - c-abl oncogene 1, non-receptor tyrosine kinase, PTPN6 - protein tyrosine phosphatase, non-receptor type 6, LYN - v-yes-1 yamaguchi sarcoma viral related oncogene homolog, BCL2 - b-cell cll/…
GO:2001024	negative regulation of response to drug	0.000113	0.00427	4.88	7204	22	537	8	[NFE2L2 - nuclear factor (erythroid-derived 2)-like 2, HGF - hepatocyte growth factor (hepapoietin a; scatter factor), IL10 - interleukin 10, LRRK2 - leucine-rich repeat kinase 2, RGS2 - regulator of g-protein signaling 2, 24kda, GNB2L1 - guanine nucleotide binding protein (g protein), beta polypeptide 2-like 1, MET - met proto-oncogene, TXN - thioredoxin]
GO:2000060	positive regulation of ubiquitin-dependent protein catabolic process	0.000118	0.00442	2.82	7204	76	537	16	[PARK2 - parkinson protein 2, e3 ubiquitin protein ligase (parkin), MAPK9 - mitogen-activated protein kinase 9, PLK1 - polo-like kinase 1, GNB2L1 - guanine nucleotide binding protein (g protein), beta polypeptide 2-like 1, FBXW7 - f-box and wd repeat domain containing 7, e3 ubiquitin protein ligase, CAV1 - caveolin 1, caveolae protein, 22kda, DVL1 - dishevelled segment polarity protein 1, MDM2 - …
GO:0044092	negative regulation of molecular function	0.000121	0.00453	1.47	7204	776	537	85	[PARK2 - parkinson protein 2, e3 ubiquitin protein ligase (parkin), IFI16 - interferon, gamma-inducible protein 16, WNK1 - wnk lysine deficient protein kinase 1, PPP1R9B - protein phosphatase 1, regulatory subunit 9b, LIMK1 - lim domain kinase 1, FBXW7 - f-box and wd repeat domain containing 7, e3 ubiquitin protein ligase, GTF2F1 - general transcription factor iif, polypeptide 1, 74kda, SFN - str…
GO:0044087	regulation of cellular component biogenesis	0.000121	0.00452	1.52	7204	664	537	75	[IL17A - interleukin 17a, PRKAA2 - protein kinase, amp-activated, alpha 2 catalytic subunit, ZMYND8 - zinc finger, mynd-type containing 8, GFAP - glial fibrillary acidic protein, PARK2 - parkinson protein 2, e3 ubiquitin protein ligase (parkin), MAPRE1 - microtubule-associated protein, rp/eb family, member 1, PDLIM5 - pdz and lim domain 5, SPTAN1 - spectrin, alpha, non-erythrocytic 1, MAPRE3 - mi…
GO:0051241	negative regulation of multicellular organismal process	0.000121	0.00451	1.43	7204	890	537	95	[PRKACB - protein kinase, camp-dependent, catalytic, beta, LGMN - legumain, FBXW7 - f-box and wd repeat domain containing 7, e3 ubiquitin protein ligase, HMGB1 - high mobility group box 1, ORM1 - orosomucoid 1, AGER - advanced glycosylation end product-specific receptor, HLA-DRB1 - major histocompatibility complex, class ii, dr beta 1, SLC11A1 - solute carrier family 11 (proton-coupled divalent m…
GO:1904029	regulation of cyclin-dependent protein kinase activity	0.000122	0.00453	2.71	7204	84	537	17	[MEN1 - multiple endocrine neoplasia i, PLK1 - polo-like kinase 1, MAPRE3 - microtubule-associated protein, rp/eb family, member 3, HSP90AB1 - heat shock protein 90kda alpha (cytosolic), class b member 1, ADAM17 - adam metallopeptidase domain 17, CCNY - cyclin y, CDKN2B - cyclin-dependent kinase inhibitor 2b (p15, inhibits cdk4), ACTB - actin, beta, SFN - stratifin, CCNA2 - cyclin a2, CDC37 - cel…
GO:0043502	regulation of muscle adaptation	0.000122	0.00453	3.23	7204	54	537	13	[CDK9 - cyclin-dependent kinase 9, CAMK2G - calcium/calmodulin-dependent protein kinase ii gamma, CAMK2B - calcium/calmodulin-dependent protein kinase ii beta, PARP1 - poly (adp-ribose) polymerase 1, RGS2 - regulator of g-protein signaling 2, 24kda, NOS3 - nitric oxide synthase 3 (endothelial cell), PAK1 - p21 protein (cdc42/rac)-activated kinase 1, GSK3A - glycogen synthase kinase 3 alpha, FOXO1…
GO:0045089	positive regulation of innate immune response	0.000123	0.00457	1.88	7204	264	537	37	[ITCH - itchy e3 ubiquitin protein ligase, PRKACB - protein kinase, camp-dependent, catalytic, beta, LGMN - legumain, IFI16 - interferon, gamma-inducible protein 16, HMGB2 - high mobility group box 2, HMGB1 - high mobility group box 1, STAT5B - signal transducer and activator of transcription 5b, CARD11 - caspase recruitment domain family, member 11, PDPK1 - 3-phosphoinositide dependent protein k…
GO:0022409	positive regulation of cell-cell adhesion	0.000124	0.00458	1.94	7204	235	537	34	[CD46 - cd46 molecule, complement regulatory protein, SASH3 - sam and sh3 domain containing 3, STAT5B - signal transducer and activator of transcription 5b, HMGB1 - high mobility group box 1, AGER - advanced glycosylation end product-specific receptor, HLA-DRB1 - major histocompatibility complex, class ii, dr beta 1, CARD11 - caspase recruitment domain family, member 11, PDPK1 - 3-phosphoinositid…
GO:0032881	regulation of polysaccharide metabolic process	0.000124	0.00457	3.95	7204	34	537	10	[AP2A1 - adaptor-related protein complex 2, alpha 1 subunit, ENPP1 - ectonucleotide pyrophosphatase/phosphodiesterase 1, AKT2 - v-akt murine thymoma viral oncogene homolog 2, IRS2 - insulin receptor substrate 2, PPP1CA - protein phosphatase 1, catalytic subunit, alpha isozyme, INS - insulin, GSK3A - glycogen synthase kinase 3 alpha, NFKB1 - nuclear factor of kappa light polypeptide gene enhancer …
GO:1904707	positive regulation of vascular smooth muscle cell proliferation	0.000127	0.00466	4.31	7204	28	537	9	[GNAI2 - guanine nucleotide binding protein (g protein), alpha inhibiting activity polypeptide 2, TNF - tumor necrosis factor, IL10 - interleukin 10, GJA1 - gap junction protein, alpha 1, 43kda, JAK2 - janus kinase 2, JUN - jun proto-oncogene, PAK1 - p21 protein (cdc42/rac)-activated kinase 1, GNAI3 - guanine nucleotide binding protein (g protein), alpha inhibiting activity polypeptide 3, TERT - …
GO:0045637	regulation of myeloid cell differentiation	0.000128	0.0047	2.1	7204	179	537	28	[IL17A - interleukin 17a, JUN - jun proto-oncogene, HMGB2 - high mobility group box 2, FBXW7 - f-box and wd repeat domain containing 7, e3 ubiquitin protein ligase, STAT3 - signal transducer and activator of transcription 3 (acute-phase response factor), HMGB1 - high mobility group box 1, STAT5B - signal transducer and activator of transcription 5b, DLL1 - delta-like 1 (drosophila), ITGA2B - inte…
GO:1903555	regulation of tumor necrosis factor superfamily cytokine production	0.000134	0.00489	2.34	7204	126	537	22	[ANGPT1 - angiopoietin 1, IL17A - interleukin 17a, C5AR2 - complement component 5a receptor 2, SASH3 - sam and sh3 domain containing 3, MAPKAPK2 - mitogen-activated protein kinase-activated protein kinase 2, LBP - lipopolysaccharide binding protein, STAT3 - signal transducer and activator of transcription 3 (acute-phase response factor), HMGB1 - high mobility group box 1, MIF - macrophage migrati…
GO:0071496	cellular response to external stimulus	0.000135	0.00492	1.93	7204	236	537	34	[PRKAA2 - protein kinase, amp-activated, alpha 2 catalytic subunit, IFI16 - interferon, gamma-inducible protein 16, HSF1 - heat shock transcription factor 1, JUN - jun proto-oncogene, TFEB - transcription factor eb, CASP8AP2 - caspase 8 associated protein 2, NFE2L2 - nuclear factor (erythroid-derived 2)-like 2, CASR - calcium-sensing receptor, MAP1LC3A - microtubule-associated protein 1 light cha…
GO:0031324	negative regulation of cellular metabolic process	0.000136	0.00494	1.3	7204	1583	537	153	[ZMYND8 - zinc finger, mynd-type containing 8, PARK2 - parkinson protein 2, e3 ubiquitin protein ligase (parkin), VPS72 - vacuolar protein sorting 72 homolog (s. cerevisiae), HSF1 - heat shock transcription factor 1, BRCA1 - breast cancer 1, early onset, LIMK1 - lim domain kinase 1, ABL1 - c-abl oncogene 1, non-receptor tyrosine kinase, TRIM28 - tripartite motif containing 28, NCOR2 - nuclear rec…
GO:0072507	divalent inorganic cation homeostasis	0.000136	0.00494	1.77	7204	325	537	43	[PARK2 - parkinson protein 2, e3 ubiquitin protein ligase (parkin), C5AR2 - complement component 5a receptor 2, HMGB1 - high mobility group box 1, PIK3CG - phosphatidylinositol-4,5-bisphosphate 3-kinase, catalytic subunit gamma, SLC11A1 - solute carrier family 11 (proton-coupled divalent metal ion transporter), member 1, PTGER4 - prostaglandin e receptor 4 (subtype ep4), PDPK1 - 3-phosphoinositid…
GO:0071621	granulocyte chemotaxis	0.000138	0.00501	2.79	7204	77	537	16	[PIK3CG - phosphatidylinositol-4,5-bisphosphate 3-kinase, catalytic subunit gamma, CCL3 - chemokine (c-c motif) ligand 3, CXCL2 - chemokine (c-x-c motif) ligand 2, CXCL5 - chemokine (c-x-c motif) ligand 5, FCER1G - fc fragment of ige, high affinity i, receptor for; gamma polypeptide, CXCR2 - chemokine (c-x-c motif) receptor 2, ANXA1 - annexin a1, C5AR1 - complement component 5a receptor 1, IL8 - …
GO:0032760	positive regulation of tumor necrosis factor production	0.000138	0.00499	2.79	7204	77	537	16	[IL17A - interleukin 17a, SASH3 - sam and sh3 domain containing 3, MAPKAPK2 - mitogen-activated protein kinase-activated protein kinase 2, LBP - lipopolysaccharide binding protein, STAT3 - signal transducer and activator of transcription 3 (acute-phase response factor), HMGB1 - high mobility group box 1, MIF - macrophage migration inhibitory factor (glycosylation-inhibiting factor), ORM1 - orosom…
GO:0034614	cellular response to reactive oxygen species	0.000142	0.00509	2.6	7204	93	537	18	[MAPK9 - mitogen-activated protein kinase 9, CRK - v-crk avian sarcoma virus ct10 oncogene homolog, HSF1 - heat shock transcription factor 1, JUN - jun proto-oncogene, SPHK1 - sphingosine kinase 1, NCF1 - neutrophil cytosolic factor 1, MAP1LC3A - microtubule-associated protein 1 light chain 3 alpha, NFE2L2 - nuclear factor (erythroid-derived 2)-like 2, FOS - fbj murine osteosarcoma viral oncogene…
GO:0038095	Fc-epsilon receptor signaling pathway	0.000142	0.00508	2.6	7204	93	537	18	[MAPK10 - mitogen-activated protein kinase 10, MAPK9 - mitogen-activated protein kinase 9, GRAP2 - grb2-related adaptor protein 2, PSMA3 - proteasome (prosome, macropain) subunit, alpha type, 3, JUN - jun proto-oncogene, NFKB1 - nuclear factor of kappa light polypeptide gene enhancer in b-cells 1, CARD11 - caspase recruitment domain family, member 11, PDPK1 - 3-phosphoinositide dependent protein …
GO:0097530	granulocyte migration	0.000142	0.00508	2.68	7204	85	537	17	[IL17A - interleukin 17a, PIK3CG - phosphatidylinositol-4,5-bisphosphate 3-kinase, catalytic subunit gamma, CCL3 - chemokine (c-c motif) ligand 3, CXCL2 - chemokine (c-x-c motif) ligand 2, CXCL5 - chemokine (c-x-c motif) ligand 5, FCER1G - fc fragment of ige, high affinity i, receptor for; gamma polypeptide, ANXA1 - annexin a1, CXCR2 - chemokine (c-x-c motif) receptor 2, C5AR1 - complement compon…
GO:0051480	regulation of cytosolic calcium ion concentration	0.000142	0.00507	1.89	7204	256	537	36	[C5AR2 - complement component 5a receptor 2, HMGB1 - high mobility group box 1, PIK3CG - phosphatidylinositol-4,5-bisphosphate 3-kinase, catalytic subunit gamma, PDPK1 - 3-phosphoinositide dependent protein kinase-1, PTGER4 - prostaglandin e receptor 4 (subtype ep4), ABL1 - c-abl oncogene 1, non-receptor tyrosine kinase, ABL2 - c-abl oncogene 2, non-receptor tyrosine kinase, JAK2 - janus kinase 2…
GO:0043312	neutrophil degranulation	0.000145	0.00514	1.87	7204	266	537	37	[PRDX6 - peroxiredoxin 6, SPTAN1 - spectrin, alpha, non-erythrocytic 1, LTA4H - leukotriene a4 hydrolase, RAP1A - rap1a, member of ras oncogene family, CAPN1 - calpain 1, (mu/i) large subunit, EEF1A1 - eukaryotic translation elongation factor 1 alpha 1, HMGB1 - high mobility group box 1, MIF - macrophage migration inhibitory factor (glycosylation-inhibiting factor), ORM1 - orosomucoid 1, SLC11A1 …
GO:0097529	myeloid leukocyte migration	0.000152	0.00539	2.44	7204	110	537	20	[IL17A - interleukin 17a, STAT5B - signal transducer and activator of transcription 5b, PIK3CG - phosphatidylinositol-4,5-bisphosphate 3-kinase, catalytic subunit gamma, CCL3 - chemokine (c-c motif) ligand 3, CXCL2 - chemokine (c-x-c motif) ligand 2, CXCL5 - chemokine (c-x-c motif) ligand 5, FCER1G - fc fragment of ige, high affinity i, receptor for; gamma polypeptide, ANXA1 - annexin a1, CXCR2 -…
GO:0002283	neutrophil activation involved in immune response	0.000156	0.00553	1.86	7204	267	537	37	[PRDX6 - peroxiredoxin 6, SPTAN1 - spectrin, alpha, non-erythrocytic 1, LTA4H - leukotriene a4 hydrolase, RAP1A - rap1a, member of ras oncogene family, CAPN1 - calpain 1, (mu/i) large subunit, EEF1A1 - eukaryotic translation elongation factor 1 alpha 1, HMGB1 - high mobility group box 1, MIF - macrophage migration inhibitory factor (glycosylation-inhibiting factor), ORM1 - orosomucoid 1, SLC11A1 …
GO:0045787	positive regulation of cell cycle	0.000159	0.00561	1.82	7204	287	537	39	[MAPRE3 - microtubule-associated protein, rp/eb family, member 3, LGMN - legumain, CDK1 - cyclin-dependent kinase 1, HSF1 - heat shock transcription factor 1, BRCA1 - breast cancer 1, early onset, PDGFRB - platelet-derived growth factor receptor, beta polypeptide, ADAM17 - adam metallopeptidase domain 17, STAT5B - signal transducer and activator of transcription 5b, SPHK1 - sphingosine kinase 1, …
GO:1903672	positive regulation of sprouting angiogenesis	0.000162	0.00572	3.83	7204	35	537	10	[PDPK1 - 3-phosphoinositide dependent protein kinase-1, IL10 - interleukin 10, ABL1 - c-abl oncogene 1, non-receptor tyrosine kinase, AKT3 - v-akt murine thymoma viral oncogene homolog 3, SMAD1 - smad family member 1, ANXA1 - annexin a1, HDAC7 - histone deacetylase 7, GHRL - ghrelin/obestatin prepropeptide, HMGB1 - high mobility group box 1, DLL1 - delta-like 1 (drosophila)]
GO:1901797	negative regulation of signal transduction by p53 class mediator	0.000163	0.00571	4.67	7204	23	537	8	[PARK2 - parkinson protein 2, e3 ubiquitin protein ligase (parkin), TWIST1 - twist basic helix-loop-helix transcription factor 1, SNAI1 - snail family zinc finger 1, BDKRB2 - bradykinin receptor b2, BCL2 - b-cell cll/lymphoma 2, DYRK1A - dual-specificity tyrosine-(y)-phosphorylation regulated kinase 1a, MIF - macrophage migration inhibitory factor (glycosylation-inhibiting factor), MDM2 - mdm2 on…
GO:0048536	spleen development	0.000163	0.0057	4.67	7204	23	537	8	[PKN1 - protein kinase n1, ABL1 - c-abl oncogene 1, non-receptor tyrosine kinase, BCL3 - b-cell cll/lymphoma 3, BCL2 - b-cell cll/lymphoma 2, NFKB2 - nuclear factor of kappa light polypeptide gene enhancer in b-cells 2 (p49/p100), ADAM17 - adam metallopeptidase domain 17, CDH17 - cadherin 17, li cadherin (liver-intestine), CDKN2B - cyclin-dependent kinase inhibitor 2b (p15, inhibits cdk4)]
GO:0008219	cell death	0.000165	0.00576	1.54	7204	582	537	67	[IL17A - interleukin 17a, NOX5 - nadph oxidase, ef-hand calcium binding domain 5, CDK1 - cyclin-dependent kinase 1, CAPN1 - calpain 1, (mu/i) large subunit, BRCA1 - breast cancer 1, early onset, PKP4 - plakophilin 4, CASR - calcium-sensing receptor, LRRK2 - leucine-rich repeat kinase 2, CASP8 - caspase 8, apoptosis-related cysteine peptidase, EP300 - e1a binding protein p300, CASP6 - caspase 6, a…
GO:0051928	positive regulation of calcium ion transport	0.000165	0.00575	2.65	7204	86	537	17	[RYR2 - ryanodine receptor 2 (cardiac), GRIN1 - glutamate receptor, ionotropic, n-methyl d-aspartate 1, CAV1 - caveolin 1, caveolae protein, 22kda, CACNB2 - calcium channel, voltage-dependent, beta 2 subunit, PDGFRB - platelet-derived growth factor receptor, beta polypeptide, CCL3 - chemokine (c-c motif) ligand 3, CASR - calcium-sensing receptor, PDPK1 - 3-phosphoinositide dependent protein kinas…
GO:0032652	regulation of interleukin-1 production	0.000165	0.00574	2.65	7204	86	537	17	[IL17A - interleukin 17a, IFI16 - interferon, gamma-inducible protein 16, STAT3 - signal transducer and activator of transcription 3 (acute-phase response factor), SPHK1 - sphingosine kinase 1, HMGB1 - high mobility group box 1, ORM1 - orosomucoid 1, CCL3 - chemokine (c-c motif) ligand 3, HSPB1 - heat shock 27kda protein 1, AGER - advanced glycosylation end product-specific receptor, TNF - tumor …
GO:1902105	regulation of leukocyte differentiation	0.00017	0.00589	1.98	7204	210	537	31	[IL17A - interleukin 17a, CD46 - cd46 molecule, complement regulatory protein, SASH3 - sam and sh3 domain containing 3, JUN - jun proto-oncogene, FBXW7 - f-box and wd repeat domain containing 7, e3 ubiquitin protein ligase, STAT5B - signal transducer and activator of transcription 5b, HMGB1 - high mobility group box 1, AGER - advanced glycosylation end product-specific receptor, HLA-DRB1 - major …
GO:1900407	regulation of cellular response to oxidative stress	0.00017	0.00589	2.98	7204	63	537	14	[PARK2 - parkinson protein 2, e3 ubiquitin protein ligase (parkin), INS - insulin, GNB2L1 - guanine nucleotide binding protein (g protein), beta polypeptide 2-like 1, MET - met proto-oncogene, FBXW7 - f-box and wd repeat domain containing 7, e3 ubiquitin protein ligase, HSPB1 - heat shock 27kda protein 1, PARP1 - poly (adp-ribose) polymerase 1, HGF - hepatocyte growth factor (hepapoietin a; scatt…
GO:0019722	calcium-mediated signaling	0.000173	0.00596	2.42	7204	111	537	20	[RYR2 - ryanodine receptor 2 (cardiac), GRIN1 - glutamate receptor, ionotropic, n-methyl d-aspartate 1, GRIN2B - glutamate receptor, ionotropic, n-methyl d-aspartate 2b, PPP1R9B - protein phosphatase 1, regulatory subunit 9b, SPHK1 - sphingosine kinase 1, GRIN2D - glutamate receptor, ionotropic, n-methyl d-aspartate 2d, CCL3 - chemokine (c-c motif) ligand 3, PDPK1 - 3-phosphoinositide dependent p…
GO:0000302	response to reactive oxygen species	0.000178	0.00613	2.21	7204	146	537	24	[MAPK9 - mitogen-activated protein kinase 9, CRK - v-crk avian sarcoma virus ct10 oncogene homolog, CAPN2 - calpain 2, (m/ii) large subunit, HSF1 - heat shock transcription factor 1, JUN - jun proto-oncogene, PDGFRB - platelet-derived growth factor receptor, beta polypeptide, SPHK1 - sphingosine kinase 1, NFE2L2 - nuclear factor (erythroid-derived 2)-like 2, MAP1LC3A - microtubule-associated prot…
GO:0071241	cellular response to inorganic substance	0.000179	0.00614	2.16	7204	155	537	25	[PRKAA2 - protein kinase, amp-activated, alpha 2 catalytic subunit, PARK2 - parkinson protein 2, e3 ubiquitin protein ligase (parkin), CRK - v-crk avian sarcoma virus ct10 oncogene homolog, LGMN - legumain, HSF1 - heat shock transcription factor 1, JUN - jun proto-oncogene, BRAF - v-raf murine sarcoma viral oncogene homolog b, MAP1LC3A - microtubule-associated protein 1 light chain 3 alpha, NFE2L…
GO:0032272	negative regulation of protein polymerization	0.000181	0.00622	3.51	7204	42	537	11	[MAPRE1 - microtubule-associated protein, rp/eb family, member 1, ADD2 - adducin 2 (beta), SPTBN1 - spectrin, beta, non-erythrocytic 1, ADD3 - adducin 3 (gamma), SPTAN1 - spectrin, alpha, non-erythrocytic 1, STMN1 - stathmin 1, ADD1 - adducin 1 (alpha), MAP2 - microtubule-associated protein 2, PRKCD - protein kinase c, delta, DYRK1A - dual-specificity tyrosine-(y)-phosphorylation regulated kinase…
GO:0007173	epidermal growth factor receptor signaling pathway	0.000181	0.0062	3.51	7204	42	537	11	[PDPK1 - 3-phosphoinositide dependent protein kinase-1, ABL1 - c-abl oncogene 1, non-receptor tyrosine kinase, GRB2 - growth factor receptor-bound protein 2, BCAR1 - breast cancer anti-estrogen resistance 1, PLCG1 - phospholipase c, gamma 1, GAB1 - grb2-associated binding protein 1, TGFA - transforming growth factor, alpha, PIGR - polymeric immunoglobulin receptor, BRAF - v-raf murine sarcoma vir…
GO:0010556	regulation of macromolecule biosynthetic process	0.000189	0.00644	1.23	7204	2142	537	197	[ZMYND8 - zinc finger, mynd-type containing 8, MAPRE3 - microtubule-associated protein, rp/eb family, member 3, HSF1 - heat shock transcription factor 1, BRCA1 - breast cancer 1, early onset, CARD11 - caspase recruitment domain family, member 11, KPNA6 - karyopherin alpha 6 (importin alpha 7), ABL1 - c-abl oncogene 1, non-receptor tyrosine kinase, NCOR2 - nuclear receptor corepressor 2, TRIM28 - …
GO:1903205	regulation of hydrogen peroxide-induced cell death	0.000189	0.00644	5.22	7204	18	537	7	[NFE2L2 - nuclear factor (erythroid-derived 2)-like 2, HGF - hepatocyte growth factor (hepapoietin a; scatter factor), IL10 - interleukin 10, LRRK2 - leucine-rich repeat kinase 2, GNB2L1 - guanine nucleotide binding protein (g protein), beta polypeptide 2-like 1, MET - met proto-oncogene, TXN - thioredoxin]
GO:1903557	positive regulation of tumor necrosis factor superfamily cytokine production	0.00019	0.00645	2.72	7204	79	537	16	[IL17A - interleukin 17a, SASH3 - sam and sh3 domain containing 3, MAPKAPK2 - mitogen-activated protein kinase-activated protein kinase 2, LBP - lipopolysaccharide binding protein, STAT3 - signal transducer and activator of transcription 3 (acute-phase response factor), HMGB1 - high mobility group box 1, MIF - macrophage migration inhibitory factor (glycosylation-inhibiting factor), ORM1 - orosom…
GO:0007154	cell communication	0.000192	0.0065	1.53	7204	596	537	68	[IL17A - interleukin 17a, PRKAA2 - protein kinase, amp-activated, alpha 2 catalytic subunit, PARK2 - parkinson protein 2, e3 ubiquitin protein ligase (parkin), IFI16 - interferon, gamma-inducible protein 16, HSF1 - heat shock transcription factor 1, TFEB - transcription factor eb, PKP4 - plakophilin 4, CASR - calcium-sensing receptor, MAP1LC3B - microtubule-associated protein 1 light chain 3 beta…
GO:0032388	positive regulation of intracellular transport	0.000198	0.0067	2.15	7204	156	537	25	[PARK2 - parkinson protein 2, e3 ubiquitin protein ligase (parkin), FBXW7 - f-box and wd repeat domain containing 7, e3 ubiquitin protein ligase, SFN - stratifin, TRIM28 - tripartite motif containing 28, EDEM2 - er degradation enhancer, mannosidase alpha-like 2, JAK2 - janus kinase 2, MAP2 - microtubule-associated protein 2, ITGB2 - integrin, beta 2 (complement component 3 receptor 3 and 4 subuni…
GO:0019222	regulation of metabolic process	0.000199	0.00672	1.14	7204	3759	537	320	[ZMYND8 - zinc finger, mynd-type containing 8, GFAP - glial fibrillary acidic protein, PRDX6 - peroxiredoxin 6, MARK2 - map/microtubule affinity-regulating kinase 2, GFPT1 - glutamine--fructose-6-phosphate transaminase 1, MAPRE3 - microtubule-associated protein, rp/eb family, member 3, HSF1 - heat shock transcription factor 1, BRCA1 - breast cancer 1, early onset, BRAF - v-raf murine sarcoma vira…
GO:0050801	ion homeostasis	0.000201	0.00675	1.59	7204	488	537	58	[PRKAA2 - protein kinase, amp-activated, alpha 2 catalytic subunit, PARK2 - parkinson protein 2, e3 ubiquitin protein ligase (parkin), NOX5 - nadph oxidase, ef-hand calcium binding domain 5, WNK1 - wnk lysine deficient protein kinase 1, HMGB1 - high mobility group box 1, ABCA1 - atp-binding cassette, sub-family a (abc1), member 1, SLC11A1 - solute carrier family 11 (proton-coupled divalent metal …
GO:0006915	apoptotic process	0.000203	0.00682	1.59	7204	499	537	59	[IL17A - interleukin 17a, NOX5 - nadph oxidase, ef-hand calcium binding domain 5, CDK1 - cyclin-dependent kinase 1, BRCA1 - breast cancer 1, early onset, CASR - calcium-sensing receptor, CASP8 - caspase 8, apoptosis-related cysteine peptidase, EP300 - e1a binding protein p300, CASP6 - caspase 6, apoptosis-related cysteine peptidase, PAK4 - p21 protein (cdc42/rac)-activated kinase 4, PHLPP1 - ph d…
GO:0070372	regulation of ERK1 and ERK2 cascade	0.000204	0.00682	1.89	7204	241	537	34	[C5AR2 - complement component 5a receptor 2, RAP1A - rap1a, member of ras oncogene family, FBXW7 - f-box and wd repeat domain containing 7, e3 ubiquitin protein ligase, BRAF - v-raf murine sarcoma viral oncogene homolog b, PDGFRB - platelet-derived growth factor receptor, beta polypeptide, CRYBA1 - crystallin, beta a1, HMGB1 - high mobility group box 1, MIF - macrophage migration inhibitory facto…
GO:0006996	organelle organization	0.000204	0.00682	1.34	7204	1244	537	124	[GFAP - glial fibrillary acidic protein, PARK2 - parkinson protein 2, e3 ubiquitin protein ligase (parkin), MAPRE1 - microtubule-associated protein, rp/eb family, member 1, PDLIM5 - pdz and lim domain 5, SPTAN1 - spectrin, alpha, non-erythrocytic 1, MARK2 - map/microtubule affinity-regulating kinase 2, MAPRE3 - microtubule-associated protein, rp/eb family, member 3, CDK1 - cyclin-dependent kinase…
GO:2000058	regulation of ubiquitin-dependent protein catabolic process	0.000207	0.00688	2.33	7204	121	537	21	[MAPK9 - mitogen-activated protein kinase 9, PARK2 - parkinson protein 2, e3 ubiquitin protein ligase (parkin), PLK1 - polo-like kinase 1, HIPK2 - homeodomain interacting protein kinase 2, GNB2L1 - guanine nucleotide binding protein (g protein), beta polypeptide 2-like 1, HSP90AB1 - heat shock protein 90kda alpha (cytosolic), class b member 1, CAV1 - caveolin 1, caveolae protein, 22kda, FBXW7 - f…
GO:0061041	regulation of wound healing	0.000214	0.00711	2.27	7204	130	537	22	[TBXA2R - thromboxane a2 receptor, KRT1 - keratin 1, CRK - v-crk avian sarcoma virus ct10 oncogene homolog, BLK - b lymphoid tyrosine kinase, PRKG1 - protein kinase, cgmp-dependent, type i, CAV1 - caveolin 1, caveolae protein, 22kda, HMGB1 - high mobility group box 1, AGER - advanced glycosylation end product-specific receptor, NFE2L2 - nuclear factor (erythroid-derived 2)-like 2, TNF - tumor nec…
GO:0030593	neutrophil chemotaxis	0.000216	0.00716	2.79	7204	72	537	15	[PIK3CG - phosphatidylinositol-4,5-bisphosphate 3-kinase, catalytic subunit gamma, CCL3 - chemokine (c-c motif) ligand 3, CXCL2 - chemokine (c-x-c motif) ligand 2, CXCL5 - chemokine (c-x-c motif) ligand 5, FCER1G - fc fragment of ige, high affinity i, receptor for; gamma polypeptide, CXCR2 - chemokine (c-x-c motif) receptor 2, IL8 - interleukin 8, C5AR1 - complement component 5a receptor 1, CXCR1…
GO:0061052	negative regulation of cell growth involved in cardiac muscle cell development	0.000221	0.00731	7.45	7204	9	537	5	[RGS2 - regulator of g-protein signaling 2, 24kda, PAK1 - p21 protein (cdc42/rac)-activated kinase 1, GSK3A - glycogen synthase kinase 3 alpha, PPARA - peroxisome proliferator-activated receptor alpha, YY1 - yy1 transcription factor]
GO:1904019	epithelial cell apoptotic process	0.000228	0.00752	4.47	7204	24	537	8	[RYR2 - ryanodine receptor 2 (cardiac), IL10 - interleukin 10, TNF - tumor necrosis factor, JAG2 - jagged 2, RB1 - retinoblastoma 1, STK4 - serine/threonine kinase 4, E2F1 - e2f transcription factor 1, PIK3CG - phosphatidylinositol-4,5-bisphosphate 3-kinase, catalytic subunit gamma]
GO:0030511	positive regulation of transforming growth factor beta receptor signaling pathway	0.000228	0.0075	4.47	7204	24	537	8	[MEN1 - multiple endocrine neoplasia i, DAB2 - dab, mitogen-responsive phosphoprotein, homolog 2 (drosophila), EP300 - e1a binding protein p300, HIPK2 - homeodomain interacting protein kinase 2, CREBBP - creb binding protein, HSP90AB1 - heat shock protein 90kda alpha (cytosolic), class b member 1, ADAM17 - adam metallopeptidase domain 17, CDKN2B - cyclin-dependent kinase inhibitor 2b (p15, inhibi…
GO:1903846	positive regulation of cellular response to transforming growth factor beta stimulus	0.000228	0.00748	4.47	7204	24	537	8	[MEN1 - multiple endocrine neoplasia i, DAB2 - dab, mitogen-responsive phosphoprotein, homolog 2 (drosophila), EP300 - e1a binding protein p300, HIPK2 - homeodomain interacting protein kinase 2, CREBBP - creb binding protein, HSP90AB1 - heat shock protein 90kda alpha (cytosolic), class b member 1, ADAM17 - adam metallopeptidase domain 17, CDKN2B - cyclin-dependent kinase inhibitor 2b (p15, inhibi…
GO:0043388	positive regulation of DNA binding	0.000229	0.0075	3.22	7204	50	537	12	[PARP1 - poly (adp-ribose) polymerase 1, PARK2 - parkinson protein 2, e3 ubiquitin protein ligase (parkin), TWIST1 - twist basic helix-loop-helix transcription factor 1, TRIM28 - tripartite motif containing 28, JAK2 - janus kinase 2, EP300 - e1a binding protein p300, HIPK2 - homeodomain interacting protein kinase 2, RB1 - retinoblastoma 1, HMGB2 - high mobility group box 2, HMGB1 - high mobility …
GO:0032732	positive regulation of interleukin-1 production	0.000229	0.00748	3.22	7204	50	537	12	[HSPB1 - heat shock 27kda protein 1, AGER - advanced glycosylation end product-specific receptor, IL17A - interleukin 17a, TNF - tumor necrosis factor, CASP8 - caspase 8, apoptosis-related cysteine peptidase, JAK2 - janus kinase 2, IFI16 - interferon, gamma-inducible protein 16, STAT3 - signal transducer and activator of transcription 3 (acute-phase response factor), HMGB1 - high mobility group b…
GO:0032885	regulation of polysaccharide biosynthetic process	0.00023	0.00748	4.02	7204	30	537	9	[AP2A1 - adaptor-related protein complex 2, alpha 1 subunit, ENPP1 - ectonucleotide pyrophosphatase/phosphodiesterase 1, AKT2 - v-akt murine thymoma viral oncogene homolog 2, IRS2 - insulin receptor substrate 2, PPP1CA - protein phosphatase 1, catalytic subunit, alpha isozyme, INS - insulin, GSK3A - glycogen synthase kinase 3 alpha, NFKB1 - nuclear factor of kappa light polypeptide gene enhancer …
GO:0051960	regulation of nervous system development	0.000232	0.00756	1.51	7204	622	537	70	[ZMYND8 - zinc finger, mynd-type containing 8, PARK2 - parkinson protein 2, e3 ubiquitin protein ligase (parkin), AP2A1 - adaptor-related protein complex 2, alpha 1 subunit, PDLIM5 - pdz and lim domain 5, MARK2 - map/microtubule affinity-regulating kinase 2, PRKACB - protein kinase, camp-dependent, catalytic, beta, CDK1 - cyclin-dependent kinase 1, CDH2 - cadherin 2, type 1, n-cadherin (neuronal)…
GO:0030595	leukocyte chemotaxis	0.000233	0.00755	2.31	7204	122	537	21	[LBP - lipopolysaccharide binding protein, HMGB1 - high mobility group box 1, PIK3CG - phosphatidylinositol-4,5-bisphosphate 3-kinase, catalytic subunit gamma, CCL3 - chemokine (c-c motif) ligand 3, CXCL2 - chemokine (c-x-c motif) ligand 2, IL10 - interleukin 10, CXCL5 - chemokine (c-x-c motif) ligand 5, FCER1G - fc fragment of ige, high affinity i, receptor for; gamma polypeptide, ANXA1 - annexi…
GO:0033673	negative regulation of kinase activity	0.00024	0.00777	1.94	7204	214	537	31	[PARK2 - parkinson protein 2, e3 ubiquitin protein ligase (parkin), WNK1 - wnk lysine deficient protein kinase 1, PDPK1 - 3-phosphoinositide dependent protein kinase-1, ABL1 - c-abl oncogene 1, non-receptor tyrosine kinase, SFN - stratifin, MAPT - microtubule-associated protein tau, LYN - v-yes-1 yamaguchi sarcoma viral related oncogene homolog, IRS2 - insulin receptor substrate 2, CEBPA - ccaat/…
GO:1902882	regulation of response to oxidative stress	0.000242	0.0078	2.89	7204	65	537	14	[PARK2 - parkinson protein 2, e3 ubiquitin protein ligase (parkin), GNB2L1 - guanine nucleotide binding protein (g protein), beta polypeptide 2-like 1, INS - insulin, MET - met proto-oncogene, FBXW7 - f-box and wd repeat domain containing 7, e3 ubiquitin protein ligase, PARP1 - poly (adp-ribose) polymerase 1, HSPB1 - heat shock 27kda protein 1, HGF - hepatocyte growth factor (hepapoietin a; scatt…
GO:0055074	calcium ion homeostasis	0.000242	0.00781	1.76	7204	313	537	41	[C5AR2 - complement component 5a receptor 2, HMGB1 - high mobility group box 1, PIK3CG - phosphatidylinositol-4,5-bisphosphate 3-kinase, catalytic subunit gamma, PTGER4 - prostaglandin e receptor 4 (subtype ep4), PDPK1 - 3-phosphoinositide dependent protein kinase-1, CASR - calcium-sensing receptor, ABL1 - c-abl oncogene 1, non-receptor tyrosine kinase, ABL2 - c-abl oncogene 2, non-receptor tyros…
GO:0051962	positive regulation of nervous system development	0.000253	0.00812	1.69	7204	365	537	46	[ZMYND8 - zinc finger, mynd-type containing 8, AP2A1 - adaptor-related protein complex 2, alpha 1 subunit, PARK2 - parkinson protein 2, e3 ubiquitin protein ligase (parkin), MARK2 - map/microtubule affinity-regulating kinase 2, RAP1A - rap1a, member of ras oncogene family, LIMK1 - lim domain kinase 1, NTRK1 - neurotrophic tyrosine kinase, receptor, type 1, TP73 - tumor protein p73, NTRK3 - neurot…
GO:0048013	ephrin receptor signaling pathway	0.000257	0.00826	2.65	7204	81	537	16	[AP2A1 - adaptor-related protein complex 2, alpha 1 subunit, GRIN1 - glutamate receptor, ionotropic, n-methyl d-aspartate 1, EPHA3 - eph receptor a3, GRIN2B - glutamate receptor, ionotropic, n-methyl d-aspartate 2b, ARPC2 - actin related protein 2/3 complex, subunit 2, 34kda, CRK - v-crk avian sarcoma virus ct10 oncogene homolog, NTRK1 - neurotrophic tyrosine kinase, receptor, type 1, ACTB - acti…
GO:1901800	positive regulation of proteasomal protein catabolic process	0.000257	0.00824	2.65	7204	81	537	16	[PARK2 - parkinson protein 2, e3 ubiquitin protein ligase (parkin), MAPK9 - mitogen-activated protein kinase 9, PLK1 - polo-like kinase 1, GNB2L1 - guanine nucleotide binding protein (g protein), beta polypeptide 2-like 1, FBXW7 - f-box and wd repeat domain containing 7, e3 ubiquitin protein ligase, CAV1 - caveolin 1, caveolae protein, 22kda, DVL1 - dishevelled segment polarity protein 1, MDM2 - …
GO:0012501	programmed cell death	0.000259	0.00827	1.54	7204	558	537	64	[IL17A - interleukin 17a, NOX5 - nadph oxidase, ef-hand calcium binding domain 5, CDK1 - cyclin-dependent kinase 1, CAPN1 - calpain 1, (mu/i) large subunit, BRCA1 - breast cancer 1, early onset, PKP4 - plakophilin 4, CASR - calcium-sensing receptor, CASP8 - caspase 8, apoptosis-related cysteine peptidase, EP300 - e1a binding protein p300, CASP6 - caspase 6, apoptosis-related cysteine peptidase, P…
GO:0010634	positive regulation of epithelial cell migration	0.000262	0.00833	2.29	7204	123	537	21	[ANGPT1 - angiopoietin 1, AKT3 - v-akt murine thymoma viral oncogene homolog 3, LGMN - legumain, RAB11A - rab11a, member ras oncogene family, HDAC7 - histone deacetylase 7, MET - met proto-oncogene, ADAM17 - adam metallopeptidase domain 17, HMGB1 - high mobility group box 1, STAT5A - signal transducer and activator of transcription 5a, PIK3CG - phosphatidylinositol-4,5-bisphosphate 3-kinase, cata…
GO:0048002	antigen processing and presentation of peptide antigen	0.000262	0.00831	2.29	7204	123	537	21	[CTSL - cathepsin l, AP2A1 - adaptor-related protein complex 2, alpha 1 subunit, HLA-C - major histocompatibility complex, class i, c, LGMN - legumain, CTSF - cathepsin f, PSMA3 - proteasome (prosome, macropain) subunit, alpha type, 3, HLA-DPA1 - major histocompatibility complex, class ii, dp alpha 1, CTSS - cathepsin s, HLA-DPB1 - major histocompatibility complex, class ii, dp beta 1, KIF22 - ki…
GO:0071675	regulation of mononuclear cell migration	0.000269	0.00853	3.63	7204	37	537	10	[C3AR1 - complement component 3a receptor 1, CSF1R - colony stimulating factor 1 receptor, AGER - advanced glycosylation end product-specific receptor, TNF - tumor necrosis factor, LYN - v-yes-1 yamaguchi sarcoma viral related oncogene homolog, LGMN - legumain, C5AR1 - complement component 5a receptor 1, LGALS3 - lectin, galactoside-binding, soluble, 3, HMGB1 - high mobility group box 1, PTK2 - p…
GO:0007259	JAK-STAT cascade	0.000269	0.00851	3.63	7204	37	537	10	[GHR - growth hormone receptor, LYN - v-yes-1 yamaguchi sarcoma viral related oncogene homolog, JAK2 - janus kinase 2, STAT3 - signal transducer and activator of transcription 3 (acute-phase response factor), STAT5B - signal transducer and activator of transcription 5b, GH1 - growth hormone 1, IFNAR2 - interferon (alpha, beta and omega) receptor 2, STAT5A - signal transducer and activator of tran…
GO:0043903	regulation of symbiosis, encompassing mutualism through parasitism	0.000269	0.00849	2.11	7204	159	537	25	[PARK2 - parkinson protein 2, e3 ubiquitin protein ligase (parkin), IFI16 - interferon, gamma-inducible protein 16, JUN - jun proto-oncogene, GTF2F1 - general transcription factor iif, polypeptide 1, 74kda, HLA-DRB1 - major histocompatibility complex, class ii, dr beta 1, KPNA6 - karyopherin alpha 6 (importin alpha 7), TRIM28 - tripartite motif containing 28, TOP2A - topoisomerase (dna) ii alpha …
GO:0034599	cellular response to oxidative stress	0.000272	0.00855	2.15	7204	150	537	24	[PRKAA2 - protein kinase, amp-activated, alpha 2 catalytic subunit, MAPK9 - mitogen-activated protein kinase 9, PRDX6 - peroxiredoxin 6, CRK - v-crk avian sarcoma virus ct10 oncogene homolog, NOX5 - nadph oxidase, ef-hand calcium binding domain 5, HSF1 - heat shock transcription factor 1, JUN - jun proto-oncogene, SPHK1 - sphingosine kinase 1, PARP1 - poly (adp-ribose) polymerase 1, NFE2L2 - nucl…
GO:0010976	positive regulation of neuron projection development	0.000275	0.00863	1.95	7204	206	537	30	[ZMYND8 - zinc finger, mynd-type containing 8, AP2A1 - adaptor-related protein complex 2, alpha 1 subunit, PARK2 - parkinson protein 2, e3 ubiquitin protein ligase (parkin), MARK2 - map/microtubule affinity-regulating kinase 2, RAP1A - rap1a, member of ras oncogene family, LIMK1 - lim domain kinase 1, NTRK1 - neurotrophic tyrosine kinase, receptor, type 1, CAMK2B - calcium/calmodulin-dependent pr…
GO:0045834	positive regulation of lipid metabolic process	0.000283	0.00887	2.33	7204	115	537	20	[AKT2 - v-akt murine thymoma viral oncogene homolog 2, CAPN2 - calpain 2, (m/ii) large subunit, GNB2L1 - guanine nucleotide binding protein (g protein), beta polypeptide 2-like 1, INS - insulin, EEF1A2 - eukaryotic translation elongation factor 1 alpha 2, PDGFRB - platelet-derived growth factor receptor, beta polypeptide, IL1B - interleukin 1, beta, TWIST1 - twist basic helix-loop-helix transcrip…
GO:0032675	regulation of interleukin-6 production	0.000283	0.00885	2.33	7204	115	537	20	[IL17A - interleukin 17a, C5AR2 - complement component 5a receptor 2, CAPN2 - calpain 2, (m/ii) large subunit, MAPKAPK2 - mitogen-activated protein kinase-activated protein kinase 2, LBP - lipopolysaccharide binding protein, STAT3 - signal transducer and activator of transcription 3 (acute-phase response factor), HMGB1 - high mobility group box 1, IL1B - interleukin 1, beta, ORM1 - orosomucoid 1,…
GO:0050731	positive regulation of peptidyl-tyrosine phosphorylation	0.000283	0.00883	2.03	7204	178	537	27	[HSF1 - heat shock transcription factor 1, FBXW7 - f-box and wd repeat domain containing 7, e3 ubiquitin protein ligase, STAT3 - signal transducer and activator of transcription 3 (acute-phase response factor), ADAM17 - adam metallopeptidase domain 17, MIF - macrophage migration inhibitory factor (glycosylation-inhibiting factor), NTRK2 - neurotrophic tyrosine kinase, receptor, type 2, ABL1 - c-a…
GO:0006940	regulation of smooth muscle contraction	0.000283	0.00882	3.35	7204	44	537	11	[TBXA2R - thromboxane a2 receptor, CHRM2 - cholinergic receptor, muscarinic 2, RGS2 - regulator of g-protein signaling 2, 24kda, CNN1 - calponin 1, basic, smooth muscle, F2R - coagulation factor ii (thrombin) receptor, GHRL - ghrelin/obestatin prepropeptide, PRKG1 - protein kinase, cgmp-dependent, type i, CAV1 - caveolin 1, caveolae protein, 22kda, KIT - v-kit hardy-zuckerman 4 feline sarcoma vir…
GO:0046324	regulation of glucose import	0.000283	0.0088	3.35	7204	44	537	11	[NFE2L2 - nuclear factor (erythroid-derived 2)-like 2, TNF - tumor necrosis factor, ENPP1 - ectonucleotide pyrophosphatase/phosphodiesterase 1, PEA15 - phosphoprotein enriched in astrocytes 15, AKT2 - v-akt murine thymoma viral oncogene homolog 2, IRS2 - insulin receptor substrate 2, RAP1A - rap1a, member of ras oncogene family, INS - insulin, GSK3A - glycogen synthase kinase 3 alpha, TERT - telo…
GO:0006935	chemotaxis	0.000286	0.00885	1.8	7204	275	537	37	[C5AR2 - complement component 5a receptor 2, CRK - v-crk avian sarcoma virus ct10 oncogene homolog, PDGFRB - platelet-derived growth factor receptor, beta polypeptide, HMGB2 - high mobility group box 2, HMGB1 - high mobility group box 1, MIF - macrophage migration inhibitory factor (glycosylation-inhibiting factor), PIK3CG - phosphatidylinositol-4,5-bisphosphate 3-kinase, catalytic subunit gamma,…
GO:0010517	regulation of phospholipase activity	0.000286	0.00884	2.85	7204	66	537	14	[PDGFRB - platelet-derived growth factor receptor, beta polypeptide, PRKCZ - protein kinase c, zeta, NTRK3 - neurotrophic tyrosine kinase, receptor, type 3, NTRK2 - neurotrophic tyrosine kinase, receptor, type 2, PDPK1 - 3-phosphoinositide dependent protein kinase-1, ABL1 - c-abl oncogene 1, non-receptor tyrosine kinase, ABL2 - c-abl oncogene 2, non-receptor tyrosine kinase, RGS2 - regulator of g…
GO:0010942	positive regulation of cell death	0.000287	0.00884	1.53	7204	560	537	64	[CAPN2 - calpain 2, (m/ii) large subunit, HSF1 - heat shock transcription factor 1, FBXW7 - f-box and wd repeat domain containing 7, e3 ubiquitin protein ligase, HMGB1 - high mobility group box 1, CASP8AP2 - caspase 8 associated protein 2, SFN - stratifin, ABL1 - c-abl oncogene 1, non-receptor tyrosine kinase, MAPT - microtubule-associated protein tau, LRRK2 - leucine-rich repeat kinase 2, CASP8 …
GO:0016579	protein deubiquitination	0.000291	0.00896	2.06	7204	169	537	26	[PARK2 - parkinson protein 2, e3 ubiquitin protein ligase (parkin), TRRAP - transformation/transcription domain-associated protein, CDK1 - cyclin-dependent kinase 1, BRCA1 - breast cancer 1, early onset, MDM2 - mdm2 oncogene, e3 ubiquitin protein ligase, ATXN7 - ataxin 7, RHOA - ras homolog family member a, EP300 - e1a binding protein p300, ESR1 - estrogen receptor 1, TNIP2 - tnfaip3 interacting …
GO:0000079	regulation of cyclin-dependent protein serine/threonine kinase activity	0.000298	0.00917	2.62	7204	82	537	16	[MEN1 - multiple endocrine neoplasia i, PLK1 - polo-like kinase 1, MAPRE3 - microtubule-associated protein, rp/eb family, member 3, ADAM17 - adam metallopeptidase domain 17, CCNY - cyclin y, CDKN2B - cyclin-dependent kinase inhibitor 2b (p15, inhibits cdk4), ACTB - actin, beta, SFN - stratifin, CDC37 - cell division cycle 37, CCNA2 - cyclin a2, CCNB1 - cyclin b1, CCNC - cyclin c, CEBPA - ccaat/en…
GO:0030099	myeloid cell differentiation	0.0003	0.00918	2.22	7204	133	537	22	[CSF1R - colony stimulating factor 1 receptor, NCOA6 - nuclear receptor coactivator 6, ADD1 - adducin 1 (alpha), IFI16 - interferon, gamma-inducible protein 16, HIPK2 - homeodomain interacting protein kinase 2, RBPJ - recombination signal binding protein for immunoglobulin kappa j region, RB1 - retinoblastoma 1, LBR - lamin b receptor, CDKN2B - cyclin-dependent kinase inhibitor 2b (p15, inhibits …
GO:0006367	transcription initiation from RNA polymerase II promoter	0.0003	0.00916	2.22	7204	133	537	22	[VDR - vitamin d (1,25- dihydroxyvitamin d3) receptor, MAML3 - mastermind-like 3 (drosophila), CDK9 - cyclin-dependent kinase 9, CDK1 - cyclin-dependent kinase 1, CDK8 - cyclin-dependent kinase 8, RBPJ - recombination signal binding protein for immunoglobulin kappa j region, RUNX2 - runt-related transcription factor 2, MAML1 - mastermind-like 1 (drosophila), NR3C1 - nuclear receptor subfamily 3, …
GO:0050767	regulation of neurogenesis	0.000301	0.00919	1.52	7204	572	537	65	[ZMYND8 - zinc finger, mynd-type containing 8, PARK2 - parkinson protein 2, e3 ubiquitin protein ligase (parkin), AP2A1 - adaptor-related protein complex 2, alpha 1 subunit, PDLIM5 - pdz and lim domain 5, MARK2 - map/microtubule affinity-regulating kinase 2, CDK1 - cyclin-dependent kinase 1, CDH2 - cadherin 2, type 1, n-cadherin (neuronal), LIMK1 - lim domain kinase 1, HMGB2 - high mobility group…
GO:0043537	negative regulation of blood vessel endothelial cell migration	0.000303	0.00921	3.89	7204	31	537	9	[TBXA2R - thromboxane a2 receptor, TNF - tumor necrosis factor, DLL4 - delta-like 4 (drosophila), RHOA - ras homolog family member a, CSNK2B - casein kinase 2, beta polypeptide, MAP2K5 - mitogen-activated protein kinase kinase 5, HDAC5 - histone deacetylase 5, HMGB1 - high mobility group box 1, PPARG - peroxisome proliferator-activated receptor gamma]
GO:0002221	pattern recognition receptor signaling pathway	0.000303	0.00921	2.38	7204	107	537	19	[CTSL - cathepsin l, ITCH - itchy e3 ubiquitin protein ligase, LGMN - legumain, TNIP1 - tnfaip3 interacting protein 1, MAPKAPK2 - mitogen-activated protein kinase-activated protein kinase 2, LBP - lipopolysaccharide binding protein, CTSS - cathepsin s, HMGB1 - high mobility group box 1, IRF3 - interferon regulatory factor 3, LYN - v-yes-1 yamaguchi sarcoma viral related oncogene homolog, CASP8 - …
GO:0046621	negative regulation of organ growth	0.000314	0.00951	4.29	7204	25	537	8	[RGS2 - regulator of g-protein signaling 2, 24kda, GJA1 - gap junction protein, alpha 1, 43kda, PAK1 - p21 protein (cdc42/rac)-activated kinase 1, GSK3A - glycogen synthase kinase 3 alpha, YY1 - yy1 transcription factor, PPARA - peroxisome proliferator-activated receptor alpha, TP73 - tumor protein p73, STK4 - serine/threonine kinase 4]
GO:0010506	regulation of autophagy	0.000317	0.00958	1.89	7204	227	537	32	[PRKAA2 - protein kinase, amp-activated, alpha 2 catalytic subunit, GFAP - glial fibrillary acidic protein, PARK2 - parkinson protein 2, e3 ubiquitin protein ligase (parkin), IFI16 - interferon, gamma-inducible protein 16, CAPN1 - calpain 1, (mu/i) large subunit, EEF1A1 - eukaryotic translation elongation factor 1 alpha 1, FBXW7 - f-box and wd repeat domain containing 7, e3 ubiquitin protein liga…
GO:0072503	cellular divalent inorganic cation homeostasis	0.000318	0.0096	1.74	7204	317	537	41	[C5AR2 - complement component 5a receptor 2, HMGB1 - high mobility group box 1, PIK3CG - phosphatidylinositol-4,5-bisphosphate 3-kinase, catalytic subunit gamma, SLC11A1 - solute carrier family 11 (proton-coupled divalent metal ion transporter), member 1, PDPK1 - 3-phosphoinositide dependent protein kinase-1, PTGER4 - prostaglandin e receptor 4 (subtype ep4), CASR - calcium-sensing receptor, ABL1…
GO:0071901	negative regulation of protein serine/threonine kinase activity	0.000319	0.0096	2.31	7204	116	537	20	[MEN1 - multiple endocrine neoplasia i, PLK1 - polo-like kinase 1, RB1 - retinoblastoma 1, PPP2R1A - protein phosphatase 2, regulatory subunit a, alpha, CAV1 - caveolin 1, caveolae protein, 22kda, IL1B - interleukin 1, beta, CDKN2B - cyclin-dependent kinase inhibitor 2b (p15, inhibits cdk4), PTPN1 - protein tyrosine phosphatase, non-receptor type 1, HSPB1 - heat shock 27kda protein 1, ABL1 - c-ab…
GO:0002685	regulation of leukocyte migration	0.000328	0.00985	2.08	7204	161	537	25	[C5AR2 - complement component 5a receptor 2, CRK - v-crk avian sarcoma virus ct10 oncogene homolog, LGMN - legumain, WNK1 - wnk lysine deficient protein kinase 1, ADAM17 - adam metallopeptidase domain 17, MIF - macrophage migration inhibitory factor (glycosylation-inhibiting factor), HMGB1 - high mobility group box 1, ITGA2B - integrin, alpha 2b (platelet glycoprotein iib of iib/iiia complex, ant…
GO:0006352	DNA-templated transcription, initiation	0.000333	0.00998	2.12	7204	152	537	24	[VDR - vitamin d (1,25- dihydroxyvitamin d3) receptor, NCOA6 - nuclear receptor coactivator 6, MAML3 - mastermind-like 3 (drosophila), CDK9 - cyclin-dependent kinase 9, CDK8 - cyclin-dependent kinase 8, CDK1 - cyclin-dependent kinase 1, RBPJ - recombination signal binding protein for immunoglobulin kappa j region, RUNX2 - runt-related transcription factor 2, MAML1 - mastermind-like 1 (drosophila)…
GO:0071248	cellular response to metal ion	0.000334	0.01	2.2	7204	134	537	22	[PRKAA2 - protein kinase, amp-activated, alpha 2 catalytic subunit, MAPK9 - mitogen-activated protein kinase 9, PARK2 - parkinson protein 2, e3 ubiquitin protein ligase (parkin), LGMN - legumain, ADD1 - adducin 1 (alpha), SYT6 - synaptotagmin vi, HSF1 - heat shock transcription factor 1, JUN - jun proto-oncogene, BRAF - v-raf murine sarcoma viral oncogene homolog b, PARP1 - poly (adp-ribose) poly…
GO:1903052	positive regulation of proteolysis involved in cellular protein catabolic process	0.000336	0.01	2.51	7204	91	537	17	[PARK2 - parkinson protein 2, e3 ubiquitin protein ligase (parkin), MAPK9 - mitogen-activated protein kinase 9, PLK1 - polo-like kinase 1, GNB2L1 - guanine nucleotide binding protein (g protein), beta polypeptide 2-like 1, FBXW7 - f-box and wd repeat domain containing 7, e3 ubiquitin protein ligase, CAV1 - caveolin 1, caveolae protein, 22kda, DVL1 - dishevelled segment polarity protein 1, MDM2 - …
GO:0032436	positive regulation of proteasomal ubiquitin-dependent protein catabolic process	0.000337	0.0101	2.8	7204	67	537	14	[PARK2 - parkinson protein 2, e3 ubiquitin protein ligase (parkin), MAPK9 - mitogen-activated protein kinase 9, PLK1 - polo-like kinase 1, GNB2L1 - guanine nucleotide binding protein (g protein), beta polypeptide 2-like 1, CAV1 - caveolin 1, caveolae protein, 22kda, DVL1 - dishevelled segment polarity protein 1, MDM2 - mdm2 oncogene, e3 ubiquitin protein ligase, CSNK1E - casein kinase 1, epsilon,…
GO:0097696	STAT cascade	0.000341	0.0101	3.53	7204	38	537	10	[GHR - growth hormone receptor, LYN - v-yes-1 yamaguchi sarcoma viral related oncogene homolog, JAK2 - janus kinase 2, STAT3 - signal transducer and activator of transcription 3 (acute-phase response factor), STAT5B - signal transducer and activator of transcription 5b, GH1 - growth hormone 1, IFNAR2 - interferon (alpha, beta and omega) receptor 2, STAT5A - signal transducer and activator of tran…
GO:1903364	positive regulation of cellular protein catabolic process	0.000343	0.0102	2.36	7204	108	537	19	[MAPK9 - mitogen-activated protein kinase 9, PARK2 - parkinson protein 2, e3 ubiquitin protein ligase (parkin), PLK1 - polo-like kinase 1, GNB2L1 - guanine nucleotide binding protein (g protein), beta polypeptide 2-like 1, CAV1 - caveolin 1, caveolae protein, 22kda, FBXW7 - f-box and wd repeat domain containing 7, e3 ubiquitin protein ligase, DVL1 - dishevelled segment polarity protein 1, MDM2 - …
GO:0006874	cellular calcium ion homeostasis	0.000345	0.0102	1.74	7204	308	537	40	[C5AR2 - complement component 5a receptor 2, HMGB1 - high mobility group box 1, PIK3CG - phosphatidylinositol-4,5-bisphosphate 3-kinase, catalytic subunit gamma, PTGER4 - prostaglandin e receptor 4 (subtype ep4), PDPK1 - 3-phosphoinositide dependent protein kinase-1, CASR - calcium-sensing receptor, ABL1 - c-abl oncogene 1, non-receptor tyrosine kinase, ABL2 - c-abl oncogene 2, non-receptor tyros…
GO:0032651	regulation of interleukin-1 beta production	0.000346	0.0102	2.68	7204	75	537	15	[IL17A - interleukin 17a, IFI16 - interferon, gamma-inducible protein 16, STAT3 - signal transducer and activator of transcription 3 (acute-phase response factor), HMGB1 - high mobility group box 1, SPHK1 - sphingosine kinase 1, ORM1 - orosomucoid 1, CCL3 - chemokine (c-c motif) ligand 3, HSPB1 - heat shock 27kda protein 1, AGER - advanced glycosylation end product-specific receptor, TNF - tumor …
GO:0031326	regulation of cellular biosynthetic process	0.000347	0.0102	1.21	7204	2253	537	204	[ZMYND8 - zinc finger, mynd-type containing 8, MAPRE3 - microtubule-associated protein, rp/eb family, member 3, HSF1 - heat shock transcription factor 1, BRCA1 - breast cancer 1, early onset, CARD11 - caspase recruitment domain family, member 11, KPNA6 - karyopherin alpha 6 (importin alpha 7), ABL1 - c-abl oncogene 1, non-receptor tyrosine kinase, NCOR2 - nuclear receptor corepressor 2, TRIM28 - …
GO:0002478	antigen processing and presentation of exogenous peptide antigen	0.000358	0.0105	2.29	7204	117	537	20	[CTSL - cathepsin l, AP2A1 - adaptor-related protein complex 2, alpha 1 subunit, HLA-C - major histocompatibility complex, class i, c, LGMN - legumain, CTSF - cathepsin f, PSMA3 - proteasome (prosome, macropain) subunit, alpha type, 3, HLA-DPA1 - major histocompatibility complex, class ii, dp alpha 1, HLA-DPB1 - major histocompatibility complex, class ii, dp beta 1, CTSS - cathepsin s, KIF22 - ki…
GO:0051091	positive regulation of DNA-binding transcription factor activity	0.000364	0.0107	1.9	7204	219	537	31	[HIPK2 - homeodomain interacting protein kinase 2, STAT3 - signal transducer and activator of transcription 3 (acute-phase response factor), SPHK1 - sphingosine kinase 1, NTRK1 - neurotrophic tyrosine kinase, receptor, type 1, AGER - advanced glycosylation end product-specific receptor, CARD11 - caspase recruitment domain family, member 11, RIPK4 - receptor-interacting serine-threonine kinase 4, …
GO:0048534	hematopoietic or lymphoid organ development	0.000368	0.0108	2.24	7204	126	537	21	[CSF1R - colony stimulating factor 1 receptor, ANGPT1 - angiopoietin 1, ADD2 - adducin 2 (beta), NFKB2 - nuclear factor of kappa light polypeptide gene enhancer in b-cells 2 (p49/p100), CDK13 - cyclin-dependent kinase 13, RUNX2 - runt-related transcription factor 2, STAT5B - signal transducer and activator of transcription 5b, ADAM17 - adam metallopeptidase domain 17, DLL1 - delta-like 1 (drosoph…
GO:1903034	regulation of response to wounding	0.000368	0.0108	2.1	7204	153	537	24	[TBXA2R - thromboxane a2 receptor, KRT1 - keratin 1, CRK - v-crk avian sarcoma virus ct10 oncogene homolog, BLK - b lymphoid tyrosine kinase, PRKG1 - protein kinase, cgmp-dependent, type i, CAV1 - caveolin 1, caveolae protein, 22kda, HMGB1 - high mobility group box 1, AGER - advanced glycosylation end product-specific receptor, NFE2L2 - nuclear factor (erythroid-derived 2)-like 2, IL10 - interleu…
GO:0009636	response to toxic substance	0.000381	0.0111	1.78	7204	279	537	37	[PARK2 - parkinson protein 2, e3 ubiquitin protein ligase (parkin), CRK - v-crk avian sarcoma virus ct10 oncogene homolog, CAPN2 - calpain 2, (m/ii) large subunit, HSF1 - heat shock transcription factor 1, JUN - jun proto-oncogene, PPP1R9B - protein phosphatase 1, regulatory subunit 9b, PDGFRB - platelet-derived growth factor receptor, beta polypeptide, NTRK1 - neurotrophic tyrosine kinase, recep…
GO:0009889	regulation of biosynthetic process	0.000383	0.0111	1.21	7204	2295	537	207	[ZMYND8 - zinc finger, mynd-type containing 8, MAPRE3 - microtubule-associated protein, rp/eb family, member 3, HSF1 - heat shock transcription factor 1, BRCA1 - breast cancer 1, early onset, CARD11 - caspase recruitment domain family, member 11, KPNA6 - karyopherin alpha 6 (importin alpha 7), ABL1 - c-abl oncogene 1, non-receptor tyrosine kinase, NCOR2 - nuclear receptor corepressor 2, TRIM28 - …
GO:0006873	cellular ion homeostasis	0.000398	0.0116	1.63	7204	404	537	49	[NOX5 - nadph oxidase, ef-hand calcium binding domain 5, HMGB1 - high mobility group box 1, SLC11A1 - solute carrier family 11 (proton-coupled divalent metal ion transporter), member 1, CASR - calcium-sensing receptor, ABL1 - c-abl oncogene 1, non-receptor tyrosine kinase, LRRK2 - leucine-rich repeat kinase 2, ABL2 - c-abl oncogene 2, non-receptor tyrosine kinase, DRD1 - dopamine receptor d1, KCN…
GO:0055022	negative regulation of cardiac muscle tissue growth	0.000404	0.0117	4.7	7204	20	537	7	[GJA1 - gap junction protein, alpha 1, 43kda, RGS2 - regulator of g-protein signaling 2, 24kda, PAK1 - p21 protein (cdc42/rac)-activated kinase 1, GSK3A - glycogen synthase kinase 3 alpha, PPARA - peroxisome proliferator-activated receptor alpha, YY1 - yy1 transcription factor, TP73 - tumor protein p73]
GO:2001038	regulation of cellular response to drug	0.000404	0.0117	4.7	7204	20	537	7	[NFE2L2 - nuclear factor (erythroid-derived 2)-like 2, HGF - hepatocyte growth factor (hepapoietin a; scatter factor), IL10 - interleukin 10, LRRK2 - leucine-rich repeat kinase 2, GNB2L1 - guanine nucleotide binding protein (g protein), beta polypeptide 2-like 1, MET - met proto-oncogene, TXN - thioredoxin]
GO:0061117	negative regulation of heart growth	0.000404	0.0117	4.7	7204	20	537	7	[GJA1 - gap junction protein, alpha 1, 43kda, RGS2 - regulator of g-protein signaling 2, 24kda, PAK1 - p21 protein (cdc42/rac)-activated kinase 1, GSK3A - glycogen synthase kinase 3 alpha, YY1 - yy1 transcription factor, PPARA - peroxisome proliferator-activated receptor alpha, TP73 - tumor protein p73]
GO:1905562	regulation of vascular endothelial cell proliferation	0.000404	0.0116	4.7	7204	20	537	7	[PDPK1 - 3-phosphoinositide dependent protein kinase-1, AKT3 - v-akt murine thymoma viral oncogene homolog 3, PLCG1 - phospholipase c, gamma 1, GHRL - ghrelin/obestatin prepropeptide, ADAM17 - adam metallopeptidase domain 17, HMGB1 - high mobility group box 1, PPARG - peroxisome proliferator-activated receptor gamma]
GO:0048856	anatomical structure development	0.000406	0.0117	1.24	7204	1942	537	179	[PARK2 - parkinson protein 2, e3 ubiquitin protein ligase (parkin), PDLIM5 - pdz and lim domain 5, BRCA1 - breast cancer 1, early onset, LIMK1 - lim domain kinase 1, CDH2 - cadherin 2, type 1, n-cadherin (neuronal), DCX - doublecortin, ABL1 - c-abl oncogene 1, non-receptor tyrosine kinase, FLNB - filamin b, beta, EP300 - e1a binding protein p300, LDHA - lactate dehydrogenase a, PAK4 - p21 protein…
GO:0032000	positive regulation of fatty acid beta-oxidation	0.000406	0.0116	8.94	7204	6	537	4	[TWIST1 - twist basic helix-loop-helix transcription factor 1, AKT2 - v-akt murine thymoma viral oncogene homolog 2, IRS2 - insulin receptor substrate 2, PPARA - peroxisome proliferator-activated receptor alpha]
GO:1904714	regulation of chaperone-mediated autophagy	0.000406	0.0116	8.94	7204	6	537	4	[GFAP - glial fibrillary acidic protein, EEF1A1 - eukaryotic translation elongation factor 1 alpha 1, EEF1A2 - eukaryotic translation elongation factor 1 alpha 2, SNRNP70 - small nuclear ribonucleoprotein 70kda (u1)]
GO:1904528	positive regulation of microtubule binding	0.000406	0.0116	8.94	7204	6	537	4	[MAPRE1 - microtubule-associated protein, rp/eb family, member 1, ABL1 - c-abl oncogene 1, non-receptor tyrosine kinase, MAPRE3 - microtubule-associated protein, rp/eb family, member 3, HSF1 - heat shock transcription factor 1]
GO:0060558	regulation of calcidiol 1-monooxygenase activity	0.000406	0.0116	8.94	7204	6	537	4	[VDR - vitamin d (1,25- dihydroxyvitamin d3) receptor, TNF - tumor necrosis factor, NFKB1 - nuclear factor of kappa light polypeptide gene enhancer in b-cells 1, IL1B - interleukin 1, beta]
GO:2000112	regulation of cellular macromolecule biosynthetic process	0.000408	0.0116	1.22	7204	2119	537	193	[ZMYND8 - zinc finger, mynd-type containing 8, MAPRE3 - microtubule-associated protein, rp/eb family, member 3, HSF1 - heat shock transcription factor 1, BRCA1 - breast cancer 1, early onset, CARD11 - caspase recruitment domain family, member 11, KPNA6 - karyopherin alpha 6 (importin alpha 7), ABL1 - c-abl oncogene 1, non-receptor tyrosine kinase, NCOR2 - nuclear receptor corepressor 2, TRIM28 - …
GO:0051234	establishment of localization	0.000408	0.0116	1.23	7204	1980	537	182	[PARK2 - parkinson protein 2, e3 ubiquitin protein ligase (parkin), PRDX6 - peroxiredoxin 6, SPTAN1 - spectrin, alpha, non-erythrocytic 1, HSF1 - heat shock transcription factor 1, BRAF - v-raf murine sarcoma viral oncogene homolog b, MIF - macrophage migration inhibitory factor (glycosylation-inhibiting factor), ABCA1 - atp-binding cassette, sub-family a (abc1), member 1, ORM1 - orosomucoid 1, K…
GO:0008286	insulin receptor signaling pathway	0.00041	0.0116	3.04	7204	53	537	12	[GRB2 - growth factor receptor-bound protein 2, IGF1R - insulin-like growth factor 1 receptor, AKT2 - v-akt murine thymoma viral oncogene homolog 2, BCAR1 - breast cancer anti-estrogen resistance 1, GAB1 - grb2-associated binding protein 1, IRS2 - insulin receptor substrate 2, INS - insulin, GSK3A - glycogen synthase kinase 3 alpha, FER - fer (fps/fes related) tyrosine kinase, FOXO1 - forkhead bo…
GO:0018076	N-terminal peptidyl-lysine acetylation	0.000412	0.0117	13.42	7204	3	537	3	[EP300 - e1a binding protein p300, CREBBP - creb binding protein, KAT2B - k(lysine) acetyltransferase 2b]
GO:0030730	sequestering of triglyceride	0.000412	0.0116	13.42	7204	3	537	3	[ENPP1 - ectonucleotide pyrophosphatase/phosphodiesterase 1, TNF - tumor necrosis factor, IL1B - interleukin 1, beta]
GO:1900180	regulation of protein localization to nucleus	0.000414	0.0117	2.39	7204	101	537	18	[ANGPT1 - angiopoietin 1, OTUD7B - otu domain containing 7b, PLK1 - polo-like kinase 1, CDK1 - cyclin-dependent kinase 1, HDAC3 - histone deacetylase 3, HSP90AB1 - heat shock protein 90kda alpha (cytosolic), class b member 1, INS - insulin, TERT - telomerase reverse transcriptase, PARP1 - poly (adp-ribose) polymerase 1, TRIM28 - tripartite motif containing 28, JAK2 - janus kinase 2, NOLC1 - nucle…
GO:0071639	positive regulation of monocyte chemotactic protein-1 production	0.000415	0.0117	6.71	7204	10	537	5	[AGER - advanced glycosylation end product-specific receptor, TWIST1 - twist basic helix-loop-helix transcription factor 1, HMGB1 - high mobility group box 1, IL1B - interleukin 1, beta, NOD2 - nucleotide-binding oligomerization domain containing 2]
GO:0031115	negative regulation of microtubule polymerization	0.000415	0.0117	6.71	7204	10	537	5	[MAPRE1 - microtubule-associated protein, rp/eb family, member 1, STMN1 - stathmin 1, MAP2 - microtubule-associated protein 2, DYRK1A - dual-specificity tyrosine-(y)-phosphorylation regulated kinase 1a, STMN2 - stathmin-like 2]
GO:0046321	positive regulation of fatty acid oxidation	0.000415	0.0116	6.71	7204	10	537	5	[TWIST1 - twist basic helix-loop-helix transcription factor 1, AKT2 - v-akt murine thymoma viral oncogene homolog 2, IRS2 - insulin receptor substrate 2, PPARA - peroxisome proliferator-activated receptor alpha, PPARG - peroxisome proliferator-activated receptor gamma]
GO:0060396	growth hormone receptor signaling pathway	0.000415	0.0116	6.71	7204	10	537	5	[GHR - growth hormone receptor, JAK2 - janus kinase 2, STAT3 - signal transducer and activator of transcription 3 (acute-phase response factor), GH1 - growth hormone 1, PTK2 - protein tyrosine kinase 2]
GO:0070873	regulation of glycogen metabolic process	0.000424	0.0118	4.13	7204	26	537	8	[ENPP1 - ectonucleotide pyrophosphatase/phosphodiesterase 1, AKT2 - v-akt murine thymoma viral oncogene homolog 2, IRS2 - insulin receptor substrate 2, PPP1CA - protein phosphatase 1, catalytic subunit, alpha isozyme, INS - insulin, GSK3A - glycogen synthase kinase 3 alpha, HMGB1 - high mobility group box 1, DYRK2 - dual-specificity tyrosine-(y)-phosphorylation regulated kinase 2]
GO:1902895	positive regulation of pri-miRNA transcription by RNA polymerase II	0.000429	0.0119	3.44	7204	39	537	10	[FOS - fbj murine osteosarcoma viral oncogene homolog, IL10 - interleukin 10, TNF - tumor necrosis factor, SMAD1 - smad family member 1, JUN - jun proto-oncogene, STAT3 - signal transducer and activator of transcription 3 (acute-phase response factor), FOXO3 - forkhead box o3, PPARG - peroxisome proliferator-activated receptor gamma, TERT - telomerase reverse transcriptase, NR3C1 - nuclear recept…
GO:0033157	regulation of intracellular protein transport	0.000437	0.0121	2.05	7204	164	537	25	[PARK2 - parkinson protein 2, e3 ubiquitin protein ligase (parkin), RANGAP1 - ran gtpase activating protein 1, FBXW7 - f-box and wd repeat domain containing 7, e3 ubiquitin protein ligase, SFN - stratifin, TRIM28 - tripartite motif containing 28, EDEM2 - er degradation enhancer, mannosidase alpha-like 2, LRRK2 - leucine-rich repeat kinase 2, JAK2 - janus kinase 2, ITGB2 - integrin, beta 2 (comple…
GO:0030003	cellular cation homeostasis	0.000437	0.0121	1.63	7204	395	537	48	[C5AR2 - complement component 5a receptor 2, NOX5 - nadph oxidase, ef-hand calcium binding domain 5, HMGB1 - high mobility group box 1, PIK3CG - phosphatidylinositol-4,5-bisphosphate 3-kinase, catalytic subunit gamma, PTGER4 - prostaglandin e receptor 4 (subtype ep4), CASR - calcium-sensing receptor, PDPK1 - 3-phosphoinositide dependent protein kinase-1, SLC11A1 - solute carrier family 11 (proton…
GO:0002366	leukocyte activation involved in immune response	0.00044	0.0122	1.65	7204	374	537	46	[PRDX6 - peroxiredoxin 6, SPTAN1 - spectrin, alpha, non-erythrocytic 1, LTA4H - leukotriene a4 hydrolase, RAP1A - rap1a, member of ras oncogene family, CAPN1 - calpain 1, (mu/i) large subunit, EEF1A1 - eukaryotic translation elongation factor 1 alpha 1, HMGB1 - high mobility group box 1, MIF - macrophage migration inhibitory factor (glycosylation-inhibiting factor), PIK3CG - phosphatidylinositol-…
GO:0051252	regulation of RNA metabolic process	0.00045	0.0124	1.23	7204	2034	537	186	[IL17A - interleukin 17a, ZMYND8 - zinc finger, mynd-type containing 8, PARK2 - parkinson protein 2, e3 ubiquitin protein ligase (parkin), VPS72 - vacuolar protein sorting 72 homolog (s. cerevisiae), PRDX6 - peroxiredoxin 6, MAPRE3 - microtubule-associated protein, rp/eb family, member 3, HSF1 - heat shock transcription factor 1, BRCA1 - breast cancer 1, early onset, CARD11 - caspase recruitment …
GO:0031175	neuron projection development	0.000463	0.0128	2	7204	174	537	26	[MARK2 - map/microtubule affinity-regulating kinase 2, CRK - v-crk avian sarcoma virus ct10 oncogene homolog, LST1 - leukocyte specific transcript 1, PPP1R9B - protein phosphatase 1, regulatory subunit 9b, HMGB1 - high mobility group box 1, AGER - advanced glycosylation end product-specific receptor, MAPT - microtubule-associated protein tau, LYN - v-yes-1 yamaguchi sarcoma viral related oncogene…
GO:1990266	neutrophil migration	0.000466	0.0128	2.61	7204	77	537	15	[PIK3CG - phosphatidylinositol-4,5-bisphosphate 3-kinase, catalytic subunit gamma, CCL3 - chemokine (c-c motif) ligand 3, CXCL2 - chemokine (c-x-c motif) ligand 2, CXCL5 - chemokine (c-x-c motif) ligand 5, FCER1G - fc fragment of ige, high affinity i, receptor for; gamma polypeptide, CXCR2 - chemokine (c-x-c motif) receptor 2, IL8 - interleukin 8, C5AR1 - complement component 5a receptor 1, CXCR1…
GO:0045639	positive regulation of myeloid cell differentiation	0.000466	0.0128	2.61	7204	77	537	15	[IL17A - interleukin 17a, JUN - jun proto-oncogene, RB1 - retinoblastoma 1, HMGB2 - high mobility group box 2, STAT3 - signal transducer and activator of transcription 3 (acute-phase response factor), HMGB1 - high mobility group box 1, STAT5B - signal transducer and activator of transcription 5b, HLA-DRB1 - major histocompatibility complex, class ii, dr beta 1, FOS - fbj murine osteosarcoma viral…
GO:2000379	positive regulation of reactive oxygen species metabolic process	0.000466	0.0128	2.61	7204	77	537	15	[GRIN1 - glutamate receptor, ionotropic, n-methyl d-aspartate 1, HSP90AB1 - heat shock protein 90kda alpha (cytosolic), class b member 1, PDGFRB - platelet-derived growth factor receptor, beta polypeptide, IL1B - interleukin 1, beta, GNAI3 - guanine nucleotide binding protein (g protein), alpha inhibiting activity polypeptide 3, NFE2L2 - nuclear factor (erythroid-derived 2)-like 2, GNAI2 - guanin…
GO:1905564	positive regulation of vascular endothelial cell proliferation	0.000466	0.0127	5.37	7204	15	537	6	[PDPK1 - 3-phosphoinositide dependent protein kinase-1, AKT3 - v-akt murine thymoma viral oncogene homolog 3, PLCG1 - phospholipase c, gamma 1, GHRL - ghrelin/obestatin prepropeptide, ADAM17 - adam metallopeptidase domain 17, HMGB1 - high mobility group box 1]
GO:0060967	negative regulation of gene silencing by RNA	0.000466	0.0127	5.37	7204	15	537	6	[TNF - tumor necrosis factor, NCOR2 - nuclear receptor corepressor 2, ESR1 - estrogen receptor 1, STAT3 - signal transducer and activator of transcription 3 (acute-phase response factor), PPARG - peroxisome proliferator-activated receptor gamma, TERT - telomerase reverse transcriptase]
GO:0060965	negative regulation of gene silencing by miRNA	0.000466	0.0127	5.37	7204	15	537	6	[TNF - tumor necrosis factor, NCOR2 - nuclear receptor corepressor 2, ESR1 - estrogen receptor 1, STAT3 - signal transducer and activator of transcription 3 (acute-phase response factor), PPARG - peroxisome proliferator-activated receptor gamma, TERT - telomerase reverse transcriptase]
GO:0060149	negative regulation of posttranscriptional gene silencing	0.000466	0.0127	5.37	7204	15	537	6	[TNF - tumor necrosis factor, NCOR2 - nuclear receptor corepressor 2, ESR1 - estrogen receptor 1, STAT3 - signal transducer and activator of transcription 3 (acute-phase response factor), PPARG - peroxisome proliferator-activated receptor gamma, TERT - telomerase reverse transcriptase]
GO:0055082	cellular chemical homeostasis	0.000482	0.0131	1.57	7204	461	537	54	[PRKAA2 - protein kinase, amp-activated, alpha 2 catalytic subunit, NOX5 - nadph oxidase, ef-hand calcium binding domain 5, HMGB1 - high mobility group box 1, SLC11A1 - solute carrier family 11 (proton-coupled divalent metal ion transporter), member 1, CASR - calcium-sensing receptor, ABL1 - c-abl oncogene 1, non-receptor tyrosine kinase, LRRK2 - leucine-rich repeat kinase 2, ABL2 - c-abl oncogen…
GO:0031333	negative regulation of protein complex assembly	0.000499	0.0135	2.43	7204	94	537	17	[MAPRE1 - microtubule-associated protein, rp/eb family, member 1, STXBP1 - syntaxin binding protein 1, ADD2 - adducin 2 (beta), SPTAN1 - spectrin, alpha, non-erythrocytic 1, ADD3 - adducin 3 (gamma), STMN1 - stathmin 1, ADD1 - adducin 1 (alpha), HSF1 - heat shock transcription factor 1, DYRK1A - dual-specificity tyrosine-(y)-phosphorylation regulated kinase 1a, PRKCZ - protein kinase c, zeta, HMG…
GO:0034248	regulation of cellular amide metabolic process	0.000511	0.0138	1.82	7204	243	537	33	[GFAP - glial fibrillary acidic protein, EEF1A1 - eukaryotic translation elongation factor 1 alpha 1, EEF1A2 - eukaryotic translation elongation factor 1 alpha 2, STAT3 - signal transducer and activator of transcription 3 (acute-phase response factor), SNRNP70 - small nuclear ribonucleoprotein 70kda (u1), SPHK1 - sphingosine kinase 1, NTRK2 - neurotrophic tyrosine kinase, receptor, type 2, NFE2L2…
GO:0051223	regulation of protein transport	0.000511	0.0138	1.65	7204	366	537	45	[PARK2 - parkinson protein 2, e3 ubiquitin protein ligase (parkin), RANGAP1 - ran gtpase activating protein 1, RAP1A - rap1a, member of ras oncogene family, FBXW7 - f-box and wd repeat domain containing 7, e3 ubiquitin protein ligase, HLA-DRB1 - major histocompatibility complex, class ii, dr beta 1, AGER - advanced glycosylation end product-specific receptor, CASR - calcium-sensing receptor, SFN …
GO:1903749	positive regulation of establishment of protein localization to mitochondrion	0.000524	0.0141	3.14	7204	47	537	11	[SFN - stratifin, CSNK2A2 - casein kinase 2, alpha prime polypeptide, CASP8 - caspase 8, apoptosis-related cysteine peptidase, BCL2 - b-cell cll/lymphoma 2, UBE2D3 - ubiquitin-conjugating enzyme e2d 3, YWHAG - tyrosine 3-monooxygenase/tryptophan 5-monooxygenase activation protein, gamma polypeptide, YWHAZ - tyrosine 3-monooxygenase/tryptophan 5-monooxygenase activation protein, zeta polypeptide, …
GO:0002263	cell activation involved in immune response	0.000526	0.0141	1.64	7204	377	537	46	[PRDX6 - peroxiredoxin 6, SPTAN1 - spectrin, alpha, non-erythrocytic 1, LTA4H - leukotriene a4 hydrolase, RAP1A - rap1a, member of ras oncogene family, CAPN1 - calpain 1, (mu/i) large subunit, EEF1A1 - eukaryotic translation elongation factor 1 alpha 1, HMGB1 - high mobility group box 1, MIF - macrophage migration inhibitory factor (glycosylation-inhibiting factor), PIK3CG - phosphatidylinositol-…
GO:0030449	regulation of complement activation	0.000534	0.0143	3.35	7204	40	537	10	[C3AR1 - complement component 3a receptor 1, CR1 - complement component (3b/4b) receptor 1 (knops blood group), CD46 - cd46 molecule, complement regulatory protein, C5AR2 - complement component 5a receptor 2, C4A - complement component 4a (rodgers blood group), F2 - coagulation factor ii (thrombin), C5AR1 - complement component 5a receptor 1, VTN - vitronectin, IL1B - interleukin 1, beta, C1S - c…
GO:0044419	interspecies interaction between organisms	0.000536	0.0144	1.47	7204	640	537	70	[PARK2 - parkinson protein 2, e3 ubiquitin protein ligase (parkin), AP2A1 - adaptor-related protein complex 2, alpha 1 subunit, CDK1 - cyclin-dependent kinase 1, HSF1 - heat shock transcription factor 1, FBXW7 - f-box and wd repeat domain containing 7, e3 ubiquitin protein ligase, HMGB1 - high mobility group box 1, KPNA6 - karyopherin alpha 6 (importin alpha 7), RPL10 - ribosomal protein l10, TRI…
GO:0032501	multicellular organismal process	0.000539	0.0144	1.23	7204	1902	537	175	[IL17A - interleukin 17a, PARK2 - parkinson protein 2, e3 ubiquitin protein ligase (parkin), VPS72 - vacuolar protein sorting 72 homolog (s. cerevisiae), GFPT1 - glutamine--fructose-6-phosphate transaminase 1, LGMN - legumain, BRCA1 - breast cancer 1, early onset, CDH2 - cadherin 2, type 1, n-cadherin (neuronal), ABCA1 - atp-binding cassette, sub-family a (abc1), member 1, PKP4 - plakophilin 4, A…
GO:1900182	positive regulation of protein localization to nucleus	0.000541	0.0144	2.68	7204	70	537	14	[PLK1 - polo-like kinase 1, CDK1 - cyclin-dependent kinase 1, HDAC3 - histone deacetylase 3, INS - insulin, HSP90AB1 - heat shock protein 90kda alpha (cytosolic), class b member 1, TERT - telomerase reverse transcriptase, PARP1 - poly (adp-ribose) polymerase 1, TRIM28 - tripartite motif containing 28, JAK2 - janus kinase 2, PRKCD - protein kinase c, delta, LIMK2 - lim domain kinase 2, F2 - coagul…
GO:0048729	tissue morphogenesis	0.000549	0.0146	1.78	7204	264	537	35	[KLHL3 - kelch-like family member 3, RBPJ - recombination signal binding protein for immunoglobulin kappa j region, DLL1 - delta-like 1 (drosophila), GCNT1 - glucosaminyl (n-acetyl) transferase 1, core 2, CASR - calcium-sensing receptor, RIPK4 - receptor-interacting serine-threonine kinase 4, NOTCH4 - notch 4, DLL4 - delta-like 4 (drosophila), TWIST1 - twist basic helix-loop-helix transcription f…
GO:0006469	negative regulation of protein kinase activity	0.00055	0.0146	1.93	7204	195	537	28	[WNK1 - wnk lysine deficient protein kinase 1, PDPK1 - 3-phosphoinositide dependent protein kinase-1, ABL1 - c-abl oncogene 1, non-receptor tyrosine kinase, SFN - stratifin, LYN - v-yes-1 yamaguchi sarcoma viral related oncogene homolog, CEBPA - ccaat/enhancer binding protein (c/ebp), alpha, APC - adenomatous polyposis coli, LATS2 - large tumor suppressor kinase 2, MEN1 - multiple endocrine neopl…
GO:0050792	regulation of viral process	0.000555	0.0147	2.08	7204	148	537	23	[CSF1R - colony stimulating factor 1 receptor, PARK2 - parkinson protein 2, e3 ubiquitin protein ligase (parkin), TNIP1 - tnfaip3 interacting protein 1, CDK9 - cyclin-dependent kinase 9, IFI16 - interferon, gamma-inducible protein 16, JUN - jun proto-oncogene, CCL3 - chemokine (c-c motif) ligand 3, HLA-DRB1 - major histocompatibility complex, class ii, dr beta 1, GTF2F1 - general transcription fa…
GO:0045931	positive regulation of mitotic cell cycle	0.000567	0.015	2.17	7204	130	537	21	[LGMN - legumain, EIF4E - eukaryotic translation initiation factor 4e, MAD2L1 - mad2 mitotic arrest deficient-like 1 (yeast), CDK1 - cyclin-dependent kinase 1, RAB11A - rab11a, member ras oncogene family, HSF1 - heat shock transcription factor 1, RB1 - retinoblastoma 1, INS - insulin, PDGFRB - platelet-derived growth factor receptor, beta polypeptide, STAT5B - signal transducer and activator of t…
GO:0006875	cellular metal ion homeostasis	0.000576	0.0152	1.64	7204	368	537	45	[C5AR2 - complement component 5a receptor 2, NOX5 - nadph oxidase, ef-hand calcium binding domain 5, HMGB1 - high mobility group box 1, PIK3CG - phosphatidylinositol-4,5-bisphosphate 3-kinase, catalytic subunit gamma, SLC11A1 - solute carrier family 11 (proton-coupled divalent metal ion transporter), member 1, PDPK1 - 3-phosphoinositide dependent protein kinase-1, PTGER4 - prostaglandin e recepto…
GO:0043068	positive regulation of programmed cell death	0.000604	0.0159	1.52	7204	520	537	59	[CAPN2 - calpain 2, (m/ii) large subunit, HSF1 - heat shock transcription factor 1, FBXW7 - f-box and wd repeat domain containing 7, e3 ubiquitin protein ligase, HMGB1 - high mobility group box 1, CASP8AP2 - caspase 8 associated protein 2, SFN - stratifin, ABL1 - c-abl oncogene 1, non-receptor tyrosine kinase, MAPT - microtubule-associated protein tau, LRRK2 - leucine-rich repeat kinase 2, CASP8 …
GO:0031668	cellular response to extracellular stimulus	0.000606	0.0159	1.97	7204	177	537	26	[PRKAA2 - protein kinase, amp-activated, alpha 2 catalytic subunit, IFI16 - interferon, gamma-inducible protein 16, HSF1 - heat shock transcription factor 1, JUN - jun proto-oncogene, TFEB - transcription factor eb, MAP1LC3A - microtubule-associated protein 1 light chain 3 alpha, CASR - calcium-sensing receptor, NFE2L2 - nuclear factor (erythroid-derived 2)-like 2, MAP1LC3B - microtubule-associat…
GO:0006937	regulation of muscle contraction	0.000618	0.0162	2.26	7204	113	537	19	[TBXA2R - thromboxane a2 receptor, RYR2 - ryanodine receptor 2 (cardiac), CNN1 - calponin 1, basic, smooth muscle, PRKG1 - protein kinase, cgmp-dependent, type i, CAV1 - caveolin 1, caveolae protein, 22kda, SPHK1 - sphingosine kinase 1, PIK3CG - phosphatidylinositol-4,5-bisphosphate 3-kinase, catalytic subunit gamma, CHRM2 - cholinergic receptor, muscarinic 2, RGS2 - regulator of g-protein signal…
GO:0032091	negative regulation of protein binding	0.00062	0.0163	2.55	7204	79	537	15	[STMN1 - stathmin 1, GNB2L1 - guanine nucleotide binding protein (g protein), beta polypeptide 2-like 1, MET - met proto-oncogene, CAV1 - caveolin 1, caveolae protein, 22kda, DVL1 - dishevelled segment polarity protein 1, GTF2F1 - general transcription factor iif, polypeptide 1, 74kda, CSNK1E - casein kinase 1, epsilon, ACTB - actin, beta, IL10 - interleukin 10, DAB2 - dab, mitogen-responsive pho…
GO:0009410	response to xenobiotic stimulus	0.000628	0.0164	2.2	7204	122	537	20	[RYR2 - ryanodine receptor 2 (cardiac), PEA15 - phosphoprotein enriched in astrocytes 15, EIF4E - eukaryotic translation initiation factor 4e, PRKACB - protein kinase, camp-dependent, catalytic, beta, HSF1 - heat shock transcription factor 1, RB1 - retinoblastoma 1, PPP2R2A - protein phosphatase 2, regulatory subunit b, alpha, HSP90AB1 - heat shock protein 90kda alpha (cytosolic), class b member …
GO:0019884	antigen processing and presentation of exogenous antigen	0.000628	0.0164	2.2	7204	122	537	20	[CTSL - cathepsin l, AP2A1 - adaptor-related protein complex 2, alpha 1 subunit, HLA-C - major histocompatibility complex, class i, c, LGMN - legumain, CTSF - cathepsin f, PSMA3 - proteasome (prosome, macropain) subunit, alpha type, 3, HLA-DPA1 - major histocompatibility complex, class ii, dp alpha 1, HLA-DPB1 - major histocompatibility complex, class ii, dp beta 1, CTSS - cathepsin s, KIF22 - ki…
GO:0030155	regulation of cell adhesion	0.000655	0.0171	1.49	7204	566	537	63	[SASH3 - sam and sh3 domain containing 3, WNK1 - wnk lysine deficient protein kinase 1, HMGB1 - high mobility group box 1, PKP4 - plakophilin 4, CARD11 - caspase recruitment domain family, member 11, AGER - advanced glycosylation end product-specific receptor, HLA-DRB1 - major histocompatibility complex, class ii, dr beta 1, NOTCH4 - notch 4, ABL1 - c-abl oncogene 1, non-receptor tyrosine kinase,…
GO:2000257	regulation of protein activation cascade	0.00066	0.0172	3.27	7204	41	537	10	[C3AR1 - complement component 3a receptor 1, CR1 - complement component (3b/4b) receptor 1 (knops blood group), CD46 - cd46 molecule, complement regulatory protein, C5AR2 - complement component 5a receptor 2, C4A - complement component 4a (rodgers blood group), C5AR1 - complement component 5a receptor 1, F2 - coagulation factor ii (thrombin), VTN - vitronectin, IL1B - interleukin 1, beta, C1S - c…
GO:0050994	regulation of lipid catabolic process	0.00066	0.0171	3.27	7204	41	537	10	[TNF - tumor necrosis factor, TWIST1 - twist basic helix-loop-helix transcription factor 1, AKT2 - v-akt murine thymoma viral oncogene homolog 2, IRS2 - insulin receptor substrate 2, PRKCD - protein kinase c, delta, INS - insulin, PPARA - peroxisome proliferator-activated receptor alpha, PDE3B - phosphodiesterase 3b, cgmp-inhibited, IL1B - interleukin 1, beta, PIK3CG - phosphatidylinositol-4,5-bi…
GO:0032271	regulation of protein polymerization	0.000674	0.0175	2.06	7204	150	537	23	[MAPRE1 - microtubule-associated protein, rp/eb family, member 1, ADD2 - adducin 2 (beta), SPTAN1 - spectrin, alpha, non-erythrocytic 1, ARPC2 - actin related protein 2/3 complex, subunit 2, 34kda, HCK - hemopoietic cell kinase, ADD3 - adducin 3 (gamma), MAPRE3 - microtubule-associated protein, rp/eb family, member 3, STMN1 - stathmin 1, ADD1 - adducin 1 (alpha), DYRK1A - dual-specificity tyrosin…
GO:2001242	regulation of intrinsic apoptotic signaling pathway	0.000699	0.0181	2.18	7204	123	537	20	[PARK2 - parkinson protein 2, e3 ubiquitin protein ligase (parkin), BDKRB2 - bradykinin receptor b2, GNB2L1 - guanine nucleotide binding protein (g protein), beta polypeptide 2-like 1, INS - insulin, CAV1 - caveolin 1, caveolae protein, 22kda, FBXW7 - f-box and wd repeat domain containing 7, e3 ubiquitin protein ligase, MIF - macrophage migration inhibitory factor (glycosylation-inhibiting factor…
GO:0033135	regulation of peptidyl-serine phosphorylation	0.000699	0.018	2.18	7204	123	537	20	[ANGPT1 - angiopoietin 1, BDKRB2 - bradykinin receptor b2, RAPGEF3 - rap guanine nucleotide exchange factor (gef) 3, GNB2L1 - guanine nucleotide binding protein (g protein), beta polypeptide 2-like 1, HSP90AB1 - heat shock protein 90kda alpha (cytosolic), class b member 1, CAV1 - caveolin 1, caveolae protein, 22kda, BRAF - v-raf murine sarcoma viral oncogene homolog b, MIF - macrophage migration …
GO:2000726	negative regulation of cardiac muscle cell differentiation	0.000699	0.018	5.03	7204	16	537	6	[RGS2 - regulator of g-protein signaling 2, 24kda, PAK1 - p21 protein (cdc42/rac)-activated kinase 1, GSK3A - glycogen synthase kinase 3 alpha, PPARA - peroxisome proliferator-activated receptor alpha, YY1 - yy1 transcription factor, DLL1 - delta-like 1 (drosophila)]
GO:0006656	phosphatidylcholine biosynthetic process	0.000699	0.018	5.03	7204	16	537	6	[PCYT1B - phosphate cytidylyltransferase 1, choline, beta, PCYT1A - phosphate cytidylyltransferase 1, choline, alpha, CSNK2A2 - casein kinase 2, alpha prime polypeptide, CSNK2B - casein kinase 2, beta polypeptide, CSNK2A1 - casein kinase 2, alpha 1 polypeptide, CHAT - choline o-acetyltransferase]
GO:1902947	regulation of tau-protein kinase activity	0.000715	0.0184	6.1	7204	11	537	5	[HGF - hepatocyte growth factor (hepapoietin a; scatter factor), HSP90AA1 - heat shock protein 90kda alpha (cytosolic), class a member 1, RB1 - retinoblastoma 1, HSP90AB1 - heat shock protein 90kda alpha (cytosolic), class b member 1, C5AR1 - complement component 5a receptor 1]
GO:2001141	regulation of RNA biosynthetic process	0.000719	0.0184	1.23	7204	1900	537	174	[IL17A - interleukin 17a, ZMYND8 - zinc finger, mynd-type containing 8, PARK2 - parkinson protein 2, e3 ubiquitin protein ligase (parkin), VPS72 - vacuolar protein sorting 72 homolog (s. cerevisiae), MAPRE3 - microtubule-associated protein, rp/eb family, member 3, HSF1 - heat shock transcription factor 1, BRCA1 - breast cancer 1, early onset, CARD11 - caspase recruitment domain family, member 11,…
GO:0070646	protein modification by small protein removal	0.00072	0.0184	1.95	7204	179	537	26	[PARK2 - parkinson protein 2, e3 ubiquitin protein ligase (parkin), TRRAP - transformation/transcription domain-associated protein, CDK1 - cyclin-dependent kinase 1, BRCA1 - breast cancer 1, early onset, MDM2 - mdm2 oncogene, e3 ubiquitin protein ligase, ATXN7 - ataxin 7, RHOA - ras homolog family member a, EP300 - e1a binding protein p300, ESR1 - estrogen receptor 1, TNIP2 - tnfaip3 interacting …
GO:0051494	negative regulation of cytoskeleton organization	0.000726	0.0185	2.35	7204	97	537	17	[MAPRE1 - microtubule-associated protein, rp/eb family, member 1, PARK2 - parkinson protein 2, e3 ubiquitin protein ligase (parkin), ADD2 - adducin 2 (beta), SPTAN1 - spectrin, alpha, non-erythrocytic 1, ADD3 - adducin 3 (gamma), STMN1 - stathmin 1, ADD1 - adducin 1 (alpha), DYRK1A - dual-specificity tyrosine-(y)-phosphorylation regulated kinase 1a, MET - met proto-oncogene, BRCA1 - breast cancer…
GO:0006979	response to oxidative stress	0.000736	0.0188	1.79	7204	248	537	33	[PRKAA2 - protein kinase, amp-activated, alpha 2 catalytic subunit, PARK2 - parkinson protein 2, e3 ubiquitin protein ligase (parkin), PRDX6 - peroxiredoxin 6, NOX5 - nadph oxidase, ef-hand calcium binding domain 5, CRK - v-crk avian sarcoma virus ct10 oncogene homolog, CAPN2 - calpain 2, (m/ii) large subunit, HSF1 - heat shock transcription factor 1, JUN - jun proto-oncogene, PDGFRB - platelet-d…
GO:1901031	regulation of response to reactive oxygen species	0.000739	0.0188	3.83	7204	28	537	8	[HGF - hepatocyte growth factor (hepapoietin a; scatter factor), NFE2L2 - nuclear factor (erythroid-derived 2)-like 2, IL10 - interleukin 10, TNF - tumor necrosis factor, LRRK2 - leucine-rich repeat kinase 2, GNB2L1 - guanine nucleotide binding protein (g protein), beta polypeptide 2-like 1, MET - met proto-oncogene, TXN - thioredoxin]
GO:2000352	negative regulation of endothelial cell apoptotic process	0.000739	0.0188	3.83	7204	28	537	8	[ANGPT1 - angiopoietin 1, PDPK1 - 3-phosphoinositide dependent protein kinase-1, NFE2L2 - nuclear factor (erythroid-derived 2)-like 2, ABL1 - c-abl oncogene 1, non-receptor tyrosine kinase, FGA - fibrinogen alpha chain, PAK4 - p21 protein (cdc42/rac)-activated kinase 4, TNIP2 - tnfaip3 interacting protein 2, TERT - telomerase reverse transcriptase]
GO:0043524	negative regulation of neuron apoptotic process	0.000756	0.0192	2.28	7204	106	537	18	[ANGPT1 - angiopoietin 1, PARK2 - parkinson protein 2, e3 ubiquitin protein ligase (parkin), STXBP1 - syntaxin binding protein 1, LGMN - legumain, HIPK2 - homeodomain interacting protein kinase 2, HSP90AB1 - heat shock protein 90kda alpha (cytosolic), class b member 1, NTRK1 - neurotrophic tyrosine kinase, receptor, type 1, TERT - telomerase reverse transcriptase, NTRK2 - neurotrophic tyrosine ki…
GO:0010638	positive regulation of organelle organization	0.000769	0.0195	1.54	7204	470	537	54	[PARK2 - parkinson protein 2, e3 ubiquitin protein ligase (parkin), MAPRE1 - microtubule-associated protein, rp/eb family, member 1, BRCA1 - breast cancer 1, early onset, FBXW7 - f-box and wd repeat domain containing 7, e3 ubiquitin protein ligase, LIMK1 - lim domain kinase 1, CDC27 - cell division cycle 27, SFN - stratifin, ABL1 - c-abl oncogene 1, non-receptor tyrosine kinase, MAPT - microtubul…
GO:1904375	regulation of protein localization to cell periphery	0.000775	0.0196	2.41	7204	89	537	16	[EPHA3 - eph receptor a3, PLK1 - polo-like kinase 1, EPB41 - erythrocyte membrane protein band 4.1 (elliptocytosis 1, rh-linked), RAB11A - rab11a, member ras oncogene family, RAP1A - rap1a, member of ras oncogene family, INS - insulin, GNB2L1 - guanine nucleotide binding protein (g protein), beta polypeptide 2-like 1, PPP1R9B - protein phosphatase 1, regulatory subunit 9b, PRKCZ - protein kinase …
GO:0010614	negative regulation of cardiac muscle hypertrophy	0.00078	0.0197	4.27	7204	22	537	7	[RGS2 - regulator of g-protein signaling 2, 24kda, PAK1 - p21 protein (cdc42/rac)-activated kinase 1, GSK3A - glycogen synthase kinase 3 alpha, PPARA - peroxisome proliferator-activated receptor alpha, YY1 - yy1 transcription factor, FOXO1 - forkhead box o1, LMNA - lamin a/c]
GO:0010962	regulation of glucan biosynthetic process	0.00078	0.0196	4.27	7204	22	537	7	[ENPP1 - ectonucleotide pyrophosphatase/phosphodiesterase 1, AKT2 - v-akt murine thymoma viral oncogene homolog 2, IRS2 - insulin receptor substrate 2, PPP1CA - protein phosphatase 1, catalytic subunit, alpha isozyme, INS - insulin, GSK3A - glycogen synthase kinase 3 alpha, DYRK2 - dual-specificity tyrosine-(y)-phosphorylation regulated kinase 2]
GO:0034114	regulation of heterotypic cell-cell adhesion	0.00078	0.0196	4.27	7204	22	537	7	[AGER - advanced glycosylation end product-specific receptor, IL10 - interleukin 10, TNF - tumor necrosis factor, FGA - fibrinogen alpha chain, WNK1 - wnk lysine deficient protein kinase 1, MAP2K5 - mitogen-activated protein kinase kinase 5, IL1B - interleukin 1, beta]
GO:0005979	regulation of glycogen biosynthetic process	0.00078	0.0196	4.27	7204	22	537	7	[ENPP1 - ectonucleotide pyrophosphatase/phosphodiesterase 1, AKT2 - v-akt murine thymoma viral oncogene homolog 2, IRS2 - insulin receptor substrate 2, PPP1CA - protein phosphatase 1, catalytic subunit, alpha isozyme, INS - insulin, GSK3A - glycogen synthase kinase 3 alpha, DYRK2 - dual-specificity tyrosine-(y)-phosphorylation regulated kinase 2]
GO:0006355	regulation of transcription, DNA-templated	0.000792	0.0198	1.23	7204	1891	537	173	[IL17A - interleukin 17a, ZMYND8 - zinc finger, mynd-type containing 8, PARK2 - parkinson protein 2, e3 ubiquitin protein ligase (parkin), VPS72 - vacuolar protein sorting 72 homolog (s. cerevisiae), MAPRE3 - microtubule-associated protein, rp/eb family, member 3, HSF1 - heat shock transcription factor 1, BRCA1 - breast cancer 1, early onset, CARD11 - caspase recruitment domain family, member 11,…
GO:0045087	innate immune response	0.0008	0.02	1.67	7204	321	537	40	[IL17A - interleukin 17a, CD46 - cd46 molecule, complement regulatory protein, ITCH - itchy e3 ubiquitin protein ligase, KIR3DL1 - killer cell immunoglobulin-like receptor, three domains, long cytoplasmic tail, 1, IFI16 - interferon, gamma-inducible protein 16, HMGB2 - high mobility group box 2, HMGB1 - high mobility group box 1, MIF - macrophage migration inhibitory factor (glycosylation-inhibit…
GO:2000351	regulation of endothelial cell apoptotic process	0.00081	0.0202	3.19	7204	42	537	10	[ANGPT1 - angiopoietin 1, NFE2L2 - nuclear factor (erythroid-derived 2)-like 2, PDPK1 - 3-phosphoinositide dependent protein kinase-1, TNF - tumor necrosis factor, ABL1 - c-abl oncogene 1, non-receptor tyrosine kinase, PLCG1 - phospholipase c, gamma 1, FGA - fibrinogen alpha chain, PAK4 - p21 protein (cdc42/rac)-activated kinase 4, TNIP2 - tnfaip3 interacting protein 2, TERT - telomerase reverse …
GO:0002886	regulation of myeloid leukocyte mediated immunity	0.00081	0.0202	3.19	7204	42	537	10	[STXBP1 - syntaxin binding protein 1, PDPK1 - 3-phosphoinositide dependent protein kinase-1, LYN - v-yes-1 yamaguchi sarcoma viral related oncogene homolog, BLK - b lymphoid tyrosine kinase, BTK - bruton agammaglobulinemia tyrosine kinase, DDX58 - dead (asp-glu-ala-asp) box polypeptide 58, FGR - feline gardner-rasheed sarcoma viral oncogene homolog, CXCL6 - chemokine (c-x-c motif) ligand 6, FER -…
GO:0071242	cellular response to ammonium ion	0.00081	0.0201	3.45	7204	35	537	9	[PARK2 - parkinson protein 2, e3 ubiquitin protein ligase (parkin), ABL1 - c-abl oncogene 1, non-receptor tyrosine kinase, GABRG2 - gamma-aminobutyric acid (gaba) a receptor, gamma 2, CCNA2 - cyclin a2, LRRK2 - leucine-rich repeat kinase 2, GABRB2 - gamma-aminobutyric acid (gaba) a receptor, beta 2, CASP6 - caspase 6, apoptosis-related cysteine peptidase, DRD1 - dopamine receptor d1, PPP1R9B - pr…
GO:1903506	regulation of nucleic acid-templated transcription	0.000813	0.0202	1.23	7204	1892	537	173	[IL17A - interleukin 17a, ZMYND8 - zinc finger, mynd-type containing 8, PARK2 - parkinson protein 2, e3 ubiquitin protein ligase (parkin), VPS72 - vacuolar protein sorting 72 homolog (s. cerevisiae), MAPRE3 - microtubule-associated protein, rp/eb family, member 3, HSF1 - heat shock transcription factor 1, BRCA1 - breast cancer 1, early onset, CARD11 - caspase recruitment domain family, member 11,…
GO:0033138	positive regulation of peptidyl-serine phosphorylation	0.00082	0.0203	2.33	7204	98	537	17	[ANGPT1 - angiopoietin 1, RAPGEF3 - rap guanine nucleotide exchange factor (gef) 3, HSP90AB1 - heat shock protein 90kda alpha (cytosolic), class b member 1, CAV1 - caveolin 1, caveolae protein, 22kda, BRAF - v-raf murine sarcoma viral oncogene homolog b, MIF - macrophage migration inhibitory factor (glycosylation-inhibiting factor), NTRK3 - neurotrophic tyrosine kinase, receptor, type 3, NTRK2 - …
GO:0098771	inorganic ion homeostasis	0.000838	0.0207	1.56	7204	439	537	51	[PARK2 - parkinson protein 2, e3 ubiquitin protein ligase (parkin), NOX5 - nadph oxidase, ef-hand calcium binding domain 5, HMGB1 - high mobility group box 1, SLC11A1 - solute carrier family 11 (proton-coupled divalent metal ion transporter), member 1, CASR - calcium-sensing receptor, ABL1 - c-abl oncogene 1, non-receptor tyrosine kinase, LRRK2 - leucine-rich repeat kinase 2, ABL2 - c-abl oncogen…
GO:0030193	regulation of blood coagulation	0.000842	0.0208	2.57	7204	73	537	14	[TBXA2R - thromboxane a2 receptor, KRT1 - keratin 1, BLK - b lymphoid tyrosine kinase, PRKG1 - protein kinase, cgmp-dependent, type i, CAV1 - caveolin 1, caveolae protein, 22kda, NFE2L2 - nuclear factor (erythroid-derived 2)-like 2, LYN - v-yes-1 yamaguchi sarcoma viral related oncogene homolog, FGA - fibrinogen alpha chain, FCER1G - fc fragment of ige, high affinity i, receptor for; gamma polype…
GO:0120035	regulation of plasma membrane bounded cell projection organization	0.00085	0.0209	1.53	7204	472	537	54	[ZMYND8 - zinc finger, mynd-type containing 8, PARK2 - parkinson protein 2, e3 ubiquitin protein ligase (parkin), AP2A1 - adaptor-related protein complex 2, alpha 1 subunit, MARK2 - map/microtubule affinity-regulating kinase 2, PDLIM5 - pdz and lim domain 5, LIMK1 - lim domain kinase 1, CDH2 - cadherin 2, type 1, n-cadherin (neuronal), CAMK2G - calcium/calmodulin-dependent protein kinase ii gamma…
GO:0043122	regulation of I-kappaB kinase/NF-kappaB signaling	0.000878	0.0216	1.9	7204	191	537	27	[PARK2 - parkinson protein 2, e3 ubiquitin protein ligase (parkin), CARD11 - caspase recruitment domain family, member 11, HLA-DRB1 - major histocompatibility complex, class ii, dr beta 1, UNC5CL - unc-5 homolog c (c. elegans)-like, PDPK1 - 3-phosphoinositide dependent protein kinase-1, ABL1 - c-abl oncogene 1, non-receptor tyrosine kinase, RHOA - ras homolog family member a, CASP8 - caspase 8, a…
GO:0071455	cellular response to hyperoxia	0.000891	0.0219	7.67	7204	7	537	4	[CAV1 - caveolin 1, caveolae protein, 22kda, DNMT3B - dna (cytosine-5-)-methyltransferase 3 beta, FOXO1 - forkhead box o1, PPARG - peroxisome proliferator-activated receptor gamma]
GO:1904385	cellular response to angiotensin	0.000891	0.0218	7.67	7204	7	537	4	[NFE2L2 - nuclear factor (erythroid-derived 2)-like 2, HSF1 - heat shock transcription factor 1, PRKCD - protein kinase c, delta, NFKB1 - nuclear factor of kappa light polypeptide gene enhancer in b-cells 1]
GO:0045666	positive regulation of neuron differentiation	0.000901	0.022	1.75	7204	261	537	34	[ZMYND8 - zinc finger, mynd-type containing 8, AP2A1 - adaptor-related protein complex 2, alpha 1 subunit, PARK2 - parkinson protein 2, e3 ubiquitin protein ligase (parkin), MARK2 - map/microtubule affinity-regulating kinase 2, RAP1A - rap1a, member of ras oncogene family, LIMK1 - lim domain kinase 1, NTRK1 - neurotrophic tyrosine kinase, receptor, type 1, CAMK2B - calcium/calmodulin-dependent pr…
GO:0000187	activation of MAPK activity	0.00092	0.0225	2.05	7204	144	537	22	[MAPK10 - mitogen-activated protein kinase 10, PEA15 - phosphoprotein enriched in astrocytes 15, CDK1 - cyclin-dependent kinase 1, MAPKAPK2 - mitogen-activated protein kinase-activated protein kinase 2, TP73 - tumor protein p73, IL1B - interleukin 1, beta, NTRK3 - neurotrophic tyrosine kinase, receptor, type 3, PTPN1 - protein tyrosine phosphatase, non-receptor type 1, PKN1 - protein kinase n1, H…
GO:0055026	negative regulation of cardiac muscle tissue development	0.000954	0.0233	3.7	7204	29	537	8	[GJA1 - gap junction protein, alpha 1, 43kda, RGS2 - regulator of g-protein signaling 2, 24kda, PAK1 - p21 protein (cdc42/rac)-activated kinase 1, GSK3A - glycogen synthase kinase 3 alpha, YY1 - yy1 transcription factor, PPARA - peroxisome proliferator-activated receptor alpha, TP73 - tumor protein p73, DLL1 - delta-like 1 (drosophila)]
GO:0016358	dendrite development	0.000954	0.0232	3.7	7204	29	537	8	[MAP1S - microtubule-associated protein 1s, CRK - v-crk avian sarcoma virus ct10 oncogene homolog, MAP2 - microtubule-associated protein 2, MAP1A - microtubule-associated protein 1a, GHRL - ghrelin/obestatin prepropeptide, PRKG1 - protein kinase, cgmp-dependent, type i, LST1 - leukocyte specific transcript 1, PPP1R9B - protein phosphatase 1, regulatory subunit 9b]
GO:0060969	negative regulation of gene silencing	0.000954	0.0232	3.7	7204	29	537	8	[TNF - tumor necrosis factor, NCOR2 - nuclear receptor corepressor 2, ESR1 - estrogen receptor 1, HMGA1 - high mobility group at-hook 1, HIST1H1D - histone cluster 1, h1d, STAT3 - signal transducer and activator of transcription 3 (acute-phase response factor), PPARG - peroxisome proliferator-activated receptor gamma, TERT - telomerase reverse transcriptase]
GO:0051249	regulation of lymphocyte activation	0.000959	0.0232	1.63	7204	345	537	42	[CD46 - cd46 molecule, complement regulatory protein, SASH3 - sam and sh3 domain containing 3, LST1 - leukocyte specific transcript 1, MIF - macrophage migration inhibitory factor (glycosylation-inhibiting factor), HMGB1 - high mobility group box 1, STAT5B - signal transducer and activator of transcription 5b, HLA-DRB1 - major histocompatibility complex, class ii, dr beta 1, AGER - advanced glyco…
GO:0070663	regulation of leukocyte proliferation	0.000969	0.0234	1.86	7204	202	537	28	[CD46 - cd46 molecule, complement regulatory protein, SASH3 - sam and sh3 domain containing 3, LST1 - leukocyte specific transcript 1, STAT5B - signal transducer and activator of transcription 5b, HMGB1 - high mobility group box 1, MIF - macrophage migration inhibitory factor (glycosylation-inhibiting factor), AGER - advanced glycosylation end product-specific receptor, HLA-DRB1 - major histocomp…
GO:1900046	regulation of hemostasis	0.000969	0.0234	2.54	7204	74	537	14	[TBXA2R - thromboxane a2 receptor, KRT1 - keratin 1, BLK - b lymphoid tyrosine kinase, PRKG1 - protein kinase, cgmp-dependent, type i, CAV1 - caveolin 1, caveolae protein, 22kda, NFE2L2 - nuclear factor (erythroid-derived 2)-like 2, LYN - v-yes-1 yamaguchi sarcoma viral related oncogene homolog, FGA - fibrinogen alpha chain, FCER1G - fc fragment of ige, high affinity i, receptor for; gamma polype…
GO:0008630	intrinsic apoptotic signaling pathway in response to DNA damage	0.000972	0.0234	2.78	7204	58	537	12	[TNF - tumor necrosis factor, SFN - stratifin, ABL1 - c-abl oncogene 1, non-receptor tyrosine kinase, BCL3 - b-cell cll/lymphoma 3, BCL2 - b-cell cll/lymphoma 2, EP300 - e1a binding protein p300, IFI16 - interferon, gamma-inducible protein 16, HIPK2 - homeodomain interacting protein kinase 2, BRCA1 - breast cancer 1, early onset, TP73 - tumor protein p73, E2F1 - e2f transcription factor 1, DYRK2 …
GO:0055080	cation homeostasis	0.000972	0.0234	1.56	7204	431	537	50	[PARK2 - parkinson protein 2, e3 ubiquitin protein ligase (parkin), NOX5 - nadph oxidase, ef-hand calcium binding domain 5, HMGB1 - high mobility group box 1, SLC11A1 - solute carrier family 11 (proton-coupled divalent metal ion transporter), member 1, CASR - calcium-sensing receptor, ABL1 - c-abl oncogene 1, non-receptor tyrosine kinase, LRRK2 - leucine-rich repeat kinase 2, ABL2 - c-abl oncogen…
GO:0006959	humoral immune response	0.000977	0.0235	2	7204	154	537	23	[CR1 - complement component (3b/4b) receptor 1 (knops blood group), CD46 - cd46 molecule, complement regulatory protein, KRT1 - keratin 1, MASP2 - mannan-binding lectin serine peptidase 2, RBPJ - recombination signal binding protein for immunoglobulin kappa j region, TFEB - transcription factor eb, C1S - complement component 1, s subcomponent, HLA-DRB1 - major histocompatibility complex, class ii…
GO:0070374	positive regulation of ERK1 and ERK2 cascade	0.000977	0.0235	1.94	7204	173	537	25	[C5AR2 - complement component 5a receptor 2, RAP1A - rap1a, member of ras oncogene family, FBXW7 - f-box and wd repeat domain containing 7, e3 ubiquitin protein ligase, PDGFRB - platelet-derived growth factor receptor, beta polypeptide, BRAF - v-raf murine sarcoma viral oncogene homolog b, HMGB1 - high mobility group box 1, NTRK1 - neurotrophic tyrosine kinase, receptor, type 1, MIF - macrophage …
GO:0007346	regulation of mitotic cell cycle	0.000983	0.0235	1.54	7204	453	537	52	[MAPRE1 - microtubule-associated protein, rp/eb family, member 1, LGMN - legumain, CDK1 - cyclin-dependent kinase 1, HSF1 - heat shock transcription factor 1, BRCA1 - breast cancer 1, early onset, PPP1R9B - protein phosphatase 1, regulatory subunit 9b, CDC27 - cell division cycle 27, SFN - stratifin, ABL1 - c-abl oncogene 1, non-receptor tyrosine kinase, INCENP - inner centromere protein antigens…
GO:0032768	regulation of monooxygenase activity	0.000986	0.0236	3.12	7204	43	537	10	[VDR - vitamin d (1,25- dihydroxyvitamin d3) receptor, TNF - tumor necrosis factor, HSP90AA1 - heat shock protein 90kda alpha (cytosolic), class a member 1, INS - insulin, NOS3 - nitric oxide synthase 3 (endothelial cell), NFKB1 - nuclear factor of kappa light polypeptide gene enhancer in b-cells 1, CAV1 - caveolin 1, caveolae protein, 22kda, IL1B - interleukin 1, beta, IL1A - interleukin 1, alph…
GO:0031344	regulation of cell projection organization	0.000987	0.0236	1.53	7204	475	537	54	[ZMYND8 - zinc finger, mynd-type containing 8, PARK2 - parkinson protein 2, e3 ubiquitin protein ligase (parkin), AP2A1 - adaptor-related protein complex 2, alpha 1 subunit, MARK2 - map/microtubule affinity-regulating kinase 2, PDLIM5 - pdz and lim domain 5, LIMK1 - lim domain kinase 1, CDH2 - cadherin 2, type 1, n-cadherin (neuronal), CAMK2G - calcium/calmodulin-dependent protein kinase ii gamma…
GO:0002224	toll-like receptor signaling pathway	0.000995	0.0237	2.36	7204	91	537	16	[CTSL - cathepsin l, LGMN - legumain, TNIP1 - tnfaip3 interacting protein 1, MAPKAPK2 - mitogen-activated protein kinase-activated protein kinase 2, LBP - lipopolysaccharide binding protein, CTSS - cathepsin s, HMGB1 - high mobility group box 1, IRF3 - interferon regulatory factor 3, CASP8 - caspase 8, apoptosis-related cysteine peptidase, LYN - v-yes-1 yamaguchi sarcoma viral related oncogene ho…

## Sheet: Above 300
GO Term	Description	P-value	FDR q-value	Enrichment	N	B	n	b	Genes
GO:0018105	peptidyl-serine phosphorylation	2.1e-28	2.92e-24	18.46	7194	167	63	27	[PKD1 - polycystic kidney disease 1 (autosomal dominant), PRKAA1 - protein kinase, amp-activated, alpha 1 catalytic subunit, PRKACA - protein kinase, camp-dependent, catalytic, alpha, SYK - spleen tyrosine kinase, ADRBK1 - adrenergic, beta, receptor kinase 1, CAMK2D - calcium/calmodulin-dependent protein kinase ii delta, CAMK2A - calcium/calmodulin-dependent protein kinase ii alpha, RIPK1 - recep…
GO:0018209	peptidyl-serine modification	4.87e-28	3.39e-24	17.93	7194	172	63	27	[PKD1 - polycystic kidney disease 1 (autosomal dominant), PRKAA1 - protein kinase, amp-activated, alpha 1 catalytic subunit, PRKACA - protein kinase, camp-dependent, catalytic, alpha, SYK - spleen tyrosine kinase, ADRBK1 - adrenergic, beta, receptor kinase 1, CAMK2D - calcium/calmodulin-dependent protein kinase ii delta, CAMK2A - calcium/calmodulin-dependent protein kinase ii alpha, RIPK1 - recep…
GO:0006468	protein phosphorylation	1.9e-23	8.8e-20	5.73	7194	797	63	40	[PKD1 - polycystic kidney disease 1 (autosomal dominant), PRKAA1 - protein kinase, amp-activated, alpha 1 catalytic subunit, SHC1 - shc (src homology 2 domain containing) transforming protein 1, EEF2K - eukaryotic elongation factor-2 kinase, PRKACA - protein kinase, camp-dependent, catalytic, alpha, SYK - spleen tyrosine kinase, IKBKG - inhibitor of kappa light polypeptide gene enhancer in b-cell…
GO:0016310	phosphorylation	9.33e-22	3.24e-18	5.17	7194	883	63	40	[PKD1 - polycystic kidney disease 1 (autosomal dominant), PRKAA1 - protein kinase, amp-activated, alpha 1 catalytic subunit, SHC1 - shc (src homology 2 domain containing) transforming protein 1, EEF2K - eukaryotic elongation factor-2 kinase, PRKACA - protein kinase, camp-dependent, catalytic, alpha, SYK - spleen tyrosine kinase, IKBKG - inhibitor of kappa light polypeptide gene enhancer in b-cell…
GO:0006796	phosphate-containing compound metabolic process	5.35e-19	1.49e-15	3.9	7194	1258	63	43	[PKD1 - polycystic kidney disease 1 (autosomal dominant), PRKAA1 - protein kinase, amp-activated, alpha 1 catalytic subunit, SHC1 - shc (src homology 2 domain containing) transforming protein 1, EEF2K - eukaryotic elongation factor-2 kinase, PRKACA - protein kinase, camp-dependent, catalytic, alpha, SYK - spleen tyrosine kinase, IKBKG - inhibitor of kappa light polypeptide gene enhancer in b-cell…
GO:0006793	phosphorus metabolic process	6.26e-19	1.45e-15	3.89	7194	1263	63	43	[PKD1 - polycystic kidney disease 1 (autosomal dominant), PRKAA1 - protein kinase, amp-activated, alpha 1 catalytic subunit, SHC1 - shc (src homology 2 domain containing) transforming protein 1, EEF2K - eukaryotic elongation factor-2 kinase, PRKACA - protein kinase, camp-dependent, catalytic, alpha, SYK - spleen tyrosine kinase, IKBKG - inhibitor of kappa light polypeptide gene enhancer in b-cell…
GO:0006464	cellular protein modification process	1.15e-18	2.29e-15	3.13	7194	1787	63	49	[PRKAA1 - protein kinase, amp-activated, alpha 1 catalytic subunit, PRKACA - protein kinase, camp-dependent, catalytic, alpha, SYK - spleen tyrosine kinase, IKBKG - inhibitor of kappa light polypeptide gene enhancer in b-cells, kinase gamma, MAP3K8 - mitogen-activated protein kinase kinase kinase 8, CAMK2D - calcium/calmodulin-dependent protein kinase ii delta, ADRBK1 - adrenergic, beta, receptor…
GO:0036211	protein modification process	1.15e-18	2.01e-15	3.13	7194	1787	63	49	[PRKAA1 - protein kinase, amp-activated, alpha 1 catalytic subunit, PRKACA - protein kinase, camp-dependent, catalytic, alpha, SYK - spleen tyrosine kinase, IKBKG - inhibitor of kappa light polypeptide gene enhancer in b-cells, kinase gamma, MAP3K8 - mitogen-activated protein kinase kinase kinase 8, CAMK2D - calcium/calmodulin-dependent protein kinase ii delta, ADRBK1 - adrenergic, beta, receptor…
GO:0043412	macromolecule modification	4.52e-18	6.99e-15	3.04	7194	1842	63	49	[PRKAA1 - protein kinase, amp-activated, alpha 1 catalytic subunit, PRKACA - protein kinase, camp-dependent, catalytic, alpha, SYK - spleen tyrosine kinase, IKBKG - inhibitor of kappa light polypeptide gene enhancer in b-cells, kinase gamma, MAP3K8 - mitogen-activated protein kinase kinase kinase 8, CAMK2D - calcium/calmodulin-dependent protein kinase ii delta, ADRBK1 - adrenergic, beta, receptor…
GO:0018193	peptidyl-amino acid modification	7.35e-18	1.02e-14	6.33	7194	541	63	30	[PKD1 - polycystic kidney disease 1 (autosomal dominant), PRKAA1 - protein kinase, amp-activated, alpha 1 catalytic subunit, PRKACA - protein kinase, camp-dependent, catalytic, alpha, SYK - spleen tyrosine kinase, ADRBK1 - adrenergic, beta, receptor kinase 1, CAMK2D - calcium/calmodulin-dependent protein kinase ii delta, CAMK2A - calcium/calmodulin-dependent protein kinase ii alpha, RIPK1 - recep…
GO:0019538	protein metabolic process	1.33e-17	1.68e-14	2.71	7194	2194	63	52	[PRKAA1 - protein kinase, amp-activated, alpha 1 catalytic subunit, PRKACA - protein kinase, camp-dependent, catalytic, alpha, SYK - spleen tyrosine kinase, IKBKG - inhibitor of kappa light polypeptide gene enhancer in b-cells, kinase gamma, MAP3K8 - mitogen-activated protein kinase kinase kinase 8, CAMK2D - calcium/calmodulin-dependent protein kinase ii delta, ADRBK1 - adrenergic, beta, receptor…
GO:0044267	cellular protein metabolic process	2.09e-17	2.43e-14	2.94	7194	1906	63	49	[PRKAA1 - protein kinase, amp-activated, alpha 1 catalytic subunit, PRKACA - protein kinase, camp-dependent, catalytic, alpha, SYK - spleen tyrosine kinase, IKBKG - inhibitor of kappa light polypeptide gene enhancer in b-cells, kinase gamma, MAP3K8 - mitogen-activated protein kinase kinase kinase 8, CAMK2D - calcium/calmodulin-dependent protein kinase ii delta, ADRBK1 - adrenergic, beta, receptor…
GO:1901701	cellular response to oxygen-containing compound	5.92e-16	6.34e-13	5.41	7194	633	63	30	[PRKAA1 - protein kinase, amp-activated, alpha 1 catalytic subunit, PRKACA - protein kinase, camp-dependent, catalytic, alpha, EEF2K - eukaryotic elongation factor-2 kinase, IRS1 - insulin receptor substrate 1, RELA - v-rel avian reticuloendotheliosis viral oncogene homolog a, TP53 - tumor protein p53, RIPK1 - receptor (tnfrsf)-interacting serine-threonine kinase 1, EGFR - epidermal growth factor…
GO:0035556	intracellular signal transduction	7.3e-16	7.25e-13	3.58	7194	1276	63	40	[PKD1 - polycystic kidney disease 1 (autosomal dominant), PRKAA1 - protein kinase, amp-activated, alpha 1 catalytic subunit, SHC1 - shc (src homology 2 domain containing) transforming protein 1, PRKACA - protein kinase, camp-dependent, catalytic, alpha, IKBKG - inhibitor of kappa light polypeptide gene enhancer in b-cells, kinase gamma, MAP3K8 - mitogen-activated protein kinase kinase kinase 8, I…
GO:0071310	cellular response to organic substance	1.34e-14	1.24e-11	3.92	7194	1019	63	35	[PRKAA1 - protein kinase, amp-activated, alpha 1 catalytic subunit, SHC1 - shc (src homology 2 domain containing) transforming protein 1, EEF2K - eukaryotic elongation factor-2 kinase, PRKACA - protein kinase, camp-dependent, catalytic, alpha, IRS1 - insulin receptor substrate 1, TP53 - tumor protein p53, RELA - v-rel avian reticuloendotheliosis viral oncogene homolog a, RIPK1 - receptor (tnfrsf)…
GO:1901564	organonitrogen compound metabolic process	1.46e-14	1.27e-11	2.33	7194	2544	63	52	[PRKAA1 - protein kinase, amp-activated, alpha 1 catalytic subunit, PRKACA - protein kinase, camp-dependent, catalytic, alpha, SYK - spleen tyrosine kinase, IKBKG - inhibitor of kappa light polypeptide gene enhancer in b-cells, kinase gamma, MAP3K8 - mitogen-activated protein kinase kinase kinase 8, CAMK2D - calcium/calmodulin-dependent protein kinase ii delta, ADRBK1 - adrenergic, beta, receptor…
GO:0007166	cell surface receptor signaling pathway	1.82e-14	1.48e-11	2.9	7194	1735	63	44	[PKD1 - polycystic kidney disease 1 (autosomal dominant), PRKAA1 - protein kinase, amp-activated, alpha 1 catalytic subunit, SHC1 - shc (src homology 2 domain containing) transforming protein 1, PRKACA - protein kinase, camp-dependent, catalytic, alpha, IKBKG - inhibitor of kappa light polypeptide gene enhancer in b-cells, kinase gamma, SYK - spleen tyrosine kinase, MAP3K8 - mitogen-activated pro…
GO:0006950	response to stress	1.83e-14	1.41e-11	2.66	7194	2018	63	47	[PKD1 - polycystic kidney disease 1 (autosomal dominant), PRKAA1 - protein kinase, amp-activated, alpha 1 catalytic subunit, SHC1 - shc (src homology 2 domain containing) transforming protein 1, EEF2K - eukaryotic elongation factor-2 kinase, PRKACA - protein kinase, camp-dependent, catalytic, alpha, IKBKG - inhibitor of kappa light polypeptide gene enhancer in b-cells, kinase gamma, SYK - spleen …
GO:0042221	response to chemical	4.88e-14	3.57e-11	2.82	7194	1780	63	44	[PRKAA1 - protein kinase, amp-activated, alpha 1 catalytic subunit, SHC1 - shc (src homology 2 domain containing) transforming protein 1, EEF2K - eukaryotic elongation factor-2 kinase, PRKACA - protein kinase, camp-dependent, catalytic, alpha, SYK - spleen tyrosine kinase, IRS1 - insulin receptor substrate 1, CAMK2D - calcium/calmodulin-dependent protein kinase ii delta, RIPK1 - receptor (tnfrsf)…
GO:0051090	regulation of DNA-binding transcription factor activity	5.14e-14	3.57e-11	7.22	7194	348	63	22	[PKD1 - polycystic kidney disease 1 (autosomal dominant), RPS6KA5 - ribosomal protein s6 kinase, 90kda, polypeptide 5, MAPK8 - mitogen-activated protein kinase 8, AKT1 - v-akt murine thymoma viral oncogene homolog 1, IKBKG - inhibitor of kappa light polypeptide gene enhancer in b-cells, kinase gamma, SYK - spleen tyrosine kinase, MAPK3 - mitogen-activated protein kinase 3, MAPK1 - mitogen-activat…
GO:0044260	cellular macromolecule metabolic process	7.65e-14	5.07e-11	2.31	7194	2519	63	51	[PRKAA1 - protein kinase, amp-activated, alpha 1 catalytic subunit, PRKACA - protein kinase, camp-dependent, catalytic, alpha, SYK - spleen tyrosine kinase, IKBKG - inhibitor of kappa light polypeptide gene enhancer in b-cells, kinase gamma, MAP3K8 - mitogen-activated protein kinase kinase kinase 8, CAMK2D - calcium/calmodulin-dependent protein kinase ii delta, ADRBK1 - adrenergic, beta, receptor…
GO:0070887	cellular response to chemical stimulus	7.84e-14	4.96e-11	3.45	7194	1223	63	37	[PRKAA1 - protein kinase, amp-activated, alpha 1 catalytic subunit, SHC1 - shc (src homology 2 domain containing) transforming protein 1, EEF2K - eukaryotic elongation factor-2 kinase, PRKACA - protein kinase, camp-dependent, catalytic, alpha, IRS1 - insulin receptor substrate 1, CAMK2D - calcium/calmodulin-dependent protein kinase ii delta, TP53 - tumor protein p53, RELA - v-rel avian reticuloen…
GO:0051247	positive regulation of protein metabolic process	9.27e-14	5.6e-11	3.33	7194	1305	63	38	[PKD1 - polycystic kidney disease 1 (autosomal dominant), PRKAA1 - protein kinase, amp-activated, alpha 1 catalytic subunit, SHC1 - shc (src homology 2 domain containing) transforming protein 1, PRKACA - protein kinase, camp-dependent, catalytic, alpha, SYK - spleen tyrosine kinase, IKBKG - inhibitor of kappa light polypeptide gene enhancer in b-cells, kinase gamma, MAP3K8 - mitogen-activated pro…
GO:0048522	positive regulation of cellular process	1.33e-13	7.7e-11	1.9	7194	3489	63	58	[PRKAA1 - protein kinase, amp-activated, alpha 1 catalytic subunit, CTTN - cortactin, PRKACA - protein kinase, camp-dependent, catalytic, alpha, IKBKG - inhibitor of kappa light polypeptide gene enhancer in b-cells, kinase gamma, SYK - spleen tyrosine kinase, MAP3K8 - mitogen-activated protein kinase kinase kinase 8, ADRBK1 - adrenergic, beta, receptor kinase 1, CAMK2D - calcium/calmodulin-depend…
GO:0033554	cellular response to stress	1.55e-13	8.59e-11	3.62	7194	1103	63	35	[PRKAA1 - protein kinase, amp-activated, alpha 1 catalytic subunit, SHC1 - shc (src homology 2 domain containing) transforming protein 1, EEF2K - eukaryotic elongation factor-2 kinase, PRKACA - protein kinase, camp-dependent, catalytic, alpha, IKBKG - inhibitor of kappa light polypeptide gene enhancer in b-cells, kinase gamma, MAP3K8 - mitogen-activated protein kinase kinase kinase 8, TP53 - tumo…
GO:0060548	negative regulation of cell death	1.79e-13	9.58e-11	4.59	7194	722	63	29	[PRKAA1 - protein kinase, amp-activated, alpha 1 catalytic subunit, SHC1 - shc (src homology 2 domain containing) transforming protein 1, CTTN - cortactin, EEF2K - eukaryotic elongation factor-2 kinase, IKBKG - inhibitor of kappa light polypeptide gene enhancer in b-cells, kinase gamma, RAF1 - v-raf-1 murine leukemia viral oncogene homolog 1, RELA - v-rel avian reticuloendotheliosis viral oncogen…
GO:0010033	response to organic substance	2.04e-13	1.05e-10	3.05	7194	1497	63	40	[PRKAA1 - protein kinase, amp-activated, alpha 1 catalytic subunit, SHC1 - shc (src homology 2 domain containing) transforming protein 1, EEF2K - eukaryotic elongation factor-2 kinase, PRKACA - protein kinase, camp-dependent, catalytic, alpha, SYK - spleen tyrosine kinase, IRS1 - insulin receptor substrate 1, TP53 - tumor protein p53, RELA - v-rel avian reticuloendotheliosis viral oncogene homolo…
GO:0051246	regulation of protein metabolic process	2.44e-13	1.21e-10	2.63	7194	1951	63	45	[PKD1 - polycystic kidney disease 1 (autosomal dominant), PRKAA1 - protein kinase, amp-activated, alpha 1 catalytic subunit, SHC1 - shc (src homology 2 domain containing) transforming protein 1, EEF2K - eukaryotic elongation factor-2 kinase, PRKACA - protein kinase, camp-dependent, catalytic, alpha, IKBKG - inhibitor of kappa light polypeptide gene enhancer in b-cells, kinase gamma, SYK - spleen …
GO:1901700	response to oxygen-containing compound	3.06e-13	1.47e-10	3.81	7194	989	63	33	[PRKAA1 - protein kinase, amp-activated, alpha 1 catalytic subunit, EEF2K - eukaryotic elongation factor-2 kinase, PRKACA - protein kinase, camp-dependent, catalytic, alpha, IRS1 - insulin receptor substrate 1, TP53 - tumor protein p53, RELA - v-rel avian reticuloendotheliosis viral oncogene homolog a, RIPK1 - receptor (tnfrsf)-interacting serine-threonine kinase 1, EGFR - epidermal growth factor…
GO:0018107	peptidyl-threonine phosphorylation	4.06e-13	1.88e-10	19.86	7194	69	63	12	[MAPK8 - mitogen-activated protein kinase 8, AKT1 - v-akt murine thymoma viral oncogene homolog 1, PRKACA - protein kinase, camp-dependent, catalytic, alpha, PRKCB - protein kinase c, beta, MAPK1 - mitogen-activated protein kinase 1, PRKCA - protein kinase c, alpha, GSK3B - glycogen synthase kinase 3 beta, PRKDC - protein kinase, dna-activated, catalytic polypeptide, ADRBK1 - adrenergic, beta, re…
GO:0018210	peptidyl-threonine modification	4.06e-13	1.82e-10	19.86	7194	69	63	12	[MAPK8 - mitogen-activated protein kinase 8, AKT1 - v-akt murine thymoma viral oncogene homolog 1, PRKACA - protein kinase, camp-dependent, catalytic, alpha, PRKCB - protein kinase c, beta, MAPK1 - mitogen-activated protein kinase 1, PRKCA - protein kinase c, alpha, GSK3B - glycogen synthase kinase 3 beta, PRKDC - protein kinase, dna-activated, catalytic polypeptide, ADRBK1 - adrenergic, beta, re…
GO:0051716	cellular response to stimulus	4.17e-13	1.81e-10	2.6	7194	1978	63	45	[PRKAA1 - protein kinase, amp-activated, alpha 1 catalytic subunit, SHC1 - shc (src homology 2 domain containing) transforming protein 1, EEF2K - eukaryotic elongation factor-2 kinase, PRKACA - protein kinase, camp-dependent, catalytic, alpha, IKBKG - inhibitor of kappa light polypeptide gene enhancer in b-cells, kinase gamma, SYK - spleen tyrosine kinase, MAP3K8 - mitogen-activated protein kinas…
GO:0050896	response to stimulus	8.08e-13	3.41e-10	1.99	7194	3163	63	55	[PRKAA1 - protein kinase, amp-activated, alpha 1 catalytic subunit, PRKACA - protein kinase, camp-dependent, catalytic, alpha, IKBKG - inhibitor of kappa light polypeptide gene enhancer in b-cells, kinase gamma, SYK - spleen tyrosine kinase, MAP3K8 - mitogen-activated protein kinase kinase kinase 8, CAMK2D - calcium/calmodulin-dependent protein kinase ii delta, CAMK2A - calcium/calmodulin-depende…
GO:0010604	positive regulation of macromolecule metabolic process	8.2e-13	3.35e-10	2.36	7194	2319	63	48	[PKD1 - polycystic kidney disease 1 (autosomal dominant), PRKAA1 - protein kinase, amp-activated, alpha 1 catalytic subunit, ACTN1 - actinin, alpha 1, SHC1 - shc (src homology 2 domain containing) transforming protein 1, PRKACA - protein kinase, camp-dependent, catalytic, alpha, IKBKG - inhibitor of kappa light polypeptide gene enhancer in b-cells, kinase gamma, SYK - spleen tyrosine kinase, MAP3…
GO:0044093	positive regulation of molecular function	9.57e-13	3.8e-10	3.2	7194	1322	63	37	[PKD1 - polycystic kidney disease 1 (autosomal dominant), PRKAA1 - protein kinase, amp-activated, alpha 1 catalytic subunit, SHC1 - shc (src homology 2 domain containing) transforming protein 1, PRKACA - protein kinase, camp-dependent, catalytic, alpha, SYK - spleen tyrosine kinase, IKBKG - inhibitor of kappa light polypeptide gene enhancer in b-cells, kinase gamma, MAP3K8 - mitogen-activated pro…
GO:0002764	immune response-regulating signaling pathway	1.09e-12	4.23e-10	6.66	7194	360	63	21	[MAPK8 - mitogen-activated protein kinase 8, RPS6KA5 - ribosomal protein s6 kinase, 90kda, polypeptide 5, SHC1 - shc (src homology 2 domain containing) transforming protein 1, PRKACA - protein kinase, camp-dependent, catalytic, alpha, SYK - spleen tyrosine kinase, IKBKG - inhibitor of kappa light polypeptide gene enhancer in b-cells, kinase gamma, MAPK3 - mitogen-activated protein kinase 3, MAPK1…
GO:0043170	macromolecule metabolic process	1.36e-12	5.1e-10	2.01	7194	3061	63	54	[PRKAA1 - protein kinase, amp-activated, alpha 1 catalytic subunit, PRKACA - protein kinase, camp-dependent, catalytic, alpha, SYK - spleen tyrosine kinase, IKBKG - inhibitor of kappa light polypeptide gene enhancer in b-cells, kinase gamma, MAP3K8 - mitogen-activated protein kinase kinase kinase 8, CAMK2D - calcium/calmodulin-dependent protein kinase ii delta, ADRBK1 - adrenergic, beta, receptor…
GO:1901699	cellular response to nitrogen compound	1.43e-12	5.24e-10	6.57	7194	365	63	21	[PRKAA1 - protein kinase, amp-activated, alpha 1 catalytic subunit, SP1 - sp1 transcription factor, EEF2K - eukaryotic elongation factor-2 kinase, PRKACA - protein kinase, camp-dependent, catalytic, alpha, AKT1 - v-akt murine thymoma viral oncogene homolog 1, INSR - insulin receptor, MAPK3 - mitogen-activated protein kinase 3, MAPK1 - mitogen-activated protein kinase 1, IRS1 - insulin receptor su…
GO:0032268	regulation of cellular protein metabolic process	1.58e-12	5.64e-10	2.65	7194	1856	63	43	[PKD1 - polycystic kidney disease 1 (autosomal dominant), PRKAA1 - protein kinase, amp-activated, alpha 1 catalytic subunit, SHC1 - shc (src homology 2 domain containing) transforming protein 1, EEF2K - eukaryotic elongation factor-2 kinase, PRKACA - protein kinase, camp-dependent, catalytic, alpha, IKBKG - inhibitor of kappa light polypeptide gene enhancer in b-cells, kinase gamma, SYK - spleen …
GO:0071417	cellular response to organonitrogen compound	2.54e-12	8.84e-10	6.86	7194	333	63	20	[PRKAA1 - protein kinase, amp-activated, alpha 1 catalytic subunit, SP1 - sp1 transcription factor, EEF2K - eukaryotic elongation factor-2 kinase, PRKACA - protein kinase, camp-dependent, catalytic, alpha, AKT1 - v-akt murine thymoma viral oncogene homolog 1, INSR - insulin receptor, MAPK3 - mitogen-activated protein kinase 3, MAPK1 - mitogen-activated protein kinase 1, IRS1 - insulin receptor su…
GO:0071902	positive regulation of protein serine/threonine kinase activity	2.8e-12	9.49e-10	7.38	7194	294	63	19	[PKD1 - polycystic kidney disease 1 (autosomal dominant), PRKAA1 - protein kinase, amp-activated, alpha 1 catalytic subunit, SHC1 - shc (src homology 2 domain containing) transforming protein 1, AKT1 - v-akt murine thymoma viral oncogene homolog 1, INSR - insulin receptor, SYK - spleen tyrosine kinase, IKBKG - inhibitor of kappa light polypeptide gene enhancer in b-cells, kinase gamma, MAPK3 - mi…
GO:0032147	activation of protein kinase activity	2.97e-12	9.84e-10	7.35	7194	295	63	19	[PRKAA1 - protein kinase, amp-activated, alpha 1 catalytic subunit, SHC1 - shc (src homology 2 domain containing) transforming protein 1, PRKACA - protein kinase, camp-dependent, catalytic, alpha, AKT1 - v-akt murine thymoma viral oncogene homolog 1, INSR - insulin receptor, SYK - spleen tyrosine kinase, IKBKG - inhibitor of kappa light polypeptide gene enhancer in b-cells, kinase gamma, MAPK3 - …
GO:0033674	positive regulation of kinase activity	3.31e-12	1.07e-09	5.22	7194	525	63	24	[PKD1 - polycystic kidney disease 1 (autosomal dominant), PRKAA1 - protein kinase, amp-activated, alpha 1 catalytic subunit, SHC1 - shc (src homology 2 domain containing) transforming protein 1, PRKACA - protein kinase, camp-dependent, catalytic, alpha, AKT1 - v-akt murine thymoma viral oncogene homolog 1, INSR - insulin receptor, IKBKG - inhibitor of kappa light polypeptide gene enhancer in b-ce…
GO:0010243	response to organonitrogen compound	3.66e-12	1.16e-09	4.92	7194	580	63	25	[PRKAA1 - protein kinase, amp-activated, alpha 1 catalytic subunit, PRKACA - protein kinase, camp-dependent, catalytic, alpha, EEF2K - eukaryotic elongation factor-2 kinase, SYK - spleen tyrosine kinase, IRS1 - insulin receptor substrate 1, RELA - v-rel avian reticuloendotheliosis viral oncogene homolog a, TP53 - tumor protein p53, EGFR - epidermal growth factor receptor, PSEN1 - presenilin 1, MA…
GO:1901698	response to nitrogen compound	3.82e-12	1.18e-09	4.67	7194	636	63	26	[PRKAA1 - protein kinase, amp-activated, alpha 1 catalytic subunit, PRKACA - protein kinase, camp-dependent, catalytic, alpha, EEF2K - eukaryotic elongation factor-2 kinase, SYK - spleen tyrosine kinase, IRS1 - insulin receptor substrate 1, RELA - v-rel avian reticuloendotheliosis viral oncogene homolog a, TP53 - tumor protein p53, EGFR - epidermal growth factor receptor, PSEN1 - presenilin 1, MA…
GO:0010557	positive regulation of macromolecule biosynthetic process	4e-12	1.21e-09	3.25	7194	1228	63	35	[PKD1 - polycystic kidney disease 1 (autosomal dominant), PRKAA1 - protein kinase, amp-activated, alpha 1 catalytic subunit, ACTN1 - actinin, alpha 1, SHC1 - shc (src homology 2 domain containing) transforming protein 1, IKBKG - inhibitor of kappa light polypeptide gene enhancer in b-cells, kinase gamma, IRS1 - insulin receptor substrate 1, RAF1 - v-raf-1 murine leukemia viral oncogene homolog 1,…
GO:0051173	positive regulation of nitrogen compound metabolic process	5.77e-12	1.71e-09	2.37	7194	2219	63	46	[PKD1 - polycystic kidney disease 1 (autosomal dominant), PRKAA1 - protein kinase, amp-activated, alpha 1 catalytic subunit, ACTN1 - actinin, alpha 1, SHC1 - shc (src homology 2 domain containing) transforming protein 1, PRKACA - protein kinase, camp-dependent, catalytic, alpha, IKBKG - inhibitor of kappa light polypeptide gene enhancer in b-cells, kinase gamma, SYK - spleen tyrosine kinase, MAP3…
GO:0031325	positive regulation of cellular metabolic process	5.92e-12	1.72e-09	2.31	7194	2325	63	47	[PKD1 - polycystic kidney disease 1 (autosomal dominant), PRKAA1 - protein kinase, amp-activated, alpha 1 catalytic subunit, ACTN1 - actinin, alpha 1, SHC1 - shc (src homology 2 domain containing) transforming protein 1, PRKACA - protein kinase, camp-dependent, catalytic, alpha, IKBKG - inhibitor of kappa light polypeptide gene enhancer in b-cells, kinase gamma, SYK - spleen tyrosine kinase, MAP3…
[truncated: 567 more rows]
